# Supplementary material for: Transcriptome analysis of thermomorphogenesis in ovules and during early seed development in Brassica napus
Source: BMC Genomics. 2023 May 4;24:236. doi: 10.1186/s12864-023-09316-2 (PMC10158150; doi:10.1186/s12864-023-09316-2)
Supplement: Supplementary file 1 — Additional file 1: Supplementary Table S1. Overview of the RNA sequencing data. [file 12864_2023_9316_MOESM1_ESM.xlsx]

## Sheet: List1
Supplementary Table S1. Overview of the RNA sequencing data.
Sample	Raw reads	Clean reads	Clean reads %	Q20 %	Q30 %	GC content %	Uniquely mapped	Uniquely mapped %	Multi mapped	Multi mapped %	Total mapped	Total mapped %
D_ovule_21_1	9713807	9706300	99.92	91.93	89.09	34	5701137	58.74	2852817	29.39	8553954	88.13
D_ovule_21_2	18346421	18334669	99.94	90.99	88.05	34	10786963	58.83	5329906	29.07	16116869	87.9
D_ovule_21_3	10434311	10426184	99.92	92.15	89.42	35	6134763	58.84	3222529	30.91	9357292	89.75
D_ovule_21_4	22783608	22728213	99.76	89.74	86.4	35	11755348	51.72	6965053	30.64	18720401	82.36
D_ovule_21_5	9505570	9500610	99.95	91.23	88.12	35	5601862	58.96	2901645	30.54	8503507	89.5
D_SE8_21_1	13514307	13506316	99.94	91.95	89.24	35	8088165	59.88	3986259	29.51	12074424	89.39
D_SE8_21_2	9456482	9447843	99.91	91.3	88.49	35	5544468	58.69	2773681	29.36	8318149	88.05
D_SE8_21_3	11437441	11428414	99.92	91.29	88.31	33	6786536	59.38	3326095	29.1	10112631	88.48
D_SE8_21_4	11820042	11811858	99.93	91.89	89.1	35	7005103	59.31	3503369	29.66	10508472	88.97
D_SE8_21_5	10422638	10415957	99.94	92.14	89.36	35	6277760	60.27	3070064	29.47	9347824	89.74
D_SEG_21_1	12476529	12450746	99.79	89.65	86.51	33	7487240	60.13	3430837	27.56	10918077	87.69
D_SEG_21_2	12416379	12409987	99.95	91.7	88.86	35	7430331	59.87	3696659	29.79	11126990	89.66
D_SEG_21_3	10594949	10586296	99.92	92.04	89.37	35	6248680	59.03	3103132	29.31	9351812	88.34
D_SEG_21_4	11362679	11353760	99.92	91.91	89.19	33	6664759	58.7	3276103	28.85	9940862	87.55
D_SEG_21_5	12954159	12942507	99.91	91.98	89.28	35	7673110	59.29	3800560	29.36	11473670	88.65
D_ovule_34_1	12018389	12012508	99.95	92.1	89.33	35	7321429	60.95	3575979	29.77	10897408	90.72
D_ovule_34_2	25838321	24748942	95.78	80.87	77.06	36	9645874	38.97	4510039	18.22	14155913	57.19
D_ovule_34_3	10522259	10513696	99.92	92.3	89.68	35	6437371	61.23	2975266	28.3	9412637	89.53
D_ovule_34_4	11712894	11700395	99.89	91.7	88.94	35	6969242	59.56	3329993	28.46	10299235	88.02
D_ovule_34_5	10206205	10199603	99.94	92.09	89.23	34	6045248	59.27	2917586	28.6	8962834	87.87
D_SE8_34_1	10866692	10862115	99.96	91.61	88.59	34	6577800	60.56	3074583	28.31	9652383	88.87
D_SE8_34_2	11234296	11224159	99.91	92.39	89.78	35	6917562	61.63	3118362	27.78	10035924	89.41
D_SE8_34_3	10668586	10659748	99.92	91.78	88.97	35	6416125	60.19	3025631	28.38	9441756	88.57
D_SE8_34_4	10458359	10451130	99.93	92.31	89.58	34	6304641	60.32	2949029	28.22	9253670	88.54
D_SE8_34_5	11892203	11883995	99.93	91.92	89.11	35	7283910	61.29	3299324	27.76	10583234	89.05
D_SEG_34_1	10875350	10868951	99.94	91.85	89.01	35	6455080	59.39	3155974	29.04	9611054	88.43
D_SEG_34_2	11728006	11718236	99.92	91.3	88.42	34	6865577	58.59	3309538	28.24	10175115	86.83
D_SEG_34_3	9595683	9588268	99.92	92.11	89.42	35	5877381	61.3	2757748	28.76	8635129	90.06
D_SEG_34_4	9735481	9731498	99.96	91.47	88.4	35	5949125	61.13	2871046	29.5	8820171	90.63
D_SEG_34_5	11852579	11836618	99.87	91.82	89.27	34	7053953	59.59	3218343	27.19	10272296	86.78
T_ovule_21_1	14697292	14681583	99.89	91.25	88.43	35	8573604	58.4	4253230	28.97	12826834	87.37
T_ovule_21_2	10954232	10941583	99.88	91.32	88.39	36	6427131	58.74	3178066	29.05	9605197	87.79
T_ovule_21_3	11463715	11455634	99.93	92.18	89.46	34	6758091	58.99	3304032	28.84	10062123	87.83
T_ovule_21_4	10701914	10684541	99.84	91.7	89.08	34	6227955	58.29	2999350	28.07	9227305	86.36
T_ovule_21_5	11011127	11007869	99.97	91.81	88.9	35	6699242	60.86	3330966	30.26	10030208	91.12
T_SE8_21_1	11454957	11448355	99.94	92.14	89.26	35	6919451	60.44	3409768	29.78	10329219	90.22
T_SE8_21_2	12216983	12207218	99.92	91.94	89.18	34	7384209	60.49	3572843	29.27	10957052	89.76
T_SE8_21_3	12429983	12390126	99.68	90.42	87.6	34	7048659	56.89	3237324	26.13	10285983	83.02
T_SE8_21_4	11816173	11808266	99.93	91.84	89.07	35	7073124	59.9	3440873	29.14	10513997	89.04
T_SE8_21_5	11065329	11057097	99.93	92.01	89.08	34	6797190	61.47	3080119	27.86	9877309	89.33
T_SEG_21_1	13667603	13633606	99.75	90.74	88	34	7834648	57.47	3628067	26.61	11462715	84.08
T_SEG_21_2	11178345	11172761	99.95	92.12	89.31	35	6732388	60.26	3319312	29.71	10051700	89.97
T_SEG_21_3	11222026	11216969	99.95	92.03	89.09	34	6789283	60.53	3406555	30.37	10195838	90.9
T_SEG_21_4	15054956	15005223	99.67	90.42	87.69	34	8489950	56.58	3889439	25.92	12379389	82.5
T_SEG_21_5	12574843	12566887	99.94	92.12	89.4	35	7490201	59.6	3677467	29.26	11167668	88.86
T_ovule_34_1	11559179	11553733	99.95	92.55	89.84	35	7097165	61.43	3318072	28.72	10415237	90.15
T_ovule_34_2	14529554	14461971	99.53	89.75	87.05	34	7835199	54.18	3518045	24.33	11353244	78.51
T_ovule_34_3	12197872	12191291	99.95	91.77	88.93	35	7444201	61.06	3579569	29.36	11023770	90.42
T_ovule_34_4	10623061	10615914	99.93	92.43	89.83	34	6513543	61.36	2975242	28.03	9488785	89.39
T_ovule_34_5	11605707	11576842	99.75	91.37	88.72	35	6770895	58.49	3129083	27.03	9899978	85.52
T_SE8_34_1	12163741	12136439	99.78	91.21	88.51	34	7293442	60.1	3166443	26.09	10459885	86.19
T_SE8_34_2	10047664	10042918	99.95	92.05	89.17	35	6261785	62.35	2872846	28.61	9134631	90.96
T_SE8_34_3	11030003	11023562	99.94	93.38	90.71	34	6950030	63.05	3045328	27.63	9995358	90.68
T_SE8_34_4	11834157	11818266	99.87	91.68	88.95	34	7246809	61.32	3153933	26.69	10400742	88.01
T_SE8_34_5	10562004	10556535	99.95	92.63	89.88	35	6556155	62.11	3052748	28.92	9608903	91.03
T_SEG_34_1	11515716	11510331	99.95	91.83	88.95	34	7119798	61.86	3263415	28.35	10383213	90.21
T_SEG_34_2	16739693	16711127	99.83	91.08	88.26	34	10066546	60.24	4472668	26.76	14539214	87
T_SEG_34_3	11339620	11332376	99.94	91.94	89.12	35	6841485	60.37	3233262	28.53	10074747	88.9
T_SEG_34_4	10841178	10834604	99.94	92.38	89.75	34	6624946	61.15	2994741	27.64	9619687	88.79
T_SEG_34_5	12722061	12686265	99.72	91.15	88.6	34	7399511	58.33	3285311	25.9	10684822	84.23
W_ovule_21_1	10620842	10615163	99.95	92.18	89.34	35	6236018	58.75	3248406	30.6	9484424	89.35
W_ovule_21_2	12102837	12097287	99.95	92.56	89.94	35	7223559	59.71	3652676	30.19	10876235	89.9
W_ovule_21_3	12463635	12428841	99.72	90.47	87.66	34	7054812	56.76	3344115	26.91	10398927	83.67
W_ovule_21_4	12223964	12216837	99.94	92.07	89.29	35	7232116	59.2	3694401	30.24	10926517	89.44
W_ovule_21_5	10236771	10230532	99.94	91.95	89.11	34	6186560	60.47	2900225	28.35	9086785	88.82
W_SE8_21_1	13392482	13384015	99.94	92.16	89.54	34	7977929	59.61	3903183	29.16	11881112	88.77
W_SE8_21_2	13617110	13542566	99.45	88.62	85.58	34	7058460	52.12	3340303	24.67	10398763	76.79
W_SE8_21_3	12399738	12390047	99.92	91.86	89.03	35	7479334	60.37	3736726	30.16	11216060	90.53
W_SE8_21_4	11300458	11295480	99.96	92.7	90.14	34	7109602	62.94	3199604	28.33	10309206	91.27
W_SE8_21_5	13514328	13461983	99.61	90.22	87.41	34	7537849	55.99	3507563	26.06	11045412	82.05
W_SEG_21_1	12551467	12544920	99.95	92.3	89.58	35	7579336	60.42	3822202	30.47	11401538	90.89
W_SEG_21_2	10803505	10794924	99.92	92.36	89.73	34	6371728	59.03	3110955	28.82	9482683	87.85
W_SEG_21_3	11946542	11875967	99.41	89.72	86.84	35	6254471	52.66	3084608	25.97	9339079	78.63
W_SEG_21_4	14227014	14219342	99.95	92.41	89.76	35	8562878	60.22	4372161	30.75	12935039	90.97
W_SEG_21_5	12360027	12352263	99.94	92.33	89.58	34	7348344	59.49	3720467	30.12	11068811	89.61
W_ovule_34_1	13886122	13816434	99.5	89.85	87.16	35	7301347	52.85	3442289	24.91	10743636	77.76
W_ovule_34_2	10651182	10644112	99.93	92.4	89.63	35	6355758	59.71	3189437	29.96	9545195	89.67
W_ovule_34_3	10494638	10489386	99.95	92.68	90.08	34	6396516	60.98	3066583	29.24	9463099	90.22
W_ovule_34_4	21798319	21640742	99.28	87.74	84.65	35	10676786	49.34	5195087	24.01	15871873	73.35
W_ovule_34_5	10384086	10379539	99.96	92.24	89.43	35	6281694	60.52	3098585	29.85	9380279	90.37
W_SE8_34_1	11978666	11973164	99.95	91.99	89.14	35	7293940	60.92	3585245	29.94	10879185	90.86
W_SE8_34_2	11631458	11623066	99.93	92.23	89.63	34	7023356	60.43	3284820	28.26	10308176	88.69
W_SE8_34_3	11838186	11792746	99.62	89.29	86.33	34	6444043	54.64	2941362	24.94	9385405	79.58
W_SE8_34_4	12666545	12660046	99.95	92.28	89.6	35	7549122	59.63	3774513	29.81	11323635	89.44
W_SE8_34_5	11537830	11531296	99.94	92.2	89.48	34	7007678	60.77	3272524	28.38	10280202	89.15
W_SEG_34_1	12764614	12721559	99.66	89.46	86.48	34	6995181	54.99	3217728	25.29	10212909	80.28
W_SEG_34_2	12616581	12611532	99.96	92.36	89.64	35	7636635	60.55	3892984	30.87	11529619	91.42
W_SEG_34_3	11090942	11083865	99.94	92.47	89.85	34	6695455	60.41	3223977	29.09	9919432	89.5
W_SEG_34_4	12464427	12410498	99.57	90.13	87.34	34	6893816	55.55	3195255	25.75	10089071	81.3
W_SEG_34_5	10762502	10756668	99.95	92.54	89.76	35	6504874	60.47	3236111	30.08	9740985	90.55
