# Supplementary material for: Transcriptome analysis of thermomorphogenesis in ovules and during early seed development in Brassica napus
Source: BMC Genomics. 2023 May 4;24:236. doi: 10.1186/s12864-023-09316-2 (PMC10158150; doi:10.1186/s12864-023-09316-2)
Supplement: Supplementary file 2 — Additional file 2: Supplementary Table S2. DEGs (21°C vs. 34°C) with |log2 (fold change)| >1 and adjusted p-value < 0.05 in all studied cultivars and tissues. lfcSE, standard error of the log2FoldChange; baseMean, mean of normalized counts of all samples. [file 12864_2023_9316_MOESM2_ESM.xlsx]

## Sheet: DH12075_ovules_upregulated
Supplementary Table S2. DEGs (21°C vs. 34°C) with |log2 (fold change)| ˃ 1 and adjusted p-value < 0.05 in all studied cultivars and tissues. lfcSE, standard error of the log2FoldChange; baseMean, mean of normalized counts of all samples.
Gene ID	log2FoldChange	lfcSE	adj p-value	baseMean
LOC106399197	23.304	3.02779	1.33413e-12	23.5846
LOC106422590	22.8832	3.02749	3.6838e-12	29.0321
LOC106401813	22.6677	3.02749	6.15969e-12	29.0888
LOC106423530	11.8782	0.945988	1.84015e-33	480.26
LOC106385357	11.2747	0.864437	3.8852e-36	660.549
LOC106380074	11.2559	1.09223	1.81013e-22	209.082
LOC106443195	10.5052	0.444562	1.75154e-119	2274.3
LOC106436445	10.3905	1.01893	5.31882e-22	114.833
LOC106348915	10.1461	0.655313	4.7113e-51	950.792
LOC106380811	10.0843	0.447827	1.71566e-108	1285.64
LOC106429752	9.87403	0.605268	1.01052e-56	681.649
LOC106429307	9.50973	0.948914	2.97674e-21	62.4513
LOC106348998	9.50606	0.450482	3.29842e-95	912.366
LOC111207800	9.27714	3.02691	0.0159999	53.0393
LOC106346572	9.20105	0.575779	1.97433e-54	368.68
LOC111202235	9.20105	0.575779	1.97433e-54	368.68
LOC111211015	9.15787	0.491244	3.04138e-74	512.716
LOC106430858	9.15787	0.491244	3.04138e-74	512.716
LOC106376116	9.02586	1.07094	4.76177e-15	44.6052
LOC111201385	8.97015	1.90988	5.29887e-05	42.8707
LOC106437652	8.82343	3.02717	0.0235507	38.7293
LOC106393967	8.7867	3.02719	0.0242789	37.7499
LOC106355372	8.75579	1.14949	2.42146e-12	36.9656
LOC106362312	8.6552	3.02729	0.0271328	34.4682
LOC106390575	8.50611	3.02741	0.0306651	31.0852
LOC106436392	8.49503	0.700311	3.25191e-31	159.247
LOC106424571	8.45991	0.449399	1.0601e-75	449.313
LOC111199688	8.17179	3.02772	0.0399414	24.6537
LOC106451199	8.1326	3.02774	0.0412123	24.212
LOC106391865	8.12319	2.05512	0.000999658	23.8304
LOC106430501	8.07992	2.26667	0.00370506	23.1214
LOC106415595	8.02464	1.84621	0.000228207	75.2827
LOC106387609	8.00219	1.1555	2.99214e-10	21.916
LOC106419901	8.00037	0.58313	5.43496e-40	1390.91
LOC106376287	7.99632	3.02791	0.0457639	21.8324
LOC106392207	7.99337	1.01422	3.38401e-13	21.7369
LOC106398874	7.94978	3.02797	0.0473945	21.1414
LOC106434079	7.94397	3.02798	0.0476137	21.049
LOC111202368	7.85564	0.948326	1.50103e-14	19.7694
LOC106451351	7.84119	1.77734	0.000175067	19.601
LOC111198178	7.76385	1.08529	6.35458e-11	18.6259
BNAA03G58470D	7.54777	0.714292	1.2563e-23	83.7293
LOC106434483	7.50879	0.87538	1.39034e-15	352.762
LOC106402676	7.50103	1.09752	5.43177e-10	23.2296
LOC106372723	7.4573	2.09707	0.00380139	15.0312
LOC106419867	7.4383	0.935861	2.07076e-13	61.1327
LOC106434829	7.27191	1.0352	1.53826e-10	13.2462
LOC106444219	7.23163	1.15054	1.59882e-08	41.7507
LOC106430290	7.18166	2.09946	0.00574998	16.7808
LOC106396142	7.16907	0.933316	1.49484e-12	27.6347
LOC106384025	7.13642	0.901733	2.66011e-13	260.265
BNAC08G38090D	7.13321	1.15003	2.57023e-08	18.0409
LOC106409970	7.08062	0.977485	3.41647e-11	647.13
LOC106383695	7.05005	1.51879	6.70317e-05	11.3405
LOC106381685	7.04333	1.6155	0.000216169	32.7207
BNAC01G08560D	7.03223	1.10539	1.02106e-08	11.2407
LOC106388417	6.98218	1.13388	3.30764e-08	64.4052
LOC106388481	6.96899	1.18687	1.69909e-07	91.4686
LOC106397804	6.92827	1.59419	0.000228696	10.4152
LOC106364610	6.90408	1.35746	9.31562e-06	10.2484
LOC106376955	6.88719	2.5964	0.0446003	15.2166
LOC106376925	6.80988	1.02051	1.52724e-09	14.4753
LOC106379211	6.79242	1.35475	1.29988e-05	14.2498
LOC106407101	6.76034	1.10067	3.60166e-08	247.077
LOC106430983	6.70805	1.42844	5.30726e-05	8.95143
LOC106351462	6.69386	1.17221	4.03999e-07	35.0813
LOC106402917	6.65993	1.07028	2.29164e-08	19.0133
LOC106348657	6.63349	1.36499	2.60957e-05	18.4447
LOC106428928	6.62679	1.06878	2.60544e-08	34.4562
LOC106353095	6.6256	0.493593	2.7916e-38	1619.42
LOC106356981	6.61726	0.767636	9.71943e-16	454.733
LOC106436436	6.61314	1.21152	1.51688e-06	18.2851
LOC106347420	6.59966	2.36481	0.0320928	19.9173
LOC111215002	6.58542	1.34529	2.22625e-05	8.20956
LOC106426783	6.56007	1.09226	7.87941e-08	148.991
LOC106379149	6.55873	0.364326	3.49652e-69	277.217
LOC106376933	6.52051	1.0322	1.33105e-08	7.8283
LOC106443275	6.5078	0.613967	8.89754e-24	103.121
LOC106428405	6.47653	1.30356	1.59626e-05	11.5135
LOC106377154	6.47195	0.838046	1.11514e-12	45.0333
LOC106424991	6.4272	1.38078	6.34068e-05	11.0593
BNAA06G13740D	6.42268	1.02708	1.91769e-08	11.1147
LOC106354076	6.41612	1.10904	2.72503e-07	7.32055
LOC106407579	6.40311	0.574308	2.56774e-26	156.034
LOC106346428	6.38988	0.694732	6.71974e-18	84.6498
LOC106416798	6.37242	1.05824	7.19308e-08	16.1
LOC106385385	6.35695	1.12293	5.25699e-07	23.2446
LOC106354342	6.34548	0.956841	1.97939e-09	421.293
LOC111204243	6.32455	1.01047	1.85399e-08	6.8571
LOC106396002	6.32401	0.789967	1.33538e-13	31.524
LOC106424238	6.31315	0.979313	6.172e-09	143.439
LOC106447087	6.27902	1.0875	2.89131e-07	30.0987
LOC106440079	6.25211	1.06781	1.86334e-07	6.48628
LOC106388703	6.22806	1.21665	7.98202e-06	42.7894
LOC106440950	6.22497	1.22443	9.39779e-06	9.59571
LOC106445655	6.2191	1.45113	0.000290934	6.38172
LOC106416754	6.20532	1.25179	1.67874e-05	9.49749
LOC106399489	6.20046	1.22181	9.79565e-06	6.29437
LOC106405107	6.19757	0.855456	3.39507e-11	282.534
LOC106354344	6.19749	1.56432	0.000966505	381.569
LOC111205877	6.1776	1.18527	5.16635e-06	18.3217
BNAA10G01230D	6.16259	1.24157	1.63136e-05	5.91536
LOC106345649	6.15802	1.22338	1.18767e-05	6.0799
LOC106366041	6.14923	0.920379	1.45219e-09	38.0205
LOC106439986	6.13591	1.21313	1.0598e-05	18.5638
LOC106446384	6.13591	1.21313	1.0598e-05	18.5638
LOC106408912	6.13543	1.87348	0.0088425	6.0249
LOC111201942	6.10009	0.772331	3.00327e-13	24.378
LOC106451533	6.09915	0.419429	5.71166e-45	110.975
LOC106412411	6.07883	0.454464	5.11301e-38	114.213
LOC106353106	6.06971	1.2217	1.59626e-05	24.5213
LOC106369808	6.06371	1.00182	6.03969e-08	518.389
LOC106432883	6.0563	1.14332	3.41132e-06	230.31
LOC106417047	6.05555	1.90236	0.0115259	5.66521
LOC106387993	6.05184	0.956676	1.263e-08	38.6429
LOC106430044	6.04708	1.65866	0.00285011	8.49531
BNAC03G69280D	6.04386	1.19413	1.04355e-05	8.48039
LOC106419899	6.03084	1.27342	4.48586e-05	8.46974
LOC106438672	6.02491	0.757402	1.97818e-13	65.6449
LOC106399369	6.01648	0.217284	2.62789e-164	1321.99
LOC106391482	6.00243	0.29994	1.10422e-85	185.629
LOC106390153	5.99594	1.27037	4.80722e-05	8.26178
LOC106377385	5.98814	1.19546	1.33032e-05	12.1647
LOC111198123	5.97984	1.86323	0.0107271	5.41008
LOC106360263	5.9781	1.66333	0.00336395	309.369
LOC106358574	5.97777	1.08868	1.28425e-06	12.1711
LOC106427733	5.97102	1.3344	0.000136242	16.6831
LOC106404599	5.95839	1.90671	0.0135836	5.31303
LOC106425412	5.9579	1.51868	0.00111238	5.30486
LOC106397211	5.95032	1.37749	0.000254318	61.9493
LOC106446080	5.94174	1.17535	1.07269e-05	5.27545
LOC106348125	5.94174	1.17535	1.07269e-05	5.27545
LOC106373032	5.93525	1.0408	4.21292e-07	30.6651
LOC106388569	5.92948	1.20597	2.01353e-05	11.9912
LOC106381570	5.92159	1.83926	0.0104029	5.16549
LOC106446972	5.91043	0.433837	1.9865e-39	7491.71
LOC106345272	5.90739	1.09897	2.31378e-06	11.5858
LOC111203385	5.89528	1.21633	2.75842e-05	7.65937
LOC111203384	5.89528	1.21633	2.75842e-05	7.65937
BNAA09G44670D	5.89174	1.09912	2.48754e-06	15.1021
LOC106365840	5.8803	1.3911	0.000364845	5.03839
LOC106447187	5.86587	0.924299	1.11757e-08	29.0583
LOC106365510	5.8624	1.13903	7.01737e-06	11.136
LOC106351286	5.85687	1.1774	1.55497e-05	4.99938
LOC106450047	5.84897	0.173939	3.85079e-243	5573.85
BNAC04G07720D	5.83562	1.48119	0.00104752	7.34877
LOC106361058	5.81421	1.86654	0.0139624	4.79614
LOC106347533	5.7952	0.377544	3.56949e-50	206.535
LOC106414717	5.79078	1.8851	0.0157002	4.74177
LOC106376087	5.78609	1.32223	0.000202518	7.16783
LOC106428869	5.77915	0.789401	1.99097e-11	50.1766
LOC106409685	5.77072	1.02883	6.89275e-07	14.8065
LOC106353032	5.76435	1.68985	0.00591775	47.7014
LOC106402314	5.76192	0.804744	6.07915e-11	129.062
LOC111213446	5.75172	0.858585	1.29087e-09	34.464
LOC111212944	5.75067	2.00488	0.0264756	4.61166
LOC106388179	5.74513	1.82807	0.0129005	4.57166
LOC106425810	5.74513	1.82807	0.0129005	4.57166
LOC106454834	5.74404	0.72833	3.26767e-13	62.9863
LOC106454118	5.72377	1.85566	0.0151507	4.49017
LOC106396863	5.72377	1.85566	0.0151507	4.49017
LOC106409641	5.72156	1.28359	0.000145296	4.54064
LOC111204598	5.69424	1.40761	0.000718176	6.66712
LOC106353216	5.67873	1.52145	0.00215116	10.3546
LOC106382769	5.67116	0.905687	1.82384e-08	19.1746
LOC106382768	5.67116	0.905687	1.82384e-08	19.1746
LOC106444768	5.65571	0.593352	3.27777e-19	59.5403
LOC106384105	5.63835	1.10911	9.40768e-06	6.50439
LOC106409348	5.61272	0.949797	1.37059e-07	12.9523
LOC106414081	5.60825	1.1972	5.58328e-05	24.5796
LOC106348072	5.6061	1.44087	0.00124913	32.6729
LOC106401239	5.54532	0.260417	6.58318e-97	2408.36
LOC111215651	5.54478	1.87547	0.0212426	3.98783
BNACNNG70720D	5.53978	1.91705	0.0250858	3.98079
LOC106354286	5.53863	1.19245	6.62237e-05	3.99877
LOC106356450	5.53825	1.95118	0.0285758	3.97615
LOC106380796	5.53454	1.21321	9.45411e-05	17.4112
LOC111208544	5.53102	1.14502	2.95778e-05	5.98929
LOC106390505	5.51737	0.666675	1.59472e-14	87.248
LOC106448066	5.50152	1.07892	8.77083e-06	5.87717
LOC106396862	5.48432	1.44174	0.00168454	3.82336
LOC106365091	5.47465	1.13274	2.92649e-05	3.81949
LOC111207644	5.44576	1.22772	0.000159314	3.74105
LOC106401505	5.43753	1.24718	0.000216169	11.0516
LOC106380793	5.43531	1.55225	0.00448701	3.70262
LOC106446945	5.43526	1.30614	0.000469107	8.30121
LOC106421236	5.42808	1.02945	3.84053e-06	8.24912
LOC106431575	5.42557	1.45565	0.00218848	3.66511
LOC111214980	5.40887	1.53041	0.00406428	5.48139
LOC106409018	5.40307	1.12859	3.57026e-05	12.0336
LOC106354665	5.39751	1.00527	2.38477e-06	18.3259
LOC106447433	5.38925	1.97791	0.0376639	3.58827
LOC106360055	5.36393	0.889919	6.97974e-08	34.9314
LOC106370444	5.34611	0.57815	4.38552e-18	58.467
LOC106370434	5.34611	0.57815	4.38552e-18	58.467
LOC106391891	5.32788	0.569381	1.62962e-18	82.0169
LOC106391591	5.32788	0.569381	1.62962e-18	82.0169
LOC106398627	5.3215	0.539048	1.27772e-20	109.826
LOC106424637	5.2979	1.21383	0.000212268	7.45398
LOC106447758	5.29642	1.53223	0.0051427	5.15757
LOC106417769	5.29459	0.617361	1.40592e-15	28.2975
LOC106410111	5.29307	1.90841	0.0334864	3.35792
BNAC04G30210D	5.29001	1.53955	0.00548697	3.35568
LOC106432307	5.27023	0.800724	2.70632e-09	141.584
LOC106351544	5.25684	0.255344	1.3377e-90	4403.47
LOC106397930	5.25334	0.837281	1.6985e-08	21.531
LOC106374406	5.25148	0.74694	1.47706e-10	32.0842
LOC106354213	5.23444	1.08355	2.95394e-05	7.50845
LOC106409447	5.23214	1.07651	2.60458e-05	18.5953
LOC106435325	5.22612	1.40398	0.00222059	4.9159
LOC106435603	5.21554	0.579665	3.87247e-17	126.201
LOC106382063	5.20841	1.73301	0.0187326	7.55932
BNAA07G23070D	5.19796	1.92066	0.039289	3.13816
LOC106390625	5.19541	0.722819	5.05055e-11	54.267
LOC111211062	5.19374	1.1029	5.03133e-05	4.74619
BNAA04G04370D	5.19226	1.61781	0.0107271	3.13536
LOC106440037	5.18585	1.22575	0.000359946	9.20571
BNAA07G08930D	5.18533	1.20251	0.00026217	9.30078
LOC106356948	5.17252	0.852029	5.43747e-08	15.3808
LOC106354381	5.17216	0.322025	5.69061e-55	1141.26
LOC106431437	5.1657	0.867515	1.05847e-07	32.0629
LOC106450416	5.13048	1.96295	0.0486153	3.00526
LOC106365033	5.12303	1.1844	0.000248658	4.50139
LOC106354018	5.11015	1.3158	0.0012795	6.93978
LOC106451531	5.09832	0.287377	3.67362e-67	6175.17
LOC111202304	5.0968	0.838699	5.25894e-08	14.6848
LOC106450828	5.09402	0.692304	1.53493e-11	56.0244
LOC106439445	5.09258	1.08387	5.26341e-05	6.58065
LOC106352748	5.07969	1.90785	0.0435863	2.8849
LOC106399641	5.05804	1.52378	0.00778732	6.24441
LOC106424028	5.0553	1.35783	0.00221611	4.3133
LOC106427636	5.0532	1.10831	9.55187e-05	4.31565
LOC106421788	5.0532	1.10831	9.55187e-05	4.31565
LOC106397796	5.04172	0.635392	2.28217e-13	301.878
LOC106454104	5.02505	1.41997	0.00400665	10.2431
LOC106428469	5.02445	1.05061	3.65206e-05	6.2588
LOC106428468	5.02445	1.05061	3.65206e-05	6.2588
LOC106452681	5.02425	0.603718	1.10309e-14	46.717
LOC111207604	5.01393	1.1496	0.000214889	4.25207
LOC106391546	4.99156	0.263106	6.84834e-77	233.583
LOC106354022	4.98191	1.39225	0.0035406	2.70492
LOC106416234	4.98048	1.53975	0.00997145	2.71021
LOC106346272	4.98019	1.45601	0.00575451	2.72808
LOC106438362	4.97565	1.52771	0.00932541	2.70391
LOC106438786	4.97339	0.819545	5.50902e-08	20.7587
LOC106402388	4.9731	1.15475	0.000267545	8.43741
LOC106397669	4.97157	1.25554	0.000973823	6.36374
LOC106397663	4.97157	1.25554	0.000973823	6.36374
LOC106356575	4.96802	1.19747	0.000491521	6.06799
LOC106376324	4.96337	0.292967	3.19252e-61	328.387
BNAA09G45220D	4.9514	0.965862	7.7145e-06	19.2683
LOC106431426	4.949	1.5074	0.00863913	3.9927
LOC106422584	4.93516	1.72027	0.0264533	2.56804
LOC106409854	4.93408	1.28386	0.00147469	3.96503
LOC106422384	4.92758	1.42975	0.00530997	2.60468
LOC106385682	4.92038	1.32679	0.0023273	2.59055
LOC106347763	4.92003	1.05331	5.91741e-05	15.0195
LOC106409736	4.91151	1.50549	0.00917826	2.57256
LOC106453449	4.90422	0.377726	8.35498e-36	139.797
LOC106391093	4.9034	1.04318	5.21709e-05	22.7092
LOC106402938	4.90254	0.902068	1.71237e-06	81.8617
LOC106454687	4.89851	1.19413	0.00058431	44.1313
LOC106367665	4.87487	1.1613	0.000409777	5.7903
LOC106367426	4.8743	0.291911	1.86031e-59	171.253
LOC106364609	4.86677	0.700015	2.50696e-10	21.459
LOC106380061	4.86515	0.262944	3.94775e-73	190.441
BNAA08G18100D	4.8285	1.49394	0.0100385	3.72458
LOC106372508	4.7974	1.05408	9.89166e-05	5.06709
LOC111214431	4.78388	1.82157	0.0472933	2.35345
LOC106396610	4.77659	0.319644	1.66368e-47	521.54
LOC106356145	4.77329	0.956492	1.44668e-05	12.1347
LOC106451510	4.76926	0.288929	4.39263e-58	6990.01
LOC106352924	4.74132	1.29112	0.00261852	2.31955
LOC106367432	4.73994	1.38432	0.00569391	10.1097
LOC106416537	4.73357	1.30425	0.00300715	2.15879
LOC111200611	4.7216	1.17834	0.000821304	5.16931
LOC106388085	4.71528	1.26963	0.00228517	3.42918
LOC106417615	4.70811	1.39956	0.00681381	5.20132
LOC106433104	4.70784	1.14792	0.000586442	7.48937
LOC106453702	4.69441	1.51989	0.0149938	2.20758
LOC106377472	4.69351	0.197315	6.41835e-121	4847.57
LOC111212644	4.69239	1.60258	0.0227829	2.21873
LOC106394524	4.69098	0.854947	1.3085e-06	168.887
LOC106374738	4.6889	0.461309	7.3311e-22	203.837
LOC106401716	4.68886	1.23877	0.00180191	5.06956
LOC106372682	4.68667	0.879764	2.94043e-06	15.8358
BNAA06G27620D	4.66785	1.34359	0.00487106	2.17988
LOC106416308	4.65725	0.860949	1.94645e-06	9.23182
LOC106390328	4.65581	0.895766	5.53695e-06	13.0437
LOC111209741	4.65332	0.589391	3.07454e-13	22.7692
LOC106427536	4.64362	0.826256	6.51569e-07	13.1837
BNAC07G36650D	4.64334	0.271388	1.8601e-62	183.526
LOC106387013	4.64011	1.3759	0.00664977	3.26403
LOC106387570	4.62808	1.32874	0.00474435	2.10731
LOC106397119	4.62418	1.36425	0.00632028	5.10137
LOC106418639	4.61607	0.916695	1.17804e-05	29.3034
BNAA10G01170D	4.61519	0.821635	6.61335e-07	39.394
LOC106351650	4.60514	1.50932	0.01659	6.0984
LOC106447526	4.60217	0.678183	7.41851e-10	25.6866
LOC106402494	4.59941	0.824839	8.16653e-07	11.5645
LOC106451210	4.56756	1.6262	0.0307327	59.8076
LOC111200985	4.54786	1.41908	0.0108643	4.82966
LOC106411498	4.52911	1.12592	0.000776861	3.07299
LOC106423615	4.52877	0.222086	6.1524e-89	354.229
LOC106440035	4.52691	1.63561	0.0339344	3.03185
LOC106445076	4.5139	1.71824	0.047191	1.95445
LOC106428043	4.51129	0.739457	4.58676e-08	18.9188
LOC111197700	4.50809	0.444616	9.35936e-22	149.481
LOC106390302	4.50689	0.459748	2.49744e-20	35.4071
LOC111199325	4.49617	1.36521	0.00839638	1.92925
LOC106432192	4.49371	1.20228	0.00211397	2.89422
LOC106363497	4.48725	1.0242	0.000198364	16.6347
LOC111206342	4.48055	0.911003	2.00093e-05	15.7482
LOC106446239	4.46723	0.319718	1.74419e-41	190.658
LOC106412466	4.45491	1.15934	0.00147693	7.28455
LOC106371358	4.44306	1.20855	0.00258386	4.38703
BNAC07G11000D	4.43474	1.351	0.00865137	2.83426
LOC106377243	4.42285	0.185315	1.27348e-121	406.163
LOC106354205	4.41815	0.374286	1.53353e-29	107.323
LOC106381096	4.40818	1.18303	0.00219538	5.5392
LOC106413004	4.40205	0.525682	7.34774e-15	29.8621
LOC106449063	4.39829	1.55414	0.029134	2.80638
LOC106345241	4.37528	0.681001	7.02045e-09	72.1688
BNAA08G23410D	4.37367	1.57667	0.0334553	4.17943
LOC106454774	4.37193	1.38874	0.0127155	1.78384
LOC111197951	4.37156	1.52248	0.0263009	11.2651
LOC106377238	4.36387	0.622611	1.71395e-10	87.7585
LOC106385955	4.36206	1.3415	0.00947763	2.79716
LOC106364662	4.35927	1.29291	0.00666363	4.06883
LOC111198575	4.35772	0.594444	1.8639e-11	251.96
LOC106443126	4.35041	1.59155	0.0369037	1.74883
BNAC01G20890D	4.3488	0.912948	3.97195e-05	8.61875
LOC106405613	4.34479	1.23981	0.00444941	10.0157
LOC106354068	4.34259	0.655091	2.01185e-09	40.758
LOC106381520	4.33924	0.984498	0.000177994	11.3013
LOC106365136	4.32476	0.731372	1.34262e-07	13.4206
LOC106437474	4.32017	0.950946	0.000102323	7.1229
LOC106446177	4.31326	1.0994	0.00111175	60.8908
LOC106409122	4.31254	1.34603	0.0108894	3.89149
BNAA07G26700D	4.30764	0.751866	3.6448e-07	38.2416
LOC106451034	4.30479	0.900133	3.65206e-05	17.1245
LOC106365966	4.30092	1.03723	0.00049482	6.68327
LOC106451159	4.29695	1.28592	0.0072771	3.90699
LOC106421089	4.28052	0.348975	6.45801e-32	373.006
LOC111209160	4.26984	1.19045	0.0034437	8.83579
LOC106414087	4.26984	1.19045	0.0034437	8.83579
LOC106371933	4.26857	0.787706	1.8575e-06	8.80127
LOC106365184	4.26446	1.41491	0.0183086	4.84362
BNAC07G11320D	4.24599	1.30254	0.00924895	3.77473
LOC106346793	4.24228	0.321262	4.70369e-37	321.873
LOC106447231	4.23169	1.34602	0.0128674	2.48596
LOC106402240	4.21973	0.971121	0.000229395	7.8728
LOC106365032	4.21679	0.255574	4.85387e-58	921.907
LOC106450708	4.21323	0.30596	2.72806e-40	293.689
LOC106451484	4.20074	0.668949	1.64833e-08	23.5462
LOC106368070	4.18221	1.34977	0.0146141	2.39153
LOC106402858	4.18133	0.315929	3.2239e-37	63.7428
LOC106443503	4.17686	0.97636	0.000299674	5.23995
LOC106432098	4.17051	1.48188	0.0303171	2.41433
LOC106368548	4.16835	1.17206	0.00379826	9.89713
LOC106438531	4.16773	1.24116	0.00694032	3.57966
LOC106419019	4.14863	1.25619	0.0081691	2.32901
LOC111210724	4.14775	1.00579	0.000537695	9.86673
LOC106365316	4.14774	1.21445	0.00583682	3.66053
LOC106356930	4.14774	1.21445	0.00583682	3.66053
LOC106419187	4.14486	0.174479	1.08114e-120	377.727
LOC106434641	4.14451	1.08972	0.00168883	6.01825
LOC106448656	4.14435	0.927992	0.000140593	9.72242
LOC106352047	4.13744	1.57815	0.047792	6.32386
LOC106432877	4.13561	0.852487	2.7058e-05	39.0404
LOC106368780	4.12948	0.307969	3.31808e-38	232.487
LOC106438539	4.1264	0.739381	7.96089e-07	13.058
LOC106420179	4.1226	1.36496	0.0179943	3.53593
LOC106424373	4.10618	0.737691	8.60075e-07	60.3464
LOC106375083	4.09475	0.767975	2.87028e-06	23.4301
LOC106412278	4.08298	0.891845	8.81945e-05	134.212
BNAA03G10740D	4.08254	1.34021	0.0168113	2.23219
LOC106423854	4.08067	1.29772	0.012845	2.22999
LOC106374937	4.0686	0.714557	4.41362e-07	11.8523
LOC106430902	4.0646	0.233828	1.73688e-64	191.305
LOC106361838	4.06424	0.299257	3.50966e-39	169.365
LOC106388749	4.05944	0.844688	3.29589e-05	19.7986
LOC106392335	4.05735	0.489213	1.38687e-14	26.8993
LOC106416702	4.05197	1.01474	0.000862846	6.06849
LOC106354090	4.04004	0.983701	0.000574149	14.6376
LOC106353037	4.03981	1.37005	0.0216499	2.17679
LOC106345882	4.03955	0.340869	9.08024e-30	300.305
LOC106419970	4.02744	0.785855	7.76866e-06	2834.69
LOC106370356	4.0269	0.998944	0.000756015	5.95388
LOC106374457	4.02186	0.789271	8.91636e-06	9.3538
LOC106400996	4.01124	1.40042	0.0267656	10.2473
LOC106412194	4.00783	0.953864	0.000403491	11.1735
LOC106399522	4.00745	0.541532	1.14197e-11	30.5699
LOC106360168	4.00668	1.45777	0.0355711	2.11487
LOC106453018	4.00525	0.557833	5.30666e-11	28.2727
LOC106353093	4.0029	0.191458	1.83859e-93	1582.56
LOC106353450	3.99576	0.598428	1.48854e-09	22.5836
LOC106376249	3.99091	0.577383	3.253e-10	246.763
LOC106396211	3.98662	1.43026	0.0323605	2.14054
LOC106387209	3.98111	0.216564	3.48127e-72	428.528
LOC106370186	3.97721	0.440073	2.74296e-17	181.711
LOC111202027	3.96904	0.458697	7.42749e-16	208.401
LOC106402928	3.96616	1.13258	0.00448344	3.10847
LOC106390243	3.96372	0.934457	0.000344746	6.2383
LOC106391148	3.96085	0.783506	1.07269e-05	20.8562
LOC106387431	3.96061	0.64277	3.2307e-08	64.1248
LOC106384036	3.95752	1.41491	0.031631	2.07513
LOC106397634	3.95618	0.249267	1.08314e-53	911.304
LOC106376574	3.95578	1.22098	0.00982607	3.10657
LOC106418590	3.95033	0.22427	3.1712e-66	1315.67
LOC106392085	3.94924	0.425542	3.24602e-18	170.66
LOC106389264	3.92437	0.598213	3.08813e-09	124.329
LOC106412279	3.92437	0.598213	3.08813e-09	124.329
LOC106413876	3.92423	1.25283	0.0132824	3.04279
LOC106433348	3.92293	1.18963	0.00828563	2.00751
LOC106404827	3.92046	1.33401	0.0221838	3.20073
LOC106407488	3.91962	1.12915	0.00491468	3.0713
LOC106400011	3.9165	1.31291	0.0198279	2.02951
LOC106407137	3.90728	0.488925	1.48524e-13	22.7518
BNAC05G33980D	3.90657	1.12234	0.00478046	2.95718
LOC106377568	3.899	0.258313	1.74652e-48	333.138
LOC106351678	3.89049	1.32985	0.022932	1.94419
LOC106367994	3.8891	1.34737	0.0252973	1.97237
LOC106402967	3.87987	1.31584	0.0216526	1.94623
LOC106417365	3.87699	1.12333	0.00522912	3.09455
LOC106380933	3.86219	1.23863	0.0138332	3.03198
LOC106358242	3.86072	1.17647	0.00867574	2.95102
LOC106442959	3.85841	1.12828	0.00576619	3.89566
LOC106370835	3.85607	0.783984	1.99867e-05	25.8849
LOC106372146	3.84766	1.32593	0.0243163	2.83636
LOC111203366	3.82361	0.571176	1.33252e-09	140.333
LOC111215778	3.82076	1.09522	0.00466847	5.43467
LOC106397504	3.81824	1.40591	0.0384699	1.89772
LOC106412394	3.81123	0.564913	9.5535e-10	607.375
LOC106411226	3.80671	0.425107	5.58007e-17	69.5273
LOC106373306	3.79169	0.891889	0.000332449	5.32042
LOC106352200	3.7856	1.27984	0.0211598	1.84298
LOC106374367	3.78319	1.26285	0.0192142	1.83746
LOC106404523	3.77692	1.10319	0.00570011	3.65872
LOC106369794	3.77407	0.832863	0.000107429	6.75438
LOC106376055	3.77352	0.612531	3.25362e-08	44.9096
LOC106404940	3.76348	1.01717	0.00239547	7.38277
LOC106411015	3.7619	1.02324	0.00258355	7.93966
LOC106443219	3.76175	0.37387	2.02904e-21	156.269
LOC106406468	3.75651	1.08438	0.00502728	3.70742
LOC106446025	3.75582	0.510396	1.53064e-11	29.081
LOC106357098	3.74775	0.983194	0.00163909	4.94594
LOC106444887	3.74526	1.41328	0.0448244	1.8368
LOC106445000	3.73994	1.09704	0.00595754	2.70177
LOC106367932	3.73726	1.04194	0.0034437	16.4811
LOC106410361	3.73673	0.897636	0.00046656	20.7499
LOC106402027	3.73667	0.189283	2.33245e-83	393.629
LOC106428974	3.73182	0.530551	1.44528e-10	111.683
LOC106395796	3.73005	1.21269	0.0155165	2.72083
LOC106436083	3.72662	1.06767	0.00464456	5.93626
LOC106390948	3.7225	0.173574	2.78645e-98	652.403
LOC106396599	3.71387	0.685738	1.88702e-06	12.1877
LOC106416095	3.70629	1.22001	0.0171767	2.62928
LOC106445331	3.7058	1.06213	0.0046626	5.77161
LOC106446964	3.70263	0.969828	0.00160734	5.64461
LOC106413875	3.69924	1.33529	0.0337336	4.84275
LOC106385182	3.69594	0.452934	4.02211e-14	20.0533
LOC106422536	3.69323	0.975717	0.00180191	5.6468
LOC106449774	3.69011	1.24248	0.0205331	2.5314
LOC106348037	3.68965	0.248028	4.35208e-47	181.553
LOC106380047	3.68216	1.00145	0.00258096	5.51621
LOC106361992	3.68071	1.39483	0.0459655	2.56308
LOC106445672	3.67994	0.606694	5.58451e-08	14.6452
LOC106348721	3.67828	0.342998	2.40719e-24	82.1204
LOC106407042	3.67568	0.567572	5.12821e-09	110.457
LOC106437008	3.67093	0.7934	7.13988e-05	7.95976
LOC106449775	3.67022	1.21749	0.0182755	2.55058
LOC106377349	3.66588	0.821323	0.000141792	8.91019
LOC106345698	3.66565	1.22979	0.0199434	3.90333
LOC106439577	3.66545	0.708802	6.25442e-06	24.5171
LOC106419209	3.66052	1.25004	0.0227637	2.52918
LOC106404842	3.65576	1.3257	0.0347773	2.719
LOC106365945	3.63952	0.580596	1.7571e-08	33.3278
LOC106387066	3.6387	0.710062	7.78242e-06	30.7271
LOC106354028	3.63627	0.927831	0.00112728	4.82758
LOC106396362	3.62173	1.09446	0.00802627	6.30145
LOC106436699	3.62024	0.403069	4.40669e-17	273.953
LOC106376785	3.61863	1.13469	0.0113429	2.70759
LOC106436691	3.61553	1.16322	0.0142316	5.70132
LOC106406640	3.60807	1.27813	0.0296608	5.29672
LOC106429017	3.59854	1.34783	0.0428371	3.18904
LOC106360835	3.5979	1.04133	0.00516502	3.42592
LOC106376628	3.59651	0.393214	1.04967e-17	25.6761
LOC111202307	3.59651	0.393214	1.04967e-17	25.6761
LOC106445294	3.59541	0.747657	3.25208e-05	16.0394
LOC106360378	3.59485	1.17999	0.016796	2.40113
LOC106445777	3.58791	1.15274	0.0140623	2.36496
LOC106406849	3.58751	1.30997	0.036476	3.68556
LOC106375828	3.58031	0.902171	0.000943584	4.72792
LOC111200614	3.57139	1.25859	0.0286342	3.12325
LOC106411693	3.55732	1.05126	0.00642575	3.40878
LOC106352702	3.55033	0.800908	0.000161148	8.14511
LOC106386174	3.54826	1.30333	0.0378798	2.40537
LOC106419166	3.54478	0.773493	8.65544e-05	53.2645
LOC106354366	3.543	0.393933	3.99001e-17	49.5276
LOC106372134	3.54131	0.618225	3.66556e-07	30.8245
LOC111210235	3.52936	0.978729	0.00324219	4.79788
LOC106346131	3.52385	0.455449	1.00277e-12	27.2887
LOC106387047	3.52087	0.975491	0.0032115	7.74343
LOC106348516	3.51917	0.568294	2.70924e-08	28.2841
LOC111214313	3.51223	0.604625	2.39819e-07	16.6763
LOC106362025	3.50128	0.149556	2.64075e-117	593.743
LOC106426686	3.49365	0.638436	1.41425e-06	10.6827
LOC106416522	3.48252	0.758743	8.39155e-05	8.4788
LOC106416521	3.48252	0.758743	8.39155e-05	8.4788
LOC106345230	3.47878	0.679251	7.89239e-06	21.4301
LOC106415772	3.47751	0.785869	0.000166393	7.83749
LOC106427364	3.4699	1.27013	0.0370259	5.4794
LOC106364692	3.4645	1.28624	0.0404889	4.01309
LOC106412061	3.46418	0.398803	5.63357e-16	48.9176
LOC106347885	3.45943	1.28148	0.0399018	2.18983
LOC106407297	3.45917	0.282685	9.09986e-32	49.8052
LOC106405758	3.45647	0.388013	8.38042e-17	23.4121
LOC111213927	3.45647	0.388013	8.38042e-17	23.4121
LOC106361173	3.45517	0.376208	7.56285e-18	42.9228
LOC106387580	3.45138	0.281755	7.83819e-32	283.743
LOC106414083	3.44597	0.779745	0.000169846	6.48513
LOC106444591	3.44507	1.2711	0.0389515	2.28701
LOC106414256	3.43867	0.803157	0.000295727	8.21901
LOC106425571	3.43544	0.298292	4.22535e-28	75.049
LOC106454982	3.43252	0.599688	3.75077e-07	32.2162
BNAC03G45920D	3.42824	1.18413	0.0247398	3.73338
LOC106361729	3.42757	0.767052	0.000139164	12.2347
LOC106454412	3.42291	1.16033	0.0215877	2.13416
LOC106451584	3.41847	0.466863	1.97486e-11	39.9081
LOC111215604	3.41506	0.870965	0.00112022	8.81292
LOC106346837	3.41356	0.650098	4.26865e-06	13.7929
LOC106391496	3.41319	0.369842	5.11007e-18	384.985
LOC106436135	3.40951	0.695961	2.18686e-05	10.0305
LOC106365856	3.40823	1.10063	0.0146919	4.18036
LOC106443297	3.40739	0.40801	8.86826e-15	95.7303
LOC106427128	3.40639	1.13718	0.0192273	3.74903
LOC106370237	3.40504	0.987309	0.00527027	11.0843
LOC106431573	3.39868	0.580308	1.84645e-07	49.2808
LOC106444749	3.3975	0.791804	0.000284953	7.47255
LOC106371892	3.39294	0.888966	0.00161261	10.2777
LOC106450418	3.39281	0.49541	4.95714e-10	32.8275
LOC106382353	3.38575	0.784455	0.000258094	12.0728
LOC106387779	3.38035	0.881521	0.0015183	19.3237
LOC111208203	3.37605	0.354967	3.96405e-19	167.886
LOC106448776	3.37412	0.763147	0.000168557	11.1857
LOC106404622	3.3667	1.21508	0.0337031	2.03988
LOC106431681	3.36256	0.439577	1.89856e-12	134.496
LOC106406688	3.36215	0.294442	1.26285e-27	464.236
BNAC04G31630D	3.35719	1.18709	0.0292817	7.02043
LOC106387377	3.35321	1.05925	0.0121009	3.08442
LOC106365627	3.34764	1.0369	0.0101389	3.80221
LOC106362395	3.34563	0.916885	0.00282389	3.83412
LOC106362393	3.34563	0.916885	0.00282389	3.83412
LOC106438243	3.34558	0.601422	8.74466e-07	18.2287
LOC106437162	3.33926	0.705424	4.52619e-05	10.7192
LOC106371130	3.33814	0.513039	4.29028e-09	21.8985
LOC106350582	3.33553	0.730469	9.27678e-05	11.2838
LOC106431085	3.33234	0.383287	5.30881e-16	41.0484
LOC106370888	3.33033	1.14234	0.0235203	4.48206
LOC106453016	3.32932	0.813112	0.000600806	8.12556
LOC106376451	3.32733	0.923344	0.00326423	580.122
LOC106345382	3.32275	1.18952	0.031914	2.08756
LOC106364887	3.31984	1.26276	0.0469888	2.09611
LOC106372742	3.31588	1.02702	0.0101354	4.80799
LOC106387954	3.31588	0.368053	3.51172e-17	34.4213
LOC106447439	3.30229	1.23491	0.042419	2.06647
LOC106379879	3.30219	0.934543	0.00407435	4.5809
LOC106385980	3.30136	1.179	0.0313966	2.05474
LOC106352559	3.29822	0.42315	6.52554e-13	89.0922
LOC106366080	3.28881	0.612889	2.41788e-06	27.1914
LOC106389621	3.28746	1.04053	0.0123031	4.63631
LOC106352721	3.28626	0.571765	3.30745e-07	13.1387
LOC106430948	3.28188	0.735004	0.000140996	7.3808
LOC106402021	3.28061	0.219787	2.11531e-47	325.782
LOC106357615	3.27939	0.21	5.99254e-52	944.209
LOC106421836	3.27712	0.360748	1.83368e-17	65.2695
LOC106391998	3.27637	1.04213	0.0128659	8.26959
LOC106424692	3.27197	1.20587	0.038691	10.6206
LOC111202621	3.27135	0.401915	4.7183e-14	20.0506
LOC111205867	3.27135	0.401915	4.7183e-14	20.0506
LOC106352671	3.26176	1.08565	0.0187756	6.74644
LOC106382624	3.26072	1.20234	0.0388111	4.86203
LOC106444338	3.25383	0.881535	0.0024634	4.69427
LOC106441252	3.24928	0.882968	0.00255556	7.95315
LOC106409555	3.24322	1.1642	0.0324953	5.42737
LOC106351995	3.24107	0.141613	4.41858e-112	876.348
LOC106411452	3.23264	0.687367	5.16487e-05	8.53066
LOC106411442	3.23264	0.687367	5.16487e-05	8.53066
LOC106390491	3.23246	0.825166	0.00113452	5.96997
LOC106444678	3.23208	1.03507	0.0136661	3.38816
LOC106376685	3.22493	0.672584	3.456e-05	12.7639
LOC106452013	3.22018	0.647521	1.56368e-05	37.1231
LOC106405057	3.21631	0.65714	2.2323e-05	7.3985
LOC106375311	3.2118	0.988645	0.00955757	11.4088
LOC106436904	3.20971	1.06349	0.0180942	2.67503
LOC111210329	3.20842	0.725931	0.0001696	10.0769
LOC106430785	3.20688	1.16194	0.0345903	3.13621
LOC106353089	3.19891	0.57013	6.82719e-07	18.3905
LOC106353810	3.18167	1.17833	0.0398589	1.90769
LOC106396443	3.17601	0.578636	1.29724e-06	19.7568
LOC106394392	3.16806	0.772077	0.000582118	5.38154
LOC106395878	3.15836	0.996225	0.0119439	3.66808
LOC106392317	3.15779	0.466144	7.99197e-10	42.6463
LOC106354245	3.15437	0.708782	0.000149645	16.0663
LOC106446049	3.15317	0.887017	0.00381717	15.1503
BNAA10G01350D	3.14864	0.474197	1.88177e-09	29.5949
LOC106379871	3.14545	1.02436	0.0157499	5.43697
LOC106452746	3.14534	0.758495	0.000494329	8.488
LOC111209330	3.14506	0.678705	6.92807e-05	16.6754
LOC106452117	3.12903	0.602686	5.69978e-06	27.7988
LOC106446033	3.1286	0.817772	0.00156558	4.75208
LOC106406193	3.12739	1.07336	0.0236067	4.30315
LOC106400069	3.12299	1.09043	0.0267857	2.75475
LOC106422791	3.12219	1.15186	0.0389488	4.02761
LOC106420597	3.11413	0.621838	1.33639e-05	30.8643
LOC106351054	3.11108	0.812779	0.00155558	6.25852
LOC106397509	3.11032	0.312376	5.59775e-21	54.5094
BNAA06G01330D	3.10883	0.815256	0.00163123	24.0836
LOC106436381	3.10561	0.336402	4.99917e-18	35.5332
LOC106419542	3.10222	1.08087	0.0263637	9.21855
LOC106433669	3.10144	0.857048	0.0031132	5.11523
LOC106360572	3.10128	1.08528	0.0272318	2.83542
LOC106427165	3.09966	0.552067	6.69525e-07	18.5413
LOC106389120	3.09892	0.239259	1.23459e-35	67.1523
LOC106357511	3.09892	0.239259	1.23459e-35	67.1523
LOC106377180	3.09823	0.729746	0.000339743	6.06434
LOC106359047	3.09354	1.05107	0.0219361	2.77228
LOC106346989	3.09217	0.900057	0.00549517	87.9541
LOC106350499	3.09061	0.217542	6.66155e-43	109.341
LOC106451828	3.08705	0.842936	0.00270706	4.3189
LOC106401115	3.08187	0.522694	1.47662e-07	15.1305
LOC106379728	3.08144	0.961666	0.0108765	3.59806
LOC106452782	3.08108	0.752659	0.000602822	18.2442
LOC106351550	3.08077	1.07752	0.027129	3.57947
LOC106377322	3.08017	0.337399	1.21965e-17	605.222
LOC106417459	3.07816	0.864564	0.00375341	7.47513
BNAC05G15160D	3.07723	0.988195	0.0140033	3.07243
LOC106353852	3.0762	0.678007	0.000104922	8.36743
LOC106375867	3.07578	1.09782	0.0312796	4.96582
LOC106407607	3.06745	0.54961	7.95799e-07	19.9278
BNAC04G12610D	3.06299	0.480622	9.57474e-09	32.7945
LOC106441140	3.054	0.804245	0.00172453	6.4405
LOC106433365	3.05303	0.581648	4.31094e-06	10.5012
LOC106402878	3.04894	1.08223	0.0300978	4.08814
LOC106368188	3.04834	0.446324	5.5979e-10	159.668
LOC106441525	3.04674	0.916717	0.00768868	10.3445
LOC106383089	3.02901	0.712364	0.000331618	27.0629
LOC106435765	3.02882	0.620402	2.35808e-05	8.84894
LOC106359633	3.02233	0.594826	9.52304e-06	18.2706
LOC106378467	3.02071	0.803941	0.0019798	4.57429
LOC106443879	3.01918	0.749345	0.000761055	14.035
LOC106396281	3.01816	1.09865	0.0356905	2.39617
LOC106445090	3.01469	0.372018	6.16813e-14	90.6976
LOC111198585	3.01074	0.946616	0.0116063	7.36067
LOC106410645	3.00923	0.710593	0.000354067	16.4279
LOC106372692	3.0089	0.724489	0.000482885	17.339
BNAA05G35130D	3.00851	0.471593	9.21138e-09	221.526
LOC106397396	3.00347	0.826404	0.00295966	7.14197
LOC106412054	3.00255	0.284361	1.35858e-23	73.1419
LOC111214529	2.99741	0.451205	1.84358e-09	40.2491
LOC106432122	2.99396	0.573303	4.91043e-06	52.8419
LOC106451574	2.99379	1.04981	0.027617	3.04507
LOC106371769	2.99014	0.554815	2.15596e-06	18.1803
LOC106439239	2.9822	0.995645	0.0192363	13.7296
LOC106437929	2.97959	0.882474	0.00657079	4.92884
LOC106364094	2.9723	1.13645	0.0484453	2.81298
LOC106427252	2.96581	1.12348	0.0458576	7.68229
LOC106452260	2.9657	0.421935	1.49481e-10	22.8977
LOC106365030	2.9615	0.291323	7.26951e-22	108.676
BNACNNG47760D	2.9612	1.11898	0.0452096	2.27544
LOC106416306	2.95981	0.451066	3.06003e-09	19.1479
LOC106420734	2.95852	1.01788	0.0240256	3.90824
LOC106392400	2.95676	0.900275	0.00861189	10.1165
LOC106436674	2.95459	0.38857	2.66245e-12	109.286
LOC111215818	2.9511	0.741964	0.000912896	5.49189
LOC106349269	2.94533	0.740008	0.000904018	7.83972
LOC106433961	2.94354	0.234804	2.35416e-33	114.617
LOC106416311	2.94269	0.929769	0.0121257	8.51653
LOC106424091	2.94211	0.953341	0.0150862	3.07248
LOC106451406	2.93222	0.208519	5.0629e-42	124.187
LOC106428787	2.92972	0.291592	2.32652e-21	106.829
LOC106447296	2.92859	1.0418	0.0305596	6.31283
LOC106374493	2.92644	0.882305	0.00784548	4.19112
LOC106382741	2.92033	0.766841	0.0016611	7.81609
LOC106394816	2.91696	0.318424	9.29335e-18	205.515
LOC106411888	2.91435	0.987444	0.0215023	4.01125
LOC106411906	2.91435	0.987444	0.0215023	4.01125
LOC106380873	2.91428	0.168415	6.64409e-64	8336.71
LOC106401646	2.91049	0.796749	0.00278719	17.9024
LOC106361343	2.9071	0.680514	0.000307423	8.99065
LOC106440858	2.9007	0.437442	1.98607e-09	56.4903
LOC106438703	2.88344	0.283692	7.3311e-22	116.572
LOC106356965	2.88137	0.45364	1.086e-08	47.938
LOC111206767	2.87938	0.506051	4.50058e-07	13.4891
LOC106398680	2.87421	0.903823	0.0116204	7.07858
LOC106450412	2.87419	0.775151	0.00233212	5.14327
LOC106404829	2.87337	0.55802	6.93914e-06	73.7134
LOC106412002	2.8652	0.134755	1.18889e-96	358.198
LOC106447230	2.86018	0.809949	0.00410204	6.65603
LOC106388001	2.85891	0.599918	3.93494e-05	8.16267
LOC111215649	2.85716	0.730881	0.00116908	7.6639
BNACNNG28320D	2.85716	0.730881	0.00116908	7.6639
LOC111207609	2.85706	0.681662	0.000420493	7.12754
LOC106396164	2.85161	0.242929	3.27284e-29	494.943
LOC106348525	2.84614	0.384016	1.05338e-11	20.9874
LOC106454665	2.84578	0.512041	8.9761e-07	43.2134
LOC106440980	2.83878	0.221943	9.80978e-35	126.29
LOC106396657	2.83711	0.169377	7.92664e-60	322.943
LOC106432759	2.83662	0.824644	0.00541983	5.51945
LOC106367366	2.83429	0.247101	7.16916e-28	763.208
BNAA03G38940D	2.83395	0.406161	2.12525e-10	69.7178
LOC106381494	2.83072	0.398184	8.62645e-11	58.7376
LOC111215805	2.82773	0.140042	3.07509e-87	339.409
LOC106451021	2.82655	0.42357	1.52718e-09	47.1053
LOC106396908	2.82576	0.386947	2.25765e-11	147.793
BNAC01G40400D	2.82363	0.548753	7.0499e-06	21.607
LOC106398710	2.80816	0.252201	2.98836e-26	127.202
LOC106450063	2.8073	0.989883	0.028741	4.35399
LOC111198595	2.80712	1.07364	0.0485331	3.42644
LOC106409408	2.80439	0.937126	0.0193391	6.43878
BNAC03G77130D	2.79962	0.282822	9.89722e-21	152.407
LOC106358233	2.79802	0.575281	2.56417e-05	24.1665
LOC106358243	2.79802	0.575281	2.56417e-05	24.1665
LOC106356961	2.79666	0.985883	0.0286958	2.89247
LOC106451790	2.79633	0.599435	6.07747e-05	14.5497
LOC106368394	2.79578	0.920874	0.0172631	3.60866
LOC106349145	2.79324	0.876577	0.0114177	34.7532
LOC106389386	2.78623	0.581616	3.52624e-05	12.7741
LOC106348062	2.78496	0.897334	0.0144145	3.5959
LOC106450721	2.78322	0.962079	0.0248848	3.52254
LOC106401956	2.77986	0.694968	0.000841854	9.92604
LOC106450883	2.77963	0.235073	1.22218e-29	74.5313
LOC106451327	2.77567	0.30152	6.28125e-18	423.839
LOC106365550	2.77549	0.418234	1.92782e-09	32.2996
LOC106382854	2.77494	0.327203	3.11065e-15	89.1878
BNAC06G33620D	2.77346	0.719088	0.00140537	7.33482
LOC106438387	2.77022	0.294406	1.02204e-18	232.041
LOC106423917	2.76816	0.915107	0.0177763	8.53332
LOC106357769	2.76668	0.972924	0.02818	4.3758
LOC106371532	2.7644	0.997711	0.0337031	4.85357
LOC106403778	2.75807	0.271007	6.49554e-22	590.615
LOC106345821	2.75143	0.245962	1.71195e-26	922.078
LOC106412309	2.74908	0.7131	0.00141371	14.3393
LOC106357909	2.74355	0.940642	0.0234386	4.65132
LOC106349137	2.73758	0.638866	0.000291703	21.7516
BNAC03G14710D	2.73655	0.429863	9.95925e-09	26.587
LOC106367415	2.73469	0.654998	0.000446734	24.2953
LOC106367419	2.73469	0.654998	0.000446734	24.2953
LOC106446189	2.72912	0.808471	0.00658762	3.98489
LOC106430142	2.72759	0.755849	0.00321877	155.955
LOC106373827	2.72233	1.01027	0.0403733	4.62238
LOC106445663	2.72046	0.175986	6.76885e-51	163.892
LOC106406355	2.71936	0.305826	9.64779e-17	37.4706
LOC106422572	2.71587	0.53865	1.14291e-05	114.456
LOC106389387	2.71336	0.497566	1.55416e-06	24.8112
LOC106349146	2.70996	0.878039	0.0150763	4.69105
LOC106358043	2.7047	0.794024	0.00600593	11.6208
LOC106420427	2.70367	0.840192	0.0104525	10.6576
LOC111212400	2.70259	0.472694	3.89036e-07	17.0641
LOC106407523	2.69975	0.28187	2.11432e-19	46.4255
LOC106391307	2.69733	0.339755	2.214e-13	329.788
LOC106366724	2.69724	0.992716	0.0383458	6.02625
LOC106381887	2.69703	0.799049	0.00659405	21.1417
LOC111213065	2.69682	0.531942	1.00229e-05	11.9625
LOC106347872	2.69682	0.531942	1.00229e-05	11.9625
LOC106439991	2.6946	0.915278	0.0218903	6.62738
LOC106437902	2.68785	0.730954	0.00257892	8.59249
LOC106348307	2.68542	0.34225	4.40693e-13	79.2393
LOC106402810	2.68247	0.380318	1.26733e-10	19.7829
LOC106389719	2.68245	0.22759	1.88248e-29	5884.21
BNAC01G38060D	2.6758	0.631168	0.000347885	32.0105
LOC106394500	2.67476	0.764393	0.00452006	21.6514
LOC106349430	2.67294	0.70423	0.00173607	39.4808
BNAA08G27180D	2.66895	0.886349	0.0184485	7.99669
LOC106411307	2.6669	0.338212	3.29519e-13	45.6499
BNAA06G01350D	2.6595	0.243549	3.02959e-25	57.6302
LOC106346066	2.65851	0.192563	1.71334e-40	154.75
LOC106353800	2.65544	0.239467	4.8322e-26	133.945
LOC106407496	2.65507	0.581967	9.44198e-05	7.85189
LOC106354778	2.64991	0.598255	0.000163479	7.14641
LOC106427207	2.64691	0.307966	1.20443e-15	136.403
LOC106453238	2.64669	0.200399	4.62145e-37	121.098
LOC106419314	2.64605	0.711116	0.00223049	8.93907
LOC106409003	2.64327	0.736541	0.00342412	25.8436
LOC106432658	2.63864	0.968853	0.0377908	5.68941
LOC106367138	2.63844	0.640428	0.0005459	39.9323
LOC106411815	2.63727	0.599993	0.000187207	25.2119
LOC106445938	2.63692	0.240301	1.69596e-25	108.109
LOC106349530	2.63646	0.48841	2.06624e-06	13.9903
LOC106439179	2.63438	0.493266	2.7469e-06	173.62
LOC106388372	2.63383	0.528137	1.4673e-05	19.8377
LOC106413029	2.63361	0.262268	2.44119e-21	67.3534
LOC111205794	2.63176	0.511772	7.15053e-06	32.71
LOC106446510	2.63058	0.645905	0.00065097	7.52486
LOC106446159	2.62921	0.635672	0.000514597	34.0822
LOC106347315	2.62671	0.373361	1.43208e-10	106.681
LOC106346029	2.62621	0.6155	0.000313601	16.0722
LOC106375745	2.62593	0.618303	0.000338062	17.8109
LOC106437990	2.62549	0.315033	1.01174e-14	25.1442
LOC106347825	2.6246	0.325631	8.64e-14	295.15
LOC106424946	2.61936	0.795148	0.00837421	13.1067
LOC106428446	2.61612	0.902152	0.0244447	8.59637
LOC106389739	2.61601	0.536898	2.46439e-05	44.9776
LOC106371923	2.61523	0.414619	1.40459e-08	16.06
LOC106389864	2.6121	0.835473	0.0135199	9.41303
LOC111199316	2.61034	0.627348	0.00046969	44.9694
LOC106365567	2.60899	0.954946	0.0370126	3.15903
LOC106377414	2.60678	0.645552	0.000737141	29.6385
LOC106376148	2.60645	0.326376	1.54433e-13	82.4964
LOC106405877	2.60467	0.300557	6.66318e-16	130.777
LOC106391703	2.6038	0.428506	5.27007e-08	51.4346
LOC106439489	2.60339	0.51914	1.29514e-05	17.4039
LOC106449069	2.59351	0.627796	0.000524492	11.1748
LOC106435961	2.59045	0.689966	0.00199977	13.3788
LOC106419737	2.58575	0.520479	1.59763e-05	27.3712
LOC106419052	2.5856	0.604378	0.000299591	7.29215
LOC106366907	2.58453	0.544769	4.33072e-05	40.9622
LOC106346004	2.58313	0.27331	6.93975e-19	147.742
LOC106410859	2.58217	0.597815	0.000254652	50.5284
LOC106392362	2.58206	0.540607	3.75331e-05	10.0018
LOC111198090	2.58035	0.65634	0.0010791	10.3845
LOC106452106	2.57959	0.690308	0.00211977	14.2347
LOC106447410	2.57816	0.976365	0.0457954	2.85634
LOC111204589	2.57816	0.976365	0.0457954	2.85634
LOC106450362	2.57702	0.636853	0.000715627	10.6683
LOC106417622	2.57393	0.386005	1.57216e-09	24.3121
LOC111204477	2.5731	0.771705	0.00744116	9.05404
LOC106356352	2.57043	0.807634	0.0115406	28.6771
LOC106440851	2.56922	0.928524	0.033989	3.41841
LOC106345377	2.56394	0.609882	0.000400086	49.3207
LOC106409345	2.55866	0.324304	3.19921e-13	30.4634
LOC106391379	2.55844	0.26144	2.94348e-20	56.0995
LOC106449976	2.55745	0.793747	0.0103306	4.45566
LOC106429605	2.55633	0.846951	0.0180906	8.64116
LOC106452069	2.55489	0.521383	2.17508e-05	82.9816
LOC106412048	2.55448	0.975996	0.048244	10.8781
LOC106388224	2.55218	0.368682	3.04577e-10	108.98
BNAC02G38260D	2.54548	0.159238	1.89266e-54	336.748
LOC106358304	2.53899	0.736025	0.00525753	5.67257
LOC106405826	2.53598	0.304358	1.0248e-14	28.7044
LOC106406284	2.53544	0.225768	1.04961e-26	200.494
LOC106375026	2.53284	0.648824	0.00119191	38.4985
LOC106432851	2.52558	0.309956	4.4073e-14	232.45
LOC106354847	2.52502	0.281095	4.37436e-17	46.4098
LOC106425011	2.52301	0.574862	0.000192346	8.70983
LOC106419861	2.52238	0.758443	0.0076352	4.86654
LOC106416580	2.52139	0.742929	0.00623954	6.79176
LOC106354566	2.52116	0.61695	0.000619192	7.77551
LOC106410663	2.5197	0.749225	0.00683311	4.47267
LOC106430491	2.5197	0.922568	0.0370834	9.80576
LOC106351179	2.51429	0.567589	0.000163244	23.3576
LOC106353535	2.51393	0.844052	0.0200526	10.3093
LOC106345753	2.51048	0.480344	4.81665e-06	33.6101
LOC106388477	2.5064	0.822823	0.0168146	5.36046
LOC111197850	2.50568	0.329777	2.76776e-12	115.394
LOC106429199	2.5039	0.595717	0.000401325	11.1626
LOC106404162	2.50277	0.723112	0.00507406	4.66367
LOC106380619	2.50144	0.734487	0.00601586	9.64068
LOC106364574	2.49778	0.521101	3.47891e-05	10.6152
LOC106381118	2.49778	0.521101	3.47891e-05	10.6152
LOC106447536	2.49708	0.548212	9.73297e-05	9.18004
LOC106403035	2.49691	0.470361	3.21815e-06	21.4719
LOC106346829	2.49561	0.693195	0.00330128	6.49994
LOC106424605	2.48761	0.218023	1.38969e-27	112.595
LOC106382650	2.48452	0.324446	1.78428e-12	115.752
LOC106425885	2.48388	0.248929	4.57657e-21	96.9305
LOC106429312	2.48268	0.238371	5.9666e-23	98.3428
LOC106370984	2.48268	0.501584	1.73385e-05	15.7968
LOC106346397	2.48084	0.265042	1.59725e-18	97.4689
LOC111210542	2.47904	0.658381	0.00192906	14.7422
LOC106403034	2.4785	0.465751	3.01469e-06	47.97
LOC106383113	2.47595	0.282943	3.30926e-16	407.646
LOC106419827	2.46999	0.792455	0.0138836	4.16817
LOC106425478	2.46576	0.430024	3.55336e-07	45.2783
LOC111198338	2.4646	0.253756	5.92251e-20	1963.54
LOC106401949	2.46322	0.824238	0.0195427	11.5845
LOC106421005	2.46322	0.824238	0.0195427	11.5845
LOC106439731	2.45912	0.280728	3.06995e-16	74.7798
LOC106440389	2.45733	0.119622	3.15874e-90	489.046
LOC106438508	2.45671	0.442502	9.26044e-07	91.2634
LOC106375328	2.4567	0.503254	2.36188e-05	12.7051
LOC106442544	2.45625	0.623779	0.00105582	367.403
LOC106395127	2.45438	0.724675	0.00636981	15.8442
BNAC05G09490D	2.44927	0.857272	0.0272622	4.18443
LOC106377868	2.44578	0.517376	4.6521e-05	17.7526
LOC106361737	2.44543	0.541914	0.00011634	22.9622
LOC106414334	2.44376	0.655654	0.00218848	15.0452
LOC106380086	2.43677	0.234714	8.38365e-23	302.847
LOC106444444	2.43596	0.432561	6.15146e-07	16.4083
LOC106381063	2.43098	0.378767	7.29787e-09	134.33
LOC106416496	2.42729	0.811004	0.0193206	4.84233
LOC106402821	2.42627	0.166298	2.85763e-45	123.133
LOC106405620	2.41707	0.758637	0.0114341	5.18117
LOC106376129	2.41484	0.567594	0.000328351	12.9449
LOC111210971	2.41359	0.584536	0.000528004	51.9802
LOC106450329	2.41182	0.353848	6.11033e-10	25.5708
LOC106447088	2.41095	0.718412	0.00697897	10.0886
LOC106415545	2.40812	0.622226	0.00134127	19.5569
LOC106436465	2.40755	0.780889	0.0151979	4.04372
LOC106376833	2.40593	0.164759	2.40785e-45	915.535
LOC106376834	2.40593	0.164759	2.40785e-45	915.535
LOC106415421	2.4055	0.869104	0.0339304	5.52111
LOC106371935	2.40485	0.380025	1.246e-08	28.7342
LOC106436709	2.40282	0.917489	0.0480696	3.35087
LOC106360370	2.40006	0.483126	1.59827e-05	685.155
LOC106379232	2.39962	0.491342	2.33967e-05	20.5225
LOC106397786	2.39728	0.675077	0.00385991	7.45141
LOC106370722	2.39723	0.844749	0.028623	3.79663
LOC106452713	2.39055	0.489142	2.30482e-05	11.5433
LOC106441182	2.39049	0.315564	3.26368e-12	75.0494
LOC106350228	2.38567	0.727978	0.00878953	28.7223
LOC106396676	2.38486	0.43566	1.39958e-06	22.4295
LOC106396887	2.38486	0.43566	1.39958e-06	22.4295
LOC106396064	2.38486	0.43566	1.39958e-06	22.4295
LOC111198574	2.38262	0.674284	0.00407381	13.8548
LOC106371169	2.37763	0.41371	3.31243e-07	17.7099
LOC106394809	2.37619	0.86067	0.0345117	3.23292
LOC106345935	2.37457	0.357108	1.77921e-09	39.2963
LOC106361825	2.37434	0.781502	0.0171678	4.60791
LOC106371032	2.37137	0.584506	0.000689306	12.8211
LOC106438157	2.36745	0.847375	0.0318812	6.00469
LOC106394358	2.36665	0.688445	0.00545988	6.81148
LOC106419109	2.36478	0.594668	0.000915634	7.13968
LOC106381519	2.36139	0.695983	0.00625661	20.1698
LOC106436231	2.36105	0.170897	1.51629e-40	245.198
LOC106351711	2.35847	0.399048	1.36514e-07	27.1177
LOC106376661	2.35761	0.784685	0.0187709	7.48421
LOC106388903	2.35531	0.701319	0.00693141	5.8753
LOC106414063	2.35527	0.56606	0.000469761	7.66905
LOC106358357	2.35474	0.322448	2.25765e-11	44.5826
LOC106428311	2.35457	0.606208	0.00127822	7.74814
LOC106443697	2.35343	0.74798	0.012776	7.13206
LOC106385974	2.34999	0.784681	0.0192525	14.3336
LOC106389639	2.34854	0.243245	1.01942e-19	447.02
LOC106390179	2.34482	0.279247	6.07351e-15	80.7907
LOC106446938	2.34436	0.637643	0.00258282	10.3484
LOC111204354	2.34405	0.316996	1.18619e-11	96.264
LOC106404493	2.34352	0.591906	0.000974843	6.85602
LOC106404494	2.34352	0.591906	0.000974843	6.85602
LOC111202863	2.34282	0.557856	0.000406555	52.0529
LOC106361047	2.33388	0.747365	0.0136603	4.36823
LOC106414829	2.33325	0.417313	7.56339e-07	61.6336
LOC106391120	2.33315	0.252656	4.89246e-18	393.148
LOC106385141	2.33156	0.454661	7.65807e-06	31.2461
LOC106409726	2.33099	0.250143	2.30736e-18	40.6224
LOC106387621	2.32769	0.53168	0.000201079	14.6257
LOC106438238	2.32509	0.553447	0.000404117	10.1091
LOC106390487	2.32446	0.802288	0.024604	4.56207
LOC106346984	2.32138	0.375631	2.90308e-08	81.1025
LOC106347769	2.32015	0.18365	7.10894e-34	434.418
LOC106358714	2.31997	0.528005	0.000188472	18.2676
LOC106376903	2.319	0.319757	3.22238e-11	28.3132
LOC106366424	2.30894	0.366038	1.40346e-08	409.633
LOC111214979	2.30754	0.240801	2.02616e-19	103.523
LOC106452514	2.30261	0.113166	1.45366e-88	347.033
LOC106409174	2.30197	0.699095	0.00840836	5.37352
LOC106391834	2.30108	0.179955	1.01819e-34	399.227
LOC106447283	2.2996	0.451079	8.81474e-06	26.7924
BNAC06G29090D	2.29948	0.433171	3.21815e-06	18.5009
LOC106391840	2.29862	0.476737	3.07713e-05	44.9668
LOC111207515	2.29588	0.595306	0.00140659	8.3846
LOC106429711	2.29002	0.333806	4.584e-10	103.152
LOC106385334	2.28998	0.175455	3.49381e-36	232.562
LOC106345733	2.28855	0.112565	1.92536e-88	14247.9
LOC106401315	2.28673	0.449614	9.31562e-06	18.951
LOC106414981	2.28564	0.449474	9.34799e-06	16.3959
LOC106371124	2.28482	0.632998	0.00320978	18.2144
LOC106376470	2.28211	0.474767	3.28153e-05	92.3237
LOC106454192	2.28049	0.605515	0.00192496	11.3477
LOC106422911	2.27967	0.639757	0.00371828	17.0456
LOC106387525	2.27882	0.807843	0.0298179	3.80073
LOC111197783	2.27859	0.832101	0.0364968	5.34804
LOC106348315	2.27721	0.645494	0.00414511	27.6328
LOC106360843	2.27706	0.555538	0.000591278	20.4056
LOC106391766	2.27257	0.698092	0.00936327	15.3395
LOC106354639	2.27139	0.770471	0.0216796	8.68068
LOC106416260	2.27111	0.590819	0.0014705	9.71299
LOC106439536	2.27072	0.795942	0.0275458	4.86447
LOC106452918	2.26573	0.445035	9.09847e-06	17.8553
LOC106360618	2.2649	0.402776	6.41378e-07	221.913
LOC106361762	2.26336	0.811154	0.0321339	6.98196
LOC106439642	2.25886	0.790261	0.0271795	10.8866
LOC106396217	2.25645	0.316213	7.18719e-11	48.215
LOC106389209	2.25494	0.580254	0.00126925	22.5533
LOC106376107	2.25097	0.496614	0.000106861	13.3083
LOC106423590	2.25023	0.257534	3.68564e-16	88.0255
LOC106390459	2.24827	0.856409	0.0474209	3.07451
LOC106388337	2.24622	0.557819	0.000765731	11.1136
LOC106354325	2.2431	0.353679	1.14553e-08	122.048
BNAC05G24990D	2.24182	0.745426	0.0186309	4.23884
BNAC01G34080D	2.23992	0.354249	1.28453e-08	26.0078
LOC106411980	2.23962	0.577516	0.00130328	34.5671
LOC106450994	2.238	0.750849	0.0199475	5.16239
LOC106358401	2.23716	0.512365	0.000210723	9.96371
LOC106426313	2.23491	0.248987	4.61291e-17	92.1041
LOC106371333	2.23488	0.179756	8.46775e-33	165.726
LOC106360391	2.23308	0.365728	4.46098e-08	47.3149
LOC106375298	2.23226	0.377063	1.29206e-07	34.4349
LOC106390765	2.22574	0.256017	5.3121e-16	891.435
LOC106402239	2.2227	0.186959	5.85661e-30	160.259
LOC106451496	2.21909	0.233045	3.58315e-19	806.618
LOC106396143	2.21898	0.61261	0.00307673	20.4949
LOC106385617	2.21498	0.802789	0.0346602	3.75089
LOC106347299	2.21347	0.378875	1.99616e-07	281.398
LOC106383038	2.21193	0.847586	0.0490755	35.9206
LOC106423689	2.21151	0.607057	0.00287701	28.2933
BNAA10G00630D	2.20871	0.307842	5.49358e-11	73.6868
LOC106431284	2.20767	0.81702	0.0396884	11.6016
LOC106392662	2.20192	0.511019	0.000265223	9.90802
LOC106390210	2.20079	0.316463	2.48184e-10	49.6708
LOC106396434	2.19883	0.438647	1.30579e-05	14.2533
LOC106399437	2.19771	0.565874	0.0012795	18.3701
LOC106402089	2.19711	0.509155	0.000259	9.59172
LOC106439660	2.19646	0.747636	0.0222458	8.32048
LOC106367421	2.19612	0.222927	1.55848e-20	47.2819
LOC106396120	2.19554	0.67474	0.0094086	22.4916
LOC111202791	2.19441	0.566781	0.00133396	511.378
LOC106452337	2.19416	0.802469	0.0368432	9.58166
LOC106440497	2.1935	0.408156	2.32408e-06	81.9967
LOC106444508	2.1935	0.408156	2.32408e-06	81.9967
LOC106356379	2.19316	0.839535	0.0487645	7.67073
LOC106348366	2.18891	0.614093	0.00370587	8.88364
LOC106452875	2.18861	0.173946	1.34109e-33	313.246
LOC106397180	2.18402	0.537935	0.000682313	10.0126
LOC106386120	2.18388	0.532562	0.000587245	11.168
LOC106356029	2.18166	0.545839	0.000850913	21.6684
LOC106368464	2.18117	0.604921	0.0032452	5.98769
LOC106356577	2.17884	0.331988	3.0389e-09	20.5732
LOC111215108	2.17883	0.725944	0.0189242	3.96185
BNAA04G21450D	2.17883	0.725944	0.0189242	3.96185
LOC106427310	2.17878	0.225069	8.04163e-20	167.295
BNAC07G34900D	2.17505	0.407294	2.75231e-06	95.8188
LOC106421964	2.17466	0.321953	9.07442e-10	26.2876
LOC106427657	2.17443	0.448885	2.79315e-05	25.6351
LOC106345947	2.17283	0.251081	7.39694e-16	835.676
LOC106439681	2.17184	0.337062	6.274e-09	76.8851
LOC106437914	2.16924	0.682694	0.0116994	4.76332
LOC106433728	2.169	0.240952	3.73897e-17	62.3312
LOC106347616	2.16844	0.636235	0.00597185	9.31553
LOC106390021	2.1638	0.319924	8.56313e-10	589.464
BNAANNG33040D	2.16052	0.641962	0.00678562	5.94011
BNAA07G30180D	2.15823	0.29079	9.78045e-12	45.9393
LOC106446581	2.15438	0.758744	0.0284996	4.16024
LOC106389425	2.15436	0.288203	6.72842e-12	423.195
LOC106381259	2.15263	0.645986	0.00748434	6.43288
LOC106404889	2.15232	0.619386	0.00486068	6.23598
LOC106428074	2.15218	0.1998	1.45439e-24	259.279
LOC106359524	2.15209	0.444503	2.82203e-05	23.1628
LOC106434020	2.14969	0.775015	0.033473	3.80347
LOC106406490	2.14349	0.121298	1.2255e-66	564.269
LOC106446486	2.14292	0.158164	5.33264e-39	165.312
LOC106369838	2.14254	0.618568	0.00503382	5.97914
LOC106442268	2.14116	0.589905	0.00300449	7.22196
LOC106406472	2.14032	0.691699	0.014778	6.68482
LOC106406751	2.14029	0.405596	3.76513e-06	18.9466
LOC106416277	2.13881	0.289009	1.14137e-11	47.8105
LOC106401519	2.13726	0.350326	4.58676e-08	37.6871
LOC106382424	2.137	0.687835	0.0142803	5.36639
LOC106346936	2.13488	0.785288	0.0382012	10.5947
LOC111201514	2.13476	0.394796	1.96929e-06	22.9125
LOC106452205	2.13422	0.587833	0.00299542	9.12888
LOC106431895	2.13281	0.684088	0.0138485	10.1586
LOC106418461	2.13229	0.532504	0.000828484	29.374
LOC106426754	2.12832	0.656961	0.00982951	19.0228
LOC106407227	2.12698	0.369321	3.1149e-07	416.308
LOC111213989	2.12649	0.581733	0.00276509	9.26125
LOC106454298	2.12594	0.275801	1.22961e-12	86.0436
LOC106418757	2.12262	0.552602	0.00148424	48.7708
LOC106405514	2.11946	0.631023	0.00692304	7.50128
LOC106354311	2.11857	0.341443	2.54188e-08	548.115
LOC106386511	2.11825	0.324624	3.83751e-09	66.1718
LOC106357874	2.11727	0.736114	0.0259579	5.48756
LOC106430843	2.11713	0.643215	0.00843593	9.15092
LOC106453533	2.11497	0.294182	4.9976e-11	314.397
LOC106445419	2.1131	0.754222	0.0312796	3.62107
LOC106368621	2.11226	0.669237	0.012416	6.03251
LOC106430173	2.11139	0.361558	2.0238e-07	132.718
LOC106428885	2.105	0.797724	0.0459685	13.9005
LOC106438107	2.10477	0.152795	2.59082e-40	154.891
LOC106407077	2.10437	0.521472	0.000744005	23.6982
LOC106447112	2.10317	0.203777	1.57621e-22	177.152
BNAA07G20780D	2.10016	0.441862	4.162e-05	24.7433
LOC106385698	2.09776	0.633366	0.00795948	6.22867
LOC106435241	2.09594	0.26352	1.98764e-13	44.2079
LOC106376261	2.09529	0.268698	6.35941e-13	1849.47
LOC106429830	2.09513	0.624737	0.00702789	10.4527
LOC106396558	2.09342	0.667719	0.0131726	11.3087
LOC106385203	2.09221	0.324623	6.22581e-09	52.3852
LOC106410672	2.09169	0.638928	0.00887125	7.81343
BNAA02G08560D	2.08928	0.568671	0.00260247	9.26882
LOC106445381	2.08435	0.340582	4.09598e-08	24.0468
LOC106439545	2.08378	0.486947	0.00029821	9.76971
LOC106390444	2.08161	0.265264	4.38117e-13	78.3871
LOC106445157	2.07995	0.60866	0.00580274	9.26442
LOC106349332	2.07879	0.235408	1.66215e-16	108.6
LOC106429326	2.07761	0.272806	2.43971e-12	508.128
LOC106381593	2.0695	0.654569	0.0122319	18.8519
LOC106408529	2.06757	0.606194	0.00592576	21.768
BNAA09G23980D	2.06729	0.337426	3.937e-08	30.1092
LOC106400213	2.06549	0.509267	0.000691949	13.5294
LOC106359085	2.06375	0.614611	0.00694155	26.9765
LOC106431816	2.06298	0.356594	2.72503e-07	20.4036
LOC106371001	2.06007	0.449321	8.58341e-05	56.0349
LOC106453698	2.05948	0.196293	2.71273e-23	102.904
LOC106420129	2.05721	0.569079	0.00315051	9.20562
LOC106449899	2.0569	0.19181	2.40719e-24	82.3583
LOC106383072	2.05659	0.215431	2.85785e-19	1358.87
LOC106380919	2.05137	0.746636	0.0356616	4.38579
BNAC02G11110D	2.04943	0.443388	7.28603e-05	58.2949
LOC106397079	2.04767	0.143607	3.21443e-43	1027.23
LOC106434136	2.04694	0.609291	0.00690826	8.84775
LOC106407646	2.04622	0.253682	8.2385e-14	449.974
LOC106369292	2.04527	0.696429	0.0222964	5.99017
BNAC09G37200D	2.04331	0.28089	2.76524e-11	43.8208
LOC106445125	2.043	0.694319	0.0219777	9.17444
LOC106424702	2.04112	0.128273	5.73235e-54	593.063
LOC106394550	2.04094	0.29301	2.30248e-10	42.257
LOC106419878	2.04047	0.586842	0.00483243	35.3705
LOC106420960	2.03848	0.257211	2.44469e-13	84.0706
LOC111214957	2.03793	0.700384	0.0238532	5.79395
LOC106415481	2.03714	0.386899	3.97983e-06	44.4237
LOC106396329	2.0351	0.1152	1.30911e-66	684.3
LOC106391367	2.03234	0.409113	1.59849e-05	14.0055
LOC106376765	2.03184	0.364927	8.53203e-07	19.5335
LOC106361044	2.03054	0.587674	0.00516398	8.5462
LOC106353918	2.02918	0.577934	0.00435793	24.6825
LOC106425342	2.02822	0.151216	3.17895e-38	132.282
LOC106406880	2.02385	0.443098	9.23548e-05	32.2518
BNAA06G40720D	2.02313	0.254857	2.22353e-13	38.7578
BNACNNG17760D	2.02239	0.461877	0.000200676	21.978
LOC106435475	2.02171	0.505221	0.000836783	24.4165
LOC106410703	2.021	0.516476	0.00115225	12.5503
LOC106353830	2.01795	0.326134	2.78608e-08	131.56
LOC106443349	2.01731	0.731717	0.034844	11.3268
LOC106439827	2.01726	0.675729	0.0197147	7.45455
LOC106346563	2.01664	0.418346	3.09096e-05	283.987
LOC111202229	2.01664	0.418346	3.09096e-05	283.987
LOC106425621	2.01588	0.754865	0.0427715	4.5386
LOC106346292	2.01228	0.182768	1.13695e-25	232.58
LOC106386057	2.0111	0.333667	6.98123e-08	473.505
LOC106394393	2.00813	0.564452	0.00378461	8.12179
LOC111207258	2.00369	0.338551	1.30348e-07	727.462
LOC106346646	2.00275	0.716607	0.0318139	10.1416
LOC106358355	2.00136	0.468917	0.000312104	14.9562
LOC106417501	2.00044	0.746605	0.0419074	5.41424
LOC106416669	1.99552	0.228137	3.40958e-16	64.8843
LOC106421573	1.9948	0.246488	6.68222e-14	98.136
LOC106368036	1.9947	0.498139	0.000828484	162.738
LOC111200897	1.99467	0.309916	6.5448e-09	196.227
LOC106354264	1.99212	0.140654	1.22377e-42	631.102
LOC106441030	1.99185	0.451307	0.000173903	64.9205
LOC106352789	1.99149	0.764711	0.0497275	4.8195
LOC106436104	1.98987	0.287882	3.253e-10	136.179
LOC106394953	1.98931	0.590746	0.0067482	6.94688
LOC106361236	1.98791	0.548091	0.00302929	6.95581
LOC106412334	1.98791	0.548091	0.00302929	6.95581
LOC106399717	1.98738	0.52088	0.00161976	13.8574
LOC106385424	1.98521	0.365217	1.70482e-06	16.9109
LOC106406770	1.98485	0.341574	2.37364e-07	88.0968
LOC106440012	1.98418	0.552063	0.00336367	8.81334
LOC106451712	1.98377	0.586856	0.00650035	26.2532
LOC106366206	1.98363	0.704477	0.0302176	6.29374
LOC106389635	1.98155	0.476543	0.000474341	14.2863
LOC106450901	1.97595	0.293659	1.06496e-09	91.8866
LOC106376950	1.97402	0.36538	2.01834e-06	34.1167
LOC106347471	1.97042	0.584006	0.00661748	10.4748
LOC106388246	1.96776	0.413611	4.0803e-05	45.745
LOC106381469	1.96663	0.671334	0.0227014	8.82138
LOC106450668	1.96601	0.238296	1.96414e-14	48.1942
LOC106390222	1.96601	0.238296	1.96414e-14	48.1942
LOC106417686	1.96551	0.668762	0.0221739	7.7514
LOC106409008	1.96336	0.15493	4.36698e-34	152.288
LOC106421536	1.96212	0.561389	0.00457385	12.75
LOC106433111	1.96015	0.496956	0.00103064	8.31273
LOC106394882	1.96005	0.656309	0.0196523	9.79093
LOC106420764	1.95636	0.207956	1.03739e-18	328.042
LOC106402926	1.95576	0.471576	0.000493592	11.8343
LOC106376035	1.95415	0.196856	7.54986e-21	687.236
LOC106452177	1.95322	0.452697	0.000259613	41.7957
LOC106405746	1.95212	0.435298	0.000130866	16.1206
LOC106391444	1.95164	0.255791	2.20478e-12	98.9888
LOC106401538	1.94982	0.624951	0.0137671	6.77767
LOC106389644	1.9495	0.568643	0.00561947	12.1932
LOC106401002	1.94773	0.495577	0.00108424	28.8091
BNAA02G05360D	1.94749	0.277701	1.66883e-10	34.9578
LOC106347995	1.9472	0.56969	0.0057915	8.19976
BNAA09G01560D	1.94637	0.228407	2.22871e-15	149.409
LOC106400623	1.94579	0.436345	0.000144254	20.8878
LOC106360677	1.94398	0.399694	2.56417e-05	21.7614
LOC106349355	1.94311	0.674899	0.0257646	14.025
LOC106369980	1.94299	0.736362	0.0459758	4.14563
LOC106431993	1.94094	0.529504	0.00267841	9.22085
LOC106402973	1.93984	0.724779	0.0421952	7.41437
LOC106435573	1.93942	0.531047	0.00279476	13.87
LOC106412199	1.93848	0.143065	5.32703e-39	531.644
LOC106405469	1.93538	0.610074	0.0118803	6.80811
LOC106398178	1.93494	0.680763	0.0282891	6.25368
LOC106426820	1.93227	0.499876	0.00136447	20.417
LOC106406141	1.93052	0.694407	0.0329482	5.67526
BNAA08G15460D	1.92922	0.208332	3.89583e-18	89.044
LOC106383724	1.9224	0.647872	0.0206668	9.02377
LOC106422074	1.9217	0.529355	0.00299874	10.1811
LOC106439968	1.92096	0.147078	3.13057e-36	1382.34
LOC106353329	1.91956	0.363134	3.59484e-06	33.6012
LOC106377058	1.9176	0.118234	4.54639e-56	441.028
LOC106377059	1.9176	0.118234	4.54639e-56	441.028
LOC106404641	1.91597	0.175485	3.066e-25	376.81
LOC106376698	1.91434	0.144228	1.98509e-37	271.236
LOC106418491	1.91426	0.331342	2.8359e-07	124.311
LOC106391075	1.91348	0.537718	0.0037738	860.396
LOC106382528	1.91322	0.340443	6.52028e-07	41.7339
LOC106348150	1.913	0.484347	0.00101145	37.2718
LOC106431305	1.91201	0.670275	0.0275642	4.6091
LOC106438734	1.91114	0.273154	1.86778e-10	58.7087
LOC106382211	1.91097	0.675801	0.0293053	8.88592
LOC106360756	1.91067	0.587801	0.00950369	7.26552
LOC106449056	1.90816	0.587059	0.00950813	11.5598
LOC106435306	1.90486	0.490431	0.00127822	10.5273
LOC106387470	1.90486	0.490431	0.00127822	10.5273
LOC106430004	1.90456	0.544394	0.00452716	8.93005
LOC106384051	1.9025	0.2207	9.71943e-16	96.1378
BNAC01G10450D	1.90234	0.624843	0.0168796	5.94975
LOC106383299	1.90172	0.537075	0.00398136	943.751
LOC106451187	1.90136	0.420723	0.000113197	37.2439
LOC111202700	1.89841	0.69272	0.0363082	4.09924
LOC106412412	1.89769	0.607666	0.0136596	7.04565
LOC106363681	1.89755	0.697901	0.0381654	12.2636
LOC106429622	1.8918	0.52757	0.0034521	17.3264
LOC106450490	1.8913	0.444316	0.00032601	24.2465
LOC106385416	1.891	0.499907	0.00181859	29.3646
LOC106415486	1.89061	0.18658	9.93505e-22	395.358
BNAA01G13500D	1.89008	0.35861	3.88121e-06	26.446
LOC106397671	1.88723	0.393007	3.35197e-05	48.8183
LOC106439780	1.88434	0.245989	1.75191e-12	241.63
LOC106450114	1.88418	0.363793	6.02959e-06	37.0656
LOC106445838	1.88321	0.408514	7.6965e-05	61.6274
LOC106388936	1.88177	0.586853	0.0108156	7.19824
LOC106440637	1.88097	0.661767	0.0282891	4.79676
LOC106441160	1.87965	0.29872	1.53721e-08	44.8044
LOC106423370	1.87965	0.29872	1.53721e-08	44.8044
LOC106425720	1.87879	0.316194	1.13984e-07	70.3973
LOC106438540	1.87693	0.329692	4.43149e-07	98.0426
LOC106396552	1.87684	0.385973	2.57689e-05	34.391
LOC106454811	1.87673	0.468537	0.000825562	8.94492
BNAA04G26570D	1.87665	0.359215	4.86722e-06	15.8659
LOC106451357	1.87648	0.648843	0.0249283	14.0151
LOC106390092	1.87601	0.13037	5.02243e-44	1171.33
LOC106387139	1.87569	0.507591	0.00243143	8.44563
LOC106381261	1.87547	0.370138	1.01439e-05	16.1371
LOC106367430	1.8753	0.56477	0.00776372	8.84637
LOC106365107	1.87514	0.705955	0.0442648	5.8207
LOC106352611	1.87358	0.284661	2.70632e-09	32.8916
LOC106410653	1.87223	0.294295	1.02106e-08	67.3959
LOC106377535	1.86982	0.68292	0.0365242	5.53623
BNAA04G18040D	1.86885	0.64641	0.0249872	13.2048
LOC106406082	1.86701	0.44224	0.000372271	922.465
LOC106431398	1.86519	0.357451	5.01044e-06	27.7095
LOC106418450	1.86519	0.357451	5.01044e-06	27.7095
LOC106434612	1.86317	0.667525	0.0320659	6.35736
LOC106419848	1.86218	0.686512	0.0387627	6.43941
LOC106381518	1.86068	0.305683	4.97413e-08	97.627
LOC106377536	1.86021	0.567865	0.00882177	8.61887
LOC106436385	1.85855	0.673753	0.0347091	23.2663
LOC106420248	1.85755	0.56676	0.00878187	9.7231
LOC106446452	1.85678	0.190253	3.77517e-20	116.555
LOC111206039	1.85454	0.302739	3.95278e-08	24.8655
LOC106360140	1.85282	0.462509	0.000824312	74.5374
LOC106377014	1.85119	0.581297	0.0114788	23.5197
LOC106382934	1.85099	0.360381	7.37769e-06	40.9131
LOC106447277	1.85018	0.351995	4.16143e-06	32.75
LOC106397058	1.84996	0.680832	0.0383343	33.0337
LOC106378980	1.84929	0.675472	0.0365432	10.4426
LOC106449111	1.84912	0.414049	0.000140593	13.4001
LOC106349111	1.8488	0.165802	2.54475e-26	149.16
LOC106384847	1.84868	0.25879	6.8133e-11	58.9928
LOC106346348	1.8486	0.52974	0.00465514	13.9856
LOC106357066	1.84803	0.598482	0.015021	7.57412
LOC111202119	1.84788	0.635657	0.0239962	7.66236
LOC106365807	1.84785	0.659893	0.031396	5.94286
LOC106418314	1.84585	0.242372	2.43971e-12	48.5455
LOC106348944	1.8457	0.288178	7.92603e-09	27.1409
LOC106440531	1.84408	0.229091	9.37668e-14	496.476
BNAC01G06160D	1.84322	0.520895	0.00400939	15.7518
LOC106389126	1.8423	0.458136	0.000780614	10.4641
LOC106437957	1.8411	0.368254	1.38885e-05	14.5805
LOC106389951	1.8393	0.245221	5.587e-12	38.3137
LOC106358572	1.83678	0.179303	3.35346e-22	123.534
LOC106446740	1.83419	0.340919	2.25924e-06	20.465
LOC106381296	1.83232	0.511507	0.0034958	10.8984
LOC106414031	1.83114	0.526844	0.00484934	14.731
LOC106408967	1.8296	0.628106	0.0236551	5.88717
BNAA03G51540D	1.82871	0.4053	0.000116631	43.8405
LOC106400856	1.8279	0.392269	6.20291e-05	75.0231
BNACNNG30940D	1.8252	0.526565	0.00499519	8.72686
LOC106432368	1.82451	0.526632	0.00502254	9.30925
LOC106423941	1.82382	0.175023	5.67477e-23	157.906
LOC106379418	1.82345	0.57681	0.0122383	7.36789
LOC106440209	1.82307	0.369143	1.82487e-05	70.0455
BNAC09G36670D	1.82288	0.29812	4.23294e-08	141.382
LOC106431900	1.82277	0.570078	0.0110835	11.0987
LOC106371500	1.82182	0.59371	0.0158494	8.07154
LOC106432956	1.81765	0.36978	2.0259e-05	21.0098
LOC106395965	1.81723	0.484303	0.00201457	17.4982
LOC106357996	1.81653	0.57389	0.0121136	13.7223
LOC106419873	1.81526	0.307718	1.45327e-07	28.403
LOC106439680	1.81476	0.388724	5.98405e-05	56.001
LOC106401282	1.81069	0.59196	0.0162352	9.7924
LOC106402297	1.81035	0.622395	0.0239108	7.88427
LOC106387719	1.80949	0.681246	0.0442648	9.11029
LOC106348679	1.80806	0.258192	1.78976e-10	50.7201
LOC106445511	1.80759	0.190311	4.4669e-19	105.189
LOC106357768	1.80719	0.319306	5.29347e-07	158.683
LOC106435433	1.80676	0.296081	4.55268e-08	1246.46
LOC106376947	1.80676	0.57963	0.0138757	6.22734
BNAC04G47710D	1.80669	0.425951	0.000344929	11.5489
LOC106424192	1.80304	0.270264	1.54088e-09	335.037
LOC106433113	1.80256	0.669657	0.0406597	10.0668
LOC106356611	1.80255	0.626353	0.0258536	10.5636
LOC106349422	1.80245	0.435383	0.000507242	159.802
LOC106388562	1.80168	0.352397	8.23427e-06	58.8234
LOC106402695	1.79609	0.185173	6.70288e-20	261.377
LOC106358094	1.79603	0.549644	0.00903719	11.948
LOC106362156	1.79513	0.314051	3.91968e-07	30.8982
LOC106406877	1.795	0.34884	7.0499e-06	161.905
LOC106360189	1.79482	0.325214	1.10363e-06	45.8513
LOC106419293	1.79136	0.436666	0.000583964	166.602
LOC106436435	1.79092	0.420816	0.000326979	16.2395
LOC106375266	1.78893	0.496009	0.00323697	8.95901
BNACNNG66800D	1.78876	0.433379	0.000530742	247.834
LOC106428561	1.78814	0.212599	5.44611e-15	52.4683
LOC106421515	1.78807	0.333063	2.39212e-06	223.89
LOC106366949	1.78767	0.490692	0.0028762	27.458
LOC106404810	1.78745	0.599871	0.019991	21.4102
LOC106454869	1.78701	0.436295	0.000597784	28.378
LOC106368671	1.78676	0.290229	3.33224e-08	61.9745
LOC106397278	1.78659	0.586701	0.0168528	10.6762
LOC106390544	1.78537	0.332662	2.40778e-06	50.7169
LOC106353387	1.78535	0.298909	9.53175e-08	160.178
LOC106436451	1.78113	0.480491	0.00234004	8.45192
LOC106410545	1.78082	0.602561	0.0213041	7.9461
LOC106397230	1.77903	0.526502	0.00652347	14.0718
LOC106390186	1.779	0.4911	0.00307371	8.77742
LOC106347186	1.7787	0.65309	0.0377888	7.66805
LOC106434991	1.77759	0.490398	0.00305042	16.4563
LOC106387936	1.77709	0.565617	0.0129299	9.39824
LOC106387178	1.77686	0.473384	0.00200642	11.5118
LOC106382174	1.77508	0.355264	1.40656e-05	36.0126
BNAC03G31450D	1.77419	0.641162	0.0339856	5.77096
LOC106408980	1.77383	0.378717	5.59573e-05	96.6099
LOC106357656	1.77158	0.600615	0.0215964	6.04988
LOC106360936	1.77135	0.244272	3.23349e-11	62.8434
LOC106391815	1.77035	0.234503	3.93802e-12	555.946
BNACNNG33880D	1.76946	0.6332	0.0318361	8.09175
LOC106397156	1.76698	0.556826	0.0118469	8.1697
LOC106365837	1.76657	0.413086	0.000301497	77.4197
LOC106417787	1.76585	0.502637	0.00433055	12.6862
LOC106364744	1.76059	0.394776	0.00014401	23.9895
LOC106397683	1.7572	0.594691	0.0213278	21.4728
BNAC03G37520D	1.75632	0.21739	7.46474e-14	116.483
BNACNNG41290D	1.75498	0.269132	3.94071e-09	204.782
LOC106369165	1.75432	0.361123	2.62783e-05	50.6761
LOC106433287	1.75166	0.393849	0.000151509	88.6462
LOC106428777	1.75058	0.396356	0.00017174	141.594
LOC106345400	1.74987	0.534027	0.00879894	8.38689
LOC106426081	1.74976	0.400721	0.000210601	14.663
LOC106437718	1.74954	0.30274	2.8107e-07	134.1
LOC106366299	1.74759	0.515328	0.00628877	17.9538
LOC106434066	1.74744	0.241514	3.61868e-11	1472.42
LOC106408940	1.74721	0.517664	0.00659604	10.7835
LOC106365196	1.74716	0.293105	1.02166e-07	37.3228
BNAC01G04740D	1.74259	0.659162	0.0454716	11.1623
BNAA03G32230D	1.7411	0.194949	6.8729e-17	151.022
LOC106384719	1.74088	0.401305	0.000236236	15.8897
LOC111197895	1.73977	0.465406	0.00211047	24.7982
LOC106412204	1.73808	0.393855	0.000174228	32.2348
LOC106368756	1.73397	0.360972	3.3291e-05	250.546
LOC106440378	1.73294	0.324328	2.71543e-06	25.958
BNAC06G33710D	1.72829	0.432446	0.000852002	27.3353
LOC106437609	1.72803	0.467067	0.00239689	9.60059
LOC111207187	1.72725	0.576808	0.0192619	16.3678
LOC106410533	1.72704	0.618444	0.0319756	9.88953
LOC106450053	1.72683	0.278606	2.63382e-08	36.4385
LOC106376095	1.72401	0.416932	0.000516816	58.9519
LOC111207500	1.72399	0.515722	0.00725248	9.15166
LOC106424648	1.72317	0.448843	0.00149485	11.7502
LOC106424647	1.72317	0.448843	0.00149485	11.7502
LOC106380854	1.72026	0.588233	0.0229877	15.5368
LOC106347737	1.72025	0.334368	7.07543e-06	34.4959
LOC106452994	1.71953	0.223588	1.39208e-12	90.3311
LOC106446703	1.71607	0.11504	2.38707e-47	937.004
LOC111207885	1.71487	0.611723	0.0311771	75.1801
LOC111214193	1.71332	0.367712	6.21258e-05	35.1171
LOC111205264	1.7133	0.441768	0.00130303	20.6835
LOC111198027	1.71271	0.189588	2.83064e-17	393.751
LOC106432209	1.7111	0.539126	0.0118285	7.90724
LOC106386046	1.71098	0.415351	0.000546366	20.3231
LOC106446247	1.71082	0.263161	4.43339e-09	535.156
LOC106413486	1.71063	0.337601	1.01439e-05	24.2148
LOC106438111	1.70805	0.324672	4.06959e-06	78.8954
LOC106451999	1.70491	0.341659	1.44841e-05	117.301
LOC106426993	1.70458	0.218414	6.06593e-13	64.3508
LOC106379450	1.704	0.219501	8.25989e-13	63.3084
LOC106445601	1.70355	0.498707	0.00582819	19.603
LOC111210067	1.70122	0.448744	0.00176341	52.6081
LOC106379146	1.69636	0.452686	0.00204817	11.1125
LOC106432334	1.69391	0.198196	1.79804e-15	76.3521
LOC106413793	1.69347	0.513505	0.0082812	48.3688
LOC106352817	1.69271	0.148203	1.2302e-27	177.587
BNAA05G25110D	1.69263	0.423889	0.000862846	38.416
BNAC02G36770D	1.69021	0.500817	0.00659947	10.1608
LOC106427550	1.68864	0.331096	8.73511e-06	39.07
LOC106440277	1.68804	0.164816	3.40979e-22	126.69
LOC106433425	1.68451	0.525335	0.0108156	14.1191
LOC111212851	1.68391	0.538867	0.0135837	12.6831
LOC106440434	1.68297	0.571719	0.0219095	32.546
LOC106439354	1.68272	0.145769	3.12196e-28	228.224
LOC106439029	1.68127	0.202868	1.45695e-14	69.6073
LOC106376113	1.67902	0.324305	6.08724e-06	23.3505
LOC106376585	1.67893	0.567287	0.0210576	12.8652
LOC106441941	1.67793	0.449706	0.00216087	12.2788
LOC106399712	1.67772	0.381385	0.000184539	22.8091
LOC111207447	1.67498	0.344075	2.51287e-05	46.3484
LOC106354274	1.67452	0.1509	4.45193e-26	1067.95
LOC106406678	1.67452	0.1509	4.45193e-26	1067.95
LOC106452309	1.67414	0.503161	0.00760305	26.9929
LOC106369228	1.67305	0.539447	0.0145064	6.39624
LOC106440816	1.6725	0.550115	0.0170751	9.69775
LOC106367596	1.67204	0.46983	0.00377066	14.541
LOC106354217	1.6715	0.191145	3.47132e-16	64.857
LOC106346902	1.67081	0.446686	0.00209353	11.351
LOC106429169	1.67015	0.386372	0.000251295	42.7763
LOC106400659	1.66968	0.151139	7.55772e-26	96.8646
LOC106414955	1.66968	0.151139	7.55772e-26	96.8646
LOC106385871	1.6687	0.559449	0.0198432	16.7833
LOC106451263	1.66827	0.459685	0.00300831	13.8081
LOC106390216	1.6676	0.364603	8.98226e-05	20.4831
LOC106448152	1.66421	0.440642	0.00185537	36.5304
LOC111209857	1.66321	0.357645	6.4592e-05	36.2729
LOC106390256	1.66296	0.468852	0.00390984	68.7018
LOC106432649	1.66193	0.205067	6.14521e-14	217.442
LOC106348515	1.66189	0.231421	5.27372e-11	375.591
LOC106406931	1.66134	0.222831	7.78015e-12	80.0869
LOC106372313	1.66009	0.13425	1.90935e-32	430.545
LOC106354482	1.66002	0.624445	0.044028	11.9118
LOC106368198	1.65892	0.535113	0.0145534	61.1979
LOC106449304	1.65756	0.43082	0.0014521	15.4127
LOC106346960	1.65574	0.495746	0.00731473	11.4061
LOC106405663	1.65491	0.244448	8.21442e-10	44.7341
LOC106421705	1.65465	0.615021	0.0407927	5.21596
LOC106437950	1.65302	0.487434	0.00628875	10.1193
LOC106432756	1.65297	0.585563	0.0296609	7.22319
LOC106377307	1.65177	0.264558	2.02555e-08	144.67
LOC106347282	1.65176	0.3846	0.000280539	70.003
LOC106352490	1.65153	0.370938	0.000148548	110.072
LOC106449219	1.65149	0.429228	0.0014518	10.9567
LOC106367116	1.65142	0.175748	1.14393e-18	176.401
LOC106402205	1.65125	0.515522	0.010916	8.4226
LOC106365120	1.65076	0.578092	0.0273644	6.39111
LOC106371281	1.6487	0.364055	0.000108793	49.2643
LOC106406150	1.64851	0.514725	0.0109265	9.1782
LOC106389987	1.64784	0.247868	1.79232e-09	58.7887
LOC106439207	1.64645	0.379964	0.00024112	20.6936
LOC106438260	1.64563	0.323902	9.538e-06	34.1341
LOC106348036	1.64536	0.468456	0.00434259	10.0858
LOC106392535	1.6449	0.285768	3.16168e-07	30.4634
LOC106438422	1.64433	0.433292	0.00173978	20.7867
LOC106360989	1.64276	0.168261	3.65647e-20	218.267
LOC106420836	1.64216	0.40056	0.0005895	12.2716
LOC106376968	1.64113	0.277385	1.31743e-07	52.8414
LOC106387769	1.64005	0.62335	0.0467755	14.5509
LOC106431127	1.63978	0.274133	9.08352e-08	102.614
LOC106407099	1.63852	0.611021	0.0416682	19.1146
LOC106374568	1.63777	0.557655	0.0222947	14.9956
LOC106451433	1.63469	0.538203	0.0172042	26.5903
LOC111198044	1.63459	0.158459	1.65999e-22	620.123
LOC106452024	1.6323	0.224941	3.13344e-11	733.035
LOC106348724	1.63027	0.609378	0.0423157	30.0085
LOC106387620	1.63015	0.141192	3.07551e-28	227.27
LOC106389944	1.62971	0.263836	2.94913e-08	44.2983
LOC106427803	1.62901	0.584955	0.0325683	7.39316
LOC106444964	1.623	0.390638	0.00048052	18.1568
LOC106390022	1.62076	0.361976	0.000134645	16.8888
LOC106415362	1.62	0.386886	0.000426637	64.5872
LOC111204707	1.61899	0.40009	0.000715609	44.4096
BNAC04G24950D	1.61786	0.161684	3.46511e-21	308.203
LOC106404178	1.61733	0.11538	9.39444e-42	1365.87
BNAC09G24800D	1.61655	0.418981	0.0013984	70.5021
LOC106421950	1.61637	0.605751	0.0429769	28.3539
LOC106450791	1.61344	0.318085	9.89952e-06	25.5998
LOC106365848	1.61309	0.176389	1.05911e-17	68.4448
LOC106394741	1.61302	0.500984	0.0103996	12.9917
LOC111197795	1.61284	0.295685	1.54505e-06	448.343
LOC106419822	1.61255	0.366177	0.000180721	44.1111
LOC106390639	1.61135	0.487531	0.00810796	15.1339
LOC106436324	1.61128	0.149957	1.9322e-24	349.727
LOC106437729	1.61053	0.251655	8.16553e-09	81.3443
LOC106348955	1.61052	0.386042	0.000452518	59.8803
LOC111204204	1.60881	0.199324	7.91144e-14	70.515
LOC111209630	1.60844	0.559921	0.0262133	8.84854
LOC106454936	1.60831	0.421638	0.00162517	15.9344
LOC106389764	1.6075	0.465668	0.00521747	32.362
BNAC01G11070D	1.60655	0.17548	9.74594e-18	120.124
LOC106366673	1.60578	0.496683	0.0100157	9.06348
LOC106412581	1.6049	0.544668	0.0217396	7.50789
LOC106401345	1.60471	0.415496	0.00137911	35.036
LOC106411714	1.60428	0.298575	2.33627e-06	50.3369
LOC111197844	1.60412	0.453467	0.00402343	22.0425
LOC106367342	1.60315	0.458191	0.00452407	8.95027
LOC106367351	1.60315	0.458191	0.00452407	8.95027
LOC106448560	1.60151	0.463217	0.00513138	19.6776
LOC106406019	1.60008	0.230942	2.92848e-10	155.442
LOC106438583	1.59961	0.599449	0.042971	10.0646
LOC106396681	1.59783	0.272571	1.79231e-07	124.34
LOC106450614	1.59774	0.34041	5.36646e-05	42.7629
LOC106413415	1.5953	0.191272	9.67154e-15	250.682
LOC106429442	1.59497	0.600811	0.0444011	7.0879
LOC106397470	1.59364	0.21466	9.67865e-12	96.7206
LOC106445115	1.59333	0.57563	0.033918	16.2082
LOC106391627	1.59228	0.22122	4.71361e-11	69.2448
BNAA07G26990D	1.59174	0.487535	0.00910686	7.87059
LOC106361045	1.59074	0.454079	0.0044655	8.72494
LOC106410940	1.59063	0.16915	1.07273e-18	88.8897
LOC106406996	1.58974	0.34595	8.20395e-05	29.7887
LOC106453943	1.58884	0.371082	0.000295537	24.5867
LOC106353702	1.5883	0.384132	0.000517201	24.61
LOC106413837	1.58789	0.352071	0.000117492	34.8155
LOC106393085	1.58784	0.392146	0.00070912	109.075
LOC106367075	1.58758	0.335521	4.56937e-05	47.6048
LOC106361582	1.58723	0.393063	0.000737141	12.9761
LOC106411622	1.58546	0.119506	2.13168e-37	10491.5
LOC106452437	1.5838	0.272635	2.39558e-07	47.653
LOC106397577	1.58254	0.304867	5.72433e-06	52.0281
LOC106371917	1.5809	0.562562	0.0306336	15.3366
BNAA03G56060D	1.57929	0.470371	0.00694649	15.6727
LOC111213409	1.57904	0.231515	5.93507e-10	48.4926
LOC106347017	1.57837	0.446213	0.00402579	121.979
LOC106441932	1.57796	0.484337	0.00929748	13.5293
LOC106419792	1.57573	0.544811	0.0249181	9.82214
LOC111207936	1.57442	0.173391	1.87477e-17	67.5091
LOC111207937	1.57442	0.173391	1.87477e-17	67.5091
LOC106450724	1.57442	0.173391	1.87477e-17	67.5091
LOC106450529	1.57442	0.173391	1.87477e-17	67.5091
LOC106398816	1.57316	0.527345	0.0198236	7.00959
LOC106434436	1.57282	0.317331	1.68333e-05	241.791
LOC111206510	1.5683	0.399916	0.00111787	16.8413
LOC106375947	1.5675	0.527256	0.0203604	7.3913
LOC106386248	1.56702	0.513183	0.01648	8.09981
LOC106433599	1.56608	0.377614	0.000493592	23.2892
LOC106377461	1.56307	0.421275	0.00231183	11.661
LOC106419805	1.56237	0.370025	0.000371573	23.8526
LOC106396224	1.56231	0.165596	8.11615e-19	187.537
LOC106383090	1.56031	0.392477	0.000919232	12.236
LOC106366437	1.55864	0.480967	0.00980694	14.6032
LOC106391827	1.55835	0.540676	0.025568	25.5105
LOC106382286	1.55814	0.250243	2.24076e-08	122.74
LOC106351817	1.55746	0.383608	0.000682313	103.971
LOC106353130	1.55639	0.37201	0.000432315	54.3393
LOC106452733	1.5562	0.222899	2.07018e-10	129.075
LOC106452824	1.5562	0.222899	2.07018e-10	129.075
LOC106357692	1.55599	0.134084	1.55607e-28	6072.49
LOC106354638	1.55495	0.487661	0.0113557	46.0797
LOC106356157	1.55483	0.321416	2.87519e-05	108.633
LOC106348581	1.55359	0.569664	0.0374363	9.28495
LOC106408489	1.55272	0.38101	0.000645597	59.052
LOC106363577	1.55247	0.338009	8.28326e-05	396.12
LOC106392037	1.55217	0.266485	2.20495e-07	59.7868
LOC106347110	1.54993	0.38379	0.000736204	106.863
LOC106388251	1.54943	0.178685	6.41729e-16	244.622
LOC106354589	1.54914	0.264812	1.91593e-07	42.1687
LOC106406326	1.54848	0.222753	2.51855e-10	788.732
LOC106360482	1.54816	0.543429	0.0278151	28.8866
LOC106390058	1.54803	0.28783	2.28024e-06	93.4549
LOC106345824	1.54795	0.213315	3.13344e-11	803.708
LOC106389792	1.54789	0.263928	1.76414e-07	28.8075
LOC106416379	1.54771	0.357276	0.000242225	70.8083
LOC106402138	1.54757	0.587693	0.0465457	12.2589
LOC106347144	1.54629	0.237135	3.94071e-09	136.435
BNAC07G47310D	1.54512	0.135074	1.01348e-27	115.973
LOC106405954	1.54493	0.517394	0.0196764	22.7725
LOC106389772	1.54477	0.207633	8.69835e-12	86.0447
LOC106390935	1.54281	0.443703	0.00483153	25.1053
LOC106431577	1.54221	0.418456	0.00251006	26.5729
LOC106427439	1.5421	0.395673	0.00121804	26.8526
LOC106349044	1.54206	0.300687	7.65175e-06	45.0624
LOC106359513	1.54136	0.263783	1.98728e-07	97.2183
LOC106433607	1.54126	0.387077	0.00089985	17.4331
LOC111202396	1.54099	0.459199	0.00698092	52.7757
LOC106392197	1.5406	0.396251	0.00126125	17.8493
LOC106368579	1.53994	0.20205	2.34664e-12	77.7888
LOC106366671	1.53725	0.397043	0.00133396	29.469
LOC106396806	1.5368	0.280141	1.31474e-06	41.7091
LOC106440920	1.5367	0.409713	0.00202568	12.5886
LOC106401231	1.53655	0.226289	7.21368e-10	414.225
LOC111203207	1.53655	0.226289	7.21368e-10	414.225
LOC106440600	1.53542	0.391689	0.00112367	418.033
LOC111211101	1.53457	0.377961	0.000682296	180.281
LOC106410601	1.53437	0.387695	0.000980521	25.3707
LOC106449810	1.53088	0.542077	0.029562	7.16647
BNAA10G16440D	1.53044	0.325152	5.07948e-05	42.7114
BNAA08G15490D	1.53036	0.477461	0.0108539	14.2344
LOC106418172	1.5294	0.401615	0.0016616	50.6658
LOC106402499	1.52938	0.576901	0.0447488	7.01728
LOC106446984	1.52937	0.354083	0.000254695	25.7657
LOC106400635	1.52935	0.354749	0.000263159	66.6068
LOC106376767	1.52902	0.484413	0.0124133	24.7967
LOC106390085	1.52881	0.214832	8.19629e-11	254.825
LOC106422806	1.52877	0.2905	4.03603e-06	31.3268
LOC106377382	1.52847	0.183468	1.03315e-14	144.852
LOC106434995	1.52668	0.234649	4.29198e-09	157.71
LOC106360565	1.52666	0.223285	5.34221e-10	60.9123
LOC106429354	1.52638	0.382628	0.000875242	172.621
LOC106386672	1.52594	0.264411	2.93308e-07	40.3885
LOC106419546	1.52588	0.506665	0.0184264	89.3021
LOC111205312	1.52548	0.205864	1.06257e-11	49.765
LOC106421300	1.52379	0.39494	0.0013984	18.7416
LOC106348436	1.52253	0.384967	0.000991021	21.6596
LOC106422512	1.5217	0.387746	0.0011065	14.5326
LOC111208958	1.52138	0.52723	0.0253527	9.67928
LOC106365472	1.52138	0.52723	0.0253527	9.67928
BNACNNG03600D	1.51846	0.257205	1.41442e-07	84.2811
LOC106364081	1.51767	0.30202	1.23596e-05	25.1348
LOC106384060	1.51752	0.348808	0.000224692	26.8261
LOC106404730	1.51747	0.578618	0.0477067	5.19636
LOC106385077	1.51747	0.578618	0.0477067	5.19636
LOC111213210	1.51724	0.199593	2.69713e-12	80.154
LOC106445297	1.51724	0.199593	2.69713e-12	80.154
LOC106391015	1.51655	0.546471	0.033362	7.13458
LOC106445332	1.51648	0.17304	2.97245e-16	694.646
LOC106385752	1.51646	0.423285	0.00349259	14.1635
LOC106348158	1.51489	0.425986	0.0038009	12.4516
LOC106454769	1.51434	0.285276	3.21942e-06	38.1012
LOC106431289	1.51314	0.499929	0.017696	15.497
LOC106449109	1.51291	0.471777	0.0108077	15.4033
LOC106415982	1.51279	0.230291	2.93293e-09	127.285
LOC106423881	1.51207	0.537415	0.0303687	12.3391
LOC106423882	1.51207	0.537415	0.0303687	12.3391
LOC106452818	1.51167	0.178956	4.08035e-15	504.097
LOC106441224	1.51081	0.536338	0.0301257	15.2254
LOC106410702	1.50961	0.32058	5.03312e-05	57.4374
LOC106347304	1.50919	0.171519	2.19356e-16	688.331
LOC106371043	1.50906	0.203418	1.00067e-11	110.699
LOC106418533	1.50807	0.396392	0.00168148	15.8167
LOC106397359	1.50807	0.26213	3.2155e-07	35.7621
LOC111204203	1.50732	0.143524	2.4426e-23	765.962
LOC106438055	1.50695	0.343863	0.000197448	26.9995
LOC106428700	1.50684	0.270725	8.60863e-07	43.0475
LOC106410578	1.50581	0.149398	1.70574e-21	550.229
LOC106446021	1.50561	0.22064	5.81839e-10	56.3003
LOC106447441	1.50463	0.459191	0.00879894	21.8385
LOC106405797	1.50445	0.476646	0.0124133	13.2603
LOC106432527	1.50441	0.318249	4.6521e-05	60.3371
LOC106437165	1.50441	0.318249	4.6521e-05	60.3371
LOC106437077	1.50441	0.318249	4.6521e-05	60.3371
LOC106430064	1.50302	0.5124	0.0224748	12.3288
LOC106406854	1.50083	0.424242	0.00402077	27.4611
LOC106361839	1.50075	0.340244	0.000175735	32.4192
LOC106384303	1.50015	0.219657	5.60636e-10	44.7674
LOC106376368	1.4975	0.485343	0.0151144	9.77103
LOC106435025	1.49652	0.356117	0.000402494	29.3805
LOC106414046	1.4957	0.347817	0.000274424	71.8586
LOC106391586	1.49551	0.484991	0.015177	15.6926
LOC106442692	1.49421	0.360235	0.000493089	20.9312
LOC106429959	1.49371	0.541375	0.0346602	8.16205
LOC106397530	1.49291	0.420632	0.00388179	17.2908
LOC106435030	1.49289	0.286607	5.24394e-06	30.7944
LOC106434865	1.49287	0.436503	0.00576006	15.9027
LOC106413659	1.49181	0.300872	1.67044e-05	45.4353
LOC106376801	1.49177	0.488533	0.01648	8.89679
LOC106450219	1.49168	0.567161	0.0468697	5.50535
LOC106433309	1.49158	0.289696	6.95207e-06	245.793
LOC111215787	1.49057	0.22346	1.54943e-09	228.703
LOC106347981	1.49043	0.349952	0.000322836	27.8173
LOC106368742	1.49042	0.252066	1.34508e-07	130.232
BNAC03G32080D	1.48936	0.184958	9.17774e-14	91.7124
LOC106426323	1.489	0.350193	0.000331694	130.097
LOC106446551	1.48812	0.558269	0.043277	9.40858
LOC106394598	1.48767	0.556253	0.0423961	16.8744
LOC106353438	1.48495	0.125324	9.20956e-30	1616.29
LOC106361190	1.48479	0.330725	0.000128275	19.1194
BNAC04G39750D	1.48462	0.361536	0.000575223	115.879
LOC106380839	1.48324	0.545235	0.0380481	7.2465
LOC106406669	1.48323	0.266592	8.71101e-07	37.2572
LOC111198107	1.48277	0.520515	0.0278247	8.86057
LOC106361386	1.48128	0.404676	0.00272352	13.8256
LOC106445692	1.48093	0.313767	4.80722e-05	48.8345
LOC106365730	1.4803	0.506828	0.0232001	10.9484
LOC106376952	1.47705	0.412581	0.0035199	14.7947
LOC106390562	1.47697	0.187338	3.32144e-13	63.318
LOC106436094	1.47667	0.385267	0.00152638	15.4601
LOC106381034	1.4761	0.531939	0.0333744	8.10551
LOC106394971	1.47448	0.234278	1.52625e-08	281.43
LOC106387988	1.47342	0.457704	0.0104121	14.2408
LOC106366617	1.47106	0.291082	1.08039e-05	43.1925
LOC106434275	1.46954	0.50414	0.0235411	11.2362
LOC111213810	1.46813	0.278475	3.85421e-06	50.7303
LOC106428733	1.46727	0.333289	0.000181801	37.4236
LOC106444974	1.46678	0.217135	9.04976e-10	55.1515
LOC106452644	1.46634	0.467735	0.0131775	92.0447
LOC106360777	1.46628	0.31381	5.88272e-05	47.2494
LOC106426774	1.46619	0.28577	7.57068e-06	95.6829
LOC106443880	1.46602	0.301286	2.53865e-05	37.3283
LOC106430979	1.46564	0.285921	7.72548e-06	25.856
LOC106430697	1.46399	0.530602	0.0346602	18.2476
LOC106452751	1.4638	0.288242	9.64349e-06	23.151
LOC106446431	1.46203	0.506498	0.0252913	16.0136
LOC106397304	1.46108	0.555704	0.0469666	8.50597
LOC106388121	1.4609	0.485186	0.0184559	10.1793
LOC111202714	1.4603	0.40585	0.00332075	18.441
LOC106405898	1.45792	0.330828	0.000178409	263.101
BNAA04G12650D	1.45748	0.383276	0.00169252	16.3942
LOC106354796	1.45623	0.470511	0.0147507	14.9354
LOC106352715	1.45622	0.179553	5.88481e-14	136.213
LOC106413762	1.45622	0.179553	5.88481e-14	136.213
LOC106348448	1.4559	0.157637	4.84991e-18	216.57
LOC106350512	1.45581	0.31091	5.62293e-05	619.038
LOC106448466	1.4558	0.268151	1.76496e-06	74.2666
LOC106376414	1.45578	0.424773	0.00563605	13.1792
LOC106347167	1.45538	0.20323	6.02989e-11	78.2842
LOC106418557	1.45498	0.411798	0.00407522	22.3523
LOC106422080	1.45498	0.411798	0.00407522	22.3523
LOC106361725	1.45478	0.175233	1.3016e-14	623.6
LOC106387346	1.45451	0.51336	0.0288953	7.94898
LOC106359239	1.45362	0.474169	0.0159661	8.78074
LOC106359185	1.45362	0.474169	0.0159661	8.78074
LOC106389271	1.45199	0.457938	0.0119366	11.76
LOC106411900	1.4511	0.355509	0.000629763	84.9907
LOC106376398	1.44919	0.283935	8.58907e-06	88.9171
LOC106380979	1.44711	0.406578	0.00376584	13.8335
LOC106426642	1.44703	0.231054	1.81511e-08	39.8518
LOC106426643	1.44703	0.231054	1.81511e-08	39.8518
LOC106347783	1.44703	0.231054	1.81511e-08	39.8518
BNAC01G17170D	1.44584	0.430368	0.00690826	11.2141
LOC106388884	1.44534	0.367574	0.00107697	26.3173
LOC106411122	1.44443	0.274588	4.07792e-06	53.381
LOC106394527	1.44304	0.457963	0.0126158	24.5231
LOC106436223	1.44298	0.473846	0.0168513	23.3302
LOC106423673	1.44291	0.403624	0.00358206	15.9385
LOC106446884	1.4409	0.419205	0.00546662	18.6985
LOC106423833	1.43946	0.543175	0.0448244	7.72932
LOC111215611	1.43914	0.437439	0.00846887	125.19
LOC106402080	1.43914	0.437439	0.00846887	125.19
LOC106430774	1.43864	0.55038	0.0486009	7.68255
LOC111202978	1.4386	0.313781	8.58567e-05	30.647
LOC106402024	1.43834	0.245923	1.92865e-07	73.775
LOC106425871	1.43547	0.221424	4.91681e-09	103.113
LOC106437712	1.43338	0.299301	3.54697e-05	27.6409
LOC106352881	1.43298	0.455833	0.0128683	50.741
LOC106446981	1.43213	0.16607	9.48932e-16	182.664
LOC106382834	1.43169	0.359785	0.000906529	21.6373
LOC106397017	1.43143	0.34126	0.000415133	73.4311
LOC106376298	1.43092	0.476612	0.0188823	8.47067
LOC106347075	1.43064	0.350149	0.000620414	22.5216
LOC111204284	1.43035	0.421849	0.00629728	21.8812
LOC106372738	1.42943	0.504132	0.0287702	15.6684
LOC106415412	1.42877	0.442452	0.0101238	9.98695
LOC106412124	1.42869	0.391545	0.00282417	16.5119
LOC106387720	1.42735	0.133326	2.90733e-24	756.752
LOC106387464	1.4267	0.429637	0.00775797	20.7864
LOC106376844	1.42627	0.140024	5.96292e-22	1395.61
BNAA03G09910D	1.4262	0.15251	1.70406e-18	242.434
LOC111213396	1.42578	0.147574	9.61492e-20	143.534
LOC106396485	1.42483	0.223901	1.01085e-08	93.6518
LOC111207269	1.42472	0.232003	3.62313e-08	294.796
LOC111202183	1.42404	0.541981	0.0471491	37.3433
BNAC09G07050D	1.42392	0.29581	3.1848e-05	29.392
LOC106356316	1.4237	0.239878	1.18276e-07	52.5675
LOC106368033	1.42262	0.235977	6.93963e-08	1239.39
LOC106385516	1.42231	0.477203	0.0199521	9.81299
LOC106438792	1.42158	0.304646	6.04044e-05	80.3214
LOC106390081	1.42083	0.21388	1.84358e-09	54.1891
LOC106372635	1.41855	0.312241	0.000102323	96.2421
LOC106391629	1.41806	0.297453	3.90655e-05	29.3157
LOC106397400	1.41629	0.231159	3.93361e-08	58.993
LOC106389388	1.41626	0.221249	8.09447e-09	45.3365
LOC106441124	1.41624	0.430272	0.00843593	21.3365
LOC106409004	1.41513	0.517615	0.0368669	16.4987
LOC106429211	1.41322	0.298795	4.6049e-05	510.872
LOC106347895	1.41278	0.137505	2.47232e-22	620.49
LOC106348964	1.41262	0.294401	3.40685e-05	214.458
LOC106449348	1.41085	0.360022	0.00112852	514.644
LOC106386782	1.41021	0.231408	4.76304e-08	293.341
LOC106442879	1.40982	0.390741	0.00322305	114.749
LOC111205825	1.40867	0.345354	0.000636385	42.448
LOC106391491	1.40813	0.173568	5.80056e-14	335.348
LOC106433652	1.40807	0.250081	6.17344e-07	81.8994
LOC111209871	1.40807	0.250081	6.17344e-07	81.8994
LOC106433650	1.40807	0.250081	6.17344e-07	81.8994
LOC106388596	1.40758	0.267191	3.9279e-06	123.16
LOC106400990	1.40727	0.279336	1.16504e-05	61.1087
LOC106361551	1.40725	0.458013	0.0156725	43.1247
BNAA03G34760D	1.40721	0.244425	3.1488e-07	52.8831
LOC106437638	1.40553	0.399618	0.00427938	27.4496
LOC106366769	1.40535	0.252042	8.17567e-07	53.935
LOC106348154	1.40507	0.335374	0.000423164	181.091
LOC106386585	1.40499	0.480024	0.0228503	14.5882
LOC106434544	1.4045	0.323647	0.0002347	24.6568
LOC106349233	1.40438	0.258772	1.78098e-06	75.4418
LOC106422222	1.40429	0.520743	0.0401806	8.99411
LOC106434696	1.40424	0.247949	5.19124e-07	1089.08
LOC106403129	1.4041	0.510464	0.0353949	54.4057
LOC106400590	1.40206	0.405932	0.00518527	18.758
LOC106389365	1.40202	0.392696	0.0036395	13.1959
LOC106452551	1.39991	0.47129	0.0205082	11.7277
LOC106386097	1.39977	0.319877	0.000202518	30.9863
LOC106401240	1.39843	0.21074	1.93005e-09	93.9038
LOC106352044	1.39795	0.132666	1.69984e-23	403.4
LOC106407024	1.39722	0.395771	0.0041123	17.0332
LOC106448775	1.39712	0.211265	2.21879e-09	58.0327
LOC111206468	1.39545	0.513963	0.0385326	8.06073
LOC106391833	1.39297	0.392097	0.00384216	33.6263
LOC106361663	1.3928	0.240127	2.51847e-07	49.3549
LOC106451820	1.39266	0.282991	1.9758e-05	42.7554
BNAA04G06500D	1.3926	0.275846	1.10831e-05	127.089
LOC106416045	1.39195	0.346979	0.000808119	18.9107
LOC106399494	1.3918	0.335355	0.00048853	27.6732
LOC106374600	1.39077	0.296527	5.44453e-05	82.0556
LOC106386510	1.39064	0.387155	0.00338892	13.5182
LOC106431438	1.38971	0.372854	0.00218848	23.4985
LOC106446469	1.389	0.252692	1.24531e-06	36.2513
LOC106361079	1.38807	0.299144	6.75257e-05	156.914
LOC111214063	1.38667	0.342586	0.000712804	68.5766
LOC106439447	1.38658	0.507094	0.036839	29.9789
LOC106367349	1.386	0.510911	0.0387432	8.64551
LOC106420977	1.38442	0.520219	0.0437187	23.0959
LOC111210955	1.38412	0.284818	2.60958e-05	25.8701
LOC106361630	1.38325	0.18988	2.57029e-11	112.649
LOC106352588	1.38287	0.408345	0.0063754	59.8814
BNAA06G10410D	1.38145	0.241999	4.08178e-07	58.8504
LOC106371205	1.38083	0.324904	0.000334184	20.0433
LOC111202933	1.38057	0.490608	0.0303449	12.0809
LOC106356109	1.38039	0.387805	0.00376392	13.0747
LOC111201420	1.38023	0.381564	0.00312828	12.2294
LOC106450665	1.37978	0.368523	0.00206969	22.2221
LOC106374680	1.37837	0.527385	0.0486168	7.5879
LOC106390732	1.37723	0.295427	6.15053e-05	38.0045
BNAC08G46040D	1.37704	0.406375	0.00633842	40.4745
BNAA09G35810D	1.37631	0.17225	1.49874e-13	249.735
LOC106410755	1.3763	0.2167	1.08658e-08	126.528
LOC111207891	1.3763	0.2167	1.08658e-08	126.528
LOC106446555	1.37618	0.388338	0.003946	16.3072
LOC106428090	1.37607	0.485635	0.0288781	16.4432
LOC106372093	1.37593	0.185235	9.42816e-12	358.383
BNAC05G44820D	1.37592	0.382472	0.00332739	12.2877
LOC106406048	1.37455	0.506823	0.0388053	14.6033
LOC106407983	1.37433	0.196619	1.9576e-10	324.72
LOC106390786	1.37327	0.418488	0.00867748	108.738
LOC111214297	1.37088	0.456087	0.0187197	9.91549
LOC106406812	1.37062	0.444394	0.015158	283.295
LOC106448040	1.37047	0.390463	0.00437596	13.8814
LOC111211363	1.37037	0.316711	0.000247253	48.957
LOC106431090	1.36927	0.284079	3.09488e-05	41.0121
LOC106430600	1.36839	0.142333	1.50769e-19	1034.27
BNAC03G02910D	1.36778	0.256442	2.84477e-06	48.7408
LOC106411920	1.36777	0.488835	0.0315489	11.2345
LOC106396530	1.36724	0.284282	3.24708e-05	41.7554
LOC106354645	1.36675	0.495754	0.0348442	10.0202
LOC106438572	1.36309	0.467603	0.0235349	21.5248
LOC106452904	1.36205	0.179342	2.83203e-12	92.8614
LOC106398156	1.3608	0.491113	0.0337003	9.06436
LOC106412246	1.3607	0.176725	1.30736e-12	92.9005
LOC106382041	1.35922	0.295227	7.89136e-05	46.0287
LOC106433069	1.35789	0.237819	4.05441e-07	247.158
LOC106350027	1.35749	0.409299	0.00784959	29.742
LOC106371044	1.35706	0.166194	3.8509e-14	129.018
LOC106396191	1.3562	0.340656	0.000901856	139.75
LOC106353976	1.35588	0.456238	0.0204172	10.2717
BNACNNG07380D	1.35578	0.230655	1.64106e-07	48.0956
BNAC08G47810D	1.35577	0.253392	2.61614e-06	40.0494
LOC106349414	1.35568	0.171381	2.73769e-13	367.168
BNAA04G07370D	1.35566	0.296852	9.25984e-05	294.762
LOC106439490	1.35531	0.294673	8.05484e-05	54.6257
LOC106434498	1.3551	0.125321	9.47941e-25	139.137
LOC106361340	1.35505	0.220867	3.74958e-08	82.2292
LOC106368421	1.35382	0.222708	5.20557e-08	297.344
LOC106413667	1.35361	0.254496	3.05711e-06	70.5961
LOC106416595	1.35284	0.154454	3.08817e-16	113.671
LOC106408999	1.35003	0.452619	0.0198432	17.3525
LOC106448380	1.34719	0.182327	1.23652e-11	277.538
LOC111211490	1.34603	0.501934	0.0416631	13.3894
LOC106401195	1.34578	0.201685	1.52876e-09	109.244
LOC106440962	1.3451	0.17666	2.46652e-12	352.916
LOC106424215	1.34463	0.300436	0.00013576	178.191
LOC106411701	1.34368	0.263395	8.69347e-06	46.8963
LOC106399124	1.34356	0.382435	0.00433055	14.063
LOC106352215	1.34348	0.424337	0.012085	12.1294
LOC106352254	1.34348	0.424337	0.012085	12.1294
LOC106360150	1.34325	0.349725	0.00148547	16.9046
LOC106360981	1.3431	0.448545	0.0192692	30.6284
LOC106382001	1.34135	0.22403	8.78634e-08	129.372
LOC106348857	1.34106	0.439192	0.0164809	12.1651
LOC106439858	1.34009	0.265179	1.0813e-05	63.985
LOC106401958	1.3394	0.173663	1.19364e-12	121.612
LOC106427931	1.33923	0.209864	9.11001e-09	856.173
LOC106351099	1.33873	0.392651	0.00595192	10.9362
LOC106345672	1.33853	0.173242	1.0851e-12	79.8544
LOC106451483	1.33837	0.314251	0.000322836	184.411
LOC111210769	1.33721	0.314698	0.000335223	27.4957
LOC106348235	1.33664	0.4149	0.0103433	13.0585
LOC106405685	1.33664	0.165588	7.87743e-14	132.166
LOC106440779	1.33589	0.362923	0.00254727	19.9567
LOC111206589	1.33539	0.384113	0.00483955	16.3069
LOC106408579	1.33538	0.398714	0.00712148	15.2517
LOC111206553	1.33538	0.398714	0.00712148	15.2517
LOC106353256	1.33419	0.279677	3.84918e-05	169.51
LOC106415336	1.33282	0.282788	4.94974e-05	40.2988
LOC106430180	1.33223	0.262106	9.44351e-06	199.035
LOC106356324	1.33107	0.31656	0.000398758	46.2812
LOC106370892	1.33107	0.110427	8.12849e-31	1308.82
LOC111210253	1.32998	0.407093	0.00905523	16.7861
LOC111212273	1.32977	0.417312	0.0114177	14.6572
LOC106446588	1.32934	0.109572	3.20815e-31	234.34
LOC106412103	1.32826	0.256599	6.10716e-06	40.3572
LOC106368514	1.328	0.355154	0.00210287	16.5661
LOC106350933	1.327	0.258738	7.64329e-06	167.552
LOC106446545	1.32664	0.197239	1.08217e-09	88.16
LOC106440971	1.32435	0.2891	8.71836e-05	28.7341
BNACNNG18100D	1.32414	0.346366	0.00158044	28.9743
LOC106397029	1.32161	0.170125	7.94217e-13	124.39
LOC106411201	1.32121	0.475537	0.0331001	8.87616
LOC106430028	1.32096	0.0967231	1.27028e-39	821.698
LOC106421607	1.31886	0.262193	1.20867e-05	90.6349
LOC106352915	1.31745	0.428937	0.0157173	12.9593
LOC106376878	1.31735	0.4754	0.0336926	12.0504
BNAC04G39290D	1.31711	0.463531	0.0283446	12.1529
LOC111212586	1.31606	0.377236	0.00466764	13.6928
LOC106410731	1.31449	0.318377	0.0005287	29.8786
LOC106360425	1.31425	0.464357	0.029121	9.24519
LOC106438339	1.3142	0.151627	6.60957e-16	1068.73
LOC106360697	1.31351	0.377473	0.00479196	33.0676
LOC106446043	1.31335	0.433017	0.0174095	16.7265
LOC106358863	1.31205	0.341821	0.00149828	18.0567
LOC111213804	1.31098	0.2357	8.76969e-07	149.743
LOC106372247	1.31062	0.48355	0.0389515	20.0421
BNAC06G38420D	1.31035	0.25934	1.08583e-05	45.191
LOC111198052	1.30962	0.260689	1.24371e-05	48.2049
LOC106421222	1.30959	0.438825	0.0197648	61.6868
LOC106369086	1.30942	0.211954	2.93753e-08	166.768
LOC106439181	1.30935	0.447964	0.0230686	210.202
LOC106369834	1.30737	0.27111	3.06964e-05	66.4241
LOC106424979	1.30564	0.245167	2.9564e-06	274.599
LOC106424978	1.30564	0.245167	2.9564e-06	274.599
LOC106440558	1.30558	0.347945	0.00201457	23.0036
LOC106376482	1.30502	0.354797	0.00257162	17.6895
LOC106399933	1.30497	0.341812	0.00160734	24.3153
LOC111207789	1.30441	0.465196	0.0311156	9.40749
LOC106437648	1.30435	0.342793	0.00167833	35.3448
LOC106391492	1.30185	0.2714	3.42875e-05	89.6616
LOC106388452	1.30162	0.171935	3.37743e-12	149.373
LOC106440075	1.3016	0.177285	1.72808e-11	148.099
LOC106437527	1.30106	0.440501	0.0213904	16.9299
LOC106451905	1.30035	0.267947	2.68341e-05	45.0584
LOC106441936	1.29965	0.48779	0.0434021	12.9942
LOC106454995	1.29891	0.239311	1.77622e-06	175.742
LOC106371958	1.29864	0.311784	0.000462514	47.4315
LOC106444097	1.29823	0.224525	2.76681e-07	44.5361
LOC106438194	1.29803	0.152535	2.4486e-15	202.332
BNAA03G04510D	1.29726	0.377636	0.00549927	67.5112
LOC106421661	1.29682	0.32017	0.000705896	23.9881
LOC106404895	1.29663	0.154402	6.04574e-15	583.028
nad1	1.29637	0.267036	2.66428e-05	29.0464
LOC106380944	1.29563	0.252986	7.89557e-06	59.7931
LOC106381150	1.29554	0.165976	6.01898e-13	152.097
LOC106446691	1.29554	0.165976	6.01898e-13	152.097
LOC106366016	1.29437	0.168242	1.36332e-12	114.814
LOC106360706	1.2927	0.34358	0.00194861	27.775
LOC106421940	1.29204	0.155012	1.00469e-14	939.259
LOC106364757	1.29084	0.29783	0.000240204	24.0385
LOC106411232	1.29073	0.324168	0.000900004	52.7483
LOC106439513	1.29052	0.367819	0.00439256	16.6136
LOC106387445	1.29051	0.162523	2.19356e-13	83.667
LOC106444066	1.29011	0.173678	9.42816e-12	93.2156
LOC106437662	1.28989	0.410295	0.0128675	21.4576
BNAC09G50070D	1.28941	0.322041	0.000829664	21.7619
LOC106370656	1.28893	0.398682	0.0100157	19.5065
LOC106438356	1.28854	0.200973	7.5946e-09	1876.07
LOC106418741	1.28844	0.431701	0.0197512	13.6276
LOC106354548	1.28691	0.242575	3.26799e-06	42.1976
LOC106360224	1.28678	0.328769	0.00114919	131.89
LOC106352826	1.2867	0.348346	0.00244084	19.5807
LOC106352980	1.28595	0.468675	0.0360006	16.3012
LOC106436713	1.28591	0.315726	0.00065097	379.651
LOC106377149	1.28588	0.228626	6.37784e-07	74.787
BNAC07G23610D	1.28529	0.373021	0.00532492	66.3307
LOC106419484	1.2849	0.413314	0.0142109	25.5105
LOC106435811	1.28449	0.157947	4.98852e-14	332.315
LOC106353787	1.28414	0.264237	2.60953e-05	32.2767
LOC106345990	1.28385	0.207405	2.74288e-08	528.643
LOC106419893	1.28371	0.261696	2.1216e-05	149.556
LOC106361397	1.28252	0.364534	0.00426704	31.822
LOC106427905	1.28154	0.398175	0.0104318	11.8202
LOC106420779	1.28016	0.320667	0.000865783	29.0642
LOC106437772	1.28007	0.476829	0.0413655	16.6921
LOC106382824	1.27983	0.454949	0.0304032	30.2788
LOC106445195	1.27983	0.454949	0.0304032	30.2788
LOC106427172	1.27926	0.305704	0.000430835	35.4943
LOC106407338	1.27892	0.249408	7.66437e-06	73.4454
LOC106434650	1.27798	0.386888	0.00815316	16.706
[truncated: 688 more rows]

## Sheet: DH12075_ovules_downregulated
Gene ID	log2FoldChange	lfcSE	adj p-value	baseMean
LOC106422735	-23.5279	3.02723	7.73176e-13	32.7073
LOC106419518	-23.4777	3.02726	8.74067e-13	31.5878
LOC106354395	-23.3756	3.02707	1.11745e-12	38.7082
LOC111215528	-8.68133	1.61362	2.25954e-06	120.139
LOC106391523	-8.65329	3.02704	0.027161	39.8302
LOC106446723	-8.08957	3.02724	0.042589	32.3885
LOC106432947	-8.04825	1.91553	0.000403491	26.175
LOC106390054	-7.88575	2.14542	0.00258874	23.4161
LOC106430874	-7.76312	2.96444	0.0480831	106.663
LOC106402209	-7.3305	0.990761	1.15192e-11	15.7909
LOC111204066	-6.93833	1.97945	0.00444026	18.2508
LOC106390479	-6.85455	1.44572	4.38532e-05	17.1996
LOC111207801	-6.67576	1.07157	2.19642e-08	10.0933
LOC106371465	-6.4471	1.44354	0.000140514	8.72419
LOC106428166	-6.31779	1.37444	8.15649e-05	7.88289
LOC106353225	-6.20746	1.47664	0.000400352	7.33272
LOC106424521	-6.18462	1.53484	0.000760258	7.21564
LOC106371729	-6.06707	1.682	0.00323309	9.97001
LOC111213131	-6.03551	1.47894	0.00063141	6.5343
LOC106453514	-5.95642	1.79954	0.00800414	6.1204
LOC106349129	-5.91542	1.55467	0.00167894	5.98818
LOC106346667	-5.8607	1.21637	3.11882e-05	5.82473
LOC106429795	-5.83913	1.88891	0.0148883	5.69362
LOC106452685	-5.76296	1.97622	0.0234701	5.39506
LOC106402575	-5.63369	2.06969	0.0379033	4.91101
LOC106370343	-5.62038	1.83606	0.0161503	4.82999
LOC106367676	-5.61936	1.07317	4.5815e-06	7.39491
LOC106402877	-5.61936	1.07317	4.5815e-06	7.39491
LOC106397597	-5.58663	1.52102	0.00261192	7.21062
LOC106366170	-5.55765	1.35967	0.000616868	10.5883
LOC106390721	-5.52835	1.21494	9.92771e-05	10.3915
LOC106399377	-5.52736	1.07415	7.04663e-06	4.59783
LOC111203284	-5.49957	2.00636	0.0362508	4.52018
LOC111198164	-5.48604	1.89318	0.024575	4.43463
LOC106426575	-5.4656	1.8369	0.0202265	4.34381
LOC106428170	-5.44595	0.785294	2.81244e-10	48.6178
LOC106452743	-5.40796	1.91853	0.0299769	4.21377
LOC106435747	-5.37466	1.89622	0.0288221	4.10669
LOC111201333	-5.29601	1.39013	0.00165228	3.86545
LOC106386439	-5.1541	0.805918	8.38943e-09	35.4525
LOC106354359	-5.01985	0.886076	5.14898e-07	21.9757
LOC106360255	-5.00813	1.89331	0.0453412	3.1607
LOC106401693	-4.89915	1.126	0.000224409	4.52362
LOC106401668	-4.82056	1.62839	0.0210251	2.79597
trnY	-4.72455	1.45343	0.00950312	2.63122
LOC106347156	-4.65235	1.38342	0.00683367	9.47744
LOC106347157	-4.65235	1.38342	0.00683367	9.47744
LOC106366081	-4.55378	1.07867	0.000372271	3.62327
LOC106404038	-4.55333	1.55776	0.0230652	2.34013
LOC106371251	-4.48374	1.12504	0.000888158	5.04899
LOC106347497	-4.45015	0.737917	6.85599e-08	33.3935
LOC106359638	-4.39704	1.53291	0.0264726	2.06613
LOC106351434	-4.3364	1.2889	0.00680852	2.05613
LOC106444041	-4.28325	1.2631	0.0062913	1.91978
LOC106452020	-4.26063	0.692742	3.4332e-08	15.3493
LOC111208526	-4.22892	1.20535	0.00439342	2.89977
LOC106399911	-4.19205	1.29852	0.0101411	1.81814
LOC106454555	-4.1835	1.30754	0.0110195	1.80111
LOC106426914	-4.17948	1.52636	0.0365032	1.79324
LOC111207643	-4.14875	0.931809	0.000148548	8.08426
LOC106380003	-4.01944	1.38008	0.0236836	2.46384
LOC106443544	-3.91156	1.10993	0.00419143	3.53185
LOC106376550	-3.86693	1.07812	0.0034437	18.5834
BNAC09G53260D	-3.85277	1.15507	0.00741634	3.39611
LOC106409403	-3.80119	1.10979	0.00567402	3.25214
LOC111199457	-3.79725	1.40816	0.0401874	3.25668
LOC106403050	-3.72476	0.925743	0.000774155	5.74319
LOC106440388	-3.71502	1.1099	0.00716432	3.05476
LOC106444596	-3.70909	1.28378	0.0251172	5.91422
LOC106358539	-3.64042	0.92464	0.00105765	5.69201
LOC106438305	-3.63464	1.21473	0.0193574	1.9782
LOC106431231	-3.62321	1.38681	0.0487292	6.93632
LOC106449943	-3.54153	1.27991	0.033989	1.85777
LOC106388269	-3.50382	0.763975	8.53286e-05	20.1121
LOC111203408	-3.4995	1.17718	0.0203666	7.44048
LOC106411686	-3.41451	1.02196	0.00728609	13.1327
LOC106378195	-3.34718	1.14392	0.0229023	2.46969
LOC106411273	-3.28274	1.02957	0.0113572	3.51411
LOC106383731	-3.23941	0.876517	0.00242818	18.0888
LOC106347176	-3.19103	1.21251	0.0466924	2.25042
LOC111212519	-3.16619	0.930149	0.00604931	556.565
BNAC04G54240D	-3.13138	0.819076	0.0015801	5.32773
LOC106382568	-3.10357	1.04187	0.0200314	2.89445
BNAC03G44620D	-3.04815	0.362111	5.15936e-15	28.9643
LOC106417789	-3.04091	0.845019	0.00331745	17.1219
LOC106440583	-3.03408	0.474218	8.24759e-09	15.5605
LOC106421657	-3.02095	0.860315	0.00435364	14.5197
LOC106379498	-3.00127	1.14551	0.0479633	2.83451
LOC106388045	-2.99866	1.14832	0.0488659	5.77673
LOC106352808	-2.99693	1.11179	0.0402947	3.00994
LOC106385589	-2.97322	1.09686	0.0389452	2.79223
LOC106360694	-2.91361	1.0927	0.0431875	3.28348
LOC106369528	-2.91208	0.795726	0.00272956	13.0822
LOC111202067	-2.84444	0.921878	0.0151144	4.65122
LOC106357936	-2.82987	0.934575	0.0176291	3.51157
LOC106435309	-2.81257	0.685187	0.000578942	6.02549
LOC106390237	-2.79807	0.677428	0.00052585	7.81813
LOC106382341	-2.75938	0.258875	4.75126e-24	61.9352
LOC106345607	-2.75291	0.933678	0.0216589	4.88476
LOC106454704	-2.74164	0.619255	0.000164758	8.39057
LOC106385660	-2.734	0.949628	0.025769	5.03881
LOC106444045	-2.73299	0.685893	0.000891021	6.6575
LOC106419065	-2.72593	0.292251	2.13254e-18	54.2691
LOC106450154	-2.71509	0.990876	0.0363449	3.17467
LOC106368821	-2.66145	0.964783	0.0347028	3.23855
LOC106357789	-2.6316	0.807038	0.0092242	19.0593
LOC106417566	-2.61404	0.964584	0.0389723	2.90207
LOC106416658	-2.58722	0.25944	4.83721e-21	1019.83
LOC106415032	-2.57826	0.661325	0.00121249	6.07567
LOC106412969	-2.57826	0.661325	0.00121249	6.07567
LOC106426882	-2.57645	0.925713	0.0326848	17.4375
LOC111206594	-2.56542	0.976114	0.0470824	3.64213
LOC106386229	-2.55926	0.813646	0.0128126	5.58221
LOC106442205	-2.52846	0.8326	0.0172264	4.4143
LOC106366697	-2.52073	0.77025	0.00890152	4.46789
LOC106396668	-2.52033	0.847874	0.0203776	4.21549
LOC106405192	-2.49681	0.556733	0.000130805	8.43919
LOC106364874	-2.4478	0.735132	0.00754303	5.3879
LOC106427656	-2.43547	0.68113	0.00357453	6.26028
LOC106445438	-2.42118	0.67104	0.00322305	6.19697
LOC106395051	-2.40104	0.261528	7.78007e-18	75.4487
LOC106353973	-2.38716	0.605836	0.0010462	9.62879
LOC106410963	-2.37857	0.806505	0.0216148	4.03973
LOC106421020	-2.36656	0.777989	0.0169921	5.90568
LOC106447682	-2.35926	0.431707	1.46656e-06	13.7737
LOC106352151	-2.31071	0.492007	5.30149e-05	72.2098
LOC106434512	-2.30585	0.39556	2.14622e-07	18.8627
LOC106374315	-2.29924	0.518749	0.000161481	9.37553
LOC106381310	-2.29773	0.561588	0.00060726	13.2487
LOC106406682	-2.276	0.687365	0.00797616	10.2657
LOC106370993	-2.25716	0.605787	0.00219627	9.10018
BNAC05G18890D	-2.25051	0.475032	4.4526e-05	12.2691
LOC106382071	-2.21545	0.491339	0.00011809	20.6476
BNAANNG00350D	-2.20201	0.770409	0.0271884	4.29602
LOC106391116	-2.19265	0.653773	0.00702441	10.2679
LOC106376363	-2.18985	0.569925	0.00147827	8.80039
LOC106358120	-2.18004	0.82423	0.0453412	3.54098
LOC106435110	-2.16052	0.735692	0.0222973	12.7882
LOC106414937	-2.15639	0.748615	0.0256633	8.22395
LOC111215646	-2.15519	0.333209	5.40221e-09	32.1586
LOC106429438	-2.15064	0.723219	0.0203177	8.50968
LOC106413797	-2.13946	0.376544	4.70329e-07	28.2657
LOC106434346	-2.13811	0.67504	0.0120405	6.1886
LOC106431054	-2.13704	0.38979	1.33791e-06	22.9003
LOC106382835	-2.13348	0.392045	1.64712e-06	88.2722
LOC106404792	-2.12864	0.241969	2.22111e-16	419.338
LOC106437092	-2.11869	0.265229	1.52136e-13	49.4957
LOC106353959	-2.11778	0.67519	0.0131246	7.39746
LOC106387458	-2.11445	0.57648	0.00265772	7.90725
LOC106367722	-2.10413	0.737447	0.0275234	4.56489
LOC106384926	-2.09857	0.483948	0.00023799	21.6121
LOC106357402	-2.09319	0.25109	9.96015e-15	45.3848
LOC106371395	-2.09319	0.25109	9.96015e-15	45.3848
LOC106429323	-2.09263	0.632992	0.00809188	49.8531
LOC106401482	-2.08702	0.503064	0.00049172	11.8223
LOC106424428	-2.08002	0.523222	0.000919582	8.3003
LOC106368136	-2.07997	0.636078	0.00897543	8.09929
LOC106367261	-2.06419	0.511245	0.000738302	8.77647
LOC106411684	-2.06373	0.623724	0.00803367	6.22604
LOC106371137	-2.06146	0.542838	0.00172352	10.0288
LOC106392218	-2.061	0.475076	0.000236089	11.7519
BNAA01G32730D	-2.05738	0.610481	0.0066933	6.03358
LOC106436765	-2.05695	0.330049	2.1653e-08	21.4021
LOC106385811	-2.05695	0.330049	2.1653e-08	21.4021
LOC106372630	-2.05091	0.711799	0.0256185	5.4936
LOC106379963	-2.04805	0.705012	0.0241302	4.36342
LOC106382444	-2.04805	0.705012	0.0241302	4.36342
LOC106359859	-2.04423	0.40609	1.18616e-05	18.2422
LOC106438447	-2.03135	0.384979	3.77045e-06	44.4048
LOC106395970	-2.02885	0.699772	0.0244822	5.4505
LOC106409106	-2.02276	0.762239	0.0445017	4.28718
LOC106418106	-2.02097	0.196039	1.75832e-22	364.886
BNAC04G30560D	-2.01532	0.646288	0.0138263	5.4703
LOC106407726	-2.01125	0.487438	0.000533456	14.8533
LOC106402273	-2.00725	0.609522	0.00840261	10.2948
LOC106440394	-2.00512	0.360233	8.60075e-07	21.6682
LOC106436532	-1.99937	0.318009	1.58548e-08	41.7671
LOC106351453	-1.99612	0.218347	1.08718e-17	70.6562
LOC106389781	-1.99008	0.309461	6.76075e-09	33.121
LOC106362089	-1.98722	0.280987	1.11225e-10	121.662
LOC106433068	-1.98092	0.410663	3.05128e-05	18.2863
LOC106357381	-1.96878	0.734449	0.0417788	5.00082
LOC106348623	-1.95982	0.200281	2.94857e-20	583.297
LOC106449311	-1.95738	0.282078	2.73665e-10	71.1128
LOC106433270	-1.9538	0.657234	0.0203666	5.69075
LOC106420016	-1.94464	0.689507	0.0298571	4.75631
LOC106370469	-1.90354	0.727535	0.048337	4.13618
LOC106442497	-1.8986	0.725585	0.0483196	20.2209
BNAC04G52470D	-1.89124	0.296277	9.01326e-09	31.2677
LOC106445651	-1.88121	0.722057	0.0496194	12.9142
LOC111215015	-1.88121	0.722057	0.0496194	12.9142
BNAC08G10120D	-1.87558	0.233679	1.13106e-13	103.486
LOC111207419	-1.87402	0.501112	0.00209922	9.08916
LOC106428522	-1.87024	0.437693	0.000306103	18.0758
LOC106389890	-1.86939	0.398868	5.52705e-05	17.6209
LOC106365420	-1.86792	0.440768	0.000350054	12.1854
LOC106365421	-1.86792	0.440768	0.000350054	12.1854
LOC106405091	-1.86698	0.220326	3.2894e-15	62.5255
LOC106346380	-1.86357	0.414048	0.000122239	18.5666
LOC106406795	-1.85375	0.339895	1.54945e-06	32.1625
LOC106392007	-1.84867	0.409602	0.000116037	13.7436
LOC106440667	-1.84867	0.196973	1.26232e-18	148.626
LOC106407120	-1.84462	0.397184	6.63109e-05	29.3155
LOC106391934	-1.84172	0.696323	0.0453412	5.34895
LOC106416489	-1.83885	0.650277	0.0293003	6.0066
LOC106392254	-1.83794	0.127553	3.85272e-44	258.56
LOC106377257	-1.83778	0.447533	0.000575223	12.1841
LOC106451203	-1.83349	0.488979	0.0020328	10.4827
LOC111216227	-1.83211	0.413074	0.000159532	142.802
LOC106396683	-1.82545	0.675134	0.0395293	4.89794
LOC111201425	-1.82441	0.535872	0.00603803	17.8546
LOC106399430	-1.81768	0.369612	2.00456e-05	53.6247
LOC106439231	-1.81767	0.27918	4.18814e-09	29.6159
LOC111214132	-1.81767	0.27918	4.18814e-09	29.6159
LOC106379381	-1.8125	0.39608	8.88924e-05	14.3367
BNAC08G02990D	-1.81117	0.582101	0.0141003	6.72512
LOC106408427	-1.81072	0.368653	2.06216e-05	16.0239
LOC106390755	-1.8101	0.602331	0.0187384	92.46
LOC106418184	-1.80419	0.311893	2.73292e-07	30.8824
BNACNNG68480D	-1.7983	0.364352	1.84989e-05	27.4207
LOC106434557	-1.79753	0.451192	0.000892595	13.6267
LOC106352625	-1.78822	0.0876268	4.77064e-89	1340.96
LOC106346246	-1.78298	0.427894	0.000459737	26.1773
LOC106432426	-1.78265	0.269668	2.25322e-09	37.8755
LOC111212760	-1.78179	0.494155	0.0032452	14.6989
LOC106393562	-1.77793	0.354972	1.33201e-05	17.4742
LOC106419491	-1.77537	0.441673	0.000784969	11.3066
LOC106430502	-1.77485	0.519863	0.00586012	10.2038
LOC106436024	-1.77127	0.213533	1.37329e-14	559.313
LOC106434037	-1.77094	0.653846	0.0391061	6.82852
LOC106437332	-1.76607	0.45574	0.00131668	14.875
LOC106381728	-1.75828	0.47527	0.00239843	10.4283
LOC106377679	-1.75654	0.342352	7.56745e-06	33.308
LOC106360759	-1.75467	0.446211	0.00107627	15.039
LOC106440107	-1.75447	0.371574	4.76966e-05	20.0793
LOC106415511	-1.75385	0.394647	0.000153628	25.7888
BNAA05G02640D	-1.75148	0.434913	0.000764999	12.2079
LOC106440221	-1.75135	0.482551	0.00300715	11.9794
LOC106376274	-1.74643	0.417291	0.000430111	17.1287
LOC106366529	-1.74302	0.256934	7.51019e-10	40.4534
LOC106381354	-1.73314	0.434468	0.000875429	13.476
BNAA01G11140D	-1.72807	0.309594	7.93575e-07	60.0552
LOC106411371	-1.7279	0.505409	0.00578045	8.32752
LOC106348668	-1.7279	0.505409	0.00578045	8.32752
LOC106389849	-1.72361	0.400119	0.000266363	22.8949
LOC106389850	-1.72361	0.400119	0.000266363	22.8949
LOC106406140	-1.72249	0.240083	5.49358e-11	42.0246
LOC106445422	-1.72164	0.319696	2.20063e-06	26.56
LOC106382033	-1.71954	0.283366	5.51197e-08	28.4466
LOC106361864	-1.71559	0.523213	0.0087388	8.41998
LOC106452371	-1.71255	0.283623	6.55761e-08	109.227
LOC106377855	-1.71236	0.272683	1.64833e-08	70.032
BNAA01G30200D	-1.71009	0.158238	1.00576e-24	192.395
LOC106412072	-1.71007	0.335713	8.99021e-06	183.57
LOC106399676	-1.70642	0.328974	5.82902e-06	30.5109
LOC106446457	-1.70489	0.294402	2.6433e-07	24.8039
LOC106357570	-1.69886	0.355795	3.77678e-05	24.3381
LOC111200844	-1.69774	0.228121	8.56776e-12	95.7522
LOC106433562	-1.69757	0.293844	2.83697e-07	33.2724
LOC106396110	-1.69637	0.550405	0.0152478	10.3868
LOC106362381	-1.69596	0.261127	4.60409e-09	107.314
LOC106352295	-1.69469	0.474795	0.00365071	9.95226
LOC106389509	-1.69137	0.480768	0.00426967	12.9735
LOC106369053	-1.6889	0.280705	7.41158e-08	54.9875
LOC106366056	-1.68519	0.42333	0.000902587	13.249
LOC106415396	-1.68505	0.469049	0.00338238	21.9945
LOC106396560	-1.68247	0.289198	2.28677e-07	41.0412
LOC106446889	-1.67675	0.354959	4.72465e-05	22.0423
LOC106360532	-1.67544	0.146906	1.46173e-27	133.025
LOC106407659	-1.67517	0.25799	4.63932e-09	38.6245
LOC106450552	-1.67399	0.526689	0.011678	8.3813
LOC106442591	-1.6707	0.631666	0.0453412	7.15509
LOC106362529	-1.6707	0.631666	0.0453412	7.15509
LOC106362528	-1.6707	0.631666	0.0453412	7.15509
LOC106376764	-1.66854	0.542289	0.0154747	9.97312
LOC106357493	-1.66838	0.460818	0.0030948	10.0816
LOC106366698	-1.66366	0.594303	0.0314518	7.29585
LOC106358159	-1.66353	0.183776	2.41335e-17	84.0019
LOC106414857	-1.66307	0.29101	3.94541e-07	28.9535
LOC106438878	-1.65643	0.497117	0.0074876	17.0825
LOC106402978	-1.65559	0.250358	2.21976e-09	53.5723
LOC106347564	-1.65242	0.378908	0.00021516	27.0218
LOC106421170	-1.65176	0.228726	3.98913e-11	46.3346
LOC106368979	-1.65033	0.630605	0.0482741	31.1421
LOC106375788	-1.64234	0.429172	0.00156017	15.5866
LOC106435807	-1.64036	0.371683	0.000174006	18.3885
LOC106453134	-1.63634	0.237713	3.92537e-10	109.244
LOC106405910	-1.63344	0.518776	0.012698	11.7489
LOC106436225	-1.63174	0.480156	0.00615556	8.36842
LOC106436219	-1.63174	0.480156	0.00615556	8.36842
LOC106397700	-1.63143	0.463075	0.00420553	27.4587
LOC106428461	-1.63103	0.536085	0.0169699	71.6669
LOC106365615	-1.62953	0.409026	0.000892595	17.7861
LOC106366903	-1.62779	0.285733	4.33914e-07	81.7215
LOC106349432	-1.62742	0.533568	0.0166405	6.9594
LOC106380888	-1.62699	0.373218	0.000216585	14.4337
LOC106426355	-1.62076	0.529523	0.0161583	37.7459
LOC111202323	-1.61601	0.481309	0.00694649	11.7832
LOC106369850	-1.61144	0.191248	4.8235e-15	79.5553
LOC106365511	-1.60972	0.279164	3.00677e-07	31.8745
LOC106400938	-1.60893	0.166444	9.18572e-20	122.495
BNAA04G05270D	-1.6051	0.574238	0.03178	7.39279
LOC106366153	-1.60296	0.571656	0.031114	15.2796
LOC106428898	-1.60263	0.275311	2.24728e-07	47.4002
LOC106386549	-1.60149	0.476062	0.00681381	10.1221
LOC106390410	-1.59941	0.330322	2.81835e-05	151.922
LOC106451086	-1.59176	0.31214	8.75802e-06	33.0885
LOC106381289	-1.59134	0.296758	2.46329e-06	28.3152
LOC106396682	-1.59125	0.296855	2.48754e-06	110.426
LOC106449601	-1.59123	0.351736	0.000110918	31.603
LOC106426405	-1.59018	0.523284	0.0171384	11.6269
LOC106445030	-1.58768	0.277636	3.86698e-07	27.5296
LOC106415762	-1.58711	0.52365	0.0175076	10.3938
BNAA01G30280D	-1.586	0.238681	1.82789e-09	60.7059
LOC106446946	-1.58434	0.454633	0.00472024	17.6793
LOC106397468	-1.58031	0.284002	8.67733e-07	381.698
LOC111212035	-1.58019	0.228523	3.20844e-10	50.145
BNAC02G24220D	-1.57981	0.484656	0.00925111	10.3449
LOC106366674	-1.57914	0.205002	1.27577e-12	86.2763
BNAC03G47610D	-1.5788	0.341098	7.08435e-05	22.7914
LOC106377170	-1.57727	0.22987	4.55055e-10	43.3929
LOC111207180	-1.57665	0.445093	0.00396304	19.7576
LOC106367749	-1.57607	0.294179	2.52457e-06	32.3712
LOC106373738	-1.57515	0.546593	0.0255928	18.3014
LOC106436493	-1.56687	0.154166	7.3311e-22	639.399
LOC106446473	-1.56371	0.169473	5.18316e-18	94.5713
LOC106433712	-1.56245	0.226479	3.55318e-10	58.6261
LOC106356892	-1.5605	0.397135	0.00108747	12.6395
LOC106446140	-1.55933	0.216046	4.10154e-11	50.273
LOC106364369	-1.55901	0.281208	9.65898e-07	31.4606
LOC111207871	-1.55872	0.515206	0.0177599	10.1124
LOC106368802	-1.55629	0.500535	0.0141934	15.072
LOC106396641	-1.55594	0.228516	6.39687e-10	79.8255
LOC106422810	-1.55261	0.18675	1.18058e-14	223.772
LOC106433979	-1.55109	0.238531	4.3893e-09	66.1898
LOC106358560	-1.55093	0.21761	7.61901e-11	61.249
LOC106375394	-1.5506	0.276973	7.27983e-07	331.795
LOC111211429	-1.54564	0.356883	0.000243219	21.1226
LOC111214756	-1.54459	0.246005	1.65527e-08	77.09
BNAA02G15700D	-1.54236	0.506633	0.0168878	11.4265
LOC106374068	-1.54142	0.319249	2.98788e-05	43.931
LOC106347692	-1.54099	0.259693	1.19059e-07	29.6845
LOC106414118	-1.54031	0.485912	0.0119547	10.0589
LOC106426280	-1.54025	0.296661	5.69835e-06	24.8581
LOC106382139	-1.53723	0.497948	0.0150506	12.8432
LOC111214190	-1.53635	0.329491	6.12832e-05	17.5051
LOC106439627	-1.53635	0.329491	6.12832e-05	17.5051
LOC106350671	-1.53601	0.465002	0.00815316	145.72
LOC106444123	-1.53557	0.374163	0.000580666	18.6384
LOC106346244	-1.53237	0.571284	0.0415911	15.2328
LOC106346403	-1.53	0.270881	5.62222e-07	33.0326
LOC106410826	-1.52888	0.49647	0.015362	10.2668
LOC106390566	-1.52815	0.340746	0.000130805	20.3527
LOC106361095	-1.52386	0.532887	0.0270961	13.0743
LOC106360790	-1.517	0.476898	0.011595	12.7343
LOC106365138	-1.5166	0.298044	9.21246e-06	909.554
LOC111211967	-1.5156	0.1383	1.98214e-25	190.526
LOC106384710	-1.51527	0.329502	8.08015e-05	22.8139
LOC106376254	-1.51154	0.437253	0.00513957	52.6188
LOC106361283	-1.51126	0.352533	0.000289575	17.1029
LOC106446894	-1.5108	0.503085	0.0188427	13.157
BNAC04G44200D	-1.5104	0.329361	8.54799e-05	24.9291
LOC106366183	-1.50988	0.153102	1.40824e-20	96.2979
LOC106415259	-1.50867	0.435759	0.00505613	23.0789
LOC106411677	-1.50618	0.32438	6.66129e-05	21.272
LOC106354497	-1.50523	0.333411	0.00011545	25.5816
LOC106433975	-1.50233	0.372864	0.00076095	17.5774
LOC106386810	-1.50233	0.372864	0.00076095	17.5774
LOC106377441	-1.5015	0.126326	6.00647e-30	413.925
LOC106432894	-1.49967	0.210706	8.14285e-11	100.082
LOC106416626	-1.49771	0.200993	8.00001e-12	68.7198
LOC106381060	-1.49424	0.566446	0.0460587	12.6874
LOC111214121	-1.49251	0.374416	0.000885365	26.5844
LOC106350012	-1.49227	0.272883	1.44041e-06	66.8672
LOC106424889	-1.49119	0.505056	0.0214487	8.91881
LOC106424869	-1.49119	0.505056	0.0214487	8.91881
LOC106415009	-1.49044	0.259144	3.24444e-07	36.3465
LOC106426821	-1.49044	0.259144	3.24444e-07	36.3465
LOC106385057	-1.49004	0.420261	0.00392548	38.0534
LOC106412360	-1.48859	0.503652	0.0212951	8.54443
LOC106432291	-1.48779	0.531343	0.0313966	28.5602
LOC106436705	-1.48688	0.543836	0.0368576	9.74168
LOC106347246	-1.48474	0.400514	0.00233875	26.5744
LOC111202874	-1.48406	0.237532	1.97536e-08	53.1183
LOC106397249	-1.48005	0.350191	0.000365833	42.3306
LOC106432887	-1.47814	0.477718	0.0147819	15.0284
LOC106449753	-1.47775	0.291144	9.75612e-06	35.9764
LOC106440801	-1.4707	0.549584	0.0422452	8.11759
LOC106429817	-1.46639	0.271703	2.07451e-06	29.9471
LOC106407562	-1.46266	0.232769	1.61491e-08	108.509
LOC106423588	-1.46094	0.247735	1.46848e-07	51.6291
LOC106362182	-1.45903	0.280333	5.354e-06	112.306
LOC106399391	-1.45653	0.421665	0.00518011	12.6337
LOC106450250	-1.45549	0.511611	0.0280997	7.75952
LOC106426828	-1.45449	0.292567	1.57537e-05	30.0625
LOC106371241	-1.45311	0.341692	0.000330865	60.327
LOC106345760	-1.45284	0.355618	0.000621374	23.399
LOC106442510	-1.45266	0.314336	7.31016e-05	192.393
BNAC08G17670D	-1.45253	0.33411	0.00022755	19.2977
LOC106437080	-1.45248	0.501395	0.0246247	10.3349
LOC106424828	-1.45203	0.236084	3.4332e-08	42.6206
LOC106347834	-1.45203	0.236084	3.4332e-08	42.6206
LOC106419866	-1.45195	0.456903	0.0116905	10.795
LOC106375035	-1.45142	0.151324	1.86945e-19	367.523
LOC106434934	-1.45105	0.436128	0.00760523	11.0211
LOC106371855	-1.45053	0.232542	2.09803e-08	34.8887
LOC106447511	-1.44852	0.295974	2.23422e-05	41.0669
LOC106369174	-1.44828	0.296	2.24676e-05	39.3946
LOC106354435	-1.44555	0.401473	0.00329718	23.091
LOC106377116	-1.44396	0.417786	0.00514906	15.4204
LOC111210917	-1.44312	0.53765	0.0413967	9.85024
LOC106445865	-1.44136	0.53382	0.0398625	38.0871
LOC111201343	-1.44074	0.247535	2.25525e-07	38.568
LOC106414946	-1.4391	0.313507	8.37807e-05	39.4408
LOC106355024	-1.43715	0.227351	1.29812e-08	38.6083
LOC106443117	-1.43615	0.429757	0.00727411	13.3571
LOC106439139	-1.43585	0.233013	3.22639e-08	56.8807
LOC106375587	-1.43376	0.286887	1.39888e-05	129.141
LOC106394808	-1.43337	0.237035	6.21969e-08	121.663
LOC106370321	-1.43297	0.366997	0.00118944	20.5216
LOC106390445	-1.43029	0.368368	0.00128355	36.1892
LOC106402812	-1.42938	0.173123	1.87365e-14	156.97
LOC106425203	-1.42657	0.326907	0.000212883	29.3255
LOC106438736	-1.4265	0.388694	0.00263833	26.6037
LOC106405138	-1.42534	0.454539	0.0131486	10.6028
LOC106444056	-1.42502	0.366265	0.00124925	38.3068
LOC106361347	-1.42438	0.359427	0.000963008	16.3066
LOC106427382	-1.42337	0.207819	4.94093e-10	85.2072
LOC106366834	-1.42334	0.273705	5.46535e-06	33.4322
LOC106453149	-1.42334	0.273705	5.46535e-06	33.4322
LOC106423709	-1.42241	0.149512	3.87298e-19	225.956
LOC106361830	-1.42072	0.42428	0.00713561	12.6026
LOC106375319	-1.41904	0.433912	0.00896691	18.3467
LOC106383636	-1.41869	0.311172	9.55812e-05	37.1464
LOC106428129	-1.41779	0.39529	0.0034437	13.437
LOC106420979	-1.41676	0.18312	1.00355e-12	80.1031
LOC106354154	-1.41637	0.367983	0.00144395	18.1272
LOC106385692	-1.41627	0.311776	0.000102474	24.2653
LOC111210069	-1.41568	0.403611	0.00440664	24.9175
LOC106439847	-1.41545	0.217949	4.61023e-09	53.3819
LOC106410941	-1.41461	0.21565	3.09364e-09	57.1741
BNAA03G59840D	-1.41443	0.535698	0.0458083	8.77165
LOC111211303	-1.41399	0.180219	4.40923e-13	143.957
LOC106363264	-1.41396	0.315389	0.000131435	24.0939
LOC106441738	-1.4139	0.363157	0.00123665	20.1918
LOC106426965	-1.41107	0.247541	4.26253e-07	46.2329
LOC111198983	-1.40999	0.473417	0.0200549	10.7677
LOC106372753	-1.40803	0.340942	0.000527005	22.1086
LOC106433890	-1.40794	0.162078	5.63037e-16	215.052
LOC111214324	-1.40512	0.231621	5.55733e-08	57.9361
LOC106393240	-1.40512	0.231621	5.55733e-08	57.9361
LOC106421538	-1.4044	0.196728	7.0447e-11	118.074
LOC106366366	-1.40331	0.415186	0.00650696	16.8196
LOC106389325	-1.40233	0.185908	4.12476e-12	195.168
LOC111208578	-1.40132	0.501556	0.0318812	15.2795
BNAC06G19230D	-1.40119	0.269219	5.354e-06	34.3884
LOC106434947	-1.40062	0.362787	0.00138573	16.7001
LOC106450797	-1.39657	0.245803	4.70525e-07	51.4059
LOC106386082	-1.3945	0.350681	0.000915857	335.599
LOC106437745	-1.39276	0.352166	0.000991284	23.9508
LOC106412074	-1.39025	0.339137	0.000590037	17.3062
LOC106402207	-1.39012	0.304017	9.03148e-05	30.912
LOC106415901	-1.38725	0.499494	0.0331825	8.58154
LOC106368973	-1.38671	0.21227	3.66023e-09	83.2802
LOC106366308	-1.38432	0.195969	1.17482e-10	188.088
LOC106355438	-1.38305	0.40896	0.00647049	37.171
LOC106436594	-1.38272	0.232081	1.03787e-07	83.1396
LOC106345218	-1.3824	0.494797	0.0318812	9.25953
LOC106361082	-1.38171	0.494023	0.0316443	15.3087
LOC106365810	-1.3815	0.276419	1.39813e-05	50.8968
LOC106349057	-1.38017	0.211816	4.05592e-09	96.1127
LOC106446924	-1.37862	0.168265	3.10844e-14	166.098
LOC106414893	-1.37851	0.213715	6.03486e-09	190.733
LOC106411098	-1.37618	0.500958	0.0356931	12.3059
LOC106428167	-1.3717	0.230105	1.0202e-07	64.5928
LOC106411477	-1.37146	0.424862	0.0101463	11.4877
LOC111207167	-1.37098	0.157153	4.14019e-16	284.66
LOC111213011	-1.37017	0.414717	0.00813947	13.6778
LOC106358238	-1.36594	0.484632	0.0299979	15.3811
LOC106454235	-1.36586	0.244625	7.86091e-07	66.3743
LOC106391369	-1.36427	0.266026	7.65345e-06	60.3711
LOC111210395	-1.3628	0.374746	0.00293753	13.5546
LOC106441209	-1.3628	0.374746	0.00293753	13.5546
LOC111210950	-1.36152	0.433095	0.0128683	25.1363
LOC106348031	-1.36138	0.211895	7.02045e-09	79.6342
LOC106350798	-1.36015	0.218844	2.39072e-08	59.5377
LOC106426267	-1.3582	0.26614	8.61349e-06	64.8037
LOC106378747	-1.35744	0.236317	3.3661e-07	65.0151
LOC106366758	-1.35697	0.370095	0.00266948	14.544
LOC106358530	-1.35697	0.370095	0.00266948	14.544
LOC106354291	-1.35654	0.195238	2.57708e-10	381.262
LOC106349593	-1.35598	0.253513	2.63569e-06	240.238
LOC106359618	-1.3527	0.238367	4.88686e-07	49.516
LOC106380892	-1.35131	0.104651	2.04577e-35	474.481
LOC106350522	-1.34916	0.473013	0.0275787	13.3663
LOC106413812	-1.34768	0.160295	5.58907e-15	292.542
LOC106370516	-1.34624	0.156375	1.06694e-15	1436.9
LOC106389292	-1.34622	0.227812	1.37059e-07	281.344
LOC106384919	-1.34592	0.154065	3.72486e-16	105.479
LOC106346728	-1.34519	0.259441	5.88016e-06	46.2795
LOC106346479	-1.34464	0.202962	2.06136e-09	101.536
LOC106372451	-1.34463	0.293444	8.67085e-05	32.8822
LOC106346036	-1.34216	0.376917	0.00374714	15.6173
LOC111206482	-1.34186	0.299516	0.000133165	161.495
BNAC05G25270D	-1.34135	0.364888	0.00258521	29.6678
LOC106411753	-1.34005	0.314495	0.000320698	19.6158
LOC106399291	-1.33929	0.16093	1.10309e-14	129.795
BNAC04G30030D	-1.339	0.15036	8.57526e-17	462.798
LOC106377396	-1.33465	0.258083	6.25442e-06	34.7812
LOC106420517	-1.33364	0.286731	6.44153e-05	25.9456
LOC111207648	-1.33027	0.253867	4.50675e-06	67.2228
LOC106376580	-1.32917	0.381565	0.00474018	19.2032
LOC106389834	-1.32873	0.252258	3.93978e-06	37.9601
LOC106427089	-1.32834	0.285939	6.59928e-05	35.0047
LOC106443604	-1.32731	0.321706	0.000533772	20.6272
LOC106349078	-1.32477	0.175163	3.56706e-12	155.849
LOC106418188	-1.32401	0.467087	0.0288145	8.96513
LOC111212668	-1.32401	0.467087	0.0288145	8.96513
LOC106426858	-1.32085	0.206009	7.5946e-09	168.501
LOC111215531	-1.32007	0.498451	0.0449908	7.35755
LOC106450884	-1.32007	0.498451	0.0449908	7.35755
LOC106410857	-1.31967	0.385748	0.00574441	14.3666
LOC106394471	-1.31891	0.179699	1.75269e-11	268.562
LOC106427757	-1.31817	0.250213	3.92762e-06	55.9577
LOC106434695	-1.31742	0.292204	0.000118292	45.0141
LOC106372321	-1.3166	0.294334	0.00013695	23.792
LOC106372322	-1.3166	0.294334	0.00013695	23.792
LOC106414822	-1.31526	0.263702	1.46286e-05	35.1089
LOC106426853	-1.31507	0.250382	4.23992e-06	118.547
LOC106391454	-1.31389	0.451657	0.0238922	17.1489
LOC106421687	-1.31364	0.199405	2.6155e-09	390.384
LOC106372380	-1.31341	0.472358	0.0329156	15.112
LOC106354606	-1.3126	0.307954	0.000318951	24.8556
LOC106367766	-1.31209	0.357044	0.00259479	38.7232
LOC106451191	-1.31107	0.103836	7.72519e-34	329.754
LOC106390481	-1.3096	0.427831	0.0161503	14.5385
LOC106367259	-1.3094	0.293003	0.00013901	35.1718
BNACNNG77660D	-1.30824	0.226819	2.98512e-07	37.3202
LOC111205477	-1.30772	0.143974	1.84846e-17	217.904
LOC106388701	-1.30738	0.494732	0.0455897	84.2323
LOC106359793	-1.30683	0.169257	1.12589e-12	116.688
LOC106361259	-1.30516	0.233724	7.83463e-07	159.428
LOC106345844	-1.30337	0.484084	0.0405961	13.7104
LOC106434038	-1.30243	0.205025	1.08073e-08	139.37
LOC106376645	-1.30219	0.334882	0.00125882	48.5324
LOC111212384	-1.30185	0.405291	0.0106374	14.0458
LOC106373160	-1.30185	0.405291	0.0106374	14.0458
LOC106381751	-1.30064	0.126099	1.67024e-22	200.043
LOC106431467	-1.30006	0.336373	0.00136673	28.776
LOC111210991	-1.29955	0.151742	1.55576e-15	650.771
LOC106360612	-1.29801	0.300844	0.000259622	31.8491
LOC106353759	-1.29758	0.408209	0.0116655	12.6304
LOC106431763	-1.29639	0.444284	0.0233772	11.8786
LOC106388680	-1.296	0.167004	8.42675e-13	94.5744
LOC106410420	-1.29561	0.197827	3.30578e-09	85.6238
LOC106360762	-1.29555	0.227954	4.66669e-07	207.078
LOC106346903	-1.29544	0.354221	0.00275094	23.4246
LOC106436612	-1.29484	0.468165	0.034094	9.9098
LOC106428203	-1.29429	0.417267	0.0144894	11.0012
LOC106426671	-1.29359	0.310043	0.000451803	23.7568
LOC106392060	-1.2935	0.273567	4.63513e-05	51.9506
LOC106439466	-1.29178	0.115936	2.76349e-26	320.423
LOC106368646	-1.29076	0.442941	0.0235806	14.1093
LOC106366123	-1.28926	0.173724	9.8147e-12	95.0344
LOC106391605	-1.28893	0.224343	3.34495e-07	83.4734
LOC106429356	-1.28829	0.433145	0.0202917	65.1297
LOC106387141	-1.28775	0.287192	0.000131093	43.2251
LOC106397629	-1.28725	0.150363	1.59614e-15	121.846
BNAANNG31340D	-1.28685	0.223557	3.16055e-07	63.5034
LOC106354168	-1.28624	0.337297	0.00163115	36.6789
LOC106403184	-1.28579	0.265927	2.90237e-05	27.4525
LOC106445745	-1.28519	0.218323	1.56156e-07	192.89
LOC106411937	-1.2847	0.233575	1.22387e-06	131.137
LOC111214219	-1.28297	0.404158	0.0118111	15.9322
LOC106398782	-1.27918	0.300612	0.000327663	22.4874
LOC106381505	-1.27781	0.338369	0.00185767	268.3
LOC106354232	-1.2749	0.374701	0.00608107	14.6733
LOC106419842	-1.27468	0.306962	0.000483943	223.288
LOC106401841	-1.26598	0.172498	1.75596e-11	128.93
LOC106451605	-1.26511	0.422643	0.0193133	24.0631
LOC106346324	-1.26501	0.136148	2.93926e-18	383.139
LOC106416233	-1.26486	0.455076	0.0330128	21.3037
LOC106358106	-1.26473	0.403264	0.0131349	26.7043
LOC106366342	-1.26212	0.187006	9.40163e-10	99.6652
LOC106454612	-1.26191	0.276719	9.52176e-05	43.6684
LOC106367543	-1.26179	0.448735	0.0305037	11.3622
LOC106436614	-1.26008	0.381911	0.00824467	16.5009
LOC111212568	-1.25943	0.352452	0.00360057	33.7752
LOC106371004	-1.25851	0.182653	3.75373e-10	73.8718
LOC106382404	-1.25842	0.180894	2.44674e-10	264.403
LOC111199841	-1.25826	0.463867	0.0387627	9.59929
LOC106370505	-1.25784	0.397831	0.012231	15.244
LOC106412189	-1.25695	0.353332	0.00378748	19.0488
LOC106440108	-1.25477	0.186013	9.59836e-10	117.587
LOC106351163	-1.25458	0.246463	9.13205e-06	211.099
LOC106437916	-1.25429	0.354844	0.004058	37.5033
LOC106411652	-1.2542	0.321074	0.00118225	18.2317
LOC106389085	-1.25366	0.225522	8.91939e-07	46.1606
LOC106390348	-1.25316	0.444671	0.0300233	13.1559
LOC106440658	-1.25187	0.198524	1.41856e-08	55.7968
LOC106389738	-1.25154	0.19752	1.18824e-08	75.978
LOC106431068	-1.25099	0.184363	7.43797e-10	299.446
LOC106387457	-1.25037	0.33858	0.0024471	69.9436
BNAA03G00120D	-1.24883	0.435687	0.0266172	11.5291
LOC106388907	-1.24869	0.221314	5.82063e-07	59.2781
LOC106433990	-1.24828	0.164377	2.84325e-12	82.9349
LOC106402396	-1.24707	0.176294	1.10124e-10	90.1921
LOC106411064	-1.24537	0.201594	2.93916e-08	72.4324
LOC106364710	-1.24475	0.173371	5.3126e-11	110.249
LOC111201976	-1.24454	0.349061	0.00369769	18.1525
LOC106401246	-1.24233	0.219868	5.5637e-07	70.353
LOC106361474	-1.24023	0.469444	0.0456486	9.0074
LOC106381727	-1.23907	0.198602	2.08317e-08	55.3885
LOC106386102	-1.23832	0.351889	0.00425627	94.8337
LOC111203599	-1.23742	0.39471	0.0131775	12.6967
LOC106432874	-1.2354	0.278793	0.000162174	53.5366
LOC106360639	-1.23508	0.160225	1.22961e-12	269.093
LOC106382667	-1.23446	0.348185	0.00392576	51.2373
LOC106396272	-1.23348	0.162469	2.88057e-12	362.193
LOC106383991	-1.23339	0.324747	0.00172094	23.1239
LOC106370772	-1.23308	0.246718	1.39813e-05	102.815
LOC106367011	-1.23246	0.142433	7.42749e-16	656.208
LOC106422894	-1.23242	0.160173	1.35747e-12	165.77
LOC106440921	-1.23241	0.226111	1.57612e-06	39.0525
LOC106347057	-1.23236	0.226758	1.71237e-06	55.6565
LOC106453968	-1.23185	0.282814	0.00022013	25.4416
LOC106403022	-1.23159	0.149538	2.19423e-14	138.204
LOC106403021	-1.23159	0.149538	2.19423e-14	138.204
BNAA08G05640D	-1.23107	0.145628	3.87222e-15	150.208
LOC106416143	-1.22857	0.0702637	2.98295e-65	1949.98
LOC106348619	-1.22835	0.471779	0.0498089	8.34501
LOC106385838	-1.22817	0.21936	7.26323e-07	48.6158
LOC106358182	-1.22787	0.182564	1.08356e-09	262.097
LOC106421240	-1.22626	0.34054	0.0032938	30.9487
LOC106348730	-1.22623	0.471078	0.049885	11.1379
LOC106438524	-1.22609	0.176311	2.48187e-10	82.3062
LOC106346966	-1.22577	0.383001	0.0109892	14.9356
LOC106380770	-1.22512	0.254491	3.17981e-05	1831.46
LOC106392346	-1.22498	0.252539	2.7117e-05	47.3822
LOC106439422	-1.22464	0.251007	2.39014e-05	36.5895
LOC106391373	-1.22342	0.33469	0.00276518	23.382
LOC106356306	-1.2222	0.320532	0.00163275	23.8943
LOC111206472	-1.22215	0.297413	0.000569028	171.047
LOC106348211	-1.2207	0.272924	0.000137162	47.953
LOC106414424	-1.22003	0.367642	0.00780469	20.6324
LOC106423862	-1.21983	0.173345	1.41635e-10	149.924
LOC106347695	-1.21917	0.153886	2.49517e-13	240.299
LOC106433725	-1.21835	0.400521	0.0169921	28.1332
LOC106405767	-1.21834	0.158082	1.23943e-12	165.025
LOC106426600	-1.21776	0.290398	0.000416797	456.072
LOC106410528	-1.21721	0.337763	0.00326263	62.6017
LOC106368735	-1.21695	0.105924	5.8138e-28	347.345
LOC106414259	-1.21684	0.229806	3.44391e-06	120.406
BNACNNG23680D	-1.21677	0.414772	0.0224608	29.0458
LOC106388465	-1.21672	0.308977	0.00105516	38.1016
LOC111207481	-1.2166	0.227335	2.60305e-06	59.299
LOC106434397	-1.21568	0.354433	0.00559024	37.0838
LOC106419718	-1.21551	0.389178	0.0136467	42.4924
LOC106367225	-1.21537	0.455575	0.0430412	11.874
LOC106418189	-1.21524	0.120992	2.39643e-21	288.489
LOC106403069	-1.21511	0.261063	6.3456e-05	39.8301
LOC106394646	-1.21428	0.314492	0.00138399	31.5327
LOC106368498	-1.2138	0.460189	0.0460862	12.9263
LOC106370317	-1.21322	0.164856	1.52572e-11	388.044
LOC106415697	-1.21276	0.176609	4.39868e-10	297.954
LOC106432975	-1.21223	0.413351	0.0225128	17.1108
LOC106426292	-1.21136	0.397428	0.016728	23.6416
LOC106381355	-1.20942	0.301199	0.000797705	22.8902
LOC106451909	-1.20896	0.152116	2.07425e-13	219.181
BNAC08G06420D	-1.20818	0.281426	0.000282278	29.8427
LOC106431160	-1.2066	0.089181	6.73725e-39	1024.6
LOC106440728	-1.2066	0.089181	6.73725e-39	1024.6
LOC106403111	-1.20614	0.148391	5.13519e-14	127.281
LOC106403105	-1.20614	0.148391	5.13519e-14	127.281
LOC106435664	-1.20446	0.244778	1.98086e-05	36.3904
LOC111198597	-1.20376	0.255208	4.8659e-05	42.7696
LOC106369307	-1.20328	0.14228	3.7632e-15	337.548
BNACNNG41430D	-1.2032	0.283185	0.000335516	29.3048
LOC106354488	-1.20266	0.328842	0.00275073	22.6724
LOC106371018	-1.20224	0.259333	6.87576e-05	1332.91
BNAC05G45230D	-1.20137	0.421573	0.0277548	14.7904
LOC106439059	-1.20136	0.23297	6.70903e-06	105.43
LOC106415701	-1.20054	0.239085	1.25692e-05	87.3207
LOC106381312	-1.20053	0.240112	1.38698e-05	36.3041
LOC106381313	-1.20053	0.240112	1.38698e-05	36.3041
LOC106400617	-1.19794	0.256117	5.75784e-05	142.849
LOC106420376	-1.19776	0.219494	1.52764e-06	66.1883
LOC106423333	-1.19776	0.219494	1.52764e-06	66.1883
LOC106443741	-1.19696	0.232338	6.86323e-06	40.8453
BNAA07G20360D	-1.19667	0.35643	0.00694915	15.0218
LOC106414996	-1.1952	0.306342	0.00120138	40.9901
LOC111199313	-1.19492	0.284746	0.000412065	27.0853
LOC106426400	-1.1945	0.188859	1.27071e-08	113.129
LOC106366527	-1.19446	0.281595	0.000344746	29.952
LOC111201306	-1.19315	0.264113	0.00011396	32.2211
LOC106425847	-1.19243	0.0968749	3.82547e-32	311.303
BNAC02G04430D	-1.19087	0.179745	2.05984e-09	88.681
LOC106418277	-1.19047	0.129148	5.61854e-18	120.041
LOC106401993	-1.18933	0.343366	0.00503377	16.9544
LOC106407618	-1.18923	0.151181	3.78751e-13	234.222
LOC106417395	-1.18896	0.419797	0.0289642	53.6876
LOC106452491	-1.18882	0.328828	0.00314676	21.7976
LOC106371417	-1.18776	0.256987	7.29482e-05	56.4121
LOC106353019	-1.18764	0.251143	4.62164e-05	43.2295
LOC106422273	-1.18754	0.416075	0.027459	10.9907
LOC106349401	-1.18717	0.224682	3.63482e-06	55.2669
LOC106445011	-1.18704	0.221124	2.39567e-06	40.0361
LOC106346895	-1.18687	0.19306	3.48635e-08	289.693
LOC106439235	-1.18664	0.23665	1.29685e-05	1089.93
LOC106361022	-1.18616	0.219575	2.02372e-06	53.8659
BNAA10G22190D	-1.18544	0.452207	0.0478173	31.4928
BNAA03G07530D	-1.18511	0.131472	3.37896e-17	251.349
LOC106353849	-1.18416	0.220053	2.24643e-06	43.6307
LOC106371119	-1.18416	0.220053	2.24643e-06	43.6307
LOC106435724	-1.18237	0.245135	3.05538e-05	107.073
LOC106443153	-1.18202	0.15066	4.40923e-13	692.851
LOC106432177	-1.18188	0.427144	0.033989	13.2162
LOC106347894	-1.18028	0.186949	1.3588e-08	55.9423
LOC106451114	-1.17993	0.198594	1.14222e-07	138.826
LOC106354423	-1.1794	0.210021	6.66226e-07	159.586
LOC106397790	-1.17769	0.202901	2.46084e-07	71.7624
LOC106397791	-1.17769	0.202901	2.46084e-07	71.7624
LOC106452002	-1.17614	0.339016	0.00494545	30.0205
LOC106433222	-1.17586	0.169595	2.83724e-10	5342.82
LOC106364097	-1.17527	0.410033	0.0266174	16.2684
BNACNNG66650D	-1.17488	0.431631	0.0379033	18.4992
LOC106437387	-1.17324	0.144911	6.50951e-14	130.212
LOC111206393	-1.1724	0.305341	0.00149272	23.4865
BNAA02G02650D	-1.17225	0.318802	0.00257994	43.615
LOC106361558	-1.16955	0.369819	0.0122089	19.0538
LOC106413887	-1.16951	0.155225	4.38545e-12	88.7104
LOC111197726	-1.16906	0.161052	3.08827e-11	305.067
LOC106403074	-1.16779	0.256657	9.9375e-05	97.7565
LOC106370932	-1.16651	0.357368	0.00912598	17.7877
BNAC07G19940D	-1.16633	0.158976	1.78746e-11	232.942
LOC106347586	-1.16529	0.22627	6.92016e-06	291.959
LOC106347074	-1.16523	0.394344	0.0213278	16.8859
LOC106448208	-1.16477	0.178181	3.56566e-09	347.825
LOC106360716	-1.16462	0.244345	3.92097e-05	32.1255
LOC106452376	-1.16419	0.204063	4.15949e-07	121.431
BNAC02G25220D	-1.16314	0.342792	0.00625173	22.4284
LOC106365759	-1.16259	0.390925	0.0203069	12.8412
LOC106445431	-1.16259	0.390925	0.0203069	12.8412
LOC106385148	-1.16255	0.383446	0.0174683	24.4746
LOC106447457	-1.16222	0.104674	4.19555e-26	440.467
LOC106453127	-1.16181	0.206581	6.38835e-07	55.525
LOC106445667	-1.16147	0.243384	3.81788e-05	29.8087
LOC106377174	-1.16044	0.21518	2.11619e-06	77.9515
LOC106377480	-1.16032	0.13565	1.69469e-15	107.028
LOC106440542	-1.16006	0.211699	1.35827e-06	166.961
LOC106377477	-1.15963	0.342921	0.00647385	28.1881
LOC106405973	-1.15892	0.178551	4.70616e-09	429.591
LOC111214476	-1.15879	0.203281	4.26253e-07	49.6107
LOC106454701	-1.15858	0.345873	0.00711192	21.583
LOC106388679	-1.15808	0.40992	0.0295047	14.9595
LOC106446633	-1.15793	0.40696	0.0280726	11.6013
LOC106352082	-1.15761	0.167471	3.253e-10	235.561
LOC106352081	-1.15761	0.167471	3.253e-10	235.561
LOC106366982	-1.15372	0.207694	9.11171e-07	63.741
LOC106362378	-1.15349	0.363083	0.0117182	49.7301
LOC106427813	-1.15324	0.279297	0.000528004	30.8917
LOC106412109	-1.15208	0.200833	3.51495e-07	220.544
LOC106414082	-1.15174	0.287211	0.000812368	28.2875
LOC106397866	-1.15133	0.124295	3.81418e-18	265.928
LOC106382366	-1.15104	0.430658	0.0425475	11.8904
LOC106439040	-1.15094	0.17078	9.95789e-10	88.1625
LOC106406485	-1.15085	0.145849	3.17889e-13	199.77
LOC106422153	-1.15027	0.409329	0.030635	18.3503
LOC106439962	-1.14966	0.131834	4.25336e-16	459.388
LOC111208183	-1.14954	0.158287	3.01791e-11	173.229
LOC111197695	-1.14879	0.356465	0.0103132	86.5224
LOC106347938	-1.14855	0.223774	7.50454e-06	49.1238
LOC106379229	-1.14835	0.393487	0.0233577	16.7937
BNAC07G33960D	-1.14829	0.328528	0.00457257	22.7912
LOC106353322	-1.14702	0.404941	0.028942	16.0139
LOC106350952	-1.14698	0.234998	2.37088e-05	43.4402
LOC106371324	-1.14634	0.342345	0.00713584	31.6368
LOC106365329	-1.14622	0.168795	7.21301e-10	108.091
LOC106389444	-1.14603	0.212322	2.07005e-06	174.104
LOC106423765	-1.14602	0.241165	4.17981e-05	517.606
LOC106408610	-1.14598	0.417278	0.0357652	11.5309
LOC106412068	-1.14572	0.181401	1.33984e-08	109.429
LOC106418975	-1.14526	0.325888	0.00431781	61.8298
BNAC01G21310D	-1.14484	0.321955	0.00380264	65.555
LOC106372206	-1.14337	0.122863	2.57894e-18	1247.48
LOC106448818	-1.143	0.193099	1.29786e-07	237.199
LOC106407815	-1.14254	0.255264	0.000135625	33.5582
LOC106389261	-1.14252	0.154873	1.34421e-11	79.6707
LOC106451153	-1.14214	0.390112	0.0228013	12.6287
LOC106392285	-1.14195	0.376464	0.0173987	32.3793
LOC111204663	-1.14156	0.429848	0.0442956	13.7047
BNAC08G23440D	-1.14152	0.214716	3.09559e-06	50.8045
LOC106428911	-1.1415	0.296336	0.00142779	55.6866
LOC106388889	-1.14129	0.183407	2.29163e-08	119.458
LOC106357342	-1.14094	0.184089	2.63763e-08	121.863
LOC106453737	-1.14087	0.240026	4.16062e-05	40.0653
LOC106345989	-1.14084	0.274201	0.000470047	206.384
LOC106376227	-1.1407	0.185462	3.4332e-08	60.3119
LOC106380754	-1.13952	0.242952	5.44385e-05	227.806
LOC106437991	-1.13752	0.283827	0.000818739	24.4496
LOC111210916	-1.13745	0.183669	2.70486e-08	258.085
LOC106401043	-1.13704	0.365186	0.014021	16.8288
LOC106389236	-1.13701	0.305644	0.00223757	34.5409
LOC106382850	-1.13682	0.24448	6.47274e-05	55.285
LOC106400096	-1.13672	0.359597	0.0122436	32.9766
LOC106390108	-1.13618	0.312474	0.00294212	57.3853
LOC106401518	-1.13589	0.209717	1.88374e-06	215.638
LOC106410762	-1.13562	0.367547	0.0149524	98.1209
LOC106444015	-1.13468	0.183476	2.83263e-08	159.204
LOC106438519	-1.13466	0.197421	3.30863e-07	160.084
LOC106435413	-1.13428	0.344156	0.00833037	18.3203
LOC106387508	-1.13416	0.226687	1.36629e-05	58.6847
LOC106387810	-1.13343	0.145702	7.33003e-13	209.685
LOC111208445	-1.13277	0.425401	0.0435558	13.9402
LOC106415803	-1.13262	0.34192	0.00795063	20.3763
LOC106447967	-1.13227	0.207407	1.51277e-06	324.028
BNAA07G24650D	-1.13171	0.415886	0.0379742	10.3506
LOC106450701	-1.13024	0.241731	5.80023e-05	48.1837
LOC106433861	-1.13009	0.337248	0.00708876	18.7637
LOC106397448	-1.1286	0.385783	0.022932	17.9366
LOC106348144	-1.12819	0.204385	1.09906e-06	83.5748
LOC106434755	-1.12787	0.302528	0.00218189	22.5893
LOC106407225	-1.12764	0.375816	0.0189739	27.5851
LOC111198942	-1.12732	0.335423	0.00688077	29.8515
LOC106423497	-1.12658	0.364672	0.0149683	24.486
LOC106351473	-1.12521	0.174705	6.37294e-09	67.3496
LOC106404546	-1.12513	0.343762	0.00889141	48.0264
LOC106440648	-1.12206	0.307659	0.00283901	34.3926
LOC106449051	-1.12194	0.308646	0.0029531	20.9144
LOC106430976	-1.12147	0.277635	0.000733744	22.1217
LOC106415202	-1.12121	0.174633	7.21308e-09	218.267
LOC111211987	-1.11847	0.207631	2.18296e-06	1103.54
LOC106391708	-1.11847	0.207631	2.18296e-06	1103.54
LOC106438771	-1.11845	0.280781	0.000894373	97.4294
LOC111213687	-1.11736	0.205758	1.75192e-06	70.3043
LOC106366852	-1.11604	0.13232	4.53151e-15	629.741
LOC106397434	-1.11519	0.142662	5.518e-13	252.635
LOC106401136	-1.11509	0.280458	0.00091791	29.6243
LOC106419324	-1.11495	0.289276	0.00141712	32.6035
LOC106433034	-1.1147	0.299303	0.00220774	29.6786
LOC111212176	-1.11368	0.312758	0.00374714	23.7391
LOC106445214	-1.11303	0.180296	3.01443e-08	72.6955
LOC106379886	-1.11293	0.108144	2.08752e-22	417.438
LOC106411390	-1.11284	0.311748	0.00364601	41.8052
LOC106357816	-1.11268	0.233648	3.99263e-05	70.438
LOC106360983	-1.11117	0.207676	2.61614e-06	252.28
LOC111197943	-1.11099	0.389643	0.0276502	16.1803
LOC106407159	-1.11058	0.23134	3.37099e-05	49.9291
LOC106425311	-1.11011	0.392337	0.0291749	60.6049
LOC106415698	-1.10999	0.209217	3.26566e-06	80.3263
LOC106422690	-1.10986	0.394307	0.0302982	12.491
LOC106387938	-1.10912	0.369706	0.0190022	25.2877
BNAA07G18970D	-1.108	0.418004	0.0447662	23.1192
LOC111212376	-1.10783	0.211861	4.75194e-06	89.6301
BNAC01G29360D	-1.10767	0.237781	6.23958e-05	34.7345
LOC106355440	-1.10732	0.175367	1.35304e-08	4082.09
LOC106438073	-1.10732	0.226146	2.21324e-05	50.6408
LOC106443266	-1.10657	0.297657	0.00225641	24.3014
LOC106428919	-1.10652	0.327467	0.00652313	19.9726
LOC106426031	-1.10548	0.342272	0.0101059	15.0543
LOC106428200	-1.10472	0.191662	3.0443e-07	191.734
LOC106431141	-1.10354	0.124671	1.38042e-16	201.983
LOC106358062	-1.10256	0.390087	0.0294051	17.8782
LOC106446400	-1.10151	0.212444	5.88016e-06	41.1383
LOC106404758	-1.10074	0.377121	0.0233327	18.3504
LOC106346489	-1.10016	0.276576	0.000911652	163.444
LOC106415642	-1.09986	0.384393	0.0269825	19.2351
LOC106385049	-1.09964	0.130739	5.44611e-15	274.396
LOC106440767	-1.09919	0.139797	3.88684e-13	156.095
LOC106427315	-1.09871	0.134143	3.16732e-14	423.369
LOC106348295	-1.09827	0.248293	0.000167404	36.1681
LOC111199449	-1.09824	0.375958	0.0231712	15.553
LOC106397301	-1.09809	0.371586	0.0213134	28.4655
LOC106451520	-1.09807	0.0822589	7.25408e-38	733.813
LOC106435982	-1.09799	0.333732	0.00846887	25.2197
LOC106351524	-1.09687	0.328763	0.00739546	32.7852
LOC106431113	-1.09661	0.421363	0.0499536	10.4585
BNAC05G41610D	-1.09627	0.269071	0.000648173	38.6524
LOC106447023	-1.09434	0.172696	1.18519e-08	154.853
LOC111203347	-1.09415	0.209094	4.66392e-06	51.7317
LOC111206798	-1.09376	0.342226	0.0111236	74.4287
LOC106415382	-1.09287	0.311557	0.00440355	27.8758
LOC106435793	-1.09266	0.231921	4.98484e-05	134.487
LOC111205308	-1.09258	0.209283	4.95097e-06	67.7345
LOC106439850	-1.09108	0.177272	3.35941e-08	683.174
LOC106396498	-1.08984	0.160831	7.8883e-10	167.29
LOC106392267	-1.08979	0.248463	0.000194537	80.7215
LOC106381072	-1.08912	0.2612	0.000455959	32.7726
LOC111212723	-1.08751	0.233237	6.1303e-05	39.594
LOC106421217	-1.08716	0.242934	0.000136006	409.069
LOC106348332	-1.08661	0.361296	0.0186293	18.638
LOC106354494	-1.08642	0.392178	0.0337403	16.8222
LOC106367132	-1.08601	0.235994	7.96458e-05	45.0584
LOC111199204	-1.086	0.0910413	3.65447e-30	450.362
LOC106418464	-1.08554	0.25118	0.000252256	35.6027
LOC106401303	-1.08506	0.415275	0.0487016	11.6993
LOC106446081	-1.08286	0.358373	0.0179338	23.8963
LOC106375521	-1.08263	0.0972588	3.07748e-26	443.631
LOC106364782	-1.08255	0.277577	0.00120776	29.0153
LOC106358445	-1.08231	0.160867	1.06928e-09	111.761
LOC106400412	-1.08208	0.357272	0.0175925	54.1008
LOC106410507	-1.08188	0.172519	1.73114e-08	70.9521
LOC106407684	-1.08188	0.172519	1.73114e-08	70.9521
LOC106432608	-1.08187	0.287673	0.00195955	120.414
LOC106430848	-1.0814	0.122902	2.19356e-16	170.793
LOC106450700	-1.08132	0.229976	5.18718e-05	131.511
LOC106451417	-1.08087	0.310617	0.00479196	20.9844
LOC106361596	-1.07966	0.221277	2.38796e-05	50.8131
LOC106405712	-1.07965	0.36789	0.0224048	14.1063
LOC106354385	-1.07965	0.36789	0.0224048	14.1063
LOC106357744	-1.07904	0.212881	1.00676e-05	46.4826
LOC111205761	-1.07882	0.30469	0.0039826	43.0647
LOC111213163	-1.07817	0.321376	0.00700048	26.7801
LOC106432359	-1.07686	0.19108	6.01141e-07	556.094
LOC106389945	-1.07684	0.171478	1.64833e-08	117.888
LOC106362319	-1.07315	0.195589	1.3085e-06	65.0698
LOC106362318	-1.07315	0.195589	1.3085e-06	65.0698
LOC106362294	-1.07315	0.195589	1.3085e-06	65.0698
BNAC02G35030D	-1.07311	0.251936	0.000322267	40.3308
LOC106439879	-1.07202	0.241355	0.000155221	85.2256
LOC111212941	-1.06999	0.381521	0.0310766	21.5148
LOC106370937	-1.06875	0.356702	0.0191918	15.9864
LOC106382203	-1.06863	0.306846	0.00475014	22.5404
BNAA07G27110D	-1.06851	0.293372	0.00288474	36.1542
LOC106367179	-1.06846	0.187707	4.44904e-07	164.562
LOC106385872	-1.06797	0.272396	0.00112156	33.8297
LOC106430793	-1.06716	0.204468	4.98583e-06	240.295
BNAC03G44070D	-1.06652	0.298514	0.00360721	36.7104
LOC106398052	-1.06604	0.199573	2.73708e-06	140.725
LOC106450616	-1.06594	0.199075	2.56457e-06	148.315
LOC106366029	-1.06291	0.196939	2.07451e-06	82.3707
LOC106424782	-1.06171	0.229928	7.43076e-05	48.6174
LOC106389797	-1.06119	0.352912	0.0186567	16.3137
LOC106362361	-1.0611	0.327616	0.00985321	17.7284
LOC106436935	-1.0609	0.250494	0.00035362	63.068
LOC111208330	-1.0609	0.250494	0.00035362	63.068
LOC106381667	-1.0606	0.18227	2.27461e-07	105.913
LOC106403012	-1.06053	0.117692	3.46309e-17	149.727
LOC106451517	-1.05925	0.0931355	2.08822e-27	583.232
BNAC08G34610D	-1.059	0.275661	0.00148156	43.9669
LOC106439726	-1.05885	0.178956	1.31568e-07	80.14
LOC106438464	-1.05859	0.2051	6.55629e-06	45.1618
BNAC09G43080D	-1.0584	0.237312	0.000143915	43.7198
LOC106383153	-1.05833	0.155084	5.80918e-10	394.98
LOC106369040	-1.05828	0.236538	0.000136553	36.2213
LOC106396469	-1.05828	0.341359	0.0145521	24.006
LOC106444636	-1.0578	0.201576	4.33684e-06	59.8206
LOC106391989	-1.05748	0.262985	0.000780991	65.5486
LOC106345800	-1.0569	0.230968	8.89058e-05	39.5296
LOC106411009	-1.05669	0.184948	3.97439e-07	114.256
LOC106438541	-1.05619	0.399022	0.0451573	11.2686
LOC106381740	-1.05563	0.149985	1.40605e-10	145.512
LOC106394147	-1.05561	0.373927	0.029657	18.7052
LOC111211586	-1.05534	0.246178	0.000289575	320.111
LOC106397184	-1.05532	0.286228	0.00249721	22.1005
LOC111214073	-1.05518	0.209548	1.17804e-05	67.1998
LOC106451607	-1.05502	0.3001	0.00430175	185.101
LOC106352743	-1.05493	0.0874947	7.87665e-31	458.017
LOC106381627	-1.05442	0.166596	1.23965e-08	235.842
LOC106348838	-1.05442	0.166596	1.23965e-08	235.842
LOC106427886	-1.05439	0.203823	6.20831e-06	59.3414
LOC106368044	-1.05422	0.201188	4.50675e-06	116.96
LOC106368737	-1.05401	0.365493	0.0254696	17.5452
LOC106349859	-1.05316	0.26541	0.000945156	57.4998
LOC106427092	-1.05303	0.177714	1.25201e-07	73.1176
LOC106435453	-1.0511	0.256648	0.00059864	40.6063
LOC106360990	-1.05109	0.14407	2.3745e-11	147.762
LOC111200277	-1.05103	0.16686	1.48312e-08	180.311
LOC106448075	-1.05087	0.31865	0.0082812	19.3119
LOC106427538	-1.04893	0.174651	7.87941e-08	494.023
LOC106391955	-1.0486	0.166527	1.49935e-08	151.519
LOC106429949	-1.04832	0.262275	0.000850629	28.0893
LOC106372504	-1.04831	0.242674	0.000254263	57.6027
LOC106418061	-1.04828	0.220849	4.28462e-05	42.1275
LOC106382828	-1.04807	0.169187	2.67714e-08	214.161
LOC106382827	-1.04807	0.169187	2.67714e-08	214.161
LOC111205561	-1.04807	0.139133	4.42149e-12	655.583
LOC106351238	-1.04799	0.233714	0.00013105	58.1322
LOC106360654	-1.04753	0.33233	0.0125709	21.9752
LOC106451685	-1.04659	0.138217	3.33874e-12	1840.1
LOC106413736	-1.04652	0.198656	3.9279e-06	111.139
LOC106391456	-1.0461	0.201062	5.394e-06	53.5341
LOC106427942	-1.04569	0.104919	5.09818e-21	521.163
LOC106409262	-1.04548	0.225235	6.70631e-05	45.5089
LOC106352694	-1.04415	0.374724	0.0324405	16.6546
LOC106408930	-1.04381	0.359638	0.0242876	23.4268
LOC106402707	-1.04197	0.33615	0.0145695	44.2813
LOC106406725	-1.04197	0.33615	0.0145695	44.2813
BNAA10G27800D	-1.04195	0.22829	9.36453e-05	76.4868
LOC106416382	-1.04182	0.128637	6.38453e-14	152.886
LOC106407241	-1.04108	0.298781	0.00472632	24.5109
BNAC09G07980D	-1.04099	0.299858	0.00491103	27.7923
LOC106453042	-1.03957	0.217826	3.81559e-05	66.517
BNAA09G37840D	-1.03899	0.372099	0.0319976	16.0801
LOC106411083	-1.03852	0.199093	5.05606e-06	252.142
LOC106347474	-1.03784	0.179491	2.76681e-07	265.272
LOC106389200	-1.03728	0.193263	2.40572e-06	62.2097
LOC106423699	-1.0356	0.38255	0.0392183	20.3093
LOC106382701	-1.03555	0.261342	0.000964337	31.6538
LOC106382723	-1.03555	0.261342	0.000964337	31.6538
LOC106399785	-1.03468	0.10285	2.05372e-21	559.115
LOC106399587	-1.03447	0.333822	0.0145956	17.9244
LOC106404873	-1.03443	0.349543	0.0210636	21.9012
BNAC01G20740D	-1.03411	0.16807	3.39323e-08	75.024
LOC106435311	-1.03252	0.309223	0.00733496	23.3226
LOC106362048	-1.03198	0.202324	8.71865e-06	100.21
LOC106362050	-1.03198	0.202324	8.71865e-06	100.21
LOC106367185	-1.0319	0.166446	2.6133e-08	376.075
LOC106415160	-1.03059	0.226548	9.97126e-05	84.1731
LOC106367853	-1.03018	0.199326	6.34983e-06	93.3197
LOC111205391	-1.02963	0.315346	0.00910372	25.1449
LOC106446564	-1.02961	0.252463	0.000637841	54.0496
LOC106406099	-1.02885	0.153327	1.20166e-09	454.161
LOC106386401	-1.02858	0.242954	0.000355545	30.1466
LOC106440412	-1.02837	0.283414	0.00301413	45.4169
LOC106402362	-1.02674	0.176475	2.28333e-07	97.9658
LOC106424943	-1.02645	0.285843	0.00339918	55.0094
LOC106412076	-1.02541	0.251139	0.000626868	48.2633
LOC106385249	-1.02533	0.222035	7.42232e-05	55.5534
LOC106415809	-1.02479	0.35209	0.0238004	17.8042
LOC106419852	-1.0243	0.380898	0.0409253	13.7597
LOC106451967	-1.02425	0.252863	0.000705378	29.7751
LOC106418602	-1.02392	0.206379	1.6464e-05	47.8396
LOC111211964	-1.02336	0.0977023	3.25154e-23	2761.98
LOC106366654	-1.02323	0.374437	0.0369549	18.9313
LOC111198756	-1.023	0.129758	3.32144e-13	314.521
LOC106375989	-1.02256	0.341511	0.0192716	24.6701
LOC106410100	-1.02227	0.155407	2.76996e-09	415.079
LOC106442999	-1.02213	0.364852	0.0312943	19.8741
LOC106428734	-1.02131	0.287444	0.00383675	39.7635
LOC106403196	-1.02125	0.220488	6.99028e-05	108.071
LOC106401432	-1.02034	0.295829	0.00526673	36.4549
LOC106390921	-1.02021	0.235806	0.000247614	37.6637
LOC106438763	-1.02007	0.272004	0.00202853	36.8688
LOC106389928	-1.02005	0.307467	0.00782534	95.7532
LOC106383088	-1.02005	0.307467	0.00782534	95.7532
LOC111214207	-1.02005	0.252754	0.000743574	101.146
LOC106348426	-1.01952	0.297041	0.00555146	21.6519
LOC111197968	-1.01947	0.121388	6.02189e-15	644.325
LOC106352917	-1.01919	0.315529	0.0100977	32.0561
LOC106401466	-1.0175	0.228134	0.000143843	57.6854
LOC106358254	-1.01682	0.220646	7.74056e-05	61.8164
LOC106368745	-1.01657	0.190885	2.9564e-06	183.588
LOC106354430	-1.01621	0.180332	6.02297e-07	168.6
LOC106406043	-1.0161	0.138286	1.65499e-11	264.169
BNAA06G15800D	-1.01609	0.122053	1.08196e-14	161.938
LOC106425178	-1.01584	0.0887818	9.85658e-28	673.956
LOC106381607	-1.01573	0.195878	5.87005e-06	72.4593
LOC111211371	-1.0156	0.240028	0.000359358	60.1672
LOC106416228	-1.01555	0.261153	0.00125799	99.1474
LOC106416421	-1.01539	0.143682	1.1517e-10	253.297
LOC106418074	-1.01351	0.127988	2.56633e-13	850.893
LOC111213851	-1.01285	0.207176	2.28802e-05	122.127
LOC106375254	-1.01217	0.192906	4.35078e-06	101.948
LOC106419470	-1.01149	0.231809	0.000213129	58.6467
LOC106422284	-1.01125	0.164621	3.58543e-08	189.093
LOC106354296	-1.01072	0.211763	3.8095e-05	72.0732
LOC106382917	-1.01052	0.325598	0.0144145	41.4722
LOC106452097	-1.01045	0.13927	3.15779e-11	118.297
LOC106365592	-1.01037	0.153813	2.93493e-09	287.299
LOC106348200	-1.00992	0.0935836	1.17645e-24	771.941
LOC106437890	-1.00981	0.230338	0.000196216	39.692
LOC106347948	-1.00941	0.167076	6.42634e-08	130.749
LOC106367273	-1.00903	0.221794	9.96042e-05	55.4826
LOC106395380	-1.00877	0.275499	0.00271306	36.0468
LOC106431198	-1.00851	0.252286	0.000849802	67.2301
LOC106435970	-1.00758	0.179078	6.3124e-07	202.317
LOC106364702	-1.00735	0.368796	0.0370645	23.4688
LOC106354685	-1.00721	0.227628	0.00016653	54.5446
LOC106415139	-1.00577	0.334344	0.0185997	21.5658
BNAC07G29870D	-1.00526	0.21084	3.89783e-05	55.0528
LOC106363801	-1.00468	0.30058	0.00725966	35.7482
LOC106416616	-1.00367	0.346999	0.0249098	24.0253
LOC106364870	-1.00353	0.165282	5.41307e-08	195.11
BNAANNG30680D	-1.00332	0.278233	0.00324219	176.217
LOC106365101	-1.0022	0.334528	0.0192108	15.7989
LOC106375684	-1.00203	0.150061	1.48637e-09	134.328
LOC106430813	-1.00147	0.191223	4.56303e-06	100.894
LOC106348513	-1.00104	0.154144	4.61256e-09	214.332
LOC106401652	-1.00099	0.373502	0.0418452	20.1594
LOC106411351	-1.00091	0.35109	0.0276719	25.2788
LOC106377314	-1.00089	0.203135	1.92135e-05	245.244
LOC106452563	-1.00076	0.364819	0.0360515	16.0998
LOC106397870	-1.0004	0.253373	0.0010154	46.9077

## Sheet: Topas_ovules_upregulated
Gene ID	log2FoldChange	lfcSE	adj p-value	baseMean
LOC106445916	24.1519	3.02696	4.93505e-13	46.6888
LOC106452657	24.0478	3.027	6.39908e-13	44.3219
LOC111199710	23.993	3.027	7.31404e-13	44.3039
LOC106352328	23.7599	3.02719	1.28921e-12	35.5436
LOC106453053	23.5439	3.02708	2.16479e-12	40.2563
LOC106411270	23.0484	3.02782	7.4051e-12	21.756
LOC106423530	11.8639	1.06257	5.27867e-26	339.59
LOC106380074	11.0789	1.10221	6.4113e-21	294.168
LOC106346572	10.3715	1.03504	8.55899e-21	268.838
LOC111202235	10.3715	1.03504	8.55899e-21	268.838
LOC111210596	10.0891	0.931471	1.91622e-24	99.0683
LOC106348998	9.96386	0.727121	1.37885e-39	1012.82
LOC106443195	9.94002	0.626198	3.16693e-53	2363.15
LOC106361468	9.87408	2.96003	0.0174216	447.25
LOC106348915	9.50324	0.61745	4.69401e-50	2288.67
LOC106429752	9.43383	0.771422	2.37542e-31	636.769
LOC106429880	9.06409	3.02693	0.0421535	48.7666
LOC106436445	8.90832	1.13462	1.27054e-12	43.7625
LOC106429307	8.8348	1.00705	7.67549e-16	62.2137
LOC106380811	8.67942	0.617531	1.29882e-41	856.149
LOC106411896	8.60974	1.94065	0.000431572	35.6257
LOC111211015	8.21555	0.554766	2.6893e-46	322.031
LOC106430858	8.21555	0.554766	2.6893e-46	322.031
LOC106424571	8.14951	0.751991	1.82367e-24	167.326
LOC106432553	8.13068	2.49981	0.0218417	299.193
LOC106440934	8.11321	2.1347	0.00426431	25.2368
LOC106452283	7.90763	1.06382	2.51697e-11	21.9557
LOC111213446	7.55229	1.5227	4.81043e-05	17.0969
LOC106352050	7.53363	1.44408	1.44473e-05	16.8578
LOC106450619	7.50423	1.61461	0.000181234	16.6451
BNAA03G58470D	7.37726	0.770317	5.70511e-19	98.4011
LOC106436392	7.27331	0.618455	6.18056e-29	107.312
LOC106399369	7.13376	0.429481	2.80622e-58	1518.26
LOC106390631	7.11538	1.50785	0.000133852	12.5995
LOC106435201	7.00324	1.40105	4.04768e-05	11.679
LOC106347533	6.99421	0.873334	3.95382e-13	50.9107
LOC106354342	6.91506	0.610782	9.12203e-27	306.795
LOC106379149	6.90528	0.599383	9.56066e-28	117.012
LOC111210724	6.86889	1.04714	8.93191e-09	10.6978
LOC106353718	6.78655	1.43725	0.00013241	10.0465
LOC106412411	6.68907	0.621163	3.63058e-24	125.347
LOC106402676	6.67944	1.40614	0.000119321	14.036
LOC106440133	6.64342	1.88226	0.0100255	30.8796
LOC106402879	6.60372	1.39597	0.000128445	8.84342
LOC106435331	6.59648	2.1642	0.0368675	39.0327
LOC106376841	6.59013	1.92066	0.0133443	8.74568
LOC106444219	6.47831	1.33725	8.04738e-05	33.3915
LOC106452368	6.40548	1.92248	0.0176054	7.71198
LOC106355372	6.39276	1.20817	1.00101e-05	17.2991
LOC106391482	6.36334	0.478648	3.19421e-37	162.062
LOC106425412	6.35177	1.17817	6.18382e-06	7.46799
LOC106419867	6.34918	1.38421	0.000233042	11.1658
LOC106396142	6.32394	1.08479	6.40911e-07	16.3706
LOC106362023	6.27795	1.55361	0.00190153	7.09258
LOC106421149	6.2734	1.04421	2.41342e-07	38.8866
LOC106403318	6.26792	2.08412	0.0408275	7.01881
LOC106360752	6.17085	1.98322	0.0315161	6.5742
LOC111202327	6.14418	1.96536	0.0303333	6.44895
LOC106387609	6.14342	1.57825	0.00318455	6.45524
LOC106427636	6.13651	1.09374	1.98998e-06	6.38893
LOC106421788	6.13651	1.09374	1.98998e-06	6.38893
LOC106398970	6.07713	1.97797	0.0347455	6.1577
LOC106348072	6.05975	1.45048	0.00114985	13.7185
LOC106425784	6.04292	1.92448	0.0292946	5.99344
LOC106449109	6.00987	1.24188	8.23882e-05	5.83422
LOC106401023	5.92615	1.99708	0.0450285	5.55042
LOC111202218	5.84499	1.95734	0.0430366	5.23031
LOC106423244	5.84208	1.02492	1.26256e-06	11.7734
LOC106363945	5.83963	1.95186	0.0424631	5.2128
LOC106419901	5.8298	0.526926	1.54152e-25	2578.18
LOC111212479	5.81438	1.9413	0.0420938	5.11493
LOC106439892	5.80007	1.47224	0.00270781	5.08635
LOC106412720	5.73981	1.82876	0.029406	11.159
LOC106376324	5.62168	0.408043	5.09829e-40	961.027
LOC106397211	5.60943	1.13208	4.92536e-05	43.0738
LOC106424605	5.58263	0.372804	2.45151e-47	502.433
LOC106352539	5.51316	1.75319	0.0289408	4.17573
LOC111202785	5.48271	0.729848	1.42696e-11	22.4308
LOC106376087	5.48074	1.66841	0.0200648	4.08051
LOC106345272	5.47511	1.34399	0.00168268	4.06152
LOC106347849	5.43265	1.27602	0.000856436	3.95133
LOC106423977	5.41241	1.48096	0.0067555	3.88611
BNAC04G42270D	5.39232	1.25019	0.000692384	5.90589
LOC106388417	5.3507	1.03192	1.6809e-05	31.6589
LOC106353095	5.34092	0.41136	1.89524e-35	1300.81
LOC106451533	5.33427	0.861379	8.04217e-08	41.4532
LOC106446972	5.28206	0.475017	8.51621e-26	2335.31
LOC106354344	5.28165	1.58703	0.01779	224.674
LOC106360773	5.27491	1.13884	0.000193152	3.56588
LOC106432029	5.27345	1.65985	0.0265899	3.50525
LOC111206342	5.27337	1.02817	2.20616e-05	11.722
LOC106445663	5.19581	0.374791	1.6335e-40	92.9451
LOC106429879	5.17914	1.57301	0.0196772	14.256
BNAA09G15460D	5.17454	1.73513	0.0433898	3.31481
LOC106407523	5.17377	0.967485	7.63831e-06	18.1883
LOC106365091	5.13489	1.25607	0.00159799	4.93282
LOC106419889	5.13264	1.37138	0.00511623	4.8562
LOC106352608	5.08539	1.50638	0.0155477	65.996
LOC106407579	5.08443	0.656479	2.72692e-12	48.7641
LOC106388481	5.06298	0.799832	3.62389e-08	53.3054
LOC106358588	4.99725	1.401	0.00895192	4.35558
LOC106409018	4.97666	1.32941	0.00510484	2.89576
LOC106376933	4.96282	1.11669	0.000418682	4.30112
LOC106440079	4.91847	1.20969	0.00173349	4.21323
LOC106412332	4.90942	1.3919	0.0100918	2.75987
LOC106382769	4.90852	1.01813	8.84771e-05	8.89058
LOC106352321	4.887	1.06904	0.000247621	6.19258
LOC106354286	4.83128	1.3916	0.0118271	2.59089
LOC106401239	4.82723	0.313489	4.40378e-50	1576.68
LOC106430902	4.8148	0.25408	3.31767e-76	185.3
LOC106428928	4.78119	1.43092	0.0171825	17.7621
LOC106391546	4.7715	0.408384	1.49848e-28	204.131
BNACNNG42080D	4.71162	1.27361	0.0058805	3.64574
LOC111212400	4.66254	1.14746	0.00174966	7.63245
LOC106364610	4.64786	1.50368	0.0331672	3.51735
LOC106351544	4.64206	0.28672	2.21665e-55	3547.14
LOC106356948	4.62293	1.16845	0.00254829	7.56723
LOC106392125	4.56259	1.40243	0.0218099	3.29652
LOC106438362	4.54763	1.20839	0.00480557	3.31264
LOC106346142	4.5264	1.41374	0.0249768	4.80454
LOC106402858	4.49948	0.358317	4.42676e-33	62.0192
LOC106443275	4.49345	1.28646	0.0111228	16.0823
LOC106397119	4.47429	1.36425	0.0203781	4.69296
LOC106391998	4.43756	1.43028	0.0322367	3.01529
LOC106374540	4.42495	1.29223	0.0136243	4.56119
BNAC07G36650D	4.40827	0.37097	1.49137e-29	230.971
LOC106349298	4.3674	1.37899	0.027221	2.88033
LOC106421236	4.36007	0.579438	1.32138e-11	28.2178
LOC106364609	4.35889	1.47821	0.0469904	4.36397
LOC106450047	4.35579	0.258497	6.07378e-60	1482.91
LOC106428397	4.33662	1.13057	0.0038198	9.60293
LOC106402758	4.33662	1.13057	0.0038198	9.60293
LOC106354213	4.33407	0.761549	1.31967e-06	10.403
LOC106385357	4.33322	0.576936	1.43524e-11	204.324
LOC106451531	4.30851	0.572673	1.32661e-11	7630.2
LOC106374457	4.29695	1.00176	0.000761492	6.08605
LOC106451510	4.28703	0.543852	1.01905e-12	9147.53
LOC106369525	4.27265	1.20908	0.00989518	2.75155
LOC106423644	4.25828	1.22797	0.0119574	2.73223
LOC106442725	4.23217	0.871839	7.74104e-05	9.67252
LOC106372698	4.2261	0.890977	0.00012255	9.70162
LOC106356981	4.18658	0.750088	2.29303e-06	173.896
LOC106452681	4.13775	0.72862	1.39821e-06	25.7102
BNAC08G38090D	4.12511	1.04914	0.00277529	8.8762
LOC106451484	4.11772	1.06791	0.00358384	8.87035
LOC106446239	4.09437	0.477554	4.17724e-15	73.0255
LOC111213783	4.08637	1.28179	0.0258319	5.31676
LOC106436436	4.06865	1.38674	0.0487148	5.12493
LOC106428405	4.04074	1.36405	0.0455765	5.02281
LOC106377472	4.035	0.283593	1.19172e-42	4819.88
LOC106436256	4.03287	1.24685	0.0228887	3.49903
LOC106396477	4.02205	1.05592	0.00415832	9.34002
LOC106430983	4.01592	1.03524	0.00333001	5.1953
LOC106453449	4.01089	0.330703	8.00594e-31	149.313
LOC106382768	4.01018	0.780235	2.0994e-05	9.97717
LOC106390243	4.00914	1.32139	0.0382348	3.47873
LOC106377243	4.00119	0.149531	2.59245e-153	401.422
LOC106346022	3.99758	1.17408	0.0143949	6.95759
LOC106402314	3.98953	0.930904	0.000773191	59.0386
LOC106380061	3.97708	0.340822	1.75035e-28	104.843
LOC106396002	3.97078	0.788689	3.41861e-05	16.708
LOC106346837	3.96717	0.727878	4.55024e-06	10.0899
LOC106356965	3.96213	0.862721	0.000228414	28.2738
LOC106377154	3.95401	0.793202	4.29939e-05	16.148
LOC106384025	3.95176	0.853329	0.000193748	115.406
LOC106423615	3.90663	0.201222	5.08465e-80	436.151
LOC106381685	3.89188	1.14895	0.0150591	25.2216
LOC106354437	3.88237	1.18973	0.021256	3.14176
LOC106411693	3.87401	1.30839	0.0457041	3.19128
BNAA06G01350D	3.85597	0.968369	0.00232711	7.46801
LOC111209160	3.85473	1.12636	0.0137076	7.26823
LOC106414087	3.85473	1.12636	0.0137076	7.26823
LOC106397156	3.82026	1.04865	0.00703709	4.397
LOC106379970	3.80717	1.19442	0.0258551	5.99658
LOC106407297	3.77821	0.535178	3.40729e-10	45.0885
LOC106354381	3.7671	0.349818	3.63058e-24	642.741
LOC106387993	3.74367	0.997372	0.00495264	17.4955
LOC106439986	3.72297	0.883023	0.00100106	15.2631
LOC106446384	3.72297	0.883023	0.00100106	15.2631
LOC106412061	3.71979	0.393517	1.71619e-18	65.8623
BNAC01G08560D	3.71761	0.980384	0.00437667	7.01717
LOC106373032	3.7157	0.888446	0.00113326	29.9694
LOC106424238	3.70771	0.659698	1.89503e-06	83.1678
LOC106390948	3.68338	0.264203	6.0055e-41	583.639
LOC106434483	3.65705	0.744943	6.03163e-05	133.968
LOC106366206	3.6289	0.917001	0.00254022	6.59783
LOC106404622	3.62286	0.972889	0.0054357	5.25108
LOC106446025	3.61548	0.442587	1.13368e-13	179.222
LOC106444768	3.61534	0.951652	0.00428408	10.0304
LOC106370444	3.5967	0.81858	0.000509259	25.8786
LOC106370434	3.5967	0.81858	0.000509259	25.8786
LOC111207604	3.59376	0.813718	0.000466513	7.64925
LOC106395127	3.56688	0.779616	0.000244161	12.4777
LOC106385982	3.549	0.889151	0.00224866	4.95107
LOC111211420	3.549	0.889151	0.00224866	4.95107
LOC106366041	3.54451	0.988819	0.00843906	13.8812
LOC106417825	3.53378	1.17181	0.0400732	2.56748
LOC106353093	3.53071	0.241624	4.72852e-45	1091.43
LOC106390625	3.52894	0.672687	1.26082e-05	44.2663
LOC106454687	3.5015	1.04698	0.0170224	10.7417
LOC106352924	3.48733	0.882575	0.00259209	4.89737
LOC106382896	3.47878	1.08671	0.024996	3.6401
LOC106451790	3.45584	0.941069	0.00641294	4.70048
LOC106354245	3.45306	0.658634	1.28147e-05	17.2325
LOC106419187	3.45232	0.213727	3.788e-55	445.459
LOC106428043	3.44949	1.03129	0.0170153	11.991
LOC106416095	3.44201	1.08055	0.0259833	3.55425
LOC106387929	3.43479	0.520386	6.89532e-09	26.7012
LOC106417769	3.43274	0.621271	3.10437e-06	18.4026
LOC106421089	3.40137	0.394576	2.84935e-15	253.398
LOC106404523	3.39663	0.697831	7.30963e-05	8.06788
LOC106392335	3.38644	0.507907	4.45085e-09	18.5844
LOC106407101	3.38627	1.14611	0.046426	125.863
LOC106369620	3.37463	0.933453	0.0076732	4.39054
LOC106416659	3.37201	1.06236	0.0267755	7.2895
LOC106429711	3.37179	0.725323	0.000180838	13.5695
LOC106347763	3.36829	1.14314	0.0472414	7.71581
LOC106376107	3.3648	0.755677	0.000403556	8.79807
LOC106409970	3.35608	0.686459	6.61786e-05	261.176
LOC106435241	3.35198	0.358434	4.35123e-18	36.7332
LOC106348037	3.31334	0.204076	1.13683e-55	140.233
LOC106367426	3.30202	0.396801	3.37424e-14	109.466
LOC106387431	3.29262	0.69434	0.000122831	21.4
LOC106352565	3.28761	0.94342	0.0113763	7.39679
BNAC05G15160D	3.2666	0.957082	0.0140722	7.32233
LOC106382934	3.2583	0.194514	2.9228e-59	378.924
LOC106369808	3.23715	0.681572	0.000119577	109.605
LOC106426783	3.20494	0.796972	0.00202724	93.7087
LOC106368464	3.18493	0.898645	0.00958036	4.9702
LOC106452713	3.16484	0.38396	6.36142e-14	29.2616
LOC106391444	3.1617	0.426071	2.75675e-11	47.6669
LOC106369067	3.15812	0.951833	0.018365	4.22278
LOC111209741	3.15708	0.419317	1.28325e-11	26.8099
LOC106398673	3.13939	0.990391	0.0270384	5.71885
LOC106397796	3.13749	0.437992	1.67034e-10	221.856
LOC106402027	3.13222	0.19965	5.28359e-52	347.928
LOC111207609	3.12963	0.878008	0.00902749	4.84728
LOC106405758	3.12913	0.414248	1.07233e-11	29.6223
LOC111213927	3.12913	0.414248	1.07233e-11	29.6223
LOC106367938	3.12768	0.988064	0.0273196	64.6835
LOC106361070	3.11589	0.892627	0.011189	7.0575
LOC106447277	3.1087	0.605382	2.14514e-05	10.3205
LOC106412466	3.09911	0.804236	0.00361057	7.55559
LOC106451263	3.09631	1.02885	0.0406718	3.73225
LOC106359577	3.09107	1.00614	0.0347562	3.81381
LOC106368780	3.07904	0.523803	4.92995e-07	180.463
LOC106437593	3.07275	1.03136	0.0436901	4.48017
LOC106357512	3.0663	0.543227	1.6554e-06	45.0831
LOC106361235	3.06048	0.832651	0.00635225	4.58525
LOC106350499	3.05306	0.316423	2.93682e-19	115.721
LOC106430948	3.05163	0.819451	0.0054349	6.17779
LOC106439731	3.04405	0.668848	0.000268216	7.91043
LOC106372452	3.03985	0.785721	0.00343063	9.24673
LOC106372432	3.03985	0.785721	0.00343063	9.24673
LOC106411452	3.03792	0.852651	0.00905538	5.36176
LOC106411442	3.03792	0.852651	0.00905538	5.36176
LOC111202027	3.02642	0.54017	2.05509e-06	176.961
LOC106452117	3.01704	0.632719	0.00011041	18.452
LOC106365032	3.01112	0.33355	8.08835e-17	677.895
LOC106449774	3.00616	0.763231	0.00271463	16.5601
LOC106409345	2.99461	0.560145	7.68177e-06	11.4904
LOC106431085	2.9928	0.522793	1.10589e-06	28.4092
LOC106447187	2.9835	0.803087	0.00559827	17.4413
LOC106395237	2.97982	0.98514	0.0392345	3.54567
LOC106444444	2.97474	0.463417	2.12212e-08	18.0616
LOC106440202	2.96689	0.94311	0.0288602	3.51813
LOC106371877	2.94711	0.18605	5.0589e-53	367.132
LOC106420962	2.93924	0.598004	5.89533e-05	10.3256
LOC106431437	2.93591	0.959222	0.0357733	13.2378
LOC106443219	2.93094	0.372969	1.20838e-12	67.5275
LOC106358206	2.92223	0.964108	0.0385358	6.04397
LOC106411226	2.92158	0.467221	5.63268e-08	67.8084
LOC106346131	2.9202	0.615704	0.000122631	17.8332
LOC106348944	2.9148	0.368842	8.74431e-13	30.4088
BNAA06G13740D	2.87944	0.603545	0.000109537	35.9752
LOC106447112	2.87626	0.304087	1.63674e-18	145.561
LOC106443297	2.87215	0.699818	0.00150333	7.13651
LOC106432956	2.86309	0.684648	0.00113358	21.9344
LOC106425571	2.86223	0.377569	9.3002e-12	29.423
LOC106377568	2.8499	0.346937	7.98969e-14	421.736
LOC106454665	2.84879	0.938342	0.0380333	8.9068
LOC106407104	2.84175	0.923541	0.034298	6.14833
LOC106365510	2.84009	0.888627	0.0253327	8.60413
LOC106345882	2.83725	0.473804	2.66395e-07	237.456
BNAC06G32160D	2.83134	0.95701	0.0459791	4.99728
LOC106348366	2.83019	0.878457	0.0236224	10.4183
LOC106451327	2.82367	0.517607	4.44141e-06	531.539
LOC106412054	2.80251	0.419901	4.27773e-09	25.1155
LOC106412002	2.80109	0.153086	5.67912e-71	331.096
LOC106354073	2.79651	0.587535	0.000114719	74.6427
LOC106436435	2.79337	0.635137	0.000501172	17.4712
LOC106414302	2.79097	0.856901	0.0216169	5.87132
LOC106447283	2.7841	0.411901	2.47849e-09	39.5396
LOC106389739	2.76287	0.48829	1.55263e-06	23.7089
LOC106380873	2.75998	0.376713	5.3231e-11	9631.55
LOC106396610	2.75859	0.510709	5.86977e-06	235.669
LOC106353702	2.75006	0.593479	0.000191716	15.5582
LOC106418590	2.74488	0.199021	4.2774e-40	968.636
LOC106376628	2.7435	0.510568	6.71398e-06	24.9999
LOC111202307	2.7435	0.510568	6.71398e-06	24.9999
LOC106372682	2.72507	0.913589	0.0433428	9.03062
LOC106354847	2.72182	0.66832	0.00168985	14.9448
LOC106412278	2.72072	0.688638	0.00259517	162.837
LOC106453698	2.71788	0.219684	4.2396e-32	122.572
LOC106436892	2.71714	0.919724	0.0464456	5.85569
LOC106399326	2.71466	0.901259	0.0403911	5.25225
LOC106368788	2.69983	0.585705	0.000212047	10.3421
LOC106361173	2.69564	0.522043	1.86688e-05	47.2389
LOC106390302	2.67745	0.642458	0.0011974	13.2665
BNAA07G26700D	2.67531	0.667022	0.00210473	12.3786
LOC106361838	2.67503	0.422162	3.48539e-08	121.736
LOC106400623	2.67273	0.841766	0.0267112	18.3844
LOC106386120	2.66712	0.712502	0.00510616	7.19552
LOC106450828	2.66422	0.84535	0.0283615	13.2366
LOC106407713	2.66413	0.471678	1.63032e-06	16.129
LOC111203348	2.6534	0.861049	0.03394	17.3683
LOC106446938	2.65312	0.637249	0.00121468	8.4118
LOC111215805	2.64492	0.198103	1.52899e-37	316.775
LOC106394529	2.64269	0.681986	0.00337175	29.8695
LOC106438539	2.64044	0.791417	0.0174062	5.75609
LOC106436674	2.62704	0.400045	8.53533e-09	74.1645
LOC106405107	2.62612	0.66351	0.00253591	114.817
LOC106447690	2.62103	0.541682	8.25573e-05	13.9256
LOC106390505	2.61948	0.69569	0.00477161	45.5214
LOC106419052	2.61815	0.772443	0.0149927	6.39294
LOC106346793	2.61567	0.453098	8.61375e-07	109.209
LOC106398178	2.61266	0.787656	0.0184118	8.89411
LOC106446727	2.61214	0.600408	0.00060038	12.3785
LOC106362025	2.61177	0.280599	6.46078e-18	442.672
LOC106435493	2.61004	0.834989	0.0303551	4.18673
LOC106357615	2.59556	0.191739	1.30771e-38	891.959
LOC106387209	2.5919	0.325134	5.19581e-13	222.36
LOC106346066	2.58773	0.351595	4.2348e-11	97.7252
LOC106418639	2.58715	0.79104	0.0208202	15.7173
LOC106385578	2.58695	0.702692	0.00623248	6.14795
LOC106452918	2.58051	0.687377	0.00494344	9.63802
LOC106452782	2.57827	0.747772	0.0126958	6.68025
LOC106454834	2.57317	0.776341	0.0185364	16.8981
LOC106450883	2.57029	0.280937	2.76792e-17	49.8455
LOC106396217	2.56735	0.519209	5.16415e-05	40.2127
LOC106406688	2.56487	0.440957	6.76441e-07	280.958
LOC106396657	2.56235	0.267287	5.31408e-19	293.604
LOC106450329	2.55613	0.412802	8.05004e-08	41.5522
LOC106397509	2.55576	0.513083	4.37064e-05	57.0812
LOC106365848	2.55212	0.605186	0.000998508	64.7043
LOC106387159	2.55094	0.266572	6.06798e-19	67.2208
LOC106421836	2.54761	0.4746	6.87719e-06	39.4165
LOC106380228	2.54523	0.667331	0.00409603	7.34483
LOC106399334	2.53887	0.697621	0.0071246	12.6692
LOC106438703	2.53837	0.487907	1.5529e-05	111.707
LOC106376055	2.53833	0.677229	0.00503102	22.3709
LOC106388337	2.53728	0.523554	7.98543e-05	16.1975
LOC106348525	2.53083	0.606255	0.00116539	9.21696
LOC106416308	2.52439	0.857149	0.0474045	5.78731
LOC106385752	2.51421	0.828787	0.0382764	4.56846
BNAC02G38260D	2.49657	0.160641	5.0295e-51	300.471
LOC111206767	2.49485	0.633953	0.00274573	10.9003
LOC106354205	2.48846	0.553877	0.00034069	8.30206
LOC106348436	2.47725	0.716041	0.0122645	7.74474
LOC106378249	2.47478	0.746379	0.018469	5.11734
LOC106347825	2.47294	0.444141	2.46496e-06	391.921
LOC106353535	2.46748	0.835556	0.0465442	6.10687
LOC106409348	2.46581	0.666765	0.00590336	15.0317
LOC106382854	2.46162	0.410379	2.52019e-07	52.5725
LOC106437609	2.46089	0.463436	9.17284e-06	13.4551
LOC106367115	2.45426	0.716645	0.0136113	29.0812
LOC106374937	2.44844	0.62663	0.00302778	16.0753
LOC106354199	2.44471	0.754317	0.0224779	5.82378
LOC106394816	2.43887	0.396678	1.05177e-07	25.0074
LOC106433961	2.43594	0.384235	3.42314e-08	87.117
LOC106433652	2.43198	0.40846	3.20093e-07	34.4136
LOC111209871	2.43198	0.40846	3.20093e-07	34.4136
LOC106433650	2.43198	0.40846	3.20093e-07	34.4136
LOC106375083	2.42387	0.669093	0.00750792	15.6128
LOC106376583	2.41567	0.778124	0.03214	4.38337
LOC106436381	2.41416	0.378455	2.70439e-08	42.0557
LOC106377322	2.41269	0.249092	2.08736e-19	436.062
LOC106345821	2.40192	0.401309	2.70092e-07	35.0726
LOC106402938	2.40184	0.770094	0.0309082	20.1483
LOC106392085	2.40172	0.554619	0.000649446	83.2833
LOC106361729	2.39779	0.777057	0.0335781	11.0511
LOC111209964	2.39755	0.736195	0.0216187	41.1581
LOC106354366	2.39004	0.463683	1.94911e-05	43.0641
LOC106371892	2.37767	0.735084	0.0228887	17.5216
LOC106352052	2.37153	0.469664	3.18672e-05	18.6646
LOC106367366	2.3507	0.432146	4.81622e-06	772.474
LOC106402021	2.34691	0.31988	4.96213e-11	215.593
LOC106440389	2.34515	0.191654	2.21979e-31	1606.68
LOC106435603	2.33867	0.680903	0.0132467	57.0335
LOC106451406	2.335	0.20972	7.38405e-26	105.487
LOC106405057	2.32768	0.605355	0.00370702	6.54516
LOC106440816	2.32298	0.409582	1.45334e-06	17.7058
LOC106402821	2.32261	0.486093	0.00010615	36.3654
LOC106380211	2.31806	0.749347	0.032981	4.76417
LOC106450721	2.31788	0.746268	0.0320419	5.22574
LOC106385334	2.31352	0.186526	2.92774e-32	201.34
LOC106401231	2.31056	0.490839	0.000140726	365.829
LOC111203207	2.31056	0.490839	0.000140726	365.829
LOC106409408	2.30973	0.702409	0.0198784	6.30559
LOC106452875	2.29788	0.235797	1.22348e-19	314.391
BNAA07G30180D	2.29561	0.408846	1.95226e-06	23.3447
LOC106385424	2.29284	0.460566	4.41746e-05	17.291
LOC106373497	2.28858	0.235072	1.32733e-19	53.769
LOC106428074	2.2846	0.149306	1.78501e-49	244.461
LOC106405826	2.28288	0.355078	2.00335e-08	43.3796
LOC106389719	2.28075	0.430095	9.46661e-06	6579.18
LOC106348721	2.27833	0.436128	1.39489e-05	80.1472
LOC106429199	2.27578	0.761146	0.0426781	10.0598
LOC106365184	2.27232	0.581096	0.00299292	9.01934
BNAC06G29090D	2.26773	0.590075	0.00372471	11.0967
LOC106402240	2.26085	0.727968	0.0320507	7.77828
LOC106428974	2.25754	0.634255	0.00916162	132.24
BNAA10G01170D	2.25738	0.698324	0.0229183	15.3144
LOC106358357	2.25339	0.308358	6.04505e-11	63.4847
LOC106397634	2.25292	0.387046	6.63983e-07	846.122
LOC106345241	2.2484	0.678777	0.0186373	50.774
LOC106427207	2.24567	0.280605	4.08949e-13	85.7801
LOC111197700	2.24317	0.660914	0.0148229	42.0352
LOC106368579	2.24222	0.270955	4.91185e-14	66.4481
LOC106377058	2.24094	0.161103	8.75856e-41	503.265
LOC106377059	2.24094	0.161103	8.75856e-41	503.265
LOC106439968	2.24038	0.0761676	1.91885e-185	1285.71
LOC106387047	2.24031	0.569503	0.00275879	16.7022
LOC106431993	2.23865	0.630282	0.00937982	8.21409
LOC106364574	2.23063	0.628618	0.00946482	8.52414
LOC106381118	2.23063	0.628618	0.00946482	8.52414
LOC106347769	2.22503	0.378094	4.75316e-07	652.785
LOC106432307	2.22418	0.594322	0.0051196	49.2777
LOC106375328	2.22374	0.468393	0.000120596	12.3523
LOC106388112	2.22169	0.532285	0.00116786	9.6816
LOC106441182	2.21939	0.490086	0.000294638	38.4706
LOC106448040	2.21864	0.487429	0.0002678	18.1701
LOC106385203	2.21833	0.41909	9.93535e-06	26.3313
LOC106387629	2.21526	0.629232	0.0102745	11.3835
LOC106386672	2.20925	0.223202	2.82228e-20	102.846
LOC106436104	2.20775	0.261062	1.10113e-14	431.701
LOC106391120	2.20449	0.373806	4.42881e-07	410.198
LOC106450708	2.19819	0.392266	2.04958e-06	199.024
BNAA06G40720D	2.1973	0.185143	1.74927e-29	76.2199
LOC106358355	2.19485	0.589923	0.00550015	11.9408
LOC106376833	2.1884	0.231134	1.51091e-18	987.211
LOC106376834	2.1884	0.231134	1.51091e-18	987.211
LOC111207258	2.1884	0.231134	1.51091e-18	987.211
LOC106431535	2.18723	0.547107	0.00220353	8.5884
LOC106405144	2.1813	0.470028	0.00018591	13.6389
LOC106375020	2.17993	0.592345	0.00625505	21.1894
LOC106410702	2.17545	0.42858	2.82292e-05	27.4593
LOC106361190	2.1743	0.478166	0.000272866	20.4044
LOC106410859	2.17395	0.701752	0.0326036	42.2683
LOC106414180	2.16929	0.570601	0.00424862	10.3717
LOC106437162	2.16853	0.696287	0.0312585	5.27966
BNAC03G20740D	2.16836	0.670545	0.0228988	4.8478
LOC106445887	2.16726	0.685444	0.0275514	5.41443
LOC106390639	2.15864	0.631969	0.0139887	12.6546
LOC106449899	2.15557	0.332793	1.49975e-08	38.2949
LOC106349111	2.15396	0.254201	9.62072e-15	184.758
LOC106431681	2.15164	0.494261	0.000594194	96.2077
LOC106381494	2.14601	0.444774	8.73085e-05	32.3518
LOC106428311	2.14472	0.542451	0.00257227	9.90127
LOC111198575	2.13746	0.625427	0.0139163	99.5914
LOC106352611	2.12889	0.541223	0.00276067	21.4357
LOC106389987	2.12505	0.228885	7.98376e-18	60.2044
LOC106446060	2.11958	0.624612	0.014843	10.5171
LOC106376968	2.11713	0.39243	6.07809e-06	38.0416
LOC106441325	2.11597	0.570307	0.00568402	7.8775
LOC106436231	2.11124	0.278551	9.34781e-12	67.2836
LOC106429291	2.11055	0.695137	0.0380215	9.38879
LOC106425720	2.10913	0.250764	1.60695e-14	63.2334
LOC106431701	2.10884	0.640148	0.019589	9.1386
BNAC06G33620D	2.10545	0.692841	0.0377278	6.71984
LOC106452514	2.105	0.195152	3.08019e-24	305.528
LOC106374738	2.09137	0.5709	0.006598	75.9495
LOC106430979	2.08811	0.425253	6.01691e-05	18.2483
LOC106406490	2.08761	0.240999	1.989e-15	725.024
BNAA10G01350D	2.08638	0.666867	0.0301761	8.44192
LOC106387954	2.08436	0.621676	0.0166647	23.0725
LOC106370245	2.08322	0.652318	0.0254983	8.66999
LOC106418314	2.08306	0.357658	6.53515e-07	27.4985
LOC106374911	2.07954	0.554796	0.00503	7.75258
LOC106389772	2.07878	0.344554	2.08291e-07	88.4718
LOC106419873	2.07774	0.367027	1.5354e-06	35.4734
LOC106412394	2.07548	0.301406	1.0758e-09	468.666
LOC106389386	2.07514	0.662284	0.0298164	5.77822
LOC106402239	2.07071	0.299578	9.14522e-10	200.022
LOC106367421	2.07061	0.280771	3.87637e-11	34.9146
LOC106393296	2.06889	0.393906	1.22467e-05	18.1479
LOC106445129	2.06872	0.690858	0.0421535	7.28499
LOC106345733	2.06598	0.179129	8.38276e-28	8985.41
LOC106359524	2.05736	0.636415	0.0229183	9.4078
LOC106388372	2.05675	0.559485	0.00634132	17.9283
LOC106346292	2.04978	0.404129	2.86832e-05	192.247
LOC106451496	2.04974	0.371058	3.12183e-06	1138.38
LOC106407646	2.0491	0.235873	1.61045e-15	275.03
LOC111197850	2.04835	0.36842	2.56899e-06	138.213
LOC106454298	2.042	0.263221	2.50752e-12	152.673
LOC106437718	2.04112	0.244656	2.84157e-14	95.0224
LOC106352796	2.04014	0.649027	0.0290186	10.3857
LOC106382650	2.03886	0.3702	3.41277e-06	139.257
LOC106440980	2.03722	0.209846	1.69887e-19	84.7546
BNAC05G01360D	2.03023	0.622729	0.021453	6.53983
LOC106348307	2.02501	0.378422	7.50636e-06	53.1615
LOC106409726	2.02081	0.346235	6.18958e-07	28.2319
LOC106376148	2.0201	0.361061	2.13409e-06	28.7637
LOC106447230	2.01701	0.610891	0.0191769	13.8492
LOC106345298	2.01292	0.656164	0.0351319	6.37279
BNAC02G36770D	2.00636	0.613633	0.020871	7.12931
LOC106416277	2.0057	0.29631	2.32457e-09	29.6133
LOC106423690	2.00408	0.524242	0.00399169	17.4992
BNAC08G36260D	1.9884	0.4646	0.000789299	58.0077
LOC106399522	1.98775	0.492331	0.00192181	17.5204
LOC111198338	1.98604	0.513216	0.00342382	2400.68
LOC106389264	1.98441	0.492958	0.00200277	40.6887
LOC106412279	1.98441	0.492958	0.00200277	40.6887
LOC106439536	1.98188	0.634563	0.0305761	5.84435
LOC111213634	1.98069	0.507821	0.00310455	17.5545
LOC106386174	1.97811	0.550384	0.00817684	8.72536
LOC106450053	1.97602	0.281249	4.27849e-10	129.475
LOC106410653	1.96693	0.435334	0.000305671	20.3916
LOC106385182	1.95908	0.336335	6.52571e-07	203.563
LOC106352985	1.95798	0.530542	0.00604909	10.7734
LOC111199669	1.95553	0.634242	0.0337974	6.12677
LOC106427310	1.95353	0.310872	4.71847e-08	120.466
LOC106436625	1.95218	0.604447	0.0230919	27.8515
LOC106431816	1.95093	0.417785	0.000164935	19.358
LOC106397840	1.94552	0.491799	0.00255062	33.4989
LOC106425342	1.9451	0.184318	3.58912e-23	123.609
LOC106397348	1.94383	0.565164	0.0130496	8.05271
LOC106370984	1.93364	0.464871	0.00123185	22.1132
LOC106354908	1.92981	0.508745	0.00436232	7.98153
BNAC03G77130D	1.92912	0.377686	2.42757e-05	76.6863
LOC106396329	1.92756	0.278144	8.14617e-10	430.11
LOC106361840	1.92457	0.253729	9.03325e-12	39.3659
LOC106391496	1.92344	0.308465	6.26989e-08	124.967
LOC106384719	1.92137	0.508666	0.00458577	10.3924
LOC106371130	1.91473	0.584532	0.0206016	10.1479
LOC106349044	1.91252	0.359356	8.65828e-06	22.2592
LOC106447526	1.90677	0.615549	0.0326174	26.5695
LOC106416543	1.90453	0.358854	9.30155e-06	48.4518
LOC106390444	1.90062	0.508388	0.00519594	89.5726
LOC106390179	1.89906	0.292428	1.3489e-08	113.614
LOC106401240	1.89554	0.40127	0.000131609	79.7125
LOC106418181	1.8944	0.315578	2.46883e-07	22.6666
LOC111209330	1.89397	0.561716	0.0157418	18.8481
LOC106412048	1.89176	0.554707	0.0141767	11.4669
LOC106396443	1.88929	0.58119	0.0219322	11.2928
LOC106409174	1.88725	0.563643	0.0168826	9.44662
LOC106376361	1.8871	0.350134	6.22747e-06	192.653
LOC106387580	1.88706	0.361217	1.39489e-05	101.22
LOC106396164	1.88368	0.333545	1.63428e-06	268.297
LOC106366639	1.88145	0.452475	0.00123839	11.4099
BNAA09G34890D	1.87665	0.474878	0.00258939	9.30764
LOC106389639	1.87363	0.295468	3.39944e-08	290.069
LOC106401115	1.87144	0.587318	0.0259311	16.3034
BNAA03G34760D	1.87126	0.487421	0.0037775	38.2942
LOC106433365	1.86726	0.46391	0.00200497	14.4416
LOC106367415	1.86495	0.576957	0.0229183	11.8005
LOC106367419	1.86495	0.576957	0.0229183	11.8005
LOC106365030	1.85927	0.242143	4.54687e-12	78.9654
LOC106453281	1.85813	0.259687	1.75355e-10	92.0769
LOC106388224	1.85645	0.422896	0.000517556	46.3038
LOC106345947	1.85351	0.193456	5.54014e-19	1042.56
BNAA09G44670D	1.8421	0.294553	5.61989e-08	79.3304
BNAC07G47310D	1.84082	0.189451	1.58199e-19	102.828
LOC106426993	1.83666	0.339998	5.8639e-06	86.3604
BNAA09G23980D	1.83096	0.415582	0.000486212	20.0765
LOC106401010	1.82901	0.477953	0.00394264	15.7775
BNAA03G38940D	1.8288	0.462804	0.002591	34.9093
LOC106386585	1.8258	0.254404	1.52903e-10	89.7028
LOC106375298	1.81764	0.433802	0.00110172	28.4601
LOC106444171	1.81531	0.511063	0.00937982	33.1903
LOC111203366	1.81321	0.512197	0.00971722	144.864
LOC106352817	1.81311	0.212375	5.63321e-15	169.168
LOC106346397	1.81119	0.259054	5.38538e-10	34.6204
LOC106432334	1.80945	0.469396	0.00359485	27.1818
LOC106404178	1.79962	0.128347	2.01471e-41	404.045
LOC106403778	1.79703	0.377189	0.000112416	482.169
LOC106376698	1.79424	0.251593	2.05949e-10	390.629
LOC106432649	1.7929	0.28817	6.79479e-08	364.253
LOC106421573	1.7923	0.33544	7.78473e-06	70.0248
LOC106427550	1.79207	0.445653	0.00202746	17.9683
LOC106417226	1.79038	0.451036	0.00243925	23.6151
LOC111201514	1.78981	0.551991	0.0223832	14.9324
LOC106436699	1.78967	0.397113	0.00032151	199.059
LOC106371333	1.78763	0.208281	3.88828e-15	117.044
LOC106374939	1.7847	0.390276	0.000246255	14.006
LOC111210253	1.78312	0.575846	0.0327127	12.7075
BNAC09G50070D	1.78058	0.453026	0.00278557	27.0864
LOC106433287	1.77957	0.417134	0.000827782	31.837
LOC106364744	1.77859	0.459221	0.00339043	23.1343
LOC106425011	1.77542	0.604215	0.0481197	8.47564
LOC106347981	1.76713	0.522023	0.0151483	16.1894
LOC106396983	1.76631	0.601326	0.0482669	10.0033
LOC106406284	1.76491	0.273543	1.75525e-08	178.55
LOC106386242	1.75997	0.600088	0.0488783	6.50797
LOC106390216	1.75775	0.497326	0.00988211	28.2399
LOC106439354	1.75689	0.18727	3.34343e-18	219.563
LOC106433309	1.75637	0.245418	1.7429e-10	129.535
LOC106368188	1.75452	0.479345	0.00664661	97.0397
LOC106371281	1.75325	0.448774	0.00303289	19.2423
LOC106452114	1.7515	0.220599	6.60394e-13	63.2685
LOC106349332	1.74968	0.351073	4.31779e-05	40.1965
LOC106356029	1.73973	0.379556	0.000236128	27.4143
LOC106436879	1.73929	0.585155	0.0444746	7.80786
LOC106444472	1.73917	0.368885	0.000136515	21.9734
LOC106346936	1.73906	0.586536	0.0452717	6.81862
LOC106449056	1.73786	0.455261	0.00405514	12.5335
LOC106440879	1.73745	0.568049	0.0359584	10.3893
LOC106400653	1.73743	0.554593	0.0298587	387.777
LOC106394582	1.73609	0.531239	0.0209798	21.4121
LOC106417501	1.73153	0.574151	0.0400634	6.85536
LOC106443464	1.72883	0.477589	0.00755918	18.0037
LOC106400590	1.72606	0.371458	0.000181765	30.1483
LOC106371169	1.72487	0.496092	0.011652	16.4399
LOC106419805	1.72477	0.516832	0.0173592	10.3055
LOC106409008	1.72416	0.25062	1.12136e-09	151.476
LOC106349240	1.71973	0.550967	0.0307136	8.47925
LOC106390210	1.71695	0.405938	0.000951243	26.7482
LOC106439029	1.71468	0.203058	1.21632e-14	64.5665
LOC106352559	1.71435	0.328771	1.45978e-05	40.4931
LOC106446486	1.71374	0.191136	1.40279e-16	206.98
LOC106446021	1.71331	0.356017	9.1595e-05	35.2264
LOC106356577	1.70857	0.438022	0.00310269	17.6321
LOC106390092	1.70742	0.234465	7.24311e-11	1195.37
LOC106365196	1.70375	0.475604	0.00850563	19.702
LOC106416045	1.69722	0.36673	0.000195814	19.9447
BNAC01G17170D	1.69609	0.541805	0.0300583	8.51851
LOC106383459	1.69607	0.572268	0.0454205	9.20512
LOC106445381	1.69225	0.44541	0.00428118	15.757
LOC106395280	1.69182	0.545255	0.0322301	9.04711
LOC106438734	1.68865	0.298853	1.61554e-06	30.38
LOC106410940	1.68828	0.211961	5.45352e-13	151.391
LOC111207515	1.68697	0.575998	0.0493457	12.2343
LOC106426313	1.68287	0.278453	1.96729e-07	39.7525
LOC106397539	1.68014	0.448735	0.00509385	402.62
LOC111208203	1.67762	0.524822	0.0253185	49.6548
LOC106446510	1.67419	0.422671	0.00251167	19.4105
LOC106386782	1.67398	0.268797	6.55686e-08	134.09
LOC106446703	1.67352	0.167112	8.98529e-21	1318.43
LOC106439680	1.67106	0.523533	0.0256014	36.8139
LOC106434775	1.66628	0.485232	0.0132656	10.6303
LOC106407607	1.6617	0.403697	0.00144205	20.0543
LOC106372602	1.66094	0.553727	0.0416718	13.495
LOC106452260	1.66027	0.367314	0.0003036	30.0394
LOC106406355	1.65813	0.228986	9.72652e-11	52.2965
LOC106404829	1.65783	0.476555	0.0115809	32.6923
LOC106415486	1.6574	0.367406	0.00031522	420.4
LOC106450668	1.6564	0.213669	2.59094e-12	69.5713
LOC106390222	1.6564	0.213669	2.59094e-12	69.5713
LOC106402695	1.65602	0.472078	0.0106537	23.0398
LOC106419464	1.65531	0.400026	0.00133264	29.3681
LOC111211232	1.65303	0.449888	0.00636969	13.1939
LOC111211233	1.65303	0.449888	0.00636969	13.1939
LOC106399810	1.65187	0.511396	0.0230657	8.45072
LOC106396224	1.65062	0.198772	3.88235e-14	119.448
LOC106412199	1.64278	0.180907	5.05288e-17	478.73
LOC106391627	1.6421	0.438089	0.00503	18.7079
LOC111214105	1.64207	0.512952	0.024996	10.2357
LOC106397079	1.6417	0.184635	2.72518e-16	967.899
LOC106419988	1.64121	0.543459	0.0396406	11.3848
LOC106408479	1.63175	0.384928	0.00091534	74.4383
LOC111205295	1.62991	0.377026	0.000668041	23.4178
LOC106371306	1.62864	0.371444	0.000526256	30.0846
LOC106436411	1.62692	0.53323	0.0366277	10.1557
LOC106366071	1.62634	0.356229	0.000253795	22.3933
LOC106374786	1.6252	0.542542	0.0420629	16.325
LOC106419970	1.62508	0.544372	0.043082	776.887
LOC106406996	1.62368	0.334302	7.66025e-05	22.6101
BNAC06G33710D	1.62325	0.4269	0.00424498	12.6455
LOC106418266	1.61954	0.442888	0.00671389	18.279
LOC106397269	1.6161	0.551615	0.0492571	10.2253
LOC106436324	1.61589	0.235976	1.37268e-09	157.003
LOC106450665	1.61517	0.288098	2.02403e-06	33.911
BNAA08G15460D	1.61447	0.280204	9.13976e-07	65.7815
LOC106434066	1.60867	0.373144	0.000697145	2097.44
LOC106401098	1.60665	0.314823	2.47429e-05	26.2879
LOC106440277	1.60477	0.227474	3.51784e-10	51.9705
LOC106425453	1.60388	0.28593	2.00026e-06	364.035
LOC106377535	1.59797	0.484862	0.0195125	11.3128
LOC106346004	1.59619	0.442375	0.00783025	232.723
LOC106418999	1.59537	0.534977	0.0433898	9.21601
LOC106361725	1.59512	0.197321	2.23999e-13	739.612
LOC106423590	1.59448	0.21333	1.87846e-11	90.5795
LOC106348158	1.59265	0.419506	0.00431836	20.3654
LOC106379450	1.59182	0.221196	1.34641e-10	60.1062
LOC106450901	1.59123	0.305036	1.44545e-05	67.7695
LOC106401958	1.58994	0.304615	1.42686e-05	1049.03
LOC106376140	1.58887	0.422819	0.00489542	17.5697
LOC106381150	1.57977	0.211858	2.11567e-11	145.454
LOC106446691	1.57977	0.211858	2.11567e-11	145.454
LOC106400746	1.57946	0.513875	0.0346243	128.044
LOC106452851	1.57603	0.111557	4.81385e-42	772.184
LOC111213396	1.57426	0.269451	5.99898e-07	50.0422
LOC106390562	1.57416	0.284236	2.90053e-06	48.2781
LOC106395029	1.57216	0.414146	0.00432177	12.0493
LOC106390765	1.57177	0.309646	2.82292e-05	453.412
LOC106420248	1.57135	0.40715	0.00354345	15.0794
BNAA04G12650D	1.57111	0.500222	0.0292339	14.9944
LOC106449069	1.56727	0.507796	0.033535	9.70469
LOC106361285	1.55562	0.205381	9.66946e-12	91.0672
LOC106397522	1.55533	0.363999	0.000808293	119.037
LOC106442906	1.55519	0.469236	0.0185413	383.525
LOC106354632	1.55357	0.441935	0.0104301	10.8281
LOC106453533	1.55339	0.370472	0.00108983	328.221
LOC106405877	1.55252	0.465527	0.0174651	15.654
LOC106357950	1.55198	0.527375	0.0476311	10.9143
LOC106389951	1.54833	0.264422	5.58436e-07	91.7358
BNACNNG19470D	1.54671	0.463801	0.0174658	10.1807
LOC106410731	1.54484	0.398546	0.00336127	12.5376
LOC106357692	1.54356	0.290218	8.80899e-06	3815.5
LOC106401680	1.54323	0.294079	1.25367e-05	80.1384
BNAC01G34080D	1.54243	0.331309	0.000176121	28.2109
LOC106398710	1.53931	0.279146	3.2868e-06	122.215
LOC111210949	1.5392	0.467477	0.0196772	13.2088
BNAA02G28090D	1.5385	0.385774	0.00227627	21.4859
BNAC04G24950D	1.53535	0.326245	0.000141132	188.547
LOC106379951	1.53083	0.340346	0.000333599	24.2314
LOC106452751	1.53069	0.332543	0.000217736	20.0309
LOC111205264	1.53009	0.335982	0.00026554	51.1257
LOC106386771	1.52938	0.307204	4.41746e-05	39.6152
LOC106410701	1.52699	0.322516	0.000126323	224.488
BNACNNG07380D	1.52212	0.331539	0.000229876	48.5796
LOC106366080	1.52042	0.49219	0.0333052	10.3654
LOC106428940	1.5182	0.466589	0.0217916	14.5368
LOC106358031	1.51704	0.276072	3.64722e-06	61.2601
LOC106359239	1.51292	0.44163	0.0135614	11.9059
LOC106359185	1.51292	0.44163	0.0135614	11.9059
LOC106451490	1.5103	0.390093	0.00340422	96.6857
LOC106401195	1.50882	0.252493	2.85003e-07	70.2741
BNAC03G37520D	1.5081	0.243322	7.83958e-08	46.3404
LOC111213297	1.50634	0.512194	0.0478552	132.407
LOC106376022	1.5062	0.0917037	5.57813e-57	1882.15
LOC106392082	1.50614	0.422615	0.00904379	21.2423
LOC106376035	1.50455	0.256575	5.3311e-07	678.079
LOC106381329	1.50355	0.361848	0.00125078	54.3717
LOC106443352	1.50285	0.407496	0.00609957	12.2161
LOC106367002	1.49942	0.42806	0.0108164	57.3191
LOC106431438	1.49555	0.420611	0.00928318	18.6951
LOC106445938	1.49542	0.469401	0.0259681	40.9458
LOC106442644	1.49413	0.409924	0.00700007	25.5279
LOC106450227	1.49359	0.437804	0.0141298	19.4927
LOC106386511	1.49258	0.31086	9.58092e-05	39.2879
LOC106382019	1.49127	0.219185	1.84579e-09	140.413
LOC111204666	1.49098	0.328993	0.000290219	29.2968
LOC106347737	1.49062	0.326946	0.000259896	32.6663
BNAA03G56060D	1.48985	0.44387	0.0164888	16.1364
BNAC08G27310D	1.48951	0.383049	0.00323145	63.6971
LOC106380585	1.48411	0.47007	0.0279262	12.0941
LOC106348679	1.48158	0.391482	0.00448309	44.6917
LOC111204304	1.48083	0.435892	0.01468	31.4968
LOC106405746	1.48044	0.371295	0.00228151	22.6991
LOC106386441	1.47788	0.154577	6.52415e-19	593.017
LOC106390353	1.47662	0.375946	0.00281315	18.5014
BNAANNG26280D	1.47643	0.407006	0.00739905	29.1328
LOC106401140	1.47446	0.460363	0.0248994	28.6246
LOC106397784	1.47376	0.380457	0.00338828	85.0437
LOC106402367	1.47345	0.389573	0.0045078	95.9295
LOC106454515	1.47238	0.213029	9.14522e-10	1060.93
LOC106406770	1.4716	0.474331	0.0322367	54.7539
LOC106440531	1.47081	0.281203	1.35524e-05	457.435
LOC106427165	1.46705	0.441556	0.018119	17.3526
LOC106390021	1.46295	0.363556	0.0020092	252.707
LOC106370186	1.46179	0.454033	0.0237719	96.7029
LOC106416669	1.45931	0.211329	9.45388e-10	69.8075
LOC106370966	1.45889	0.439769	0.0183933	17.7935
LOC106416588	1.45565	0.497768	0.0497851	14.7444
LOC106414050	1.45543	0.412956	0.0101635	11.5905
LOC106389623	1.45248	0.469884	0.0331619	12.1768
LOC106354688	1.45115	0.392023	0.00583381	26.8547
BNAC04G47710D	1.45031	0.312981	0.000191716	28.4607
LOC106397577	1.44974	0.377466	0.00375685	46.2794
LOC106453238	1.44956	0.259849	2.32858e-06	143.047
LOC106370846	1.44885	0.289519	3.94954e-05	261.012
LOC106396676	1.44841	0.347695	0.00120396	19.1934
LOC106396887	1.44841	0.347695	0.00120396	19.1934
LOC106396064	1.44841	0.347695	0.00120396	19.1934
LOC106377835	1.44751	0.3757	0.00361471	174.077
LOC106413029	1.44732	0.287877	3.5426e-05	67.0356
LOC106439681	1.44546	0.349203	0.00132692	64.5118
LOC106361045	1.44392	0.452743	0.0257729	12.3542
LOC106366482	1.44297	0.218928	7.29954e-09	89.5951
BNAA03G09910D	1.44237	0.189315	7.06934e-12	223.55
LOC106397400	1.44203	0.333432	0.00066395	60.3207
LOC106421661	1.43685	0.392342	0.00661465	36.8616
LOC111206039	1.43665	0.361132	0.00236089	23.7238
LOC106348448	1.43126	0.135564	3.455e-23	252.715
LOC106397080	1.43064	0.374415	0.00401209	15.6251
LOC106421964	1.42986	0.432458	0.0189298	22.9673
LOC106345974	1.42933	0.478774	0.043082	11.0924
LOC106361265	1.42839	0.241703	4.14543e-07	142.668
LOC106438111	1.42781	0.199623	1.7817e-10	113.168
LOC106370243	1.42776	0.422423	0.0153717	27.7037
LOC106409112	1.42762	0.328641	0.000616147	219.31
LOC106390496	1.42759	0.44856	0.0261573	9.78939
LOC106369349	1.42649	0.293871	7.74104e-05	76.8901
LOC106377664	1.42456	0.434403	0.0203787	18.6189
LOC106346984	1.42423	0.220972	1.82951e-08	63.7127
LOC106389944	1.42336	0.222032	2.22466e-08	73.0834
LOC106445332	1.42253	0.349406	0.00169854	414.05
LOC106375248	1.42054	0.390658	0.00720155	333.551
LOC106440329	1.42045	0.46412	0.0357757	8.32049
LOC106397923	1.42045	0.46412	0.0357757	8.32049
LOC106410578	1.41865	0.274608	1.84785e-05	723.513
LOC106406136	1.41673	0.430425	0.0197129	10.8856
LOC106382286	1.41618	0.266967	9.41848e-06	84.3235
LOC106399717	1.41474	0.39409	0.00828865	15.9851
LOC106406931	1.41056	0.211857	4.72788e-09	66.7939
LOC106349347	1.40894	0.458775	0.034865	10.6095
LOC106422806	1.40894	0.291223	8.27459e-05	25.0672
LOC106397160	1.40816	0.428294	0.0199011	11.439
LOC106392145	1.40725	0.407748	0.0125804	14.7594
BNAA03G51540D	1.40645	0.364325	0.00353423	27.8883
LOC106421940	1.4044	0.376214	0.00528313	1202.01
LOC106406854	1.40354	0.440579	0.0259709	22.5547
LOC106365017	1.40015	0.440893	0.0266681	20.0528
LOC106372415	1.39955	0.296518	0.000133361	59.0657
LOC106438107	1.39856	0.204885	1.58504e-09	164.369
LOC106380980	1.39823	0.38241	0.00671745	19.9609
LOC106444964	1.3977	0.295823	0.000131157	64.4568
LOC106377307	1.39714	0.326952	0.000807767	155.26
LOC106396908	1.39607	0.288058	7.98543e-05	123.999
LOC106360936	1.39563	0.248902	2.01793e-06	76.5929
LOC106371001	1.39539	0.467067	0.0429487	40.6599
LOC106443880	1.39515	0.387337	0.0079876	55.2459
LOC106388004	1.39496	0.441535	0.0277644	26.7451
LOC106400990	1.39306	0.358827	0.00329423	89.5884
LOC106425834	1.39299	0.197738	3.76846e-10	943.4
LOC106445511	1.39242	0.285883	7.21905e-05	43.5235
LOC106427971	1.3911	0.344211	0.00190105	363.061
LOC106388251	1.39048	0.159571	1.28465e-15	220.656
LOC106377831	1.38834	0.404175	0.0132363	34.4787
LOC111202396	1.38571	0.4186	0.0187479	44.0438
LOC106417676	1.38566	0.401118	0.0124471	19.5853
LOC106398162	1.38462	0.351968	0.00275879	15.462
LOC111201003	1.38446	0.289018	0.000100985	1227.18
LOC106364544	1.38131	0.330246	0.00113206	47.6531
LOC111202978	1.37961	0.313132	0.000486212	24.1377
LOC106428561	1.37894	0.464874	0.0451455	37.7789
LOC106428700	1.37884	0.294192	0.000153247	31.0132
LOC106440971	1.3771	0.358183	0.00371184	23.0054
LOC111207936	1.37688	0.219742	5.21766e-08	65.7394
LOC111207937	1.37688	0.219742	5.21766e-08	65.7394
LOC106450724	1.37688	0.219742	5.21766e-08	65.7394
LOC106450529	1.37688	0.219742	5.21766e-08	65.7394
LOC106440241	1.37681	0.388084	0.00947862	19.0977
LOC106447525	1.37602	0.40687	0.0152888	53.7591
LOC106431221	1.37163	0.357295	0.0037778	15.5916
LOC106391815	1.36967	0.325723	0.0010397	121.02
LOC106441774	1.36797	0.426781	0.0247523	19.1355
LOC106443142	1.36791	0.366149	0.00523834	17.0766
LOC111197770	1.36565	0.358418	0.00415044	26.2219
LOC106428938	1.36339	0.211044	1.66997e-08	111.354
LOC106367075	1.36294	0.327298	0.00121117	87.831
LOC106424070	1.36149	0.216424	4.54148e-08	84.7168
LOC111215000	1.36092	0.429522	0.0271138	18.1096
LOC106392493	1.36088	0.424753	0.0248453	16.0367
LOC106362094	1.36066	0.208046	1.0047e-08	47.0859
LOC106382834	1.36034	0.418775	0.0220506	17.3486
LOC106438194	1.35914	0.196599	9.1081e-10	210.737
LOC106370073	1.35889	0.413839	0.0201334	14.8037
LOC106349247	1.35813	0.359982	0.00465364	23.5895
LOC106407264	1.35813	0.359982	0.00465364	23.5895
LOC106386300	1.35604	0.302419	0.000353502	57.599
BNAC07G08130D	1.35545	0.434546	0.0308933	15.5006
LOC106390732	1.35351	0.330131	0.00152674	54.9293
LOC111200369	1.35143	0.141908	9.2735e-19	493.98
LOC106438387	1.35135	0.356818	0.00444735	214.49
BNAA03G33690D	1.35074	0.411433	0.0201691	14.975
LOC106372093	1.349	0.373168	0.00767604	442.957
LOC106370892	1.34707	0.210898	2.57673e-08	570.333
LOC106432840	1.3452	0.345209	0.00314104	23.1198
LOC106360989	1.34471	0.191469	4.34728e-10	186.209
LOC106347305	1.34419	0.334045	0.0020092	33.0605
LOC106440898	1.34319	0.373013	0.00801377	72.179
LOC106445090	1.33882	0.347495	0.00361471	49.3894
LOC106386650	1.33379	0.347865	0.00383968	27.4855
LOC111199328	1.33368	0.233944	1.25898e-06	64.3102
LOC111204204	1.33368	0.312559	0.000825992	85.1362
LOC106446981	1.33145	0.223436	3.13527e-07	205.868
LOC106390935	1.32731	0.450536	0.047297	43.7187
LOC106391629	1.32671	0.388347	0.0139707	35.0292
LOC106396806	1.32527	0.30197	0.00051861	27.1151
LOC106396558	1.3251	0.432618	0.0355707	24.2919
LOC106397382	1.32484	0.31197	0.000888878	70.3018
LOC106366747	1.32368	0.274656	8.89843e-05	88.4151
LOC106364495	1.32228	0.33918	0.00312513	32.5248
LOC106348556	1.32175	0.414524	0.0258127	39.0813
LOC106439010	1.32147	0.333361	0.00248064	26.5384
LOC106382799	1.32133	0.34529	0.00394264	16.7958
LOC106404738	1.32052	0.434154	0.0374894	16.9863
LOC106362760	1.31975	0.334847	0.00269197	37.2849
LOC106390953	1.31919	0.44244	0.0434341	10.8211
LOC106400635	1.31819	0.26945	6.53653e-05	55.814
LOC106394550	1.31743	0.233226	1.62867e-06	43.2128
LOC106452832	1.31654	0.372829	0.00998354	19.1812
LOC111213309	1.31561	0.438336	0.0414812	11.4675
LOC106427696	1.31283	0.393306	0.01732	307.449
LOC106442587	1.3126	0.410608	0.0253185	17.2102
LOC106351733	1.31228	0.354274	0.00579591	23.276
LOC111207718	1.31228	0.354274	0.00579591	23.276
LOC106416607	1.31125	0.327706	0.0021756	31.5865
LOC106434082	1.31014	0.352724	0.00561082	19.9923
LOC106382041	1.30994	0.336335	0.00315777	52.0427
LOC106411688	1.30985	0.247026	9.47401e-06	56.3108
LOC106381370	1.30971	0.377227	0.0118231	25.0976
LOC111202402	1.30828	0.307396	0.000860092	23.2457
LOC106396485	1.30767	0.423715	0.03355	89.7344
LOC106429848	1.30742	0.275522	0.000121726	29.2364
LOC106390458	1.30504	0.232544	1.98034e-06	150.711
LOC106369470	1.30422	0.401938	0.0222567	14.7185
LOC106451905	1.30345	0.234369	2.55243e-06	56.8196
LOC106387537	1.30322	0.369345	0.0100556	31.3947
LOC106439990	1.30317	0.356386	0.00671422	17.427
LOC106352044	1.30254	0.206781	4.32844e-08	268.146
LOC106440815	1.30251	0.389868	0.0172039	16.5078
LOC106445377	1.30096	0.263934	5.53113e-05	44.6165
LOC106438394	1.30089	0.31368	0.00129061	65.6186
LOC106371285	1.30027	0.21516	1.96729e-07	347.069
LOC106454769	1.29744	0.343016	0.00450629	29.6315
BNAA09G01560D	1.29684	0.292057	0.000425072	123.391
LOC106444974	1.29618	0.263995	6.01691e-05	35.5695
LOC111199726	1.29554	0.293506	0.000470931	159.835
LOC106383090	1.29379	0.353628	0.00668188	18.1864
LOC111198044	1.29048	0.204385	3.96617e-08	722.584
BNAC08G06500D	1.29032	0.166618	2.72941e-12	91.1401
LOC106411628	1.29032	0.405323	0.0261099	14.8437
LOC106451053	1.28792	0.421357	0.0361332	14.535
LOC106446545	1.28721	0.262908	6.41671e-05	155.087
LOC106396681	1.27673	0.25486	3.85935e-05	71.3719
LOC106435412	1.2739	0.136528	5.2591e-18	961.007
LOC106399290	1.27109	0.223453	1.33846e-06	163.14
LOC106348964	1.26961	0.379814	0.0171045	213.78
LOC106354548	1.26757	0.249532	2.78548e-05	42.3234
LOC106347895	1.26748	0.272979	0.000184541	684.95
LOC106400807	1.26722	0.345493	0.00649461	25.6786
LOC106421196	1.26719	0.430188	0.047344	9.58901
LOC106364691	1.26583	0.411003	0.0340263	11.2548
LOC106376105	1.26488	0.235137	6.52976e-06	125.288
LOC106387448	1.26475	0.137259	1.52228e-17	792.159
LOC106345369	1.26411	0.345962	0.00677226	53.7958
LOC106443549	1.26326	0.360455	0.0107631	25.2393
LOC106443280	1.26239	0.0934643	1.92364e-38	550.585
LOC106349422	1.26209	0.428755	0.04754	55.9079
LOC106447667	1.26061	0.262361	9.44068e-05	102.835
LOC111215116	1.26061	0.262361	9.44068e-05	102.835
LOC106389021	1.25955	0.31813	0.00252525	90.8668
LOC106416077	1.25669	0.420974	0.043082	30.4282
LOC111212932	1.25637	0.229867	4.21031e-06	51.2373
LOC106420960	1.25434	0.217585	9.01369e-07	63.1249
LOC106391840	1.25398	0.408517	0.0349873	39.1244
LOC106401995	1.25253	0.279949	0.000369144	244.2
LOC106389899	1.2521	0.322462	0.00328716	31.0884
LOC106451161	1.25099	0.360453	0.0118674	37.2855
LOC106430600	1.25043	0.217536	9.80712e-07	1263.28
LOC111213734	1.25032	0.360179	0.0118375	36.9784
LOC111212583	1.24917	0.217932	1.06371e-06	78.1733
LOC106424281	1.24754	0.368035	0.0149889	14.0761
LOC106392398	1.24726	0.336889	0.00582309	30.3834
BNAC08G47810D	1.24657	0.361095	0.012543	126.921
LOC106370258	1.24615	0.418431	0.0438076	13.8715
BNAC07G00210D	1.24585	0.416464	0.0424853	13.821
LOC106443396	1.24287	0.382326	0.0219322	14.2565
LOC106422820	1.24251	0.236384	1.1998e-05	122.835
BNAA05G34660D	1.24223	0.294077	0.000972185	29.8457
LOC106397451	1.24063	0.330239	0.00491312	24.748
LOC106361386	1.24015	0.324044	0.00394264	25.4527
LOC106392057	1.23981	0.357084	0.0118231	21.9111
LOC106425885	1.23673	0.348186	0.00937982	203.34
LOC106427439	1.23568	0.383392	0.0235358	28.4442
LOC106433728	1.23499	0.300028	0.00144205	51.8644
LOC111211609	1.23276	0.332082	0.00564915	40.059
LOC106402048	1.23156	0.403732	0.0366803	23.0921
BNAC01G40110D	1.23147	0.283845	0.000627925	500.699
LOC106443900	1.23013	0.386429	0.0261112	22.4277
LOC111204203	1.22867	0.321844	0.00405353	1169.78
LOC106358932	1.22719	0.288529	0.000868686	45.8525
LOC106365787	1.22695	0.330952	0.00573485	27.716
LOC106365546	1.22617	0.415543	0.0467777	20.3846
LOC106365932	1.2261	0.288674	0.000887914	315.974
BNAC01G11070D	1.2257	0.251947	7.39336e-05	92.3508
LOC106419546	1.22515	0.408678	0.041807	102.172
LOC106428298	1.22347	0.359407	0.0144145	52.821
LOC106356182	1.22294	0.319672	0.00395124	22.3884
LOC106376261	1.22284	0.254969	9.83251e-05	1838.62
LOC111213628	1.22251	0.32311	0.00449603	28.9092
LOC106372389	1.22057	0.356883	0.0138071	29.1124
LOC106352874	1.21809	0.357718	0.0143842	13.6632
LOC106441578	1.21795	0.370202	0.0197814	70.1051
LOC106452079	1.21795	0.387437	0.0290089	97.6216
BNAA01G33590D	1.21666	0.292767	0.00124882	218.413
LOC106453221	1.21594	0.293922	0.00133679	29.2133
LOC106438071	1.21491	0.318627	0.00410935	62.6874
LOC106388107	1.21436	0.276416	0.00051022	52.8118
LOC106391332	1.2127	0.311951	0.00324004	128.359
LOC106364892	1.21026	0.188257	2.00381e-08	239.201
LOC106360591	1.20899	0.282628	0.000794975	181.84
LOC106445021	1.20859	0.374025	0.0229772	14.5426
LOC106436497	1.20474	0.18649	1.66997e-08	187.522
LOC106423897	1.20274	0.256376	0.000150145	583.104
LOC106359513	1.20131	0.206881	7.12909e-07	86.9313
LOC106431161	1.20038	0.301938	0.00238377	50.7233
BNAA09G35810D	1.20034	0.252037	0.000113244	196.905
LOC106353285	1.19999	0.239552	3.85943e-05	50.359
BNAA03G32230D	1.19893	0.284955	0.00102942	100.941
LOC106449143	1.19765	0.221507	5.73673e-06	78.7087
LOC111204399	1.19582	0.348242	0.0132656	34.4911
LOC106363816	1.19574	0.352947	0.015036	23.3557
LOC106376906	1.19129	0.263431	0.000301649	63.1937
LOC106367596	1.19123	0.296774	0.00207981	33.4212
LOC106364474	1.19107	0.366273	0.0218762	26.5273
LOC106390085	1.1908	0.152631	1.84073e-12	292.169
LOC106348442	1.19001	0.27466	0.000643287	1810.6
LOC111208838	1.18989	0.308995	0.0036369	111.586
LOC106371958	1.18845	0.262466	0.00029513	92.6004
LOC106399298	1.18805	0.33598	0.00983789	194.619
LOC106384930	1.18797	0.307283	0.00346555	225.406
LOC106388749	1.18719	0.35381	0.0165391	62.9935
LOC106411708	1.18575	0.177263	3.87466e-09	283.261
LOC106411307	1.1852	0.279047	0.000887914	31.6996
LOC106418258	1.18386	0.400246	0.046044	22.3177
LOC106426406	1.18386	0.400246	0.046044	22.3177
LOC106384847	1.18192	0.370559	0.0257691	83.9285
LOC106440160	1.1805	0.18122	1.18385e-08	490.369
BNACNNG41290D	1.18038	0.210765	2.07441e-06	109.136
LOC106434275	1.18011	0.360151	0.020539	31.0794
LOC106353438	1.17818	0.270776	0.000599431	3005.01
LOC106420455	1.17758	0.259529	0.000283947	334.521
LOC106353572	1.17726	0.357485	0.0196525	28.4326
LOC111206695	1.17524	0.224719	1.35769e-05	152.565
LOC106353387	1.17375	0.351349	0.0172103	175.24
LOC106452407	1.17272	0.155968	1.36032e-11	163.776
LOC106416166	1.17215	0.336927	0.0115796	25.0843
LOC106381518	1.17148	0.302057	0.00333792	51.1249
LOC111200417	1.17086	0.399527	0.0491477	12.8017
LOC106419398	1.16958	0.375244	0.0310414	28.6751
LOC106385048	1.16866	0.254636	0.000231322	69.3374
LOC106353868	1.16844	0.212965	3.79411e-06	117.466
LOC106397636	1.16467	0.359147	0.022358	34.9338
LOC106451716	1.16236	0.232787	4.13873e-05	113.285
LOC111213409	1.16186	0.374136	0.0320681	31.0849
LOC106360292	1.16162	0.194571	2.9339e-07	93.0851
LOC106407721	1.15898	0.201763	9.99073e-07	265.831
LOC106434544	1.15869	0.284861	0.00172356	23.8932
LOC106381182	1.15644	0.285603	0.00184595	40.4536
LOC106451996	1.15562	0.18882	1.23963e-07	101.162
LOC106347167	1.1533	0.381529	0.0393928	50.2793
LOC106419335	1.15319	0.12611	2.86219e-17	239.011
LOC106381545	1.15316	0.238266	8.22959e-05	50.5797
BNAA04G26570D	1.15307	0.3564	0.0228436	19.8296
LOC106434210	1.15276	0.261054	0.000467507	28.4521
LOC106376950	1.15162	0.363904	0.027372	46.338
LOC106384051	1.14854	0.310884	0.00597817	82.8432
BNAA10G16440D	1.14678	0.258729	0.000438401	42.0515
LOC106397696	1.14658	0.237979	8.9453e-05	92.3594
LOC106418378	1.14587	0.266687	0.000739889	144.301
LOC106358863	1.14577	0.348161	0.0197363	16.422
LOC106388931	1.14479	0.201908	1.46532e-06	88.4092
LOC106360391	1.14476	0.262769	0.000587372	89.6746
LOC106387464	1.14361	0.278776	0.00151456	26.042
LOC106392535	1.14015	0.38507	0.0457041	27.3017
BNAANNG25290D	1.13737	0.382337	0.0441729	17.8822
LOC111213210	1.13643	0.269784	0.00101261	139.99
LOC106445297	1.13643	0.269784	0.00101261	139.99
LOC106381063	1.1358	0.375668	0.0393508	61.4816
LOC106358487	1.13539	0.372815	0.0370913	68.8126
LOC106370603	1.13511	0.349004	0.0218417	22.382
BNAC03G39190D	1.13431	0.246073	0.000212047	176.303
LOC106353937	1.13193	0.357175	0.0270793	22.012
LOC106454172	1.13193	0.357175	0.0270793	22.012
LOC106438669	1.13104	0.331877	0.0142658	26.7121
LOC106437653	1.13077	0.178673	3.6353e-08	222.163
LOC106382101	1.13077	0.178673	3.6353e-08	222.163
LOC106441064	1.13012	0.366805	0.0339708	60.6605
LOC106432232	1.12439	0.225867	4.41746e-05	91.4946
LOC106410171	1.12389	0.331574	0.0149923	25.6398
LOC111199665	1.12369	0.354326	0.0269469	36.1324
LOC106400939	1.1224	0.209057	6.86198e-06	72.2891
LOC106354264	1.12103	0.189206	3.78725e-07	235.531
nad1	1.12077	0.378711	0.0458963	22.9495
LOC106438014	1.11943	0.349083	0.0246706	53.578
LOC111198706	1.11842	0.316855	0.0100203	64.6526
LOC106438260	1.11756	0.226248	5.29678e-05	62.9658
LOC106406080	1.11716	0.289906	0.00361057	52.9611
LOC106367099	1.11596	0.365393	0.0363552	87.4902
LOC106443188	1.11449	0.327766	0.0145719	31.3913
LOC106385135	1.11449	0.327766	0.0145719	31.3913
LOC106388452	1.11288	0.283073	0.00277867	80.859
LOC106362164	1.1128	0.380273	0.0495835	53.7967
LOC106440858	1.11271	0.378649	0.0480959	36.0566
LOC106372431	1.11206	0.268535	0.00131789	50.8231
BNAC09G43880D	1.11034	0.342233	0.0222808	31.3944
LOC106428976	1.10921	0.375459	0.0464456	14.4499
LOC106427995	1.10573	0.337692	0.0206433	31.7532
LOC106392275	1.10493	0.296046	0.00528639	29.6524
LOC106412831	1.10357	0.326609	0.0154049	25.7505
LOC111198107	1.10267	0.338575	0.0216169	29.1867
LOC106439239	1.10255	0.364082	0.0388474	21.1291
LOC106372573	1.10195	0.251144	0.000519712	182.748
LOC106430812	1.10172	0.264866	0.00123185	40.6826
BNAA03G47210D	1.1016	0.3251	0.0150146	28.6093
LOC106351989	1.10005	0.317379	0.0120176	22.9985
LOC111205059	1.09904	0.218924	3.66609e-05	45.1425
LOC106406056	1.09677	0.219856	4.23504e-05	123.507
LOC106450186	1.09609	0.231119	0.000122688	54.8083
LOC106392124	1.09478	0.226805	8.65235e-05	61.7111
BNAC03G43110D	1.09434	0.345166	0.0269983	40.2488
LOC106346487	1.09285	0.361724	0.0395081	18.7016
LOC106432224	1.0921	0.320426	0.0142633	27.1171
LOC106354060	1.09119	0.296054	0.00614694	39.3362
LOC106453252	1.09021	0.202327	6.26187e-06	404.45
LOC106439490	1.09003	0.292803	0.00545628	35.6862
LOC106401112	1.08997	0.360579	0.0393928	19.0763
LOC106441358	1.08962	0.185111	4.72234e-07	639.503
LOC106430798	1.08871	0.253188	0.000731312	341.227
LOC106381474	1.08867	0.303773	0.00846014	25.8873
LOC106361331	1.0882	0.361869	0.040854	32.8308
LOC106396631	1.08771	0.347695	0.0301941	21.8307
LOC106388788	1.08717	0.332078	0.0206499	33.7058
LOC106362453	1.08706	0.288143	0.00465367	103.402
LOC106358147	1.08691	0.298972	0.00721728	45.0042
LOC106407110	1.08572	0.259653	0.00113478	35.2532
LOC106406567	1.08543	0.110677	6.79477e-20	521.092
LOC106376410	1.08414	0.253193	0.000784521	32.3938
LOC106349150	1.08335	0.310407	0.0111951	18.6041
LOC111211204	1.08194	0.307899	0.0104676	20.0794
LOC106429326	1.08108	0.309712	0.011189	81.0636
LOC106428790	1.0785	0.255746	0.000998508	139.865
LOC106413921	1.07847	0.234109	0.00021414	107.735
LOC111214172	1.07737	0.276609	0.00315741	50.7599
LOC106438191	1.07737	0.276609	0.00315741	50.7599
LOC106390591	1.07732	0.276367	0.00312729	61.1791
LOC106361811	1.07676	0.130151	4.9624e-14	1332.14
LOC106445717	1.0763	0.189521	1.39821e-06	3631.44
LOC106446162	1.0752	0.334029	0.0238099	25.6122
LOC106371911	1.07509	0.21909	6.07873e-05	65.3456
LOC111205394	1.07433	0.32806	0.0206355	23.9574
BNAC07G40590D	1.07184	0.235712	0.000272866	109.871
LOC106426323	1.07054	0.331802	0.023307	101.277
LOC106354597	1.06914	0.225974	0.000128143	58.024
LOC106405651	1.06833	0.31058	0.013037	68.2915
LOC106396219	1.06698	0.350113	0.0368996	17.664
LOC106406669	1.06609	0.352633	0.0393622	24.6797
LOC111215777	1.06588	0.309117	0.0126938	25.349
LOC106399346	1.06472	0.294197	0.00757775	21.6236
BNAC08G08950D	1.06461	0.294895	0.00779876	70.6677
LOC106412124	1.06454	0.295303	0.00791456	78.3737
LOC106353822	1.06417	0.345336	0.03394	21.5804
LOC106390939	1.06344	0.204487	1.56154e-05	64.2111
LOC106365770	1.06338	0.289823	0.00647659	41.8169
LOC111213804	1.06311	0.360991	0.0474118	178.797
BNAC02G46580D	1.06142	0.271903	0.00306633	37.4973
LOC106374600	1.06032	0.321089	0.0191571	38.9265
LOC106349654	1.05916	0.348415	0.0376274	19886.8
LOC106346950	1.05679	0.154538	1.45966e-09	1383.26
LOC106406978	1.05539	0.29416	0.0083462	47.3444
LOC106410604	1.0533	0.357157	0.0469498	101.282
LOC106447963	1.05327	0.209787	3.66264e-05	319.166
LOC106367143	1.05201	0.273712	0.00372122	999.651
LOC106430772	1.0519	0.207258	2.82808e-05	126.51
LOC106427931	1.05133	0.303719	0.0122063	872.969
LOC106418246	1.0502	0.260803	0.00199484	1341.91
LOC106409192	1.04886	0.320742	0.0208474	284.608
LOC106450557	1.04884	0.32902	0.0258362	26.0653
LOC106443277	1.04655	0.282654	0.00581914	36.997
LOC106362214	1.04578	0.352538	0.0451327	39.1497
LOC106382208	1.04515	0.221765	0.000137423	212.874
LOC106358015	1.04318	0.32528	0.0246602	20.7523
LOC106452085	1.04308	0.306436	0.0144213	26.2357
LOC106382750	1.04207	0.338257	0.0339842	4104.86
LOC106452841	1.0417	0.21796	0.000105631	134.077
LOC106451567	1.04098	0.307526	0.0151514	175.717
LOC106387716	1.04078	0.269488	0.00351693	80.6248
LOC106367116	1.03808	0.240193	0.000670155	148.848
LOC106397138	1.03798	0.203459	2.48929e-05	123.333
LOC106453017	1.0377	0.243783	0.000858328	36.6431
LOC106345754	1.03756	0.326382	0.0264506	449.141
LOC106379569	1.03702	0.35411	0.0493715	26.4504
LOC111208992	1.03639	0.267451	0.00337175	37.7348
LOC106389188	1.03589	0.235723	0.000508527	39.4558
LOC106367703	1.03548	0.28704	0.00784532	71.5825
LOC106417693	1.03166	0.335712	0.0346812	16.0791
LOC106447086	1.0313	0.303947	0.0148532	617.03
LOC106411622	1.02933	0.202657	2.78922e-05	8325.21
BNAC08G16870D	1.02819	0.216413	0.000119093	47.027
LOC106436726	1.02792	0.21637	0.000119114	59.0017
LOC106441261	1.02681	0.283503	0.00751899	29.4078
LOC106401895	1.02627	0.125478	1.05177e-13	868.991
LOC106349368	1.02547	0.282209	0.00725619	113.534
LOC106428278	1.02417	0.217954	0.000145358	336.93
BNAA04G16030D	1.0223	0.237051	0.000693667	46.0088
LOC106367536	1.02173	0.335531	0.037111	76.2221
LOC106409161	1.02172	0.273476	0.00523834	62.8507
LOC106391307	1.02022	0.289785	0.0102745	233.543
LOC106437496	1.01943	0.252817	0.00196187	37.9315
LOC106428764	1.01941	0.241975	0.00101261	152.08
LOC106447401	1.01925	0.269082	0.0044409	158.152
BNAA10G23470D	1.01896	0.304804	0.0170937	45.366
LOC111213630	1.01747	0.269825	0.00468192	207.618
LOC106376787	1.01588	0.237856	0.000813291	81.1299
LOC106366199	1.01583	0.265812	0.00400411	85.6742
LOC111215060	1.01552	0.227112	0.000372761	523.725
LOC106438101	1.01445	0.28208	0.00812803	80.6893
LOC111199187	1.01371	0.309288	0.0204942	26.2044
LOC106382386	1.01291	0.271386	0.00528639	46.2985
LOC106346862	1.01281	0.190613	9.03515e-06	75.1772
LOC106352938	1.01252	0.145328	6.3599e-10	228.095
LOC106428094	1.01137	0.24668	0.00152674	60.117
LOC106347784	1.00943	0.273936	0.00616203	49.0262
BNAC05G37860D	1.00805	0.199908	3.28905e-05	102.761
LOC106415678	1.00754	0.19887	2.94046e-05	122.259
LOC106368528	1.00614	0.156124	1.83419e-08	204.47
LOC106376015	1.0057	0.338387	0.0445091	86.1337
LOC106452422	1.00555	0.211917	0.000121726	109.162
LOC106385275	1.00552	0.297288	0.015276	22.669
LOC106397618	1.00416	0.199922	3.6276e-05	233.374
LOC106348515	1.00262	0.337709	0.0448635	383.668
LOC106415947	1.00224	0.304049	0.0194785	35.6098
LOC111206042	1.00208	0.264837	0.00449461	65.5739
LOC106452115	1.0017	0.242828	0.0013961	56.5396
LOC106440999	1.00065	0.283736	0.0101009	256.292

## Sheet: Topas_ovules_downregulated
Gene ID	log2FoldChange	lfcSE	adj p-value	baseMean
LOC106349218	-24.2412	3.02686	3.95382e-13	52.3412
LOC106446881	-23.802	3.02709	1.18585e-12	38.8954
LOC106436996	-23.5727	3.02729	2.05092e-12	31.6117
LOC106420721	-23.1114	3.0276	6.40893e-12	24.6606
LOC106447355	-8.95706	1.94147	0.00020862	177.903
LOC106428697	-8.66663	2.6732	0.0224037	56.1707
LOC111208215	-7.71543	1.61148	0.000102095	19.5256
LOC106451857	-7.52108	1.44618	1.56154e-05	17.0714
LOC106371380	-7.15355	1.21168	4.27628e-07	13.1822
LOC106377137	-6.74974	1.14829	4.92995e-07	9.96754
LOC111212846	-6.71764	1.45824	0.00021414	9.76019
LOC106404496	-6.29599	1.93114	0.021453	7.29139
LOC106387152	-6.14244	1.22533	3.79854e-05	6.56077
LOC106362257	-6.0957	1.99962	0.0368261	6.42781
LOC106418607	-6.09009	1.97635	0.03394	6.33235
LOC106372442	-6.08222	1.95177	0.0310843	6.28926
LOC106360255	-5.94493	1.78332	0.0175214	8.62151
LOC106402686	-5.86099	1.98256	0.0461971	5.39426
LOC106446715	-5.76967	1.41286	0.00162045	5.04094
LOC106399603	-5.76742	1.77973	0.0224888	7.66542
LOC106350544	-5.01201	1.20923	0.00130227	3.01012
LOC106407414	-4.80797	1.22265	0.00277109	2.61167
LOC106353973	-4.47205	0.612833	6.50136e-11	16.2044
LOC106417789	-4.379	0.969071	0.000305147	8.92994
LOC106361362	-4.27669	1.18073	0.0075164	4.20614
LOC106354755	-4.26176	1.00532	0.00091534	18.5529
LOC106358983	-4.25767	1.1687	0.00703709	2.76939
LOC111215195	-4.0378	1.25122	0.0232609	6.88636
LOC106370370	-4.03633	1.09221	0.00595522	3.59961
LOC111203354	-4.02492	1.22491	0.0200093	3.58405
LOC111208315	-4.02272	1.10904	0.00740451	24.4356
LOC106402880	-3.88223	1.12767	0.0129306	21.9447
LOC106438862	-3.74378	1.16098	0.0234334	3.00019
LOC111198499	-3.71011	1.18364	0.0297358	9.04761
LOC106387366	-3.70109	1.05126	0.0102745	11.0273
LOC106379830	-3.6223	1.20773	0.0416814	6.45736
LOC106443544	-3.56598	1.14021	0.0302548	5.41279
LOC106413797	-3.54509	0.441141	3.24305e-13	36.3434
LOC111211779	-3.53932	1.03717	0.0140922	9.44699
LOC111215646	-3.48441	0.440689	8.50896e-13	21.9333
LOC106359140	-3.43196	1.16908	0.0484977	5.38602
LOC106397493	-3.34888	0.88719	0.00462802	5.5504
LOC106418417	-3.32801	0.428095	2.21788e-12	23.4292
LOC106414937	-3.31313	0.951036	0.0114153	5.22819
LOC106346830	-3.3051	0.890328	0.00564915	24.0056
LOC106384926	-3.29005	0.661292	4.467e-05	13.8259
LOC106450846	-3.24737	0.967938	0.0165618	4.17424
LOC106352151	-3.22379	0.600526	6.87423e-06	75.8689
LOC111197793	-3.17001	1.05167	0.0401648	18.8712
LOC106419065	-3.00668	0.409702	4.92252e-11	34.318
LOC111214730	-3.00318	0.978023	0.0348942	36.3317
LOC106426815	-3.00318	0.978023	0.0348942	36.3317
LOC106411684	-2.96963	0.929122	0.0253327	3.41364
LOC106451203	-2.85004	0.718795	0.00247553	8.62053
LOC106420486	-2.7891	0.577256	8.50334e-05	10.3601
LOC106399801	-2.77906	0.914011	0.0375911	3.95691
LOC106386229	-2.77385	0.743647	0.00532789	7.09836
LOC106369528	-2.7712	0.528194	1.25922e-05	11.0529
LOC106419852	-2.70373	0.578724	0.00016354	15.0231
LOC106444113	-2.69354	0.808017	0.0175217	6.00253
LOC106393562	-2.68533	0.719401	0.00528313	10.388
LOC111203398	-2.67244	0.9088	0.0478931	78.8193
BNAC03G44620D	-2.63563	0.381712	9.46212e-10	20.8044
LOC111207419	-2.60319	0.67361	0.00348384	7.03388
LOC106440667	-2.52356	0.392961	2.08995e-08	148.461
LOC106347791	-2.52108	0.770562	0.0207525	5.95583
LOC111204234	-2.51983	0.834205	0.0395599	4.5719
LOC106364874	-2.50916	0.673305	0.0053925	8.79451
LOC106377116	-2.49762	0.455643	3.89704e-06	15.4027
LOC106439231	-2.48615	0.485783	2.31285e-05	49.2112
LOC111214132	-2.48615	0.485783	2.31285e-05	49.2112
LOC106415259	-2.4391	0.556951	0.000537656	13.7314
LOC106446457	-2.42175	0.589346	0.00147488	10.1096
LOC106445438	-2.40159	0.654769	0.00649461	12.8648
LOC106441244	-2.39329	0.541699	0.000464142	11.4988
LOC111212941	-2.35103	0.368386	2.66004e-08	23.1792
LOC106346380	-2.34831	0.739905	0.0267902	10.8579
LOC106440426	-2.33944	0.666508	0.0106002	5.3992
LOC106366102	-2.31994	0.521305	0.000407798	11.4649
LOC106354488	-2.29815	0.330206	6.67667e-10	23.406
LOC106426547	-2.29621	0.683863	0.0164234	7.51115
LOC106416489	-2.28733	0.48584	0.000140601	20.6952
LOC106352625	-2.28292	0.0878794	1.53985e-144	1148.71
LOC106403079	-2.28172	0.70703	0.0232609	4.69701
LOC106451862	-2.22623	0.642059	0.0119712	11.0698
LOC106450461	-2.20865	0.421633	1.30656e-05	14.4863
LOC106423531	-2.20424	0.417029	1.03105e-05	14.5121
BNAA09G30740D	-2.18615	0.662381	0.0192374	7.65737
LOC106346489	-2.18118	0.360085	1.81982e-07	113.222
LOC106376623	-2.16725	0.681928	0.0265115	161.026
LOC106365420	-2.16338	0.555273	0.00314664	14.9142
LOC106365421	-2.16338	0.555273	0.00314664	14.9142
LOC106411303	-2.15279	0.313513	1.21037e-09	29.7138
LOC106376382	-2.14633	0.696707	0.0339842	5.21986
LOC106440583	-2.12995	0.310097	1.19784e-09	34.5477
LOC106348621	-2.12962	0.0920534	2.17943e-114	513.984
LOC106348623	-2.12962	0.0920534	2.17943e-114	513.984
LOC106366081	-2.11252	0.516279	0.00157327	10.3782
LOC106390410	-2.11118	0.238496	3.82294e-16	61.5376
LOC106377306	-2.10793	0.58106	0.00739728	7.44326
LOC106371241	-2.0925	0.255286	9.1339e-14	106.355
LOC106449311	-2.0873	0.243682	4.44172e-15	51.6221
LOC106366011	-2.07587	0.540018	0.00371669	8.45154
LOC106406682	-2.05919	0.421517	6.73763e-05	14.7609
LOC106347463	-2.0548	0.353094	6.6812e-07	22.9923
LOC111201418	-2.03762	0.581994	0.0108631	9.48852
LOC106440678	-2.03674	0.277229	4.65393e-11	28.5099
LOC106369850	-2.0354	0.552417	0.00616446	67.6228
LOC106391132	-2.025	0.46476	0.000586341	12.8033
LOC106366056	-2.02137	0.463777	0.000583537	15.5413
LOC106420517	-1.98836	0.676417	0.047981	19.7
LOC106361082	-1.96394	0.487582	0.00198782	17.707
LOC106450552	-1.95395	0.55923	0.0110819	7.68926
LOC106404900	-1.94349	0.33163	5.43428e-07	24.3524
BNAA05G19810D	-1.94208	0.651364	0.0434341	10.9549
LOC106452901	-1.93189	0.295726	1.05312e-08	38.3209
LOC111213873	-1.92803	0.542285	0.00928854	7.59487
LOC106405091	-1.92766	0.247599	2.06066e-12	48.7206
LOC106410577	-1.91785	0.467624	0.00152001	11.7973
LOC106400597	-1.9175	0.291375	7.79519e-09	86.0694
LOC106382139	-1.9174	0.6363	0.040257	9.79947
LOC106404304	-1.90315	0.466567	0.00164955	17.6536
LOC106440568	-1.89679	0.453821	0.00114311	114.375
LOC106446299	-1.89365	0.233238	1.69039e-13	93.3188
LOC106348260	-1.88481	0.295574	2.73581e-08	25.4401
LOC106362089	-1.87684	0.351825	8.1216e-06	64.1098
LOC106406175	-1.87065	0.293486	2.77946e-08	54.2427
LOC106451517	-1.87014	0.149435	7.40392e-33	402.035
LOC106352258	-1.86647	0.6142	0.0377278	6.05337
BNAC02G24220D	-1.86345	0.604953	0.0339931	8.03361
BNAA03G59840D	-1.85983	0.57182	0.0218417	8.36276
LOC106449051	-1.85767	0.545859	0.0144344	12.4015
LOC111213769	-1.85328	0.460993	0.00203231	73.4102
LOC111204233	-1.85328	0.460993	0.00203231	73.4102
LOC106392007	-1.85245	0.524961	0.0100491	13.0891
LOC106433816	-1.85231	0.426824	0.000625002	21.7373
LOC111197943	-1.84511	0.319218	8.28551e-07	34.5476
LOC106435413	-1.83431	0.512076	0.00850734	18.8039
LOC106430943	-1.82967	0.323293	1.54451e-06	276.617
LOC106419855	-1.82613	0.522153	0.0109645	17.4996
LOC111198983	-1.82572	0.576674	0.0272928	7.2244
LOC106389873	-1.82264	0.547531	0.0177639	11.7427
LOC106387783	-1.82209	0.498544	0.00675482	8.32419
LOC111210353	-1.8178	0.273302	4.93682e-09	55.762
LOC106453015	-1.81008	0.524242	0.0125224	12.2548
LOC106387751	-1.80463	0.527192	0.0136776	7.55492
LOC106451391	-1.79549	0.607824	0.046474	6.50829
LOC106361647	-1.79547	0.380111	0.000131671	13.8693
LOC106433891	-1.79301	0.470373	0.00412491	13.8597
LOC106382835	-1.79145	0.196637	3.88101e-17	163.391
BNAC04G03430D	-1.79066	0.593886	0.0401225	11.6064
LOC106452749	-1.78575	0.523585	0.01417	13.5141
LOC106366674	-1.78351	0.298393	2.83274e-07	86.5317
LOC106382203	-1.77427	0.416081	0.000834309	21.1949
LOC106393539	-1.77174	0.297683	3.23813e-07	37.0606
LOC106429453	-1.76977	0.515459	0.0132701	10.9431
LOC106389890	-1.76672	0.385806	0.000240111	19.3596
LOC106367543	-1.76611	0.508528	0.0117932	10.6005
LOC106392035	-1.74918	0.543734	0.0239525	7.41645
LOC106352999	-1.74881	0.275071	3.06337e-08	471.806
LOC106434647	-1.74732	0.377559	0.000195814	48.4494
LOC106401322	-1.74461	0.398802	0.000547152	21.6077
LOC106376156	-1.73878	0.56083	0.0323924	11.2206
LOC106384710	-1.73299	0.4249	0.00165177	18.2031
LOC106356803	-1.73282	0.475914	0.00708433	13.2857
LOC111205882	-1.72403	0.568087	0.0381704	8.11606
LOC106388591	-1.72345	0.518887	0.0181644	21.1759
LOC106348426	-1.72331	0.521416	0.0190027	10.2741
LOC106377679	-1.72278	0.326349	1.06557e-05	31.98
LOC111199291	-1.71904	0.233167	3.92173e-11	529.211
LOC106349507	-1.71822	0.277292	7.89623e-08	100.549
BNAA01G11140D	-1.70849	0.472395	0.00764185	61.6905
LOC106354494	-1.70268	0.496165	0.0133363	9.63849
LOC106382033	-1.70207	0.33749	3.28097e-05	23.3842
LOC106363264	-1.69811	0.342842	4.96778e-05	56.3061
LOC106389112	-1.69439	0.211273	3.65488e-13	61.5289
BNAA03G07910D	-1.66992	0.343073	7.30963e-05	28.8751
LOC106399676	-1.66944	0.330044	3.05515e-05	23.8444
LOC106440462	-1.65692	0.482702	0.0133026	12.3106
LOC106435112	-1.65596	0.344835	9.55802e-05	38.5589
LOC106434677	-1.6552	0.50357	0.0199506	8.46767
LOC111211303	-1.65157	0.283703	6.62761e-07	52.3228
LOC106407562	-1.64904	0.374012	0.000480163	85.8865
LOC106372753	-1.64762	0.415003	0.00243427	14.7966
LOC111215760	-1.64402	0.410574	0.00215469	16.1321
LOC106387141	-1.64393	0.306099	6.80875e-06	46.6255
LOC106396110	-1.6422	0.464244	0.00979889	13.0604
LOC106422894	-1.63878	0.180517	5.12495e-17	116.526
LOC111202323	-1.63743	0.328399	4.27778e-05	21.6607
LOC106350952	-1.63581	0.289218	1.57026e-06	43.1755
LOC106360532	-1.6348	0.172229	1.23906e-18	103.64
LOC106423497	-1.63464	0.282925	8.38963e-07	28.6509
BNAA02G04750D	-1.63188	0.264215	8.87599e-08	110.025
LOC106372504	-1.62921	0.318465	2.32927e-05	43.4033
LOC106410465	-1.62915	0.35046	0.000180838	20.5947
BNAA09G37840D	-1.62856	0.480999	0.0151199	11.9319
LOC106444056	-1.61863	0.41822	0.00342096	32.123
LOC111211058	-1.60532	0.523238	0.0351252	18.2439
LOC106418611	-1.60449	0.340874	0.000140837	31.3146
LOC106411064	-1.60144	0.230855	7.78734e-10	225.919
LOC106396682	-1.59396	0.256616	7.2139e-08	88.966
LOC106445011	-1.59247	0.311814	2.43214e-05	32.3989
LOC106348254	-1.59114	0.327728	7.72282e-05	69.7005
LOC106420587	-1.591	0.460185	0.0123497	21.7965
LOC106379886	-1.59074	0.164381	2.2494e-19	392.377
LOC106440394	-1.58907	0.277081	1.05067e-06	32.5824
LOC106436052	-1.58585	0.312157	2.78235e-05	20.5064
LOC111198004	-1.58585	0.497139	0.0257482	9.45903
LOC106451520	-1.58556	0.14534	8.40272e-25	526.756
LOC106425178	-1.58299	0.197383	3.65488e-13	496.123
LOC106423709	-1.57674	0.137721	2.1575e-27	321.635
LOC106380888	-1.57429	0.463029	0.0145811	11.1091
LOC106438524	-1.571	0.156898	9.00531e-21	150.713
LOC106383186	-1.56794	0.512873	0.0360876	9.92151
LOC106435724	-1.56694	0.470382	0.0176344	113.037
LOC106429865	-1.56534	0.268584	6.42511e-07	42.9707
LOC106434557	-1.56065	0.425123	0.00643795	18.0971
LOC106396447	-1.55988	0.354482	0.000496983	21.8828
LOC106347586	-1.5587	0.140469	1.08771e-25	510.844
LOC106362048	-1.55751	0.198189	1.20838e-12	113.593
LOC106362050	-1.55751	0.198189	1.20838e-12	113.593
LOC106387519	-1.55083	0.418738	0.00580545	13.199
LOC106351453	-1.55036	0.331644	0.000161409	61.6677
LOC106447659	-1.54932	0.32065	8.50334e-05	27.4741
LOC106439984	-1.54647	0.437505	0.00988211	11.5978
LOC106400169	-1.54541	0.51323	0.0404809	9.88844
LOC106392133	-1.54355	0.329812	0.000157954	37.3208
LOC106379381	-1.54303	0.285554	5.81965e-06	32.114
LOC106431467	-1.54254	0.349011	0.000461456	20.9449
LOC106389407	-1.54118	0.228572	2.76759e-09	77.2586
LOC106402504	-1.53713	0.418002	0.00631879	32.3377
LOC106446333	-1.53706	0.506765	0.0383182	10.5109
LOC106438229	-1.53599	0.477571	0.0240051	49.6093
LOC106451681	-1.53303	0.476009	0.0237036	13.7199
LOC106354180	-1.53208	0.451769	0.0149167	23.0272
LOC106382415	-1.52706	0.417054	0.00662305	105.152
LOC106414857	-1.52523	0.401832	0.00432746	25.7122
LOC106451152	-1.52189	0.203149	1.65487e-11	176.199
LOC106414282	-1.52186	0.394435	0.00355231	33.6303
LOC106431570	-1.51886	0.333272	0.000261861	36.0274
LOC106447591	-1.5151	0.345172	0.000517556	28.3759
BNAC03G44070D	-1.51461	0.4515	0.0165749	15.7547
LOC106377438	-1.51226	0.405744	0.0053849	18.2945
LOC111200860	-1.50977	0.414033	0.00696131	16.4121
LOC106431312	-1.50679	0.511706	0.0474361	11.7023
LOC106445801	-1.49372	0.337923	0.000460685	26.5355
LOC106368687	-1.48553	0.317085	0.0001544	268.088
LOC106368549	-1.48255	0.4553	0.0216393	10.408
LOC106446889	-1.48142	0.39929	0.00568402	13.4792
LOC106432894	-1.4799	0.261428	1.5354e-06	82.6018
LOC106356721	-1.47959	0.498007	0.0446166	8.07065
LOC106429818	-1.47568	0.48384	0.0367096	12.631
LOC106365511	-1.47284	0.260444	1.5752e-06	55.4657
LOC106395051	-1.47249	0.462273	0.0259833	16.3073
LOC106345218	-1.4713	0.424178	0.0119251	11.5824
LOC106439847	-1.4705	0.312709	0.000143232	50.2459
LOC106382670	-1.46877	0.271323	5.54049e-06	152.312
LOC106426828	-1.46846	0.475394	0.033306	21.8364
LOC106352743	-1.46798	0.121584	1.52428e-30	579.037
LOC106381312	-1.46747	0.315753	0.000181234	45.5166
LOC106381313	-1.46747	0.315753	0.000181234	45.5166
LOC106382568	-1.46591	0.449346	0.0213176	20.6918
LOC106345175	-1.46293	0.271283	6.14589e-06	37.8266
LOC106381253	-1.46224	0.488561	0.0423199	9.28535
LOC106439758	-1.46033	0.222744	9.11673e-09	91.8362
LOC106436594	-1.45743	0.35333	0.00139692	64.6258
LOC106366982	-1.4556	0.381139	0.00403866	45.5067
LOC106426405	-1.45315	0.264531	3.67805e-06	40.3815
LOC111207481	-1.45276	0.496458	0.0495835	45.0874
LOC106401432	-1.45015	0.384358	0.00465364	34.5248
LOC106347564	-1.44947	0.352527	0.00146354	17.7279
LOC106418061	-1.44613	0.27673	1.38554e-05	32.5947
LOC106428911	-1.44135	0.379127	0.00424862	32.3961
LOC106358558	-1.43953	0.491655	0.0493992	18.8583
LOC106361118	-1.43603	0.329418	0.000581898	23.6019
LOC106353849	-1.43491	0.263	4.4323e-06	37.9076
LOC106371119	-1.43491	0.263	4.4323e-06	37.9076
LOC106427382	-1.42963	0.188859	9.95464e-12	91.3245
LOC106357995	-1.42653	0.30186	0.000130783	131.611
LOC106388076	-1.42561	0.306549	0.000179556	121.953
LOC106435971	-1.42472	0.318449	0.000369166	98.3969
LOC106354288	-1.42418	0.265998	7.39918e-06	51.7772
LOC106364739	-1.42404	0.173388	8.03153e-14	86.9432
LOC106382366	-1.42131	0.379024	0.00501065	13.5528
LOC106431905	-1.41934	0.418864	0.0150146	27.7905
LOC106389738	-1.4178	0.276092	2.14514e-05	70.493
LOC106432426	-1.41678	0.302834	0.000159096	36.3357
LOC106354539	-1.414	0.327489	0.000681672	42.7057
LOC106418928	-1.4118	0.42726	0.0190461	13.2662
LOC106422810	-1.41162	0.213948	6.99053e-09	184.787
LOC106371101	-1.41129	0.298363	0.000128595	132.242
LOC106438628	-1.40727	0.242229	7.02109e-07	51.1593
LOC106374298	-1.40677	0.303091	0.000185543	194.651
LOC106452677	-1.40496	0.464952	0.0394766	10.6767
LOC106433979	-1.40409	0.21133	5.16793e-09	266.905
LOC106410762	-1.39841	0.372838	0.00499795	92.0844
LOC106396414	-1.39687	0.225526	8.00634e-08	46.3624
LOC106390477	-1.39625	0.397021	0.0103832	50.8201
LOC111213282	-1.39417	0.419731	0.0181618	14.57
LOC106389325	-1.3874	0.183429	1.02747e-11	166.961
LOC106452682	-1.38675	0.202326	1.31771e-09	93.7717
LOC106433990	-1.38653	0.172184	2.85488e-13	88.5776
LOC106396560	-1.37824	0.301402	0.000246255	41.5324
LOC106391605	-1.37579	0.175325	1.29945e-12	88.0059
LOC111200975	-1.37557	0.294532	0.000164583	32.2914
LOC106408068	-1.37269	0.284157	8.5302e-05	30.8989
LOC106431054	-1.37213	0.301853	0.000274507	29.5314
LOC106421170	-1.36985	0.282455	7.88276e-05	35.5305
LOC106375938	-1.36637	0.24886	3.72346e-06	55.2083
LOC106381355	-1.3656	0.297726	0.000233042	36.408
LOC106347974	-1.35474	0.238529	1.39811e-06	127.63
LOC106412109	-1.35261	0.310025	0.000573355	70.0847
LOC106384866	-1.35179	0.383908	0.0102669	22.8205
LOC106444734	-1.34958	0.32645	0.00134953	43.1284
BNAC08G10120D	-1.34797	0.230814	6.07362e-07	113.204
LOC106354497	-1.34742	0.382245	0.0101482	24.046
LOC106351646	-1.34683	0.315652	0.000825992	50.0653
LOC106410468	-1.34609	0.381691	0.0101009	18.1524
LOC106424988	-1.34473	0.362299	0.00565896	16.9248
BNAA08G19660D	-1.34379	0.351449	0.00398178	15.1169
LOC111204425	-1.34014	0.407798	0.0199884	18.0859
LOC106392060	-1.33997	0.256119	1.34922e-05	41.829
LOC106348656	-1.3398	0.423761	0.027557	14.1795
LOC106400037	-1.33321	0.218053	1.28363e-07	79.0154
LOC106348031	-1.3324	0.269801	5.30598e-05	63.6922
BNAC05G15860D	-1.32867	0.305137	0.000592243	102.471
LOC106449753	-1.32709	0.281059	0.00013241	40.5072
LOC106400964	-1.3235	0.237073	2.28137e-06	38.7562
BNAC05G41510D	-1.32311	0.214259	8.91339e-08	119.159
LOC106382832	-1.32071	0.437115	0.0395048	14.2337
LOC106365879	-1.31924	0.294244	0.000353986	22.8283
LOC106413823	-1.31909	0.351683	0.00499795	31.1915
LOC111198245	-1.31793	0.186375	3.14579e-10	474.097
LOC106450483	-1.31691	0.264664	4.45961e-05	50.2681
LOC106372012	-1.31662	0.416786	0.0277768	54.0182
LOC106346403	-1.3163	0.317175	0.00127536	29.303
LOC106417001	-1.31541	0.372638	0.0100158	23.1421
LOC106417054	-1.31502	0.364288	0.00779976	75.7748
LOC106436493	-1.31488	0.353742	0.00555692	756.793
BNAA06G32850D	-1.31474	0.28934	0.000276303	142.165
LOC106418106	-1.31303	0.195534	3.30573e-09	130.932
LOC111200844	-1.31293	0.140309	4.16377e-18	659.287
LOC111202937	-1.3122	0.262366	3.99401e-05	54.1636
LOC106448820	-1.31189	0.363387	0.00779876	16.7058
LOC106401123	-1.30996	0.369622	0.00958036	111.651
LOC106437921	-1.30952	0.225328	6.95409e-07	89.5857
LOC106440144	-1.30911	0.310984	0.00102356	25.8432
BNAA06G15800D	-1.30763	0.29035	0.000325579	65.7272
LOC106427315	-1.30736	0.318893	0.00152689	92.6544
LOC106438514	-1.30616	0.257168	2.78922e-05	36.3711
LOC106350012	-1.30541	0.270648	8.77344e-05	40.2627
LOC106388880	-1.30433	0.281817	0.000195814	28.979
LOC106403111	-1.30083	0.226942	1.06371e-06	79.1588
LOC106403105	-1.30083	0.226942	1.06371e-06	79.1588
LOC106417836	-1.2999	0.320764	0.00182556	134.247
LOC106383019	-1.29939	0.286254	0.000281659	34.1925
LOC106416421	-1.29847	0.160668	2.26483e-13	181.806
LOC106415992	-1.29683	0.279329	0.000184805	29.2798
LOC106397468	-1.29646	0.221766	5.88454e-07	174.182
LOC106425715	-1.29499	0.345243	0.00499795	24.3174
LOC111202108	-1.29385	0.225831	1.07832e-06	54.0291
LOC106384611	-1.29338	0.403369	0.0246921	18.9218
BNAA02G04700D	-1.29177	0.337578	0.00394264	31.9413
LOC106429817	-1.29095	0.433189	0.0435905	17.1847
LOC111207745	-1.29047	0.282776	0.00025554	39.5774
LOC106366055	-1.28651	0.390197	0.0194332	68.9434
LOC106397842	-1.28593	0.317526	0.00184131	26.4577
LOC106445422	-1.28568	0.228234	1.76233e-06	56.1748
LOC106358116	-1.28563	0.269563	0.000110005	59.9558
LOC106445116	-1.28218	0.333387	0.00369783	17.636
LOC106452650	-1.28129	0.203468	4.36876e-08	78.2745
LOC106400938	-1.27937	0.372223	0.0131496	52.6288
BNAC04G44200D	-1.27777	0.385659	0.0185982	16.0104
LOC106428169	-1.27719	0.338892	0.00471713	32.7867
LOC106426671	-1.27404	0.282088	0.000307639	25.6968
LOC106424527	-1.27034	0.263596	8.89843e-05	89.8454
LOC106428129	-1.26666	0.324464	0.00306566	27.4399
LOC106430185	-1.26468	0.297813	0.000888878	31.8572
LOC106354154	-1.26338	0.406146	0.0315893	14.4759
BNAA01G30200D	-1.26168	0.291783	0.000665682	196.006
LOC106397292	-1.26091	0.209717	2.35149e-07	41.9809
LOC106360283	-1.25916	0.250846	3.67178e-05	71.5214
LOC106399291	-1.25695	0.166281	1.04322e-11	107.799
LOC106362160	-1.2557	0.41182	0.03676	12.4326
LOC106401381	-1.25412	0.420161	0.0431038	21.9092
BNAC09G34100D	-1.25283	0.243574	2.06033e-05	120.714
LOC106361128	-1.24995	0.245005	2.48929e-05	39.319
LOC106447679	-1.24684	0.190536	9.83612e-09	236.57
LOC106396627	-1.24604	0.216537	9.49018e-07	63.4515
LOC106420487	-1.24589	0.181358	1.19267e-09	143.432
LOC111213547	-1.24186	0.296685	0.00111985	24.0861
LOC106360430	-1.24186	0.296685	0.00111985	24.0861
LOC106428589	-1.24143	0.347992	0.00893939	17.9078
LOC106426355	-1.23739	0.263017	0.000142049	42.6836
LOC111207849	-1.23553	0.348382	0.00951428	56.3912
LOC106383051	-1.2317	0.249996	5.57953e-05	1066.43
LOC106447672	-1.2299	0.403711	0.0369964	30.3827
LOC106366123	-1.22887	0.407018	0.0397031	67.3908
LOC106412076	-1.22874	0.239834	2.25804e-05	52.1643
LOC106414946	-1.22765	0.213275	9.4076e-07	56.1748
LOC106402566	-1.22645	0.177546	9.32634e-10	106.551
LOC106420979	-1.2261	0.211813	7.91064e-07	96.488
BNAC03G40340D	-1.22604	0.370362	0.0187479	16.5697
LOC106439546	-1.22392	0.157312	2.13557e-12	1309.05
LOC111212376	-1.22384	0.253298	8.50334e-05	33.8635
LOC106416143	-1.22148	0.170526	1.67034e-10	1778.52
LOC106367011	-1.22144	0.176028	7.71155e-10	617.653
LOC106357118	-1.22116	0.364949	0.0169572	18.3961
LOC106366183	-1.22098	0.258411	0.000131157	75.3931
LOC111202867	-1.21882	0.350958	0.0117948	213.275
LOC106433222	-1.2174	0.124618	9.78263e-20	4047.59
LOC106450877	-1.21699	0.388598	0.0299448	17.5042
LOC111206383	-1.21599	0.394925	0.0340881	48.6553
LOC111206393	-1.21457	0.328275	0.00587359	30.3007
LOC106390734	-1.21401	0.293536	0.00134157	1771.83
LOC106388802	-1.2129	0.283978	0.000813291	192.456
LOC106383194	-1.21103	0.389547	0.0317557	16.1054
LOC106381727	-1.20956	0.200787	2.19343e-07	107.799
LOC106376978	-1.2083	0.216807	2.39599e-06	58.0591
LOC106354452	-1.20811	0.366016	0.0192274	13.246
LOC106354451	-1.20811	0.366016	0.0192274	13.246
LOC106439726	-1.20743	0.377555	0.0252373	75.1039
LOC106361558	-1.20491	0.197165	1.30432e-07	68.1958
LOC106451191	-1.20399	0.12215	4.20721e-20	268.108
LOC111211195	-1.20346	0.354263	0.0146817	31.8024
LOC106364910	-1.20208	0.35321	0.0144344	71.8938
LOC106347688	-1.20077	0.353602	0.0147387	46.4222
LOC106394375	-1.20066	0.342	0.0105817	21.1482
LOC106353019	-1.19959	0.400327	0.0419633	62.3525
LOC106407179	-1.19952	0.214159	2.071e-06	486.749
LOC106439466	-1.19853	0.146912	1.2315e-13	305.436
LOC106425814	-1.1981	0.284404	0.00101261	110.251
LOC111204236	-1.19787	0.390593	0.0352161	16.1898
LOC111201786	-1.19619	0.232963	2.14684e-05	383.479
LOC106445214	-1.19396	0.342848	0.011463	58.8066
LOC106375684	-1.19185	0.156345	6.87363e-12	130.505
LOC106428734	-1.19081	0.295339	0.00196276	23.111
LOC106388907	-1.19001	0.345924	0.0130278	34.1074
LOC106420039	-1.18365	0.398565	0.0447445	12.2254
LOC106435496	-1.18345	0.237797	4.44368e-05	43.4475
LOC106362422	-1.18314	0.188233	4.68639e-08	127.998
LOC106424752	-1.18155	0.164522	1.48137e-10	417.893
LOC111211967	-1.17842	0.249673	0.000133361	136.595
LOC106446264	-1.17754	0.357909	0.0197812	26.4535
LOC111207887	-1.17718	0.195961	2.4165e-07	509.421
LOC106412258	-1.17503	0.214001	3.72346e-06	178.468
LOC106392669	-1.17347	0.30908	0.00431794	34.1505
LOC106397184	-1.17079	0.32982	0.00943013	23.7612
LOC106443484	-1.16876	0.386676	0.0394112	14.6765
LOC106347565	-1.1673	0.246491	0.000126094	154.389
LOC111212444	-1.16632	0.347867	0.0166647	17.9105
LOC106418601	-1.16629	0.131696	3.7254e-16	215.689
LOC106371144	-1.16084	0.30003	0.00343063	62.4803
LOC106452607	-1.16049	0.357295	0.0220719	22.8777
LOC106415697	-1.15882	0.307477	0.00471713	305.157
LOC106381072	-1.15834	0.270174	0.000767786	28.4104
LOC106453917	-1.15755	0.249144	0.000182125	110.537
BNAC07G21380D	-1.15652	0.242436	0.000109544	67.8289
BNAC08G32700D	-1.1556	0.342881	0.0158191	230.232
LOC106361501	-1.1553	0.164582	4.43973e-10	6879.8
LOC106388680	-1.1549	0.341719	0.0153727	62.1529
LOC106420828	-1.15469	0.299455	0.00358384	34.3273
LOC106403196	-1.15446	0.224369	2.04319e-05	80.1674
LOC106447752	-1.15392	0.348986	0.0189269	37.111
LOC106445359	-1.15286	0.187621	1.07324e-07	732.074
LOC106366865	-1.15174	0.190665	1.99429e-07	129.964
LOC106347175	-1.1495	0.224614	2.31285e-05	179.154
LOC106382404	-1.14913	0.171207	3.3382e-09	181.906
LOC106433954	-1.14866	0.299408	0.00381437	23.989
LOC106372743	-1.1474	0.151597	9.99001e-12	832.9
LOC106397866	-1.14563	0.150119	6.4795e-12	278.721
LOC106434506	-1.14122	0.323454	0.0100589	25.0546
LOC106396117	-1.14117	0.219356	1.5529e-05	346.471
LOC106449291	-1.13982	0.351354	0.0222888	17.7757
LOC106443153	-1.13962	0.132371	3.11314e-15	674.894
LOC106353468	-1.13897	0.269322	0.000952471	34.1294
LOC106385794	-1.13608	0.224987	3.18672e-05	62.6553
LOC106366795	-1.1327	0.223194	2.82979e-05	94.9843
LOC106418524	-1.12882	0.170622	6.23147e-09	123.279
LOC106368493	-1.12856	0.19137	4.42881e-07	105.435
LOC106369307	-1.12658	0.1877	2.47704e-07	317.494
LOC106345958	-1.12586	0.254567	0.000456538	455.064
LOC106399081	-1.12418	0.277511	0.00183658	100.259
LOC106432466	-1.12171	0.251482	0.000390372	95.3737
LOC106421681	-1.12071	0.229982	7.13992e-05	4753.69
LOC106348488	-1.12038	0.303431	0.00600903	32.6075
LOC106348487	-1.12038	0.303431	0.00600903	32.6075
LOC106437092	-1.11976	0.377293	0.0449723	33.4365
LOC106451492	-1.11939	0.267524	0.00112496	109.86
LOC106387696	-1.11901	0.372005	0.0407604	50.1808
LOC106423699	-1.11832	0.245116	0.000256701	31.5163
LOC106422253	-1.11818	0.143479	1.95817e-12	1067.53
LOC106435812	-1.1181	0.377942	0.0459854	21.7465
LOC106352666	-1.11801	0.254771	0.000519187	51.7308
LOC106353584	-1.11798	0.276652	0.00190153	46.3577
LOC106439040	-1.11773	0.230033	7.59016e-05	86.3234
LOC106381764	-1.11751	0.19945	2.05509e-06	145.51
LOC106384979	-1.11529	0.354608	0.028913	185.221
LOC106351473	-1.11527	0.176533	3.88431e-08	63.9712
LOC106357570	-1.11272	0.277821	0.00214876	27.8247
LOC106438073	-1.11242	0.201491	3.17214e-06	53.9907
LOC106402396	-1.11186	0.29483	0.00467848	83.3915
LOC111203347	-1.10946	0.28608	0.00333837	41.3875
LOC106351238	-1.10946	0.275868	0.00202613	42.4887
LOC106440658	-1.10832	0.312018	0.00937982	43.3056
LOC106348147	-1.10813	0.252549	0.000519712	119.463
LOC106367275	-1.10779	0.322635	0.0132656	17.9299
LOC106352904	-1.10777	0.233711	0.000123978	443.299
LOC106432465	-1.10764	0.164981	3.30735e-09	263.719
LOC106353490	-1.10764	0.164981	3.30735e-09	263.719
BNAA09G39600D	-1.10742	0.312862	0.00972738	20.2481
LOC106440412	-1.10647	0.189835	6.4212e-07	131.542
LOC106407231	-1.10244	0.162686	2.2209e-09	217.69
LOC111211751	-1.10065	0.239287	0.000220978	81.5594
LOC106348200	-1.10047	0.322921	0.014267	730.744
LOC106396469	-1.09919	0.290035	0.00440824	29.0143
LOC106417395	-1.09867	0.354395	0.0323924	39.6119
BNAC06G30020D	-1.09638	0.342248	0.0248694	34.7667
LOC106453574	-1.09527	0.308253	0.00935017	55.1152
LOC106371639	-1.09496	0.170061	1.89453e-08	185.827
LOC106368735	-1.09348	0.19533	2.09863e-06	356.2
LOC106357815	-1.09137	0.23618	0.000202162	110.403
BNACNNG42070D	-1.09007	0.265427	0.00148782	49.856
LOC106446345	-1.08683	0.207397	1.29447e-05	319.074
LOC106409153	-1.0852	0.333973	0.0220108	21.1691
LOC106414993	-1.08497	0.35445	0.0357733	72.5918
LOC106428297	-1.08434	0.310968	0.0112907	52.2052
LOC106454235	-1.08338	0.23982	0.000306433	70.4353
LOC106355721	-1.08014	0.293978	0.00636969	32.6134
LOC106356394	-1.07957	0.318211	0.014868	21.3784
LOC106433386	-1.07885	0.287961	0.00505766	29.1766
LOC106369174	-1.07875	0.279581	0.00355231	30.7638
LOC106382480	-1.07837	0.30197	0.00883034	37.5319
LOC106412180	-1.07583	0.271186	0.00245865	54.6141
LOC106347131	-1.07522	0.296832	0.00751244	23.6599
LOC106375806	-1.07413	0.268328	0.00216255	127.133
LOC106383591	-1.07412	0.365132	0.0477634	29.3259
LOC106382917	-1.07369	0.356167	0.0401438	32.1288
LOC106436614	-1.07337	0.267658	0.00210848	39.9857
LOC106418959	-1.07251	0.210091	2.45665e-05	69.5291
LOC111198471	-1.07236	0.195813	3.98941e-06	63.7936
LOC106388996	-1.07152	0.336033	0.0258113	26.4734
LOC106435562	-1.07125	0.146281	5.40674e-11	128.309
LOC106439962	-1.07123	0.363544	0.0472366	349.972
LOC106436290	-1.07122	0.296207	0.0076435	45.7398
LOC106416626	-1.0708	0.247433	0.000656528	63.6045
LOC106368753	-1.07068	0.286682	0.00525498	73.0946
LOC106411167	-1.06994	0.346991	0.0337827	17.4755
LOC106391835	-1.06407	0.186574	1.24431e-06	1037.2
LOC106391830	-1.06407	0.186574	1.24431e-06	1037.2
LOC106440749	-1.06334	0.200475	9.41913e-06	281.57
LOC106372105	-1.06299	0.197391	6.35258e-06	135.486
LOC106395017	-1.06069	0.31206	0.0146103	53.6522
LOC106439522	-1.0585	0.229448	0.000208724	66.0099
LOC106359389	-1.05823	0.275157	0.00369783	42.111
LOC106421240	-1.05795	0.273186	0.00339424	32.9699
LOC106374882	-1.05629	0.325089	0.0220108	95.2715
LOC106394471	-1.0561	0.231419	0.00025554	267.441
LOC106375641	-1.05578	0.343367	0.034503	77.0265
LOC106439274	-1.05564	0.230786	0.00024514	71.5554
LOC106398587	-1.05271	0.239449	0.000504569	79.8854
LOC106407659	-1.05207	0.336902	0.0306128	50.8195
LOC106410308	-1.05034	0.309621	0.0148781	192.34
LOC106405800	-1.04937	0.296415	0.00971571	55.7108
LOC106366592	-1.04905	0.235288	0.000393352	126.118
LOC106349078	-1.04899	0.277309	0.00450577	142.528
LOC106445618	-1.04759	0.15995	9.50353e-09	104.007
LOC106431435	-1.04686	0.283441	0.00599379	31.7392
LOC106411009	-1.0464	0.316289	0.0188516	109.395
LOC106385148	-1.04355	0.270331	0.00353423	43.4346
LOC106410100	-1.04174	0.165872	4.81854e-08	462.607
LOC106427867	-1.04137	0.335221	0.0319941	4195.32
LOC106405899	-1.0391	0.293851	0.00983789	45.516
LOC106437808	-1.03891	0.162031	2.21386e-08	926.125
LOC106352036	-1.03888	0.346866	0.0420938	38.49
LOC106431068	-1.03693	0.217966	0.000115856	262.012
LOC111213672	-1.03684	0.311547	0.01779	120.536
LOC106441071	-1.03462	0.233935	0.000456538	989.401
LOC106398058	-1.032	0.321766	0.0246513	56.7363
LOC106428200	-1.03186	0.1636	4.11963e-08	197.997
LOC106391934	-1.03063	0.211489	7.13992e-05	82.0179
LOC106411925	-1.02987	0.235391	0.000546334	2121.88
LOC106390445	-1.02665	0.245301	0.00112079	42.3307
LOC106394646	-1.02665	0.245301	0.00112079	42.3307
BNAA08G05640D	-1.02385	0.174597	5.3311e-07	133.066
LOC106368968	-1.02304	0.26611	0.00371392	375.471
LOC106410767	-1.023	0.264617	0.00346555	165.481
LOC111204209	-1.02076	0.346272	0.0471149	30.5269
LOC106348478	-1.02055	0.312432	0.0210772	43.5024
LOC106453134	-1.02029	0.289642	0.0102248	77.9659
LOC111214289	-1.01928	0.239375	0.000855031	71.3145
LOC106445030	-1.01899	0.308513	0.0191194	29.8442
LOC106452002	-1.01844	0.296216	0.0131044	38.9798
BNAC06G14150D	-1.01836	0.158054	1.84474e-08	400.781
LOC106354200	-1.01724	0.212636	0.000103651	88.1096
LOC106389793	-1.01692	0.321382	0.0273868	54.7393
LOC106454516	-1.01517	0.276632	0.00646593	45.1692
LOC106418189	-1.01454	0.245013	0.00131962	344.788
LOC106412068	-1.01451	0.336045	0.0397206	108.664
LOC111201823	-1.01381	0.188197	6.30135e-06	287.524
LOC106348295	-1.01288	0.321172	0.0281802	36.2216
LOC106404873	-1.0124	0.292802	0.01234	27.8581
LOC111211982	-1.01205	0.291145	0.0116721	28.9886
LOC106391713	-1.01205	0.291145	0.0116721	28.9886
LOC106439523	-1.00931	0.265306	0.00422167	43.337
LOC106403012	-1.00736	0.274594	0.0064833	125.485
LOC106376027	-1.00492	0.298768	0.0161512	23.3857
LOC111207139	-1.00456	0.258386	0.00323764	98.4135
BNAA03G07530D	-1.00313	0.193116	1.60638e-05	232.234

## Sheet: Westar_ovules_upregulated
Gene ID	log2FoldChange	lfcSE	adj p-value	baseMean
LOC106396729	26.1824	3.02639	1.698e-15	192.311
LOC106406228	26.128	3.0264	1.97564e-15	184.231
LOC111199710	24.4695	3.02681	1.61637e-13	58.624
LOC106354525	22.9752	3.02716	6.55304e-12	37.0805
LOC106423530	11.0106	0.936168	6.78485e-29	280.242
LOC106380074	10.9533	0.988841	1.31735e-25	180.714
LOC106363598	10.8431	2.1782	3.39367e-05	167.232
LOC106446624	10.3481	1.68223	7.86201e-08	118.649
LOC106348915	9.59242	0.529288	1.22355e-69	831.624
LOC106394515	9.50499	0.955475	1.47559e-20	65.9968
LOC106348998	8.84078	0.529246	4.00549e-59	948.902
LOC106346572	8.76502	0.661478	6.73723e-37	214.404
LOC111202235	8.76502	0.661478	6.73723e-37	214.404
LOC111205125	8.54414	1.22411	4.46218e-10	33.9286
LOC106424571	8.5284	0.68772	3.24027e-32	183.077
LOC106436445	8.09766	0.994424	1.03662e-13	37.2662
LOC106429752	8.0926	0.457565	2.56553e-66	562.72
LOC111206236	8.05792	1.52903	8.65748e-06	24.2446
LOC106443195	7.98185	0.529499	6.62846e-48	1716.61
LOC111208514	7.68573	1.04026	2.79064e-11	28.1276
LOC111199300	7.5836	1.72101	0.000383249	17.4687
LOC106395059	7.46468	1.04447	1.46268e-10	16.1734
LOC106387222	7.38419	1.4385	1.67575e-05	15.1645
LOC111205312	7.30754	1.07284	1.33044e-09	14.4802
LOC106429307	7.28359	0.766849	1.01548e-18	62.1201
LOC106391482	7.23236	0.410568	8.22686e-66	437.952
LOC106436392	7.06308	0.691257	1.03662e-21	93.5551
LOC106376116	7.04747	1.45015	5.79963e-05	12.0351
LOC106353636	7.03591	0.838608	1.45631e-14	53.3319
LOC106379405	6.90798	1.09117	2.72394e-08	11.5957
LOC111211015	6.83541	0.700049	8.25841e-20	271.208
LOC106430858	6.83541	0.700049	8.25841e-20	271.208
LOC111197793	6.7917	1.53897	0.000373517	10.1157
LOC106404599	6.76675	1.97306	0.0107931	9.90772
LOC106433923	6.75251	1.99584	0.012332	9.82938
LOC106389805	6.73995	1.51672	0.000329843	9.75953
LOC106439579	6.72091	1.02732	7.39907e-09	9.6113
LOC106379149	6.66226	0.448156	1.37719e-46	150.411
LOC106399369	6.63336	0.321309	1.91065e-90	1283.55
LOC111201942	6.61596	1.22093	4.16821e-06	13.5256
LOC106401411	6.54965	2.04929	0.0206267	8.53968
LOC106418857	6.42769	2.04504	0.0238801	7.84113
LOC106414668	6.41922	1.15673	2.13075e-06	7.84585
LOC106409569	6.40161	1.22336	1.03197e-05	7.75926
BNAC04G41400D	6.38978	1.38256	0.000160909	7.65446
LOC106390711	6.37678	2.16449	0.0390817	7.58943
LOC106418234	6.35417	1.47083	0.000536619	7.47378
LOC106396142	6.2596	1.1534	4.01105e-06	15.684
LOC106361970	6.23696	1.13374	2.75411e-06	6.87952
LOC111210724	6.22357	0.985486	2.97535e-08	10.2951
LOC106388149	6.19396	1.99842	0.0266972	6.6713
LOC106347533	6.18015	0.852828	7.36012e-11	35.6015
LOC106354342	6.17624	1.18203	1.06949e-05	366.866
LOC106391870	6.11405	1.1192	3.3329e-06	6.34668
LOC106380904	6.10496	2.0651	0.0382231	6.2618
LOC106426094	6.09862	2.05211	0.0368733	6.22421
LOC106407222	6.07283	2.00866	0.032275	6.13043
LOC106425412	6.01553	1.34985	0.000314007	5.96057
LOC111198340	5.98888	1.70346	0.00842922	5.80046
LOC106391546	5.98377	0.325438	1.26228e-71	293.445
LOC111212163	5.97149	2.02874	0.0393028	5.71937
LOC106401937	5.97149	2.02874	0.0393028	5.71937
LOC106389522	5.96944	1.55449	0.00302255	19.1382
LOC106433035	5.96568	2.00683	0.0368099	5.6916
LOC106371532	5.94579	1.45146	0.00123436	5.60431
BNAA09G44670D	5.89358	1.17346	2.79923e-05	8.19766
LOC106419867	5.86845	1.04473	1.4981e-06	5.25954
LOC106391998	5.84341	1.51919	0.00295445	5.21139
LOC111198173	5.82296	1.49716	0.00255517	17.1436
LOC106397609	5.78209	1.18344	5.16165e-05	5.02931
LOC106417769	5.7699	1.03684	1.97558e-06	7.48128
LOC106424605	5.62573	0.257022	8.87712e-102	406.854
LOC106416798	5.61237	1.03914	4.56755e-06	6.6511
LOC106427636	5.57513	1.11002	2.79923e-05	4.31676
LOC106421788	5.57513	1.11002	2.79923e-05	4.31676
LOC106430803	5.53451	1.34765	0.00119036	22.7444
LOC106353095	5.52917	0.281194	4.69981e-82	1174.42
BNACNNG42080D	5.52003	1.34378	0.00118754	4.1138
LOC106419901	5.51792	1.12874	5.10045e-05	1385.98
LOC106448066	5.48831	1.72722	0.0217452	4.0814
LOC106419168	5.4686	1.61049	0.0118984	6.11463
LOC106402676	5.46641	1.115	4.79429e-05	4.08032
LOC106376933	5.46568	1.1133	4.66195e-05	6.05355
LOC106450047	5.45189	0.418239	1.12807e-35	2314.96
LOC106394501	5.43941	1.08503	2.91962e-05	3.94752
LOC106404952	5.43789	1.3154	0.0010843	3.96449
LOC106453139	5.37089	1.86304	0.0454921	5.73011
BNAA03G58470D	5.33598	0.551447	1.88698e-19	61.587
LOC106412411	5.32121	0.377748	8.95534e-42	97.2018
LOC106402858	5.27176	0.473589	7.74304e-26	50.2816
LOC106431993	5.26917	1.01968	1.42484e-05	8.01235
LOC106390625	5.2262	0.982194	6.76914e-06	20.0925
LOC106451533	5.19205	0.857155	1.32207e-07	59.1031
LOC106451186	5.19187	1.35978	0.00325751	3.36976
LOC106365091	5.17492	1.14528	0.000244869	3.28572
LOC106380061	5.16497	0.439624	7.72442e-29	89.7699
LOC106385357	5.14852	0.283943	1.16853e-69	212.314
LOC106402815	5.10271	1.22211	0.000933739	10.7703
LOC106387856	5.10271	1.22211	0.000933739	10.7703
LOC106374457	5.08008	1.16081	0.000431406	4.69915
LOC106364930	5.04838	0.79518	2.4406e-08	82.6128
LOC106451878	5.0012	1.63313	0.0292373	2.93916
LOC106437574	4.97137	1.6885	0.0392446	2.86403
LOC106376925	4.90934	0.931126	8.57022e-06	9.06065
LOC111208544	4.89879	1.0434	0.000118204	4.12118
LOC111204097	4.86969	0.973224	3.04154e-05	8.6792
LOC106439457	4.86596	1.33764	0.00584948	13.0703
LOC106439584	4.86596	1.33764	0.00584948	13.0703
LOC111201481	4.83658	1.36797	0.00793606	5.93678
LOC106356145	4.81682	1.23359	0.00242126	3.93917
LOC106372698	4.80772	1.59179	0.0325245	3.93709
LOC106347313	4.79003	1.00555	8.89059e-05	17.9735
LOC106354344	4.78402	1.37903	0.00967765	142.841
LOC106454774	4.73054	1.15894	0.00130237	3.71018
LOC106353093	4.65175	0.393619	3.53824e-29	1950.08
LOC106376324	4.65043	0.47614	8.22922e-20	441.707
LOC106367679	4.64507	1.37021	0.0120914	10.3712
LOC106351697	4.60824	1.14614	0.00161771	3.42125
LOC106425571	4.58168	0.504976	4.72901e-17	31.5911
LOC106401239	4.56002	0.512248	2.00859e-16	1461.95
LOC106446972	4.54611	0.457493	1.59077e-20	5286.86
LOC106444749	4.54377	1.40389	0.0185457	4.8841
LOC106453449	4.44931	0.254805	1.0578e-64	134.546
LOC106384025	4.44586	1.22797	0.00615116	22.4728
LOC106404622	4.43789	0.677138	6.92143e-09	15.6948
LOC106364311	4.39901	1.48861	0.0383305	9.23705
LOC111209864	4.39901	1.48861	0.0383305	9.23705
LOC106430902	4.33937	0.320828	1.88052e-38	151.157
LOC106346512	4.33905	1.32575	0.0168317	2.83234
LOC106441238	4.33779	1.14068	0.0034286	2.86322
LOC106382653	4.31449	1.30623	0.0154975	2.85094
LOC106354205	4.31406	0.588929	4.33437e-11	18.7856
LOC106351544	4.31179	0.374885	1.26353e-27	2941.91
LOC106410842	4.30644	1.00625	0.00062848	20.7557
BNAC07G36650D	4.20675	0.240313	5.29059e-65	169.161
LOC106418107	4.19323	1.16658	0.00667605	2.57374
LOC111214036	4.15988	1.4149	0.0396253	18.192
LOC106451510	4.1421	0.334374	3.65505e-32	6917.64
LOC106349399	4.13343	0.901143	0.000184597	62.7788
LOC106449109	4.11956	0.98236	0.000870671	5.40965
LOC106440321	4.1184	1.05859	0.00254582	5.52939
LOC106371769	4.09634	0.898896	0.000208589	21.3881
BNAC09G50070D	4.05961	0.601519	1.98793e-09	130.801
LOC106451531	4.05109	0.361602	3.63804e-26	5462.92
LOC106440079	4.03715	1.33059	0.0314843	4.92437
LOC106421236	4.0307	0.814281	3.86221e-05	10.2067
LOC106424692	3.9941	1.36386	0.040816	14.6755
LOC106446239	3.98052	0.374759	1.66333e-23	214.375
LOC106445663	3.98048	0.442869	9.76624e-17	159.843
LOC106385698	3.93747	1.14179	0.0102443	3.26251
LOC106369620	3.88459	1.0127	0.00306524	4.67637
LOC106405758	3.87975	0.477546	1.17966e-13	18.5694
LOC111213927	3.87975	0.477546	1.17966e-13	18.5694
LOC106351917	3.87913	1.17252	0.0152934	3.19759
LOC106365548	3.86783	0.475946	1.16959e-13	44.4197
LOC111200829	3.86783	0.475946	1.16959e-13	44.4197
LOC106354366	3.86513	0.463872	2.29642e-14	37.3613
LOC106418590	3.84722	0.268985	5.0405e-43	1237.42
LOC106443275	3.8279	1.07583	0.00744313	6.32257
LOC106377472	3.82065	0.200408	4.38598e-77	3866.63
LOC106421089	3.80288	0.358149	1.70226e-23	159.949
LOC106354270	3.80004	0.534131	1.81335e-10	25.3647
LOC106377243	3.78406	0.251867	1.34658e-47	457.229
LOC106382769	3.77675	0.795018	9.38293e-05	8.53288
LOC106426672	3.75757	0.587423	1.83558e-08	41.8027
LOC106390748	3.75271	0.852606	0.000390963	9.38508
LOC111216040	3.74893	1.14198	0.0164021	2.91428
LOC106354381	3.71713	0.385293	2.45796e-19	613.238
LOC106406355	3.71437	0.377731	4.39596e-20	47.4621
LOC106382768	3.67012	0.743672	4.15631e-05	10.4953
LOC106446025	3.66202	0.599061	9.80444e-08	60.7276
LOC106367426	3.63826	0.440981	4.42827e-14	120.706
LOC106345882	3.6278	0.372628	1.07633e-19	247.905
LOC106436892	3.61722	1.08819	0.0146205	3.83161
LOC106348037	3.61479	0.316973	3.75622e-27	161.085
LOC106419187	3.60336	0.359563	7.1835e-21	306.889
LOC106360107	3.60283	1.08315	0.0145254	7.81926
LOC106371877	3.58148	0.199686	3.28144e-68	375.984
LOC106409970	3.56627	1.00285	0.00748206	45.0216
LOC106407297	3.55509	0.44317	2.61294e-13	56.9276
LOC106383113	3.51017	0.444812	7.06673e-13	648.35
LOC106443219	3.50204	0.476863	3.82355e-11	153.784
LOC106354213	3.49401	0.58378	2.00321e-07	13.0255
LOC106397509	3.48159	0.566332	8.00874e-08	54.3289
LOC106365032	3.4788	0.342658	1.95956e-21	618.772
LOC106361173	3.45913	0.36988	3.90742e-18	94.9437
LOC106432956	3.42582	0.865919	0.00202795	13.1584
LOC106377535	3.39664	1.00321	0.0122434	3.51035
LOC106453018	3.38817	0.840415	0.00155477	8.11531
LOC106376628	3.37776	0.387909	1.07645e-15	25.7713
LOC111202307	3.37776	0.387909	1.07645e-15	25.7713
LOC106357720	3.36536	1.0667	0.0231447	4.53597
LOC111214117	3.3364	0.75898	0.00039971	9.65366
LOC106376694	3.31423	1.05422	0.0238362	4.60463
LOC106390948	3.29417	0.160296	1.00325e-89	668.153
LOC106349327	3.29194	0.460171	1.39571e-10	25.1582
LOC106426686	3.29002	0.842296	0.0024107	5.35032
LOC106445817	3.28809	0.85861	0.00313047	9.21992
LOC111202027	3.27852	0.570516	7.5253e-07	27.0148
LOC106450803	3.26949	1.12138	0.0421457	3.20037
LOC106374493	3.26614	0.750408	0.000473734	8.11428
LOC106353705	3.25743	1.13559	0.0470763	7.49566
LOC106361070	3.25483	0.947603	0.0106443	5.46064
LOC106416308	3.25043	0.995962	0.0172297	5.21098
LOC106404523	3.21097	0.748976	0.000610063	8.19458
LOC106396002	3.20965	0.689925	0.000141241	22.328
LOC106397634	3.208	0.390383	5.76327e-14	887.478
LOC106438241	3.18834	0.66499	7.78534e-05	9.06765
LOC106423615	3.18043	0.274804	5.80765e-28	367.089
LOC106447283	3.17901	0.490253	1.07209e-08	26.3626
LOC106381316	3.1654	1.05865	0.0352822	13.4764
LOC106392335	3.14785	0.573352	2.89849e-06	14.5353
LOC106350499	3.14286	0.25043	5.25047e-33	113.277
LOC106444768	3.14065	0.863242	0.00584349	21.8639
LOC111214313	3.1397	0.962244	0.0172575	4.69984
LOC106405107	3.1044	0.555474	1.73756e-06	21.431
LOC106357874	3.09908	1.08851	0.0495468	4.51495
LOC106433961	3.09894	0.576349	5.14973e-06	99.6126
LOC106361170	3.09516	1.03168	0.0343582	3.82428
LOC111209741	3.09308	0.431697	1.29852e-10	21.2043
LOC106402027	3.08537	0.267898	1.07803e-27	319.671
LOC106407104	3.06894	1.03778	0.0381703	2.79598
LOC106385982	3.04831	0.816291	0.00427717	6.54093
LOC111211420	3.04831	0.816291	0.00427717	6.54093
LOC106402494	3.04245	0.74368	0.00126186	6.3279
LOC106407579	3.03976	0.520858	4.5894e-07	35.2672
LOC106377568	3.03782	0.305511	1.52726e-20	439.128
LOC111197795	3.03234	0.809934	0.00413824	25.1348
LOC106396945	3.02239	0.984247	0.0286285	3.52467
LOC106402089	3.00061	0.770151	0.00249785	5.38006
LOC106443503	2.99504	0.766052	0.00238382	6.14248
LOC106431085	2.97332	0.417888	1.81335e-10	33.2544
LOC106348525	2.97224	0.615153	6.62343e-05	20.3589
LOC106390159	2.96573	0.993061	0.0355548	5.34931
LOC106430948	2.95861	0.572303	1.40985e-05	9.59057
LOC106419322	2.95273	1.02638	0.0462058	20.1348
LOC106345733	2.94868	0.24157	3.36883e-31	10295.5
LOC106434136	2.94522	0.617935	8.78886e-05	7.68113
LOC106418181	2.94223	0.533722	2.59529e-06	11.9267
LOC106351995	2.93802	0.404682	6.74155e-11	193.179
LOC106439827	2.93644	0.820332	0.00697048	5.21981
LOC106441405	2.93488	0.863693	0.0118182	4.21036
LOC106413353	2.90854	0.964189	0.0328424	3.2608
LOC106353702	2.88711	0.725297	0.00186435	13.3103
LOC106411226	2.88622	0.352137	6.80708e-14	44.1405
LOC106356981	2.87507	0.625288	0.000176805	38.5735
LOC106396610	2.87488	0.399358	1.02675e-10	209.888
LOC106368780	2.86695	0.499922	8.02152e-07	154.179
LOC106387209	2.85178	0.305731	4.87226e-18	233.154
LOC106346989	2.84477	0.637094	0.000303806	114.718
LOC111209330	2.84437	0.500094	1.03189e-06	17.813
LOC106402810	2.8387	0.566136	2.90688e-05	13.4545
LOC106390639	2.83562	0.550301	1.53352e-05	10.4849
LOC106444313	2.82798	0.837791	0.012628	8.75584
LOC106360109	2.8215	0.797591	0.00789221	4.75707
LOC111202304	2.81988	0.685446	0.00116185	6.39945
LOC106416580	2.80753	0.688321	0.00131709	7.2814
LOC106361236	2.79408	0.915371	0.029981	4.58552
LOC106412334	2.79408	0.915371	0.029981	4.58552
LOC106450708	2.79098	0.30313	1.44632e-17	160.603
LOC106412061	2.7862	0.396589	3.3192e-10	74.1244
LOC106453698	2.7805	0.338815	6.28367e-14	123.334
LOC111199949	2.77111	0.92191	0.0338174	9.69488
LOC106349355	2.76898	0.648232	0.000648466	27.9533
LOC106436381	2.76413	0.408036	1.69069e-09	46.4489
LOC106440980	2.74131	0.341512	2.53216e-13	53.9201
LOC106435241	2.73678	0.289641	1.59771e-18	62.6259
LOC106398178	2.71884	0.762075	0.00722231	8.864
LOC106452681	2.71737	0.842379	0.019072	8.65202
LOC106453238	2.71333	0.354774	4.28577e-12	94.6777
LOC106370984	2.68357	0.593011	0.000238142	12.5144
LOC106361737	2.67904	0.657196	0.00132744	7.50246
LOC106424238	2.66008	0.730631	0.00579883	13.4062
LOC106452260	2.64676	0.384453	8.35451e-10	18.5205
LOC106388372	2.64427	0.435387	1.20939e-07	43.2959
LOC111199373	2.64143	0.774382	0.0113739	4.97651
LOC106405144	2.61697	0.641195	0.00130394	9.30596
LOC111203260	2.60927	0.573264	0.000213443	36.7512
LOC106405057	2.5984	0.72335	0.00671943	4.74486
LOC106451327	2.59394	0.416001	4.76049e-08	433.203
LOC106387929	2.58954	0.635072	0.00132275	10.1463
LOC106420836	2.58846	0.594435	0.000470297	8.27996
LOC106410467	2.58783	0.726381	0.00733758	8.16088
LOC106389387	2.58761	0.40971	2.97221e-08	26.2712
LOC106357512	2.58065	0.398934	1.17512e-08	47.1822
LOC106379862	2.57923	0.647665	0.00185155	12.2237
LOC106440389	2.57874	0.116537	8.96155e-104	471.331
LOC106426783	2.57248	0.759913	0.0122533	11.5173
LOC106406284	2.5702	0.252238	1.36881e-21	158.487
LOC106357615	2.56625	0.186596	9.20089e-40	711.58
BNAA07G26990D	2.56522	0.869293	0.038638	5.23861
LOC106418583	2.5601	0.340589	1.10116e-11	62.7642
LOC111215805	2.55326	0.20543	2.34359e-32	317.327
LOC106399717	2.54449	0.508582	3.0443e-05	10.2015
LOC106431305	2.54002	0.60409	0.000833301	8.29453
LOC106365030	2.53492	0.563735	0.000266832	29.7167
LOC106366003	2.53057	0.736312	0.0106016	15.0266
LOC111207609	2.52641	0.720515	0.0086449	5.92365
LOC106380933	2.52562	0.759105	0.0144898	5.3788
LOC106412002	2.52054	0.195501	7.05078e-35	322.642
LOC106412419	2.51844	0.831056	0.0317527	4.07902
LOC106376833	2.5176	0.713156	0.00806258	863.661
LOC106371333	2.51684	0.282139	1.71077e-16	95.8726
LOC106347769	2.51401	0.400926	3.8801e-08	627.249
LOC106385424	2.51021	0.645521	0.00256094	9.0902
LOC106354778	2.50955	0.79578	0.0232284	4.73345
LOC106442725	2.50569	0.792145	0.0226037	11.4108
LOC106434066	2.50314	0.612032	0.0012676	1207.3
LOC106439341	2.49309	0.463292	5.05794e-06	66.6255
LOC106362025	2.49201	0.325587	4.11162e-12	482.795
LOC106409345	2.48951	0.341133	5.21087e-11	28.1284
LOC106419148	2.48253	0.728644	0.0115173	8.69231
LOC106365550	2.47498	0.770561	0.0197796	10.8553
LOC106396657	2.47478	0.214257	7.44306e-28	227.708
LOC106380873	2.46841	0.258545	6.43882e-19	8525.71
LOC106353852	2.46248	0.539264	0.000201097	15.5971
LOC106452875	2.46011	0.292838	1.34205e-14	403.482
LOC106405877	2.45672	0.701004	0.00868579	20.3121
LOC106452713	2.45639	0.508319	6.61625e-05	11.0573
LOC106349298	2.45526	0.755981	0.0179872	5.78204
LOC106452368	2.44925	0.274348	1.61765e-16	146.938
LOC106346936	2.43932	0.770791	0.0225103	6.52524
LOC106439325	2.43859	0.56574	0.000557027	10.3417
LOC106439489	2.43814	0.640717	0.00340139	22.2826
LOC106348721	2.43538	0.492518	3.9641e-05	75.2231
LOC106416306	2.42591	0.610074	0.00189244	9.82331
LOC106387464	2.42151	0.451535	5.44673e-06	28.6406
LOC106357803	2.4197	0.771852	0.0243679	8.67178
LOC106365735	2.41373	0.45559	7.53496e-06	20.5323
LOC106368464	2.40641	0.623183	0.00280544	7.6945
LOC106437609	2.40114	0.371741	1.24728e-08	17.6201
LOC106416277	2.39247	0.280181	4.32531e-15	33.7919
LOC106416522	2.38607	0.839132	0.0499152	3.64507
LOC106416521	2.38607	0.839132	0.0499152	3.64507
LOC106376947	2.38456	0.684438	0.00923614	5.37261
LOC106436451	2.38441	0.388453	8.42866e-08	15.848
LOC106358304	2.37456	0.640695	0.00467981	10.3616
LOC106375328	2.36952	0.445638	6.89483e-06	12.7734
LOC106406688	2.36453	0.289186	7.94094e-14	250.783
LOC106376107	2.3612	0.450267	9.76979e-06	13.0265
LOC106346487	2.36105	0.36981	1.96662e-08	29.6721
LOC106351179	2.35896	0.415777	1.10684e-06	14.2616
BNAA07G30180D	2.35045	0.379163	5.95354e-08	91.76
BNAC02G38260D	2.34837	0.259754	6.21571e-17	304.446
LOC106406472	2.34752	0.591054	0.00192243	8.56814
LOC106450668	2.34592	0.262693	1.58904e-16	48.7029
LOC106390222	2.34592	0.262693	1.58904e-16	48.7029
LOC106346793	2.34418	0.406757	6.84581e-07	127.253
LOC106405826	2.34353	0.301553	1.70334e-12	36.3598
LOC106441140	2.34203	0.660107	0.00766364	10.5132
LOC106449800	2.33884	0.576172	0.00141279	7.74421
LOC106390302	2.33856	0.484874	6.88929e-05	15.7494
LOC106382934	2.33654	0.210796	1.23119e-25	266.851
LOC106346837	2.33358	0.80208	0.0426903	5.33276
BNAC06G33620D	2.32947	0.54568	0.000652894	10.0334
LOC106361328	2.32711	0.614591	0.00360812	9.93682
LOC106367366	2.32516	0.301664	2.75511e-12	729.756
LOC106446486	2.32075	0.259674	1.51447e-16	195.091
LOC106436435	2.31672	0.562722	0.0011498	16.225
BNAA06G40720D	2.31627	0.327096	2.28505e-10	33.2847
LOC106432307	2.31181	0.752007	0.028405	9.41198
LOC106347825	2.30998	0.466558	3.84801e-05	391.746
LOC106348944	2.30099	0.404882	1.05502e-06	23.2535
LOC106454811	2.29894	0.566697	0.00142358	10.0561
LOC106402320	2.29019	0.582243	0.0021981	32.3806
LOC106447277	2.28866	0.381688	1.88202e-07	20.5274
LOC106390216	2.27816	0.509427	0.00029575	17.8169
LOC106368579	2.27553	0.223774	1.67331e-21	75.974
LOC111198338	2.27466	0.379668	1.93708e-07	2387.69
LOC106425935	2.26834	0.553719	0.00123436	10.6618
LOC106437990	2.26519	0.590273	0.00304746	17.884
LOC106369808	2.2649	0.703907	0.0195105	43.6449
LOC106402239	2.2645	0.203921	9.94746e-26	170.538
LOC106376834	2.26198	0.329957	1.00534e-09	1139.84
LOC111207258	2.26198	0.329957	1.00534e-09	1139.84
LOC106451406	2.26032	0.25212	1.19113e-16	87.124
BNAC04G43390D	2.25971	0.572796	0.00211053	12.9947
LOC106376838	2.25837	0.534722	0.000776751	56.133
LOC106376839	2.25837	0.534722	0.000776751	56.133
LOC106366299	2.25719	0.744684	0.0316993	19.3146
LOC106438703	2.2488	0.38013	2.96502e-07	107.093
LOC106358357	2.24762	0.306774	4.3047e-11	51.5046
LOC106436231	2.23324	0.247638	7.52499e-17	218.569
LOC111202621	2.23202	0.415891	5.34715e-06	13.3775
LOC111205867	2.23202	0.415891	5.34715e-06	13.3775
LOC106396329	2.22982	0.316972	3.14098e-10	623.316
LOC106371958	2.22686	0.499326	0.000310364	69.5746
LOC106417501	2.21537	0.602859	0.00518636	10.6898
LOC106384617	2.21207	0.495919	0.000309627	14.428
LOC106391379	2.20693	0.421238	9.99412e-06	29.2662
LOC106399885	2.20327	0.545515	0.00151415	14.4091
LOC106433439	2.18836	0.662606	0.0155122	5.07688
LOC106401115	2.18714	0.618529	0.00792829	10.953
BNAC06G33710D	2.18035	0.570304	0.00320275	15.3028
LOC106433607	2.18	0.613763	0.00757574	30.7422
LOC106370603	2.17498	0.580814	0.00413089	22.1263
LOC106367430	2.17054	0.506228	0.000609018	9.21101
LOC106387621	2.16593	0.702679	0.0278446	9.95368
LOC106345821	2.16473	0.433819	3.22618e-05	606.938
LOC106390778	2.16362	0.661116	0.0168365	4.81056
LOC106361986	2.16238	0.409255	8.11007e-06	44.4109
LOC111197850	2.15756	0.273279	6.88913e-13	77.3548
LOC106410940	2.15742	0.235969	2.58748e-17	106.272
LOC106412278	2.15682	0.600843	0.00676623	43.3255
LOC106382650	2.15188	0.273838	8.89199e-13	80.5072
LOC106451248	2.14912	0.687984	0.0250939	7.15017
LOC106385334	2.14603	0.18069	1.78841e-29	201.766
LOC106348436	2.14403	0.650634	0.0158519	15.8831
LOC106406490	2.1428	0.255122	1.35512e-14	606.244
LOC106389719	2.14074	0.330673	1.14439e-08	5664.61
LOC106416276	2.13674	0.361887	3.14587e-07	17.1349
LOC106449499	2.12731	0.668472	0.021442	10.4127
LOC106435973	2.12324	0.744516	0.048998	4.25369
LOC111207515	2.12011	0.587677	0.00639883	10.8899
LOC106404493	2.11705	0.562843	0.00391288	7.27385
LOC106404494	2.11705	0.562843	0.00391288	7.27385
LOC106421836	2.11616	0.637137	0.01474	27.1529
LOC106365922	2.11526	0.590845	0.00696306	7.84764
LOC106431535	2.11357	0.430904	4.7413e-05	11.9921
LOC106448040	2.11292	0.434275	5.67049e-05	24.9568
LOC106402821	2.11215	0.445262	9.68363e-05	52.3451
LOC106439731	2.11206	0.300467	3.23859e-10	55.6016
LOC106377322	2.10021	0.423741	3.74926e-05	423.018
LOC106450053	2.09719	0.393596	6.52555e-06	327.024
LOC106448082	2.09611	0.621622	0.0127375	63.299
BNAA10G01350D	2.09412	0.713782	0.0402355	6.53661
LOC106452213	2.09306	0.69009	0.0315571	7.58282
LOC106425720	2.09226	0.245162	4.48338e-15	62.3448
LOC106358572	2.09163	0.412775	2.28324e-05	88.8543
LOC106349111	2.09083	0.202329	3.14622e-22	169.693
BNAA06G01350D	2.08876	0.591094	0.00797813	25.7144
LOC106447243	2.08828	0.730438	0.0481682	6.56919
LOC106349044	2.08257	0.273864	5.8952e-12	51.2053
LOC106366811	2.08155	0.677129	0.028405	5.13825
LOC106366813	2.08155	0.677129	0.028405	5.13825
LOC106387047	2.08141	0.71407	0.0421877	6.82188
LOC106396552	2.07927	0.587433	0.00784568	11.1012
LOC106444964	2.0781	0.293866	2.43233e-10	43.8356
LOC106430004	2.07638	0.573301	0.00613788	10.4904
LOC106431816	2.07416	0.376013	2.55456e-06	21.9118
LOC106346066	2.07318	0.254904	1.11918e-13	216.919
LOC106381425	2.06805	0.711817	0.0431556	4.98956
LOC106354796	2.06495	0.521309	0.00199468	21.1418
LOC106444978	2.0574	0.641386	0.0200042	6.9859
LOC106440322	2.05694	0.67812	0.0315371	4.7583
LOC106424373	2.04927	0.59488	0.0103589	9.82568
LOC106402021	2.04509	0.428606	8.59228e-05	260.646
LOC106437638	2.04508	0.403989	2.33673e-05	31.1392
LOC106377868	2.03859	0.595391	0.0109591	14.298
LOC106367116	2.03741	0.248667	6.9396e-14	147.412
LOC106426313	2.036	0.253763	2.59879e-13	73.9982
LOC106381034	2.03293	0.546112	0.00443748	10.3949
LOC106432368	2.03187	0.669713	0.031492	10.7433
LOC106390092	2.03182	0.22232	2.65434e-17	1079.88
LOC106438157	2.03018	0.546373	0.00453597	13.6158
LOC106425281	2.01907	0.583223	0.00986975	9.80245
LOC111208618	2.01798	0.334798	1.57662e-07	54.6934
LOC106438734	2.01259	0.253146	4.47755e-13	47.4525
LOC106382854	1.9976	0.431158	0.000153524	46.1108
LOC106425644	1.9959	0.620465	0.0195501	10.8494
LOC106377058	1.99327	0.140718	3.18013e-42	551.705
LOC106377059	1.99327	0.140718	3.18013e-42	551.705
LOC106439968	1.98425	0.115044	4.08972e-63	1376.27
LOC106396164	1.98249	0.217858	3.75249e-17	308.756
LOC106407523	1.9812	0.543718	0.00574321	19.4665
LOC106371130	1.98111	0.512487	0.00276284	10.5839
LOC106401231	1.98055	0.48084	0.00114338	253.433
LOC111203207	1.98055	0.48084	0.00114338	253.433
LOC106389386	1.97876	0.530405	0.0043286	11.6927
LOC106386585	1.97614	0.400463	4.1628e-05	19.9567
BNAC08G27310D	1.97457	0.322682	9.45913e-08	102.827
LOC106452785	1.97392	0.485322	0.00137276	11.4316
LOC106399432	1.96556	0.614856	0.0205811	6.92971
LOC106419873	1.96518	0.342801	8.09497e-07	29.5601
BNAA03G56060D	1.96336	0.472783	0.00101211	21.5211
LOC106439932	1.96064	0.514278	0.003319	22.65
LOC106420764	1.96041	0.213679	1.94347e-17	257.833
LOC106392069	1.95728	0.556513	0.00840567	8.33366
LOC106445381	1.95559	0.360825	4.15036e-06	24.9078
LOC106374937	1.95296	0.658317	0.0373702	8.66085
LOC106386672	1.95274	0.229765	5.97446e-15	48.8249
LOC106397577	1.95273	0.36816	7.35463e-06	64.2576
LOC106418570	1.95092	0.510457	0.00321427	67.6241
LOC106439354	1.9494	0.157275	3.41475e-32	244.11
BNAC01G34080D	1.94873	0.385671	2.43892e-05	21.2982
LOC106360756	1.94848	0.660923	0.0388816	9.47053
LOC106424648	1.94839	0.568444	0.0108549	6.16256
LOC106424647	1.94839	0.568444	0.0108549	6.16256
LOC106410672	1.94703	0.473559	0.00117298	18.7535
LOC106422074	1.94585	0.596059	0.0171858	7.52638
LOC106390210	1.9456	0.3777	1.5421e-05	25.4946
LOC106410468	1.9446	0.458464	0.000725501	12.2114
LOC106378744	1.93898	0.455361	0.00067975	14.4886
LOC106387954	1.9387	0.584376	0.0149009	13.948
LOC111198044	1.93798	0.281092	7.80885e-10	399.025
LOC106407137	1.93728	0.622133	0.0256963	8.5785
LOC106427207	1.93608	0.351432	2.64067e-06	61.7306
BNAC04G39290D	1.9343	0.559347	0.00998096	8.09274
LOC106376361	1.93151	0.270286	1.46533e-10	187.894
LOC106363887	1.93069	0.643795	0.03446	15.2399
LOC106394550	1.92542	0.233938	5.20128e-14	39.3674
LOC106451792	1.92493	0.634853	0.0316395	6.36526
LOC106381518	1.92485	0.425982	0.000244869	76.0435
LOC106413029	1.92223	0.280966	1.10188e-09	68.0412
LOC106346131	1.9222	0.623969	0.0279844	19.1242
LOC106389987	1.92067	0.307625	4.56521e-08	70.1955
LOC106450329	1.92019	0.382	2.7549e-05	19.7183
LOC106367342	1.91927	0.593982	0.018816	6.65609
LOC106367351	1.91927	0.593982	0.018816	6.65609
BNAC04G42380D	1.91908	0.559375	0.0107571	13.1591
LOC106371169	1.91803	0.367665	1.11347e-05	22.9642
LOC106400193	1.91753	0.487917	0.0022244	11.1731
LOC106450883	1.91254	0.305814	4.28077e-08	44.1184
LOC111201796	1.90804	0.491531	0.00261135	9.71194
LOC106373764	1.90804	0.491531	0.00261135	9.71194
LOC106387580	1.90707	0.25382	1.12437e-11	89.8476
LOC106412054	1.90676	0.332618	8.09497e-07	22.2697
LOC106382023	1.90656	0.639923	0.036243	23.8138
LOC106362156	1.90628	0.643892	0.0379054	22.284
LOC106430979	1.90572	0.57298	0.0145302	11.5997
LOC106345779	1.90378	0.376138	2.3444e-05	19.9155
LOC106409408	1.89941	0.533061	0.00732704	9.28148
LOC106361838	1.8976	0.43254	0.000413403	42.5122
LOC106389772	1.89689	0.229387	3.81656e-14	94.308
LOC106369834	1.89535	0.601217	0.0232912	45.4007
LOC111199316	1.89481	0.611378	0.0267051	37.6122
LOC111204355	1.89467	0.522043	0.0059995	16.2274
LOC106390847	1.89376	0.50345	0.00391288	8.7562
LOC106354436	1.88321	0.550785	0.0111103	11.2141
BNAC07G47310D	1.87832	0.186859	5.32921e-21	113.619
LOC106440461	1.87566	0.642522	0.0418002	74.9401
LOC106446727	1.87503	0.480545	0.00244761	14.1924
LOC106404514	1.87411	0.565819	0.0151413	30.718
LOC106405514	1.87355	0.550088	0.0115615	10.4619
LOC106425342	1.87136	0.193163	1.70237e-19	113.945
LOC111205501	1.87104	0.575754	0.017907	6.39448
LOC111208813	1.87104	0.575754	0.017907	6.39448
LOC106436698	1.86534	0.655653	0.0498048	6.0221
LOC106421576	1.86347	0.500362	0.00441945	19.8755
LOC106404178	1.86224	0.144588	8.13576e-35	567.358
LOC111213628	1.86011	0.474065	0.00227778	15.8419
LOC106362164	1.8578	0.506202	0.00526312	106.14
LOC106424125	1.8531	0.489929	0.00364943	9.7026
LOC111201482	1.8531	0.489929	0.00364943	9.7026
LOC106431681	1.8514	0.419533	0.000373517	116.328
LOC106422614	1.85053	0.589334	0.0240798	5.80849
LOC106400635	1.84875	0.294523	3.73453e-08	57.811
BNAA01G22620D	1.848	0.574813	0.0196177	6.29907
LOC106430023	1.84392	0.634298	0.0429881	6.47626
LOC106390496	1.84186	0.565309	0.0174769	12.2363
LOC106390444	1.8406	0.416372	0.000363424	91.7902
LOC106441030	1.83943	0.367992	3.10417e-05	49.8852
LOC106389264	1.83931	0.518425	0.00766364	38.4301
LOC106412279	1.83931	0.518425	0.00766364	38.4301
LOC106421964	1.83929	0.429669	0.0006264	26.832
LOC106423590	1.8386	0.278644	5.24334e-09	76.8233
LOC106446190	1.83841	0.368854	3.31156e-05	17.1293
LOC106411414	1.83774	0.412676	0.000317651	25.0112
LOC106432649	1.83639	0.250839	4.41393e-11	340.797
BNAC01G44220D	1.82789	0.470445	0.00258401	22.7217
LOC106355046	1.8237	0.466459	0.00238382	86.6652
LOC106443879	1.8233	0.563992	0.0187344	10.9959
LOC106389639	1.81925	0.405127	0.000273167	305.001
LOC106348307	1.81909	0.268694	1.73505e-09	59.372
LOC106376035	1.81369	0.219433	3.92654e-14	572.077
LOC106392535	1.80895	0.415434	0.000470297	23.3736
LOC106353822	1.80864	0.285126	2.51711e-08	25.0002
LOC106413415	1.80591	0.304909	2.85248e-07	342.718
LOC106366014	1.80579	0.494835	0.00563135	10.3007
LOC111206039	1.80086	0.205488	6.76785e-16	79.9593
LOC106429326	1.79938	0.403162	0.000306277	510.372
LOC106391120	1.79878	0.262247	9.84756e-10	357.002
LOC106372313	1.79733	0.112559	6.63942e-54	368.165
LOC106347956	1.79643	0.437363	0.0011891	32.3726
LOC106358356	1.7959	0.572762	0.0243404	6.98461
BNAA04G12650D	1.79382	0.37516	8.22082e-05	15.5097
LOC106370956	1.79276	0.287331	4.66977e-08	53.8952
LOC106357066	1.79118	0.520703	0.0105022	7.64437
LOC106391710	1.78803	0.508316	0.00839267	9.35382
LOC106434865	1.78654	0.557061	0.0200321	10.7638
LOC106443297	1.78492	0.308499	6.07206e-07	42.4413
LOC106410293	1.78331	0.292582	1.0698e-07	33.5285
LOC111215868	1.7796	0.617663	0.0456674	32.2986
LOC106366008	1.77284	0.601207	0.0388334	20.9365
LOC106418266	1.77019	0.399058	0.00034133	16.1583
LOC106383072	1.76807	0.472798	0.00420489	1232.25
LOC106391032	1.7668	0.485971	0.00588151	7.70732
BNAC06G17700D	1.76317	0.461301	0.00321257	14.0488
LOC106419014	1.76262	0.514832	0.0109668	41.3594
LOC111198027	1.75949	0.250134	3.14493e-10	295.459
LOC106396908	1.75556	0.438186	0.00170767	63.3657
LOC111198061	1.74875	0.473673	0.00490811	15.2799
LOC106359239	1.74873	0.122367	5.72247e-43	167.943
LOC106427165	1.74662	0.373973	0.000130953	13.2692
LOC106352611	1.74537	0.399576	0.000445025	20.092
BNACNNG07380D	1.74516	0.379388	0.000175589	71.5382
LOC106419893	1.74478	0.414732	0.000825821	106.046
LOC111205493	1.74413	0.285406	9.86372e-08	35.4198
LOC106423024	1.74413	0.285406	9.86372e-08	35.4198
LOC106349332	1.74319	0.264821	5.75179e-09	70.6801
LOC106346004	1.74218	0.242985	1.26024e-10	250.301
LOC106366711	1.74204	0.549768	0.0222404	11.3886
LOC106371957	1.74204	0.549768	0.0222404	11.3886
LOC106446740	1.74124	0.434058	0.00167476	29.0192
LOC106405180	1.74117	0.603167	0.0451169	5.99007
LOC106419805	1.74005	0.30871	1.35124e-06	24.7666
LOC106412034	1.73943	0.609489	0.0487825	5.98402
LOC106405746	1.73834	0.459523	0.00364501	16.309
LOC106359185	1.73648	0.122868	4.82951e-42	166.865
LOC106449899	1.72911	0.261325	4.67681e-09	63.9039
LOC111207442	1.7285	0.520433	0.01474	8.6235
LOC111199702	1.72733	0.553358	0.025237	7.33992
LOC111210455	1.72548	0.586261	0.0393246	6.41845
LOC106367421	1.72487	0.275405	4.05364e-08	41.3917
LOC106416669	1.72417	0.178198	1.88698e-19	77.929
LOC106354688	1.72234	0.348665	4.06193e-05	28.2006
LOC106436699	1.7219	0.381987	0.000255497	194.126
LOC106365945	1.71373	0.495796	0.0100205	11.3233
LOC106401786	1.7135	0.51963	0.0157445	21.7268
LOC106419331	1.71117	0.553382	0.0271563	10.485
LOC106348679	1.71015	0.283882	1.59841e-07	42.3568
LOC106392959	1.70991	0.517309	0.0154	56.6688
LOC106413580	1.70923	0.559844	0.0299446	6.68987
LOC106444444	1.70787	0.463695	0.00505377	15.721
LOC106368905	1.70431	0.367702	0.000152227	17.2515
LOC106368904	1.70431	0.367702	0.000152227	17.2515
LOC106445887	1.70417	0.550041	0.0267531	7.3301
LOC106346292	1.70234	0.392164	0.000496779	181.325
LOC106364574	1.70085	0.578626	0.0396661	7.88513
LOC106381118	1.70085	0.578626	0.0396661	7.88513
LOC106375248	1.70071	0.448553	0.00355397	268.852
LOC106428209	1.69938	0.497507	0.01121	27.8974
LOC106400590	1.69933	0.492584	0.010215	18.9287
LOC106361190	1.69604	0.429964	0.00211333	18.952
LOC106381261	1.69481	0.41279	0.00119368	14.1683
LOC106424702	1.69365	0.162726	1.52175e-22	385.337
LOC106346397	1.69244	0.30129	1.4981e-06	34.7228
LOC106436324	1.69187	0.232123	5.53772e-11	281.112
LOC106390732	1.69096	0.280671	1.59787e-07	45.0101
LOC106357500	1.68997	0.3587	0.000110773	22.3496
LOC106391367	1.68734	0.49188	0.0107679	15.7571
LOC106414981	1.68483	0.527267	0.0206613	12.5659
LOC111212267	1.68203	0.477931	0.00834647	112.825
LOC106446703	1.68132	0.151987	1.52756e-25	1188.54
LOC106399444	1.67954	0.518738	0.0184865	52.1369
LOC111202319	1.67924	0.569027	0.038628	11.0129
LOC106359485	1.67626	0.517281	0.0183439	8.2249
LOC106402695	1.67618	0.500318	0.0135614	15.1224
LOC106452514	1.67482	0.191781	8.71597e-16	298.235
LOC106359907	1.67401	0.462673	0.00618732	20.9663
LOC106346984	1.67088	0.269587	5.98582e-08	43.0123
LOC106408999	1.66996	0.566847	0.0390817	14.1572
LOC106435306	1.66938	0.403308	0.00106448	18.4633
LOC106387470	1.66938	0.403308	0.00106448	18.4633
LOC106376968	1.66779	0.510667	0.017131	45.4446
LOC106358355	1.6673	0.370346	0.000261525	21.8427
LOC106435603	1.66217	0.474092	0.00865124	10.8008
LOC106348964	1.66099	0.468301	0.00768087	272.385
LOC106420129	1.65804	0.543086	0.0299446	13.6147
LOC106400659	1.65595	0.155342	1.13061e-23	100.515
LOC106414955	1.65595	0.155342	1.13061e-23	100.515
LOC106439209	1.65469	0.354549	0.000132385	24.5753
LOC111203746	1.65356	0.456362	0.00611049	9.9245
LOC106396485	1.65255	0.506197	0.0171858	119.766
LOC106401240	1.64976	0.388861	0.000723676	99.7232
LOC106437881	1.64104	0.477671	0.0106316	13.9413
LOC106401910	1.63967	0.474637	0.0100791	16.4348
LOC106404829	1.63948	0.505826	0.0183061	15.0226
BNAC04G24950D	1.63619	0.29922	3.24791e-06	322.938
LOC106376765	1.62928	0.434835	0.00410573	14.111
LOC111204203	1.62493	0.346897	0.000123592	246.354
BNAC03G69640D	1.62137	0.295025	2.82596e-06	25.1512
LOC106385171	1.62071	0.460538	0.00835085	20.9516
LOC106377239	1.62013	0.563133	0.0461949	18.2019
LOC106374012	1.61929	0.479942	0.0126746	9.87412
LOC106360461	1.61881	0.437056	0.00471702	16.8281
LOC106354264	1.61841	0.34831	0.00014497	92.0188
BNACNNG41290D	1.61789	0.356927	0.000230883	185.391
LOC106345946	1.61696	0.43127	0.00407183	399.592
LOC106367566	1.61653	0.528978	0.0297323	13.0279
LOC106418367	1.61612	0.40202	0.0016208	24.9665
LOC106428733	1.61554	0.495648	0.0174222	56.2055
LOC106351842	1.6104	0.555861	0.0439968	20.2949
LOC106433728	1.60707	0.191746	1.55977e-14	108.676
LOC106417787	1.60664	0.517697	0.0264144	9.86788
LOC106372481	1.60516	0.368213	0.000460779	219.182
LOC106383090	1.60474	0.487753	0.01607	8.66256
LOC106426993	1.60195	0.291267	2.76624e-06	98.0824
LOC111213761	1.60083	0.509362	0.023888	8.80689
LOC106362288	1.59595	0.29568	4.64932e-06	185.424
LOC106386120	1.59342	0.360624	0.000366162	20.5656
LOC106377353	1.58987	0.329443	6.79644e-05	47.0963
LOC106362663	1.58809	0.379148	0.000887799	106.957
LOC106346566	1.58795	0.527413	0.033355	35.3402
LOC111202231	1.58795	0.527413	0.033355	35.3402
LOC106385752	1.58664	0.536486	0.0381703	13.3504
LOC106400990	1.58619	0.467295	0.0119437	61.8017
LOC106439990	1.58405	0.473025	0.0136243	17.2818
LOC106428940	1.58294	0.523234	0.0321204	11.088
BNAC09G42120D	1.58187	0.456004	0.00967765	17.032
LOC106356912	1.58162	0.34955	0.000238622	16.2473
LOC111212284	1.58135	0.354972	0.000315703	17.1295
LOC106349247	1.58036	0.327826	6.95653e-05	25.9884
LOC106407264	1.58036	0.327826	6.95653e-05	25.9884
LOC106416543	1.57955	0.437284	0.00631711	58.3584
LOC106433069	1.57677	0.224982	3.72647e-10	225.135
LOC106416604	1.57627	0.494616	0.0211804	89.0009
LOC106380086	1.57213	0.243734	1.31476e-08	477.191
LOC106391418	1.56733	0.53818	0.0423825	43.6439
LOC106405303	1.56722	0.436046	0.00667863	40.7975
LOC106361266	1.5669	0.20601	5.8475e-12	822.638
LOC106435084	1.56662	0.486682	0.0194395	179.009
LOC106376952	1.5664	0.54898	0.0488199	12.4104
LOC106407646	1.56406	0.243609	1.58208e-08	249.487
LOC106347167	1.56311	0.271049	6.71389e-07	88.8502
LOC106372093	1.55933	0.257311	1.30249e-07	394.692
BNAA10G00630D	1.55677	0.438133	0.00754636	16.0887
LOC106411119	1.55674	0.516622	0.0331325	16.3511
LOC106434077	1.55645	0.377502	0.00112866	134.889
LOC106357984	1.55378	0.323088	7.28489e-05	23.5104
LOC106412199	1.55323	0.23478	4.69807e-09	438.438
LOC111211232	1.55283	0.489369	0.0219932	15.917
LOC111211233	1.55283	0.489369	0.0219932	15.917
LOC106396530	1.55144	0.278186	1.8565e-06	35.2917
LOC106439207	1.55077	0.497931	0.0256786	22.6172
LOC106381494	1.54931	0.410765	0.00377787	23.5113
LOC106451357	1.54924	0.485283	0.0208479	23.2949
LOC106354589	1.54855	0.403807	0.00307499	21.8519
LOC106417697	1.54844	0.243772	2.39412e-08	56.1308
LOC111213210	1.54805	0.35272	0.000410502	81.4194
LOC106445297	1.54805	0.35272	0.000410502	81.4194
LOC106454769	1.54641	0.295545	1.033e-05	36.4399
LOC106347315	1.54525	0.335816	0.000174414	44.615
LOC106433766	1.54322	0.45288	0.0115036	88.5733
BNAC07G43060D	1.543	0.290534	7.10822e-06	115.327
LOC106391833	1.54198	0.407401	0.00362525	62.0884
LOC106422525	1.54124	0.457407	0.0128026	14.1575
LOC106428938	1.54021	0.226892	1.54595e-09	100.173
LOC106438194	1.53727	0.223895	9.40621e-10	263.639
LOC106356577	1.53667	0.343671	0.00029611	29.9453
LOC106444937	1.53422	0.295761	1.28656e-05	86.916
BNAC03G43110D	1.53413	0.303188	2.35655e-05	31.1139
LOC106409192	1.53378	0.425194	0.0064029	229.813
LOC106360980	1.53193	0.387418	0.00204152	13.8311
LOC106385565	1.53062	0.517114	0.0379697	9.21715
LOC106377831	1.52977	0.460857	0.0148118	24.3069
LOC106418314	1.5294	0.272409	1.52089e-06	46.4392
LOC106397400	1.52848	0.223858	1.19246e-09	62.485
LOC106451820	1.52787	0.223215	1.07917e-09	41.1577
LOC106407983	1.52689	0.455426	0.0134686	232.395
LOC106354217	1.52614	0.297897	1.75919e-05	39.89
LOC106400213	1.52592	0.463483	0.0159926	13.8924
LOC106440962	1.52572	0.176847	2.06898e-15	308.523
LOC106397796	1.52421	0.20995	6.74155e-11	84.6418
LOC106437527	1.52334	0.446863	0.0114482	22.3687
BNAC08G47810D	1.52317	0.402166	0.00359551	72.4328
LOC106432334	1.52111	0.420341	0.00617867	74.1638
LOC106391834	1.52101	0.164085	8.20627e-18	588.17
LOC111214979	1.51667	0.255564	2.65906e-07	85.1546
LOC106427550	1.51605	0.478025	0.0220932	39.2206
LOC106427310	1.51506	0.249718	1.25301e-07	105.643
LOC106385027	1.50998	0.424988	0.00754857	13.7042
LOC106354245	1.5082	0.52188	0.0447957	8.88382
LOC111204707	1.50516	0.477612	0.0233591	44.4568
LOC106431568	1.50505	0.488863	0.0281066	9.03056
LOC106440971	1.50409	0.331053	0.000221128	31.2191
LOC106441276	1.50325	0.366637	0.00121768	14.8969
LOC106451496	1.50213	0.372855	0.00157011	1590.93
LOC106415486	1.50114	0.308174	5.5255e-05	412.48
LOC106382029	1.50087	0.508236	0.0384469	28.9604
LOC106410731	1.50059	0.304653	4.32216e-05	22.7977
LOC106394816	1.49976	0.214687	4.30388e-10	98.8237
LOC106366209	1.49922	0.489401	0.0291727	15.2674
LOC106397079	1.49804	0.134466	7.1081e-26	892.624
LOC106412421	1.4939	0.408179	0.0054293	13.4465
LOC106360468	1.49298	0.37358	0.00176676	13.9374
LOC106399376	1.49127	0.504393	0.0382049	7.98815
LOC106390179	1.49109	0.206674	9.25418e-11	60.292
LOC106356056	1.48913	0.392235	0.00349411	27.9139
LOC106389938	1.48862	0.253478	3.74061e-07	104.226
LOC106361840	1.48802	0.355631	0.000903432	35.9695
LOC106399124	1.48762	0.460144	0.0187343	11.0614
LOC106421940	1.48524	0.314782	0.000107617	1121.92
LOC106381026	1.47814	0.323428	0.00019835	3533.89
LOC106382286	1.47112	0.203929	9.27697e-11	100.557
LOC106348361	1.47104	0.456257	0.0191574	32.1806
LOC106387721	1.47025	0.475237	0.0270459	21.0204
LOC111207844	1.46736	0.448789	0.0169806	10.2585
LOC106365837	1.46621	0.512654	0.0480253	96.5426
LOC106376719	1.46064	0.389308	0.00404047	17.0934
LOC106399494	1.46046	0.393575	0.00461054	14.262
LOC106411307	1.45854	0.385454	0.00363625	20.5112
LOC106406106	1.45831	0.424919	0.0107231	13.9066
LOC106347363	1.45768	0.447518	0.0175103	11.2921
LOC106347364	1.45768	0.447518	0.0175103	11.2921
LOC106401195	1.45715	0.186346	1.19413e-12	102.252
LOC106446588	1.45659	0.230099	2.72748e-08	161.118
LOC106436674	1.45346	0.497121	0.0413081	139.146
LOC106440558	1.45147	0.389957	0.0044416	18.6113
LOC106366482	1.45092	0.219049	4.47161e-09	68.7496
LOC106349303	1.45062	0.441635	0.0163229	12.437
LOC106348974	1.44882	0.411121	0.00822458	34.7025
LOC106438387	1.44841	0.223745	1.1449e-08	183.939
LOC106376698	1.44802	0.437041	0.0150904	255.467
LOC111198107	1.44771	0.371249	0.00246856	31.5962
LOC106446043	1.44698	0.475547	0.0308038	16.7479
LOC106452114	1.44687	0.272903	7.42265e-06	47.1083
LOC106381296	1.44686	0.500776	0.0448595	13.8433
LOC106424994	1.44085	0.381085	0.00366927	64.8722
LOC106405558	1.4402	0.463685	0.0262418	95.5398
BNAA03G34760D	1.43992	0.430253	0.0137092	45.1721
LOC106419293	1.43978	0.312885	0.000174414	100.436
LOC111207936	1.43868	0.274125	9.5686e-06	64.7949
LOC111207937	1.43868	0.274125	9.5686e-06	64.7949
LOC106450724	1.43868	0.274125	9.5686e-06	64.7949
LOC106450529	1.43868	0.274125	9.5686e-06	64.7949
BNAA09G01560D	1.43799	0.310718	0.000157018	119.648
LOC106445362	1.43753	0.468027	0.0285859	17.2655
LOC106447559	1.43619	0.313073	0.000184298	23.886
LOC106386569	1.43236	0.465134	0.0280547	11.5816
BNAC04G47710D	1.43096	0.444108	0.0192627	18.976
LOC106366454	1.43043	0.281576	2.14564e-05	34.9045
BNAA04G03440D	1.42995	0.50047	0.0483395	7.27879
LOC111200369	1.42886	0.157625	5.05826e-17	485.181
LOC106391909	1.42573	0.44145	0.0188908	15.7788
LOC106427971	1.42383	0.358573	0.00192857	403.197
LOC106447579	1.42199	0.385018	0.00488487	55.2619
LOC106438107	1.42104	0.32051	0.000344682	123.763
LOC106431161	1.42047	0.304211	0.000131183	54.6047
LOC106345947	1.42035	0.225661	3.36569e-08	851.266
LOC106349414	1.41968	0.170056	2.02851e-14	335.511
LOC111197984	1.41928	0.36934	0.00299318	115.082
LOC106386650	1.41853	0.307382	0.000165365	32.7593
LOC106426664	1.41808	0.288703	4.61282e-05	238.958
LOC106452832	1.41801	0.428955	0.0153856	17.7227
LOC106452407	1.41767	0.190605	1.93566e-11	118.548
LOC106435714	1.41583	0.493443	0.046978	8.60495
LOC106364744	1.41484	0.377593	0.00410573	23.734
LOC106364435	1.41353	0.429364	0.0159955	26.6674
LOC106426081	1.41346	0.491387	0.0462423	13.0596
LOC111202978	1.41306	0.36712	0.00292956	25.0941
LOC106415184	1.41152	0.370121	0.00330653	217.065
LOC106354222	1.41145	0.488538	0.0448595	10.2478
LOC106382528	1.41144	0.432294	0.0171706	16.2692
LOC106361725	1.41078	0.168835	1.91087e-14	687.124
LOC106369067	1.41058	0.414332	0.0116075	14.6527
LOC106391452	1.40798	0.410977	0.0108947	26.0669
LOC106367596	1.40756	0.28646	4.57592e-05	21.5675
LOC106387988	1.40745	0.448928	0.0243644	16.8417
LOC111206743	1.40734	0.352986	0.00182222	54.2971
LOC106410602	1.40728	0.312929	0.000266419	64.9723
LOC106453533	1.40414	0.37279	0.00384576	256.176
LOC106368188	1.40413	0.386032	0.00585605	27.0158
LOC106428886	1.40398	0.435624	0.0192186	74.0028
BNAA08G15490D	1.40383	0.486417	0.0451515	22.6347
LOC106453017	1.40289	0.414234	0.0122187	26.4458
LOC106353438	1.40253	0.161957	1.58534e-15	1687.06
LOC106440277	1.40019	0.200135	4.0188e-10	193.443
LOC106409714	1.40016	0.179447	1.34844e-12	144.53
LOC106410653	1.39729	0.275676	2.26968e-05	57.0195
BNAC09G07050D	1.3943	0.291347	8.07904e-05	23.046
LOC106347433	1.39414	0.400557	0.00934337	24.0832
LOC106387271	1.39371	0.433952	0.0197877	17.0796
LOC106399270	1.39227	0.324259	0.000595388	103.977
LOC106440815	1.39132	0.387636	0.00677095	17.9939
LOC106382834	1.39092	0.423043	0.0161556	14.992
LOC106414050	1.38782	0.440838	0.0235662	14.0719
LOC106348403	1.38642	0.483456	0.0471476	15.0725
LOC106353787	1.38507	0.299681	0.000160909	35.0642
BNAA09G35810D	1.38472	0.262665	8.5811e-06	256.52
LOC106409112	1.38349	0.182998	8.0715e-12	132.324
LOC106447112	1.3821	0.229801	1.69125e-07	143.116
LOC106386923	1.38183	0.444817	0.0262029	12.5144
LOC106441182	1.3782	0.300027	0.000180169	73.2007
LOC106406669	1.37684	0.280606	4.70944e-05	35.2198
LOC106368742	1.37653	0.218584	3.30865e-08	105.031
LOC106415306	1.37516	0.371539	0.0047584	111.175
LOC106370892	1.37447	0.238235	6.62685e-07	938.782
LOC106365848	1.37428	0.349462	0.00220309	84.4434
LOC106437718	1.37414	0.352413	0.00246993	112.73
LOC106396217	1.37221	0.313234	0.000424665	27.1815
LOC106453205	1.37196	0.33276	0.00112866	76.4223
LOC106368117	1.37178	0.460407	0.0362426	27.5107
LOC106408579	1.36999	0.474951	0.0453094	14.2591
LOC111206553	1.36999	0.474951	0.0453094	14.2591
LOC106361663	1.36844	0.329224	0.000998352	33.2116
LOC106375298	1.36828	0.317585	0.000561891	22.8458
LOC106404157	1.3681	0.395753	0.0100126	20.3129
LOC106448380	1.36747	0.18656	4.21508e-11	282.773
LOC111199726	1.36681	0.37944	0.0065115	150.408
LOC106445717	1.36617	0.201951	1.79014e-09	3830.98
LOC106390085	1.36576	0.17583	1.75103e-12	231.412
LOC106438394	1.36531	0.34802	0.00228278	225.879
LOC106424444	1.36512	0.289069	0.000105891	22.7037
LOC106450901	1.36297	0.316154	0.000556486	59.2421
LOC111210955	1.3625	0.4752	0.047203	10.2785
LOC106440164	1.36137	0.289292	0.000113126	24.2597
LOC106415399	1.3602	0.387514	0.0085544	54.0019
LOC106440531	1.3587	0.462161	0.0396397	406.693
LOC106450676	1.35819	0.410703	0.0153449	90.8536
LOC106431066	1.35774	0.219357	6.2952e-08	96.9212
LOC106430798	1.35764	0.157833	2.55538e-15	429.285
LOC106381545	1.35696	0.289267	0.000120261	26.5668
LOC106382961	1.35623	0.370439	0.00540812	23.0738
LOC106427041	1.35576	0.476044	0.0494395	19.4511
LOC106452994	1.35183	0.26773	2.47218e-05	87.4131
LOC106390562	1.35068	0.231246	4.48046e-07	56.1796
LOC106451905	1.3501	0.422108	0.0204889	72.0726
LOC106348158	1.349	0.465635	0.0439968	14.6376
LOC106381150	1.34888	0.180756	1.62233e-11	140.667
LOC106446691	1.34888	0.180756	1.62233e-11	140.667
LOC106440898	1.34582	0.307759	0.000436889	69.5983
LOC106397470	1.34558	0.198631	1.69069e-09	63.0823
LOC106366071	1.34517	0.468544	0.0468014	9.79733
LOC106347737	1.34401	0.311535	0.000549513	26.0027
LOC106450665	1.34304	0.33711	0.00184086	28.2987
LOC106369086	1.34113	0.217797	7.60126e-08	157.024
LOC106387620	1.34033	0.345785	0.0026588	133.27
LOC106352044	1.3388	0.186761	1.26881e-10	280.729
LOC106402765	1.33856	0.430004	0.0257628	18.8725
LOC106381329	1.33751	0.267785	3.16017e-05	60.3392
LOC106390826	1.33592	0.243358	2.90701e-06	70.9067
BNAA03G09910D	1.33546	0.173973	3.49604e-12	208.609
LOC106440274	1.33345	0.360148	0.00473907	744.905
LOC106421573	1.33284	0.195182	1.18903e-09	61.1965
LOC106391496	1.33132	0.282655	0.000111313	77.5416
LOC106361598	1.32966	0.380705	0.0090189	16.711
LOC111214964	1.32937	0.383935	0.00985248	41.0532
LOC111208838	1.32798	0.247604	5.43837e-06	139.349
LOC106368671	1.32685	0.331499	0.00172758	25.6911
LOC106360425	1.32481	0.424531	0.0252892	21.5007
LOC111204354	1.32346	0.300626	0.000389626	52.0687
LOC106379450	1.3233	0.280027	0.000104456	50.3497
LOC106402459	1.32308	0.448742	0.0388636	183.87
LOC106415678	1.32248	0.167786	7.45599e-13	151.295
LOC106388931	1.3221	0.240599	2.83292e-06	95.8093
LOC106421716	1.3213	0.430644	0.028817	30.573
LOC106421717	1.3213	0.430644	0.028817	30.573
LOC106352715	1.31845	0.291761	0.000244718	145.655
LOC106413762	1.31845	0.291761	0.000244718	145.655
LOC106348150	1.31811	0.395246	0.0141639	39.1841
LOC106446545	1.31649	0.306367	0.000587065	78.6989
LOC106445354	1.31512	0.345396	0.00337518	15.9976
LOC106374817	1.31499	0.428209	0.0286217	79.6909
LOC106386858	1.31468	0.445674	0.0387254	13.5029
LOC106450485	1.31458	0.249343	8.5737e-06	94.0297
LOC106430697	1.31287	0.446743	0.0397477	9.63571
LOC106445103	1.31219	0.299656	0.000427011	35.3657
LOC106387720	1.312	0.173484	7.95766e-12	825.838
LOC106423028	1.31109	0.347505	0.00376321	22.9715
LOC106376072	1.31039	0.330378	0.00195919	41.6499
LOC106369349	1.30921	0.29372	0.000312923	77.5363
LOC106402307	1.30911	0.407241	0.0196327	95.1477
LOC106364691	1.30762	0.454124	0.0458982	12.461
LOC106360391	1.30544	0.34419	0.0035391	66.7539
LOC106391444	1.30514	0.364454	0.00694209	69.0523
LOC111205264	1.3033	0.392912	0.0149237	31.7172
LOC106392493	1.30239	0.22507	6.0596e-07	49.5928
LOC106382019	1.30222	0.171652	6.69702e-12	96.2736
LOC111208847	1.30114	0.342806	0.00350491	76.4052
LOC106389888	1.30051	0.40543	0.0200042	15.0099
LOC106416045	1.29989	0.339128	0.00309369	20.2712
LOC111208235	1.29929	0.456881	0.0498967	11.216
LOC106406996	1.29678	0.339521	0.00324518	26.3662
LOC106361265	1.29647	0.18835	8.40007e-10	239.573
LOC106430706	1.2964	0.356095	0.00580127	19.5335
LOC106350027	1.29637	0.220483	3.61755e-07	45.5175
BNAA10G16440D	1.29622	0.303494	0.00064896	39.4184
LOC111213409	1.29382	0.379928	0.0115778	19.1804
LOC106361961	1.29172	0.227646	1.10444e-06	258.177
LOC106401112	1.29102	0.351723	0.00525728	17.6408
LOC106438540	1.29029	0.363695	0.00766364	76.3981
LOC106396681	1.28975	0.270177	8.51277e-05	40.8932
LOC106437849	1.28958	0.271731	9.58787e-05	29.757
LOC106361987	1.2895	0.398436	0.0185457	12.2678
LOC106387584	1.28882	0.360215	0.00700403	15.4548
LOC106433394	1.28881	0.201784	1.9417e-08	173.202
LOC106367434	1.28839	0.246848	1.10187e-05	93.0783
LOC106372101	1.28778	0.361726	0.00739467	15.3168
LOC106441008	1.28754	0.311399	0.00108248	20.2178
LOC106362348	1.28736	0.329583	0.0024107	951.767
LOC106424979	1.28641	0.321369	0.0017261	222.301
LOC106424978	1.28641	0.321369	0.0017261	222.301
LOC106391318	1.28545	0.347466	0.00477746	319.462
LOC106360936	1.28313	0.299544	0.000619469	72.7122
LOC106352559	1.2821	0.290968	0.000383249	33.3709
LOC106369165	1.28204	0.406721	0.0233156	25.9746
LOC106349654	1.28199	0.384772	0.0142776	19980.1
LOC106429922	1.28058	0.223519	8.22404e-07	195.182
LOC106347304	1.28052	0.171378	1.52091e-11	494.733
LOC111211985	1.27995	0.369485	0.00980904	11.7366
LOC106391784	1.27995	0.369485	0.00980904	11.7366
LOC106411622	1.27893	0.207591	7.46646e-08	8201.27
LOC106396224	1.27857	0.267057	8.01608e-05	115.914
LOC106348882	1.27787	0.347562	0.0051637	40.5371
LOC106440273	1.27767	0.359536	0.00753844	15.8024
LOC106440159	1.27767	0.359536	0.00753844	15.8024
LOC106353168	1.27754	0.37985	0.0130325	13.7725
LOC106376868	1.2775	0.430205	0.0371058	81.968
LOC106420989	1.27709	0.314559	0.00141033	58.2507
LOC106427995	1.27669	0.251206	2.12385e-05	35.5164
LOC106377382	1.27575	0.22357	9.28724e-07	76.4553
LOC106376950	1.27312	0.363532	0.00874527	23.6884
LOC111210757	1.27231	0.435537	0.0415472	10.4339
LOC106434498	1.2723	0.15267	2.28282e-14	108.429
LOC106381737	1.27161	0.376237	0.0124562	13.877
LOC106406931	1.2712	0.18733	1.56774e-09	70.6252
LOC106452206	1.2703	0.0931204	4.12704e-39	11116.1
LOC106387990	1.26847	0.32766	0.00270896	26.1816
LOC111209733	1.26821	0.393756	0.0193327	44.4729
LOC106419010	1.26799	0.340087	0.00436169	60.5499
LOC106419335	1.26765	0.15849	3.1225e-13	170.101
LOC106442850	1.26307	0.408719	0.0272666	14.5491
BNAC03G37520D	1.26305	0.286524	0.000381094	62.9968
LOC106371566	1.26175	0.403197	0.0247414	11.9728
LOC106345672	1.26154	0.198774	2.46862e-08	73.6968
LOC106425453	1.25983	0.275835	0.000200347	426.393
LOC111198706	1.25975	0.220771	9.28724e-07	84.0466
LOC106401098	1.25933	0.38407	0.0165689	24.7493
LOC106376122	1.25867	0.41721	0.0328246	12.3033
LOC106389425	1.25856	0.324156	0.00260718	403.94
LOC106415336	1.25832	0.346423	0.0059424	51.1528
LOC106385275	1.25832	0.381055	0.0155278	15.3828
LOC106433437	1.25784	0.1819	6.85032e-10	92.0413
LOC106389951	1.2577	0.263247	8.35598e-05	31.4281
LOC111200888	1.25688	0.375986	0.0138371	19.3419
LOC106410578	1.2547	0.249479	2.7236e-05	648.671
LOC106376136	1.25432	0.112867	9.19813e-26	309.629
LOC106421334	1.25042	0.436658	0.0476199	12.2416
LOC106428725	1.25025	0.356303	0.00857165	178.537
LOC106381474	1.24846	0.321847	0.00263395	25.0883
LOC106371205	1.24764	0.352736	0.00790205	14.618
BNAA03G51540D	1.2471	0.409759	0.0307446	19.1066
LOC106452955	1.24693	0.285085	0.000435939	45.9267
LOC106389021	1.24606	0.328834	0.00357598	68.9891
LOC106366199	1.24456	0.263154	0.000102874	124.785
LOC106357692	1.24447	0.27093	0.000180259	2973.76
LOC111213561	1.24441	0.348362	0.00712654	18.4149
LOC106427917	1.24441	0.348362	0.00712654	18.4149
LOC106435274	1.24344	0.396035	0.0240898	21.2821
LOC106364495	1.24061	0.294445	0.000807271	32.3677
LOC106379951	1.23902	0.328583	0.00379092	22.8767
LOC106381021	1.23858	0.37167	0.0142524	29.5678
LOC106449111	1.23828	0.28805	0.000583274	24.1749
LOC106438749	1.23817	0.355663	0.0093184	17.8986
BNAA03G32230D	1.23789	0.243514	2.11457e-05	101.033
LOC106411332	1.23697	0.349342	0.00781931	129.561
LOC106454515	1.23687	0.163146	6.93385e-12	1185.31
LOC106406128	1.23651	0.289321	0.000642775	90.457
LOC106446021	1.23588	0.276616	0.000300537	91.5142
LOC106368837	1.2344	0.242445	2.03603e-05	151.942
LOC106397636	1.23388	0.376066	0.0164695	30.5884
LOC106368703	1.23303	0.377377	0.017083	21.4633
LOC106388246	1.23298	0.406825	0.0317256	34.3102
LOC106354673	1.23265	0.433037	0.0496014	22.5213
LOC106445332	1.23192	0.354986	0.0096468	480.667
LOC106439490	1.23093	0.355232	0.00978976	38.4973
LOC106365885	1.23068	0.326009	0.00374613	7082.7
LOC106431861	1.22972	0.227595	4.52528e-06	584.764
LOC106358863	1.22721	0.390093	0.0237242	13.0259
LOC106384847	1.22683	0.315046	0.00251472	80.4708
LOC106397618	1.2268	0.154628	5.06649e-13	264.574
BNAC09G03690D	1.22608	0.308677	0.00192161	13752.4
LOC106410702	1.22355	0.260035	0.000113346	42.0901
LOC106440816	1.22071	0.331547	0.00507755	16.2635
LOC106424483	1.21848	0.261044	0.000132042	1012.54
LOC106382750	1.21829	0.319024	0.00325193	3919.2
LOC106368528	1.21771	0.184099	4.72658e-09	231.933
LOC106391643	1.21754	0.292145	0.000959233	35.1711
LOC106419964	1.21622	0.374923	0.0181634	20.5401
LOC106417622	1.21476	0.395365	0.0285002	30.0823
LOC106401958	1.21417	0.165777	4.35752e-11	118.226
LOC106422277	1.21314	0.370928	0.0169368	18.0402
LOC106428620	1.21254	0.172919	3.63869e-10	109.895
LOC106406183	1.21163	0.157047	2.6126e-12	4021.82
LOC106381398	1.21157	0.363186	0.0141249	12.8465
LOC106446699	1.20998	0.355422	0.0116091	40.4531
LOC106389623	1.20951	0.414878	0.0421705	13.0141
LOC106385397	1.20914	0.387087	0.0250939	51.2271
LOC106385394	1.20914	0.387087	0.0250939	51.2271
LOC106348515	1.20908	0.286922	0.000806232	369.264
LOC106367499	1.20889	0.271537	0.00031896	32.5736
LOC106353652	1.20875	0.421597	0.047203	41.0781
LOC106440075	1.20712	0.204221	3.04087e-07	158.015
LOC106454298	1.20681	0.22917	8.83538e-06	64.7417
LOC106362094	1.20639	0.196874	8.98541e-08	54.5958
LOC106376022	1.20637	0.0765797	1.9133e-52	1626.08
LOC106443464	1.20399	0.2894	0.000985132	26.887
LOC106354060	1.20384	0.229037	9.25786e-06	36.7747
LOC106410860	1.2026	0.123172	8.25841e-20	199.434
LOC111202999	1.2025	0.212737	1.23868e-06	124.226
LOC106388410	1.20235	0.228753	9.25786e-06	52.8896
LOC106346315	1.2017	0.29901	0.00162641	140.596
LOC106438669	1.20111	0.410136	0.040816	26.5375
LOC106385408	1.19967	0.401422	0.035388	145.676
LOC106403778	1.19959	0.26315	0.000207579	279.912
LOC106390081	1.19936	0.245141	5.01601e-05	32.9424
LOC106392085	1.199	0.351338	0.0113147	23.6886
LOC106434049	1.19841	0.39103	0.029063	265.703
LOC106369024	1.19822	0.267272	0.000281785	519.095
LOC106388956	1.19779	0.330685	0.0061317	18.3978
LOC106431438	1.19757	0.305916	0.00234967	22.1829
LOC106387716	1.19722	0.285535	0.000872597	99.3159
LOC106446339	1.19565	0.368269	0.018047	93.6486
LOC106401945	1.19562	0.25998	0.000176178	43.7597
LOC106410977	1.19557	0.204957	4.65238e-07	45.5277
LOC106366747	1.19536	0.191469	4.56919e-08	94.6561
LOC106410701	1.19519	0.14213	1.25875e-14	285.898
LOC106438111	1.19475	0.196936	1.25369e-07	70.6102
LOC106377835	1.19394	0.326482	0.00548518	247.556
LOC106399712	1.193	0.394518	0.0322398	16.6462
BNAA01G33590D	1.19146	0.269847	0.000371066	175.325
LOC106451572	1.19029	0.241341	4.20334e-05	36.3884
LOC106384590	1.18823	0.137023	1.4381e-15	722.574
LOC106427931	1.1882	0.330734	0.00671044	859.443
BNAC05G00250D	1.18794	0.372052	0.0208211	13.9452
LOC106412032	1.18667	0.345304	0.010607	76.0633
LOC106445090	1.1853	0.412797	0.0467669	22.6616
LOC111215787	1.18506	0.134373	4.16143e-16	154.893
LOC106446452	1.18461	0.203359	4.86769e-07	100.402
LOC106427172	1.18426	0.290856	0.00135166	33.0818
LOC106438091	1.18406	0.140024	8.47368e-15	670.356
LOC106371126	1.18301	0.359543	0.0160664	36.6711
LOC106430500	1.18283	0.330909	0.00707801	45.797
LOC106402651	1.18187	0.312232	0.00362252	57.2983
LOC106424148	1.18161	0.41144	0.046723	13.7705
LOC106417737	1.18	0.376468	0.0244004	51.3517
LOC106410189	1.17835	0.39882	0.0383758	36.1889
BNAA05G34660D	1.17747	0.2721	0.000522792	32.6466
LOC106430600	1.17614	0.35473	0.01499	607.008
LOC106347895	1.17611	0.239542	4.65745e-05	620.867
LOC106438785	1.17547	0.28384	0.0010566	507.691
LOC106376011	1.17516	0.340764	0.010244	22.6988
LOC106361630	1.17496	0.281188	0.000922207	62.3064
LOC106360500	1.17364	0.284878	0.00114047	86.5813
LOC106391849	1.17351	0.273344	0.000596027	22.8394
LOC106400818	1.17211	0.381311	0.0284168	110.017
LOC106360988	1.17206	0.150958	1.79074e-12	207.527
LOC106420960	1.17142	0.330879	0.0078325	43.5992
BNAC05G21010D	1.17046	0.391148	0.0350671	16.1078
LOC106440858	1.17035	0.35351	0.015207	21.9097
LOC106350583	1.16964	0.371719	0.0236856	13.4152
LOC111211051	1.16963	0.362591	0.019072	17.0599
LOC106366720	1.16963	0.362591	0.019072	17.0599
LOC106348257	1.16953	0.185739	3.31993e-08	15015.5
LOC106435922	1.16941	0.206389	1.15001e-06	3789.43
LOC106385203	1.16928	0.264871	0.000371828	36.5118
LOC106366129	1.16829	0.355288	0.0161493	68.8914
LOC106364892	1.16593	0.272916	0.000647315	240.998
LOC106397755	1.16524	0.250111	0.000137268	40.8899
LOC106391702	1.16524	0.250111	0.000137268	40.8899
LOC111215060	1.1639	0.189416	8.12374e-08	64.6705
LOC106409008	1.16318	0.287313	0.00146363	126.422
LOC106358457	1.16305	0.370423	0.0240898	19.878
LOC106378186	1.16301	0.263945	0.000383249	46.0599
LOC106407321	1.16207	0.368952	0.0234624	13.6643
LOC106420127	1.16087	0.37632	0.0276631	15.7805
LOC106419464	1.16079	0.390985	0.0371629	50.8703
LOC106425885	1.16042	0.319084	0.00586522	184.912
LOC106354720	1.16041	0.355333	0.0171387	20.268
LOC106354274	1.157	0.256257	0.000248555	867.316
LOC106347110	1.15582	0.369161	0.0246345	70.8416
LOC106391332	1.15573	0.284733	0.00141368	103.085
LOC106390100	1.15393	0.311309	0.00467281	43.128
LOC106365354	1.15339	0.310869	0.00461827	23.9064
LOC106450998	1.1492	0.387364	0.0373642	458.645
LOC106424097	1.14869	0.303948	0.00368951	325.541
LOC106406384	1.14826	0.204299	1.47414e-06	53.6973
LOC106376770	1.14716	0.299737	0.00315712	142.838
LOC106389188	1.14583	0.339834	0.0127427	34.468
LOC106386619	1.14521	0.242298	0.000104191	48.8115
LOC106394462	1.14468	0.374831	0.0299035	107.38
LOC106388452	1.14464	0.213942	5.81012e-06	114.885
LOC106396306	1.14443	0.382283	0.0349508	16.8874
LOC111213755	1.14133	0.381578	0.0351874	15.5715
LOC106353775	1.14004	0.381578	0.0354627	119.85
LOC106438814	1.13931	0.360769	0.0229391	33.4333
LOC106415474	1.13834	0.354007	0.0195967	86.5545
LOC106415468	1.13834	0.354007	0.0195967	86.5545
LOC111200586	1.1379	0.247386	0.000175647	48.6642
LOC106388570	1.13509	0.251702	0.000253756	503.481
LOC106405685	1.13491	0.259294	0.000430484	119.39
LOC106393400	1.1347	0.335622	0.0124204	16.9659
LOC106429848	1.13349	0.28455	0.00184385	28.495
LOC106443159	1.13292	0.22827	3.63613e-05	44.7282
LOC106415947	1.13279	0.263557	0.000584902	40.3802
LOC106353329	1.13258	0.257877	0.000405945	53.3146
LOC106398710	1.13168	0.280419	0.00153253	71.0688
LOC106365649	1.13163	0.277549	0.00132395	42.4903
LOC106410171	1.13126	0.347678	0.0176941	32.2779
LOC106448373	1.1306	0.369526	0.0294709	18.4398
BNAANNG30550D	1.13041	0.170199	3.99321e-09	277.093
LOC106352817	1.12985	0.274352	0.00114603	128.628
LOC106452851	1.12982	0.105107	4.43317e-24	651.42
LOC106440660	1.12958	0.346125	0.0172298	40.0183
LOC106402025	1.12952	0.227065	3.44619e-05	58.2683
LOC106390960	1.12868	0.369669	0.0299441	24.6645
BNAA03G47210D	1.12827	0.326083	0.00992877	36.9385
LOC106432430	1.12786	0.357649	0.0232284	41.6067
LOC106389944	1.12722	0.271879	0.00103682	76.5265
LOC111213184	1.12677	0.243443	0.000156745	32.6594
LOC106453252	1.12656	0.216309	1.16022e-05	358.284
LOC106435412	1.12651	0.131443	3.31833e-15	1071.1
LOC106452115	1.12583	0.207576	4.07815e-06	56.519
LOC106386300	1.12541	0.2987	0.00383344	30.4849
LOC106447667	1.12535	0.262436	0.000608239	212.535
LOC111215116	1.12535	0.262436	0.000608239	212.535
LOC106368033	1.12427	0.22795	4.20334e-05	754.579
LOC106445958	1.12405	0.270489	0.00100138	51.0449
LOC106429131	1.12061	0.388878	0.0456179	35.9391
LOC106447338	1.11894	0.289416	0.00275807	85.9844
LOC106413659	1.11846	0.335649	0.0142608	42.4652
LOC111212583	1.11704	0.238083	0.000119988	51.9843
LOC106445511	1.11641	0.373895	0.0356029	66.1242
LOC111199328	1.11624	0.180472	6.45245e-08	65.7577
LOC106437653	1.11595	0.181537	8.00874e-08	214.658
LOC106382101	1.11595	0.181537	8.00874e-08	214.658
LOC106402584	1.11509	0.38893	0.047203	39.7837
LOC106453281	1.11463	0.247298	0.000255924	70.938
LOC106452904	1.1137	0.356116	0.0248648	29.5815
LOC106446981	1.11317	0.236016	0.000108473	172.021
LOC106420548	1.1128	0.336571	0.0153691	14.755
LOC106418325	1.11034	0.256023	0.000504233	135.564
LOC106347946	1.10933	0.359213	0.0274171	125.76
LOC106389388	1.1087	0.283852	0.0024107	38.7514
LOC106354548	1.10862	0.272309	0.00135335	42.809
LOC106388251	1.10854	0.153715	9.39896e-11	164.111
LOC106390591	1.10791	0.230264	7.22041e-05	56.6277
LOC106368852	1.10729	0.263052	0.000819126	43.4129
LOC106439384	1.10663	0.14643	8.18202e-12	212.245
LOC106377149	1.10573	0.348347	0.0219423	62.7894
LOC106401843	1.10422	0.314618	0.00855772	63.9508
LOC106452841	1.10291	0.284166	0.00261433	129.022
LOC106358147	1.10246	0.214002	1.53983e-05	61.0693
LOC106381000	1.10222	0.282093	0.00240392	87.1452
LOC106431221	1.10207	0.278364	0.0020094	27.5957
LOC106390189	1.10192	0.282212	0.00242152	60.8103
LOC106366005	1.10159	0.242274	0.00021762	76.9509
BNAC01G11070D	1.10154	0.258732	0.000681334	80.4021
BNAC02G33580D	1.1015	0.35785	0.0281529	145.225
LOC106441137	1.10144	0.324118	0.0118155	29.8327
LOC106409726	1.10131	0.343113	0.0198979	18.1727
LOC106360292	1.10109	0.241569	0.000207792	71.277
LOC106384051	1.10098	0.279678	0.00217526	72.1474
LOC106438620	1.10062	0.329599	0.0139748	22.5752
LOC106451579	1.0969	0.282889	0.00264564	185.254
LOC106420455	1.09685	0.189626	6.10474e-07	290.386
LOC106391253	1.09651	0.220979	3.64781e-05	71.8831
LOC106420592	1.09608	0.228013	7.34627e-05	38.8076
LOC106359009	1.09509	0.334559	0.0168178	112.564
BNAA09G45310D	1.09488	0.297936	0.00518632	22.6721
LOC106428478	1.09339	0.332164	0.016011	99.5015
LOC106451387	1.09317	0.256437	0.000666973	49.1902
LOC106452960	1.09304	0.376065	0.0430267	123.365
LOC106360777	1.09291	0.265189	0.00113512	35.9134
BNACNNG00400D	1.09287	0.356898	0.029252	22.7269
LOC106394497	1.09198	0.376768	0.0438916	15.4294
LOC106351789	1.09099	0.303094	0.00657332	26.3815
LOC106361656	1.08683	0.178659	1.14323e-07	180.067
LOC111213630	1.08643	0.175904	6.8119e-08	212.81
LOC106445393	1.08625	0.340261	0.0208479	181.048
LOC106367405	1.08435	0.260657	0.000985423	129.369
LOC106360902	1.08433	0.334531	0.018305	24.7979
LOC111209857	1.08383	0.340961	0.0216677	22.4088
LOC106440827	1.08364	0.107554	4.25523e-21	648.096
LOC106345915	1.08355	0.274091	0.00204658	53.3211
LOC106377398	1.08214	0.371084	0.0421064	27.1803
LOC106349368	1.08187	0.285941	0.00364066	127.939
LOC106399588	1.08172	0.353219	0.0292373	38.3702
LOC106418378	1.08007	0.26423	0.00127768	160.415
LOC106382472	1.0788	0.305188	0.00795136	35.0808
LOC111201003	1.07878	0.349942	0.0278185	1419.68
LOC106444974	1.07871	0.3126	0.0101891	52.1955
LOC106348284	1.0776	0.373017	0.0448853	14.1205
LOC106438236	1.07633	0.289489	0.00450229	24.7038
LOC106426992	1.07606	0.165123	8.70937e-09	1045.11
LOC106449923	1.076	0.332115	0.018372	19.8753
LOC106345364	1.07598	0.314988	0.0112081	24.0971
LOC106360989	1.07533	0.268829	0.00174435	173.806
LOC111215687	1.07477	0.293425	0.00538031	23.9106
LOC106390147	1.07477	0.293425	0.00538031	23.9106
LOC106406080	1.07203	0.299703	0.00702352	54.1648
LOC106386782	1.0712	0.214529	3.1811e-05	476.317
LOC106417096	1.07097	0.18587	6.88274e-07	79.9705
LOC106367404	1.07088	0.192956	2.12899e-06	65.4222
LOC106353334	1.07001	0.272542	0.00225813	2489.75
LOC106409165	1.06982	0.323461	0.0153268	49.165
LOC106447908	1.06908	0.307819	0.00956794	53.9963
LOC106387537	1.06858	0.313036	0.0112858	34.1475
LOC106406756	1.06804	0.271334	0.0021772	2646.28
LOC106453215	1.06731	0.296057	0.0064514	51.6636
LOC106418246	1.06713	0.301608	0.00787712	1356.32
LOC106447086	1.06703	0.372004	0.0470847	589.406
LOC106428764	1.06677	0.227824	0.00012455	197.425
LOC106374731	1.06622	0.152207	3.79461e-10	310.146
LOC106452495	1.06576	0.225559	0.000104686	51.6125
LOC106389003	1.06563	0.356215	0.0351523	42.6709
LOC106392286	1.06475	0.334129	0.0211844	17.7202
LOC106438197	1.06281	0.357896	0.0371058	24.6701
LOC106399831	1.06251	0.190975	1.98725e-06	54.2759
LOC106405651	1.06187	0.366474	0.0439677	72.9419
LOC106441015	1.06121	0.155857	1.35093e-09	126.139
LOC106397522	1.05966	0.232482	0.000207792	195.46
LOC106419879	1.05943	0.240368	0.00038201	42.1309
LOC106440242	1.05859	0.200666	8.4454e-06	77.9098
LOC106390802	1.05725	0.328478	0.0194521	17.4631
LOC106389792	1.05485	0.279827	0.00380483	25.3575
LOC106391141	1.0548	0.291375	0.00615394	44.095
LOC106379280	1.05458	0.317281	0.0146302	21.4666
LOC106377307	1.0545	0.354617	0.0367219	105.99
LOC106406364	1.05438	0.190858	2.44796e-06	68.5307
LOC106414829	1.05363	0.359333	0.0404221	23.0705
LOC106403316	1.05328	0.22802	0.000162576	9269.35
LOC106406978	1.04839	0.334051	0.0241829	30.98
LOC106353695	1.04818	0.329092	0.021288	301.222
LOC106365873	1.04738	0.279602	0.00411565	99.5011
LOC106443280	1.04723	0.176832	2.85863e-07	453.488
LOC106454995	1.04638	0.357623	0.0410883	187.03
LOC106433395	1.04547	0.259142	0.00154047	84.2833
LOC106419303	1.04546	0.308704	0.01222	21.3901
LOC106453129	1.04478	0.355569	0.0397812	52.9444
LOC106357310	1.04327	0.22711	0.000180169	78.1611
LOC106348069	1.04279	0.231458	0.000257882	145.039
LOC106411688	1.04245	0.280121	0.00445189	48.9889
LOC106431125	1.04189	0.259228	0.00162538	297.439
LOC106450897	1.0417	0.322405	0.0188215	113.588
LOC106437502	1.04095	0.346715	0.034161	51.9919
LOC106372714	1.04086	0.306702	0.01197	32.8429
LOC106424627	1.04049	0.221186	0.000113894	47.1099
LOC106448352	1.04006	0.304575	0.0112434	548.045
LOC106376449	1.03958	0.364397	0.0488503	45.4314
LOC106451053	1.03904	0.318515	0.017288	21.4696
LOC106431178	1.03779	0.344183	0.0329782	34.3154
LOC106360475	1.03617	0.095941	2.66752e-24	2790.33
LOC106392082	1.03554	0.314508	0.0159817	26.7148
LOC106415257	1.03505	0.282311	0.00532896	85.9516
LOC106411727	1.03423	0.299276	0.0100455	21.5711
LOC106427182	1.03315	0.349962	0.0385264	73.3763
LOC106402187	1.03184	0.136684	8.65357e-12	1497.93
LOC106415836	1.03161	0.359793	0.047203	981.016
LOC106444677	1.02892	0.354051	0.0430597	39.2222
LOC106431766	1.02739	0.196897	1.1081e-05	75.6275
LOC106358039	1.02478	0.219049	0.000126764	49.4431
LOC106400807	1.02409	0.336412	0.0306867	24.9772
LOC106392712	1.0238	0.341703	0.0347101	24.7267
LOC106440160	1.02295	0.162903	3.68486e-08	691.934
LOC106396198	1.02242	0.343536	0.0365063	90.8445
LOC106440209	1.02146	0.349597	0.0414867	42.7953
LOC106449143	1.02069	0.172792	3.10707e-07	60.9339
LOC106391629	1.02016	0.344835	0.0381049	21.6601
LOC106406567	1.02011	0.142829	1.49937e-10	601.49
LOC106352681	1.01974	0.175595	5.38912e-07	85.3167
LOC106441358	1.01906	0.191993	7.21241e-06	102.06
LOC106394671	1.01655	0.224613	0.000237801	38.7418
LOC106431605	1.01634	0.334211	0.0309215	59.5027
LOC106438792	1.01603	0.217297	0.000128015	71.1729
LOC106446344	1.01567	0.157593	1.35551e-08	1011.91
BNAC05G02970D	1.01554	0.225248	0.000254719	53.11
LOC106409087	1.01542	0.225078	0.000252066	101.079
LOC106374271	1.01538	0.32812	0.0270084	29.4628
LOC106376844	1.0153	0.15948	2.19574e-08	1300
LOC106368937	1.01449	0.328213	0.0272502	231.602
LOC106427019	1.01431	0.34111	0.0367219	118.336
BNAC08G06500D	1.01352	0.16092	3.29888e-08	114.207
BNAA03G33690D	1.01233	0.325747	0.026157	17.2052
LOC106447379	1.00986	0.212205	9.05006e-05	3417.27
LOC106365984	1.00963	0.117215	2.32097e-15	284.544
LOC106391049	1.00778	0.202042	3.2497e-05	75.1029
LOC106358145	1.00757	0.338684	0.0365998	21.9949
LOC106347305	1.00711	0.271534	0.00463714	42.0727
LOC106430028	1.00671	0.174229	6.31315e-07	813.945
LOC106367703	1.00468	0.337756	0.0366287	98.7519
LOC106348270	1.00372	0.268976	0.00431597	720.692
LOC106366817	1.00238	0.329931	0.0311459	30.3364
LOC106450532	1.00163	0.245045	0.00127768	227.84
LOC106390059	1.00114	0.251048	0.00181761	105.466
LOC106428986	1.00048	0.248615	0.00159801	341.943

## Sheet: Westar_ovules_downregulated
Gene ID	log2FoldChange	lfcSE	adj p-value	baseMean
LOC106360352	-23.7798	3.02715	9.0479e-13	36.4183
LOC106371967	-23.4561	3.02738	2.02547e-12	29.2603
LOC106428697	-23.1982	3.02761	3.88516e-12	24.4398
LOC106358133	-10.5897	2.20942	7.84083e-05	143.197
LOC106353637	-9.70742	0.934157	1.78362e-22	77.1393
LOC106440215	-9.64376	0.970516	1.59077e-20	74.3986
LOC106431496	-7.44206	1.46268	2.07014e-05	16.1359
LOC111213645	-7.43521	2.59846	0.0478739	24.0847
LOC106449659	-7.15868	1.42902	2.96752e-05	13.2779
LOC106420095	-6.58645	1.42737	0.000165616	8.92093
LOC106432917	-6.52063	1.85576	0.00848328	19.125
LOC106375750	-6.37927	2.07048	0.0279484	7.74139
LOC106362232	-6.21369	1.64405	0.00368727	6.91441
LOC106425479	-6.13333	2.04511	0.0344574	6.52686
LOC106415313	-6.0776	1.11394	3.4611e-06	14.2748
LOC106381075	-6.06729	2.02391	0.0345548	6.24033
LOC106423109	-6.06205	1.57264	0.00287482	6.14896
LOC106406327	-6.03345	2.02735	0.0365151	6.0779
LOC106368525	-5.95163	1.7801	0.0138371	19.144
LOC106424805	-5.85851	1.22005	7.52052e-05	12.2512
LOC106450720	-5.805	2.02607	0.0474188	5.18713
LOC106426874	-5.78346	1.42787	0.00145266	11.6349
LOC106421465	-5.62481	1.21119	0.000146572	4.56346
LOC106415224	-5.62127	1.61533	0.0093568	10.4385
LOC111201006	-5.35539	1.74207	0.028405	3.82385
LOC111206348	-5.21716	1.49495	0.00909332	3.41647
LOC106423878	-5.02154	1.63834	0.0290587	3.03231
LOC106370964	-4.97995	1.46314	0.0116324	3.05258
LOC106346534	-4.79537	1.53131	0.0246098	2.59407
LOC106418330	-4.59913	1.2699	0.00613881	18.8373
LOC106427233	-4.40006	1.14552	0.00301187	11.4417
LOC106362321	-4.37859	1.08021	0.00143731	38.3722
LOC106371983	-4.30113	1.41972	0.031803	4.29057
LOC106448732	-4.14417	1.20642	0.0106409	2.57923
LOC106402099	-4.12445	1.12085	0.00510897	5.63996
LOC106428170	-4.00083	0.52271	4.11162e-12	32.9853
LOC106372639	-3.87886	1.00718	0.00290645	6.25874
LOC106389459	-3.84313	1.25627	0.029505	3.17482
LOC111215847	-3.81769	1.21678	0.0242183	3.10383
LOC106366124	-3.79076	1.11847	0.0121189	4.31957
LOC106398023	-3.64536	1.06254	0.0107571	6.17935
LOC106406706	-3.58742	1.09287	0.0164096	3.81765
LOC106446403	-3.55105	0.897058	0.00201192	78.3797
LOC106449051	-3.51189	1.08567	0.018648	3.7633
BNAA03G08440D	-3.41681	1.11109	0.0283544	3.51013
LOC106432319	-3.40053	1.05994	0.0199802	3.35638
LOC106447331	-3.38866	0.818025	0.00105184	6.91803
BNAC04G30560D	-3.34886	0.926856	0.00629633	4.29661
LOC106361830	-3.33505	0.61173	3.53266e-06	10.0512
LOC111215646	-3.32353	0.584431	1.03571e-06	10.7975
LOC106388269	-3.31851	0.579416	8.2874e-07	11.92
LOC106360311	-3.29287	1.02593	0.0198996	3.2853
LOC106437792	-3.25775	1.1184	0.042367	3.16974
LOC106381442	-3.20585	1.09377	0.0405396	45.4356
LOC106435665	-3.20313	0.859763	0.0043996	8.10683
LOC111198984	-3.1897	1.09628	0.0426776	2.9513
LOC106427500	-3.1667	0.815878	0.00261422	5.81421
LOC106354846	-3.11492	1.04442	0.0359889	3.88092
LOC106419065	-3.11256	0.289547	4.43317e-24	63.0127
LOC106382473	-3.0688	0.782847	0.00230711	33.5227
LOC106385030	-2.96978	0.861798	0.0103242	4.39762
LOC106440424	-2.94913	0.997171	0.0381703	3.56778
LOC106386439	-2.94678	0.571536	1.51232e-05	15.8118
LOC111201425	-2.9353	0.743407	0.00208376	7.02534
LOC106431519	-2.92275	0.859269	0.0117097	6.90864
LOC106381310	-2.91863	0.64088	0.000211242	11.1148
LOC111207419	-2.9021	0.581676	3.2321e-05	10.8765
LOC106415032	-2.83029	0.63014	0.000272337	7.57836
LOC106412969	-2.83029	0.63014	0.000272337	7.57836
LOC106353973	-2.80803	0.895272	0.0242768	3.16009
LOC106386229	-2.74965	0.576367	8.62054e-05	9.94605
LOC106439231	-2.72708	0.506921	5.08899e-06	27.5834
LOC111214132	-2.72708	0.506921	5.08899e-06	27.5834
LOC106435653	-2.71828	0.796298	0.0112858	23.9682
LOC106382341	-2.70734	0.73933	0.00539637	5.29053
LOC106393562	-2.70134	0.782751	0.010182	10.6457
LOC106435807	-2.69503	0.597655	0.000253957	8.66442
LOC106406731	-2.69459	0.730428	0.00495698	14.5276
LOC106346298	-2.61837	0.671875	0.00248898	6.22243
LOC106427569	-2.61465	0.662418	0.00209329	9.07818
LOC106362089	-2.60663	0.364956	1.49937e-10	92.4399
LOC106416489	-2.6065	0.704278	0.00475887	9.47287
BNAC03G44620D	-2.60282	0.373204	4.61826e-10	36.3202
LOC106395367	-2.60244	0.848043	0.0287836	3.51862
LOC111208277	-2.58023	0.50713	2.07014e-05	12.3596
LOC111208634	-2.55536	0.728959	0.00866184	4.78891
LOC106425234	-2.53631	0.778239	0.017442	3.9324
LOC106432414	-2.53235	0.742565	0.0114013	4.59534
LOC106351898	-2.52234	0.679893	0.00462189	6.58753
LOC106405138	-2.48216	0.668649	0.00458998	8.73728
LOC106368471	-2.45739	0.746108	0.0159271	6.30977
LOC106430565	-2.45621	0.725378	0.0122378	5.19439
LOC106413797	-2.44735	0.344003	1.81335e-10	31.3606
LOC106374573	-2.43726	0.541453	0.000262156	8.9301
LOC106374237	-2.43653	0.846973	0.046211	3.91124
LOC106349797	-2.42876	0.784009	0.0267604	7.69052
LOC106391116	-2.42605	0.750501	0.0187476	9.94712
LOC106382342	-2.42418	0.573183	0.000761325	15.7677
LOC106444045	-2.42041	0.795703	0.0308588	5.64938
LOC111204423	-2.41281	0.800355	0.0330229	5.92976
LOC106374533	-2.40813	0.69586	0.00991249	8.03789
LOC106426280	-2.40736	0.367372	6.93414e-09	24.1877
LOC111199449	-2.40213	0.836518	0.0467483	7.16504
LOC106445389	-2.4011	0.733096	0.0167366	5.14116
LOC106396682	-2.39934	0.245029	6.48619e-20	79.7486
LOC106419491	-2.39705	0.763346	0.0240798	8.77899
LOC111212519	-2.38442	0.221043	3.02537e-24	623.287
LOC106396110	-2.34024	0.481468	5.79231e-05	10.4181
LOC106452536	-2.33925	0.810934	0.0453059	4.09744
LOC106422951	-2.33185	0.73221	0.0213058	108.028
LOC106367722	-2.32753	0.759447	0.029063	5.22751
LOC106407120	-2.31713	0.612523	0.00364501	16.3718
LOC106435310	-2.30444	0.710366	0.0181623	5.15198
LOC106440583	-2.28448	0.332629	9.30632e-10	29.4971
LOC106390603	-2.28324	0.710225	0.0196221	9.25634
LOC106405299	-2.27726	0.648626	0.00853691	5.26781
LOC106353835	-2.26629	0.765061	0.0377526	4.08989
LOC106406834	-2.265	0.752164	0.0333178	7.26215
LOC106411273	-2.25034	0.768578	0.040849	5.07702
LOC106440667	-2.2502	0.358837	3.87997e-08	157.966
LOC106368695	-2.24318	0.542995	0.00109628	8.61929
LOC111215140	-2.21926	0.501928	0.000362313	12.6013
LOC106436039	-2.21923	0.455688	5.54319e-05	62.3912
LOC106425351	-2.21918	0.351979	3.17493e-08	20.7372
LOC106413775	-2.20707	0.525539	0.000849595	10.6242
LOC106352785	-2.19038	0.710327	0.0277583	4.41581
LOC106366056	-2.17658	0.720041	0.0323011	12.0951
LOC106373632	-2.1682	0.536355	0.00149649	9.14724
LOC106450483	-2.15749	0.285573	8.30417e-12	36.7262
LOC106390237	-2.15651	0.625304	0.0102426	7.57873
LOC106352779	-2.15622	0.658093	0.0166969	33.0285
LOC106372160	-2.15043	0.530671	0.00144353	10.8826
LOC106410482	-2.14073	0.461432	0.000149702	12.5211
LOC111201478	-2.11672	0.501093	0.000775988	12.9127
LOC106380058	-2.11415	0.567884	0.00443748	9.20837
LOC106380057	-2.11415	0.567884	0.00443748	9.20837
LOC106412109	-2.11197	0.262137	2.01511e-13	124.289
LOC106431885	-2.10788	0.238342	3.36034e-16	156.166
LOC111210533	-2.10642	0.669676	0.0237523	11.3024
LOC106389509	-2.10589	0.512967	0.00119518	10.9677
LOC106390410	-2.09761	0.311839	2.30699e-09	36.0207
LOC106362182	-2.09705	0.530515	0.00204897	58.274
LOC106397338	-2.09282	0.495449	0.000775988	10.2673
LOC106431054	-2.08705	0.395368	8.31167e-06	20.4828
LOC106346489	-2.08139	0.344926	1.51645e-07	89.3891
LOC106398782	-2.07901	0.378456	2.85522e-06	15.0903
LOC106346061	-2.05624	0.333963	7.61444e-08	24.9511
LOC111214190	-2.0538	0.494459	0.0010089	10.1928
LOC106439627	-2.0538	0.494459	0.0010089	10.1928
LOC106408427	-2.04821	0.515986	0.00193725	9.35795
LOC106446333	-2.03382	0.303088	2.55303e-09	35.0693
LOC106394841	-2.02915	0.691285	0.0400785	5.58091
BNAA05G02640D	-2.01963	0.657326	0.0285002	10.839
LOC106358238	-2.01367	0.394704	1.93715e-05	16.2088
LOC111207177	-2.00779	0.563884	0.00738357	34.6896
LOC106359859	-2.00608	0.688822	0.0423825	14.7545
BNAA06G32850D	-1.99964	0.158027	1.44096e-33	379.044
LOC106445011	-1.99213	0.389851	1.86882e-05	23.6122
LOC106450846	-1.9888	0.689291	0.0452218	5.43158
LOC106447682	-1.98603	0.574533	0.0100149	7.29938
LOC106347564	-1.98479	0.449167	0.000365887	19.6162
LOC106381728	-1.98134	0.639943	0.0268988	8.50156
LOC106347427	-1.97934	0.60279	0.0163666	16.8969
LOC106370993	-1.974	0.624204	0.022642	17.3073
LOC106365420	-1.96942	0.472299	0.000951903	12.0566
LOC106365421	-1.96942	0.472299	0.000951903	12.0566
LOC106417789	-1.96285	0.503476	0.00247488	11.6306
BNAC05G41510D	-1.95893	0.228523	3.28513e-15	90.0898
LOC106429442	-1.95656	0.545525	0.0068284	19.4867
LOC111203638	-1.95511	0.599264	0.017271	9.14237
LOC106353849	-1.95303	0.223493	8.34665e-16	49.0939
LOC106371119	-1.95303	0.223493	8.34665e-16	49.0939
LOC106450552	-1.95257	0.679725	0.0466411	5.89199
LOC106357533	-1.94996	0.613771	0.0217797	5.86898
LOC111200860	-1.94547	0.443612	0.000416106	16.2596
LOC106360694	-1.93059	0.459408	0.000840878	22.5821
LOC106356892	-1.93	0.407709	0.000101092	17.3304
LOC106430793	-1.92441	0.478593	0.00161672	128.386
LOC106411972	-1.91948	0.58202	0.0157256	21.8684
LOC106438492	-1.91922	0.559256	0.0107288	28.2623
LOC111207751	-1.91627	0.356914	5.31099e-06	25.5233
LOC106365511	-1.91468	0.353025	4.07815e-06	33.696
LOC106405004	-1.91036	0.661439	0.0449753	7.11787
LOC111214115	-1.90559	0.667908	0.048829	9.40617
LOC106440500	-1.89776	0.514308	0.00494216	9.13331
LOC106383636	-1.89736	0.327167	5.6336e-07	81.8486
LOC111197703	-1.895	0.639816	0.0377898	5.38147
LOC106430120	-1.89392	0.610599	0.0265491	25.1499
LOC106406682	-1.89387	0.461334	0.00119518	12.4535
LOC106451951	-1.8893	0.295685	1.91895e-08	179.459
LOC106420016	-1.88492	0.524411	0.00667605	10.4464
LOC106405091	-1.87519	0.200309	3.60426e-18	59.9481
LOC106426671	-1.87334	0.350216	5.83213e-06	21.1867
LOC106449311	-1.86812	0.215348	1.40811e-15	74.1079
LOC106444056	-1.86347	0.301851	6.91981e-08	36.2654
LOC106438524	-1.86022	0.186549	1.17396e-20	161.707
LOC106414118	-1.85978	0.603555	0.0279248	7.57406
LOC106376382	-1.85796	0.5259	0.00799865	7.53757
LOC106449753	-1.85572	0.303982	1.01863e-07	26.1371
LOC106379381	-1.84663	0.377449	5.01601e-05	17.0764
LOC106402971	-1.84523	0.559006	0.0155753	22.3114
LOC106375435	-1.84378	0.493631	0.00426896	18.7679
LOC106406336	-1.83668	0.53439	0.0105994	6.67432
LOC106377441	-1.83548	0.157178	1.74718e-28	417.139
LOC106382835	-1.83475	0.333798	2.81552e-06	65.6606
LOC111211303	-1.83412	0.257869	1.83029e-10	70.4907
LOC106418106	-1.82855	0.192139	8.55849e-19	251.066
LOC106382281	-1.82701	0.624956	0.0413421	5.47946
LOC106410465	-1.82304	0.526973	0.00994308	23.5811
LOC106380888	-1.81361	0.45496	0.00182462	15.7521
LOC106364874	-1.81351	0.529347	0.0108947	10.8076
LOC106445422	-1.80785	0.319214	1.16563e-06	28.3915
LOC106352625	-1.80348	0.132304	4.58495e-39	1107.15
LOC111202323	-1.80263	0.405634	0.000329711	15.8977
BNAA01G35440D	-1.80052	0.54367	0.0151495	7.84107
LOC111198983	-1.79906	0.524169	0.010721	8.10709
LOC106432179	-1.7921	0.472261	0.0035149	30.3497
LOC106420486	-1.79175	0.595289	0.0334436	6.85998
LOC106403184	-1.7895	0.484788	0.00491743	18.7095
LOC106376253	-1.7886	0.487644	0.0053049	19.128
LOC106413823	-1.78731	0.293921	1.15793e-07	31.6434
LOC106346347	-1.78438	0.476143	0.00409838	19.2414
LOC106431859	-1.7832	0.566343	0.0235342	6.07229
LOC106352861	-1.7821	0.346998	1.65727e-05	20.246
LOC111197943	-1.77957	0.411741	0.000532313	13.7587
LOC106450930	-1.77932	0.602647	0.0385025	10.7447
LOC106430943	-1.77554	0.232709	4.87683e-12	194.027
LOC106428898	-1.77463	0.238222	1.77707e-11	64.7464
LOC106382832	-1.77111	0.586365	0.0325204	23.0267
LOC106436493	-1.77105	0.340668	1.21866e-05	687.955
LOC106372451	-1.76916	0.369267	7.89639e-05	30.2688
LOC106389072	-1.76843	0.540009	0.0167548	15.4149
LOC106411371	-1.76708	0.568727	0.0261712	7.13038
LOC106348668	-1.76708	0.568727	0.0261712	7.13038
LOC106389468	-1.7606	0.569615	0.027251	10.2397
LOC106403018	-1.7547	0.599727	0.0410883	6.66126
LOC106406175	-1.74033	0.282673	7.61875e-08	95.3717
LOC106369850	-1.73755	0.374631	0.000150524	71.2745
BNAA06G29480D	-1.73684	0.462639	0.00401229	11.1718
LOC106452371	-1.73664	0.29566	3.73016e-07	67.7499
LOC106407019	-1.73145	0.375614	0.000168763	15.5094
LOC106371065	-1.72826	0.563788	0.0290319	7.50675
LOC106415259	-1.72328	0.431977	0.00180944	19.3822
LOC106372504	-1.71703	0.315027	3.55606e-06	23.5766
LOC111214074	-1.70912	0.479924	0.00737158	12.0255
LOC106405767	-1.70688	0.259001	5.49855e-09	164.537
LOC106428953	-1.70662	0.403723	0.000766744	54.3041
LOC106345689	-1.70659	0.377068	0.0002378	17.1873
LOC106354582	-1.70175	0.362076	0.000115851	16.6042
BNAA07G24650D	-1.69919	0.468169	0.0059995	9.89304
LOC106364102	-1.69595	0.377021	0.000265347	17.3682
LOC106401841	-1.68487	0.181084	6.02227e-18	191.001
LOC106367303	-1.68344	0.435348	0.00275309	9.79133
LOC106434557	-1.68092	0.376824	0.000309538	19.4946
LOC106419753	-1.67689	0.514847	0.0175157	12.1967
LOC106374315	-1.67624	0.584679	0.0472051	8.61161
LOC106427865	-1.67219	0.30839	4.10223e-06	612.761
LOC106394348	-1.66671	0.537368	0.0265491	15.8169
LOC106406009	-1.66546	0.33199	2.87528e-05	17.9344
LOC106440440	-1.66379	0.324215	1.68706e-05	22.3587
BNAC08G17670D	-1.6629	0.360041	0.000162919	22.4037
LOC106410577	-1.65586	0.455568	0.00589727	13.1311
LOC106376156	-1.65159	0.429037	0.00292518	11.4312
LOC106402002	-1.65156	0.513529	0.0195855	18.859
LOC106400550	-1.64336	0.482036	0.0114419	9.61994
LOC106425589	-1.64224	0.487996	0.0129632	10.8877
LOC111211671	-1.6397	0.452905	0.00615116	76.552
LOC106439758	-1.63581	0.246348	4.01649e-09	123.664
LOC106401869	-1.63579	0.410315	0.00182281	14.568
LOC106354295	-1.632	0.543023	0.0338494	36.7974
LOC106360762	-1.63147	0.303516	5.18949e-06	78.2377
BNAC02G11160D	-1.62857	0.525681	0.026757	7.30872
LOC106413665	-1.62327	0.289475	1.56947e-06	57.6872
LOC106451247	-1.62168	0.551985	0.0398186	6.0018
LOC106411954	-1.62091	0.569925	0.0498887	10.7618
LOC106437092	-1.61541	0.297214	3.84811e-06	40.5738
LOC106381949	-1.61521	0.522985	0.0274088	9.70158
LOC106369203	-1.61402	0.496068	0.0176941	17.4618
LOC106386574	-1.60722	0.478917	0.0133383	46.808
LOC106407726	-1.60708	0.426603	0.00383818	14.3795
LOC106366599	-1.6022	0.405364	0.00205093	21.1505
BNAC08G10120D	-1.6019	0.301542	7.0608e-06	115.883
LOC106437332	-1.59958	0.536938	0.0362652	14.6175
LOC106348621	-1.59847	0.118234	1.91485e-38	480.308
LOC106348623	-1.59847	0.118234	1.91485e-38	480.308
LOC106354180	-1.59623	0.360536	0.00035387	37.3092
LOC106360283	-1.59578	0.394445	0.00147981	45.5915
LOC106421170	-1.59234	0.324448	4.68573e-05	43.3481
LOC106384951	-1.58362	0.387622	0.00128758	17.6497
LOC106384952	-1.58362	0.387622	0.00128758	17.6497
LOC106412321	-1.58343	0.556528	0.0497969	7.93824
BNAA03G48840D	-1.58245	0.486007	0.0175707	11.4446
LOC106366674	-1.57738	0.339936	0.000149183	87.8172
LOC106415511	-1.57693	0.408301	0.00279895	16.6639
LOC111212376	-1.57681	0.306537	1.59552e-05	78.2489
LOC106351453	-1.57679	0.356795	0.000365295	34.3772
LOC106367865	-1.57621	0.468205	0.0129138	8.29551
LOC106437324	-1.57578	0.480014	0.0164021	9.59003
LOC106353019	-1.57494	0.463769	0.0118875	30.5683
LOC106354154	-1.57479	0.416818	0.00370268	20.5709
LOC106426862	-1.57438	0.313465	2.79923e-05	21.3095
LOC106367244	-1.57229	0.475204	0.0152819	12.0393
LOC106347938	-1.57165	0.290685	4.44732e-06	28.3946
LOC106440678	-1.57096	0.419462	0.004125	26.0204
LOC106443015	-1.56971	0.432283	0.00596064	9.56604
LOC106345607	-1.5685	0.551314	0.0498048	14.4225
LOC106445202	-1.56845	0.278763	1.42816e-06	134.516
BNAC02G35030D	-1.56729	0.272768	7.54451e-07	29.4838
LOC106412258	-1.56578	0.23286	2.33992e-09	172.721
LOC106376978	-1.56367	0.209869	1.7675e-11	66.8697
LOC106444636	-1.56305	0.296901	8.89392e-06	42.0322
LOC106346756	-1.56285	0.343443	0.000214184	159.073
LOC106415453	-1.5611	0.548018	0.0493683	17.9146
LOC106391472	-1.55652	0.38964	0.0017782	29.6993
LOC106416225	-1.55619	0.457578	0.0117278	9.41449
BNAA01G30200D	-1.55527	0.217372	1.38872e-10	139.123
LOC106411925	-1.5519	0.398005	0.00246993	704.776
LOC106381312	-1.55138	0.254467	1.06199e-07	37.2585
LOC106381313	-1.55138	0.254467	1.06199e-07	37.2585
LOC106402273	-1.54889	0.420753	0.00508586	10.5725
LOC106366153	-1.54877	0.389657	0.00190325	15.1926
LOC106412370	-1.54761	0.505365	0.0292373	8.69198
LOC106388637	-1.54542	0.397828	0.00259	33.259
LOC106430092	-1.54278	0.419619	0.0051637	13.9349
LOC106452809	-1.54233	0.427687	0.00642642	11.5643
LOC106412072	-1.54171	0.190249	1.38525e-13	144.902
LOC111199841	-1.53782	0.487273	0.0230777	12.7851
LOC106394572	-1.53559	0.488432	0.0238337	7.77424
LOC106347586	-1.53234	0.147193	1.50215e-22	297.071
LOC106375587	-1.52937	0.264925	6.50248e-07	118.593
LOC106439221	-1.52891	0.311501	4.68237e-05	233.275
LOC106357995	-1.52669	0.259395	3.50281e-07	64.5518
LOC106427237	-1.52268	0.436992	0.00922611	14.4195
LOC106427084	-1.5204	0.521421	0.0421175	15.5407
LOC106389397	-1.5201	0.503891	0.0328334	23.2217
LOC106400564	-1.51828	0.448474	0.0122512	9.18972
LOC106382139	-1.51767	0.472368	0.0197254	11.793
LOC106368804	-1.51425	0.40299	0.00396252	61.7428
LOC106422259	-1.51241	0.484413	0.0251998	10.3858
LOC106442148	-1.51158	0.329475	0.000184027	61.2426
LOC106397058	-1.51023	0.487328	0.026715	10.1222
LOC106354288	-1.50728	0.276372	3.49828e-06	48.0367
LOC106435470	-1.5068	0.307978	5.01601e-05	25.2692
LOC106448820	-1.50437	0.35571	0.000761325	16.1648
LOC106383246	-1.49964	0.328632	0.000203469	34.8417
LOC106423709	-1.49796	0.152549	4.99213e-20	295.817
LOC106429817	-1.49456	0.336242	0.000328581	26.6176
LOC106426405	-1.49266	0.433455	0.0103947	15.1441
LOC106433222	-1.49264	0.165988	9.44072e-17	4106.53
LOC111212941	-1.49251	0.353431	0.000778085	22.1374
LOC106445772	-1.49126	0.392496	0.00346144	18.2691
LOC106385838	-1.49066	0.443143	0.0130136	13.2191
LOC106400938	-1.48732	0.372798	0.00180823	114.739
LOC106382203	-1.48099	0.396084	0.00420957	26.4601
LOC106357570	-1.47698	0.292816	2.53445e-05	27.2042
LOC106404792	-1.47597	0.415669	0.00760108	300.601
LOC106397292	-1.47492	0.333476	0.000360579	26.371
LOC106369307	-1.47355	0.148301	1.59077e-20	375.867
LOC111202874	-1.47345	0.254672	6.07206e-07	32.6916
LOC106450802	-1.47344	0.359297	0.00121424	180.543
LOC106428911	-1.47309	0.354068	0.000984921	65.0865
LOC106372105	-1.4715	0.253537	5.49207e-07	149.665
LOC106397468	-1.47087	0.132253	8.50711e-26	253.733
LOC106432894	-1.46504	0.224027	7.51135e-09	68.3352
LOC106433712	-1.45868	0.281447	1.31714e-05	43.7129
BNAANNG11020D	-1.45745	0.486715	0.0348761	10.1403
BNAC05G41610D	-1.45542	0.251572	6.0766e-07	31.4348
LOC106394471	-1.45388	0.17915	1.26378e-13	303.627
BNAA06G15800D	-1.45366	0.180695	2.21053e-13	97.019
LOC106396735	-1.45241	0.29883	5.79312e-05	51.7065
LOC106352999	-1.45229	0.323756	0.000278593	342.752
LOC106411795	-1.44808	0.496251	0.0419291	31.061
LOC106396117	-1.44527	0.169602	4.94168e-15	321.445
LOC106354488	-1.44489	0.424877	0.0117283	19.5497
LOC106362622	-1.44277	0.314819	0.000187602	37.6967
LOC106401865	-1.44203	0.422068	0.0111886	15.0383
LOC106396952	-1.43927	0.299705	7.51073e-05	264.219
LOC106392007	-1.43858	0.393588	0.00552222	11.59
LOC106406022	-1.43713	0.246146	4.52967e-07	31.3015
LOC111207231	-1.43713	0.246146	4.52967e-07	31.3015
LOC106436594	-1.43612	0.300204	8.14016e-05	76.4163
LOC106376237	-1.43345	0.464142	0.0274088	17.0316
LOC111197814	-1.43122	0.340107	0.000822263	19.6422
LOC106368108	-1.42988	0.477584	0.0349217	159.108
LOC106360532	-1.42896	0.253778	1.39513e-06	99.6204
LOC106411303	-1.42692	0.262079	3.65919e-06	62.6151
LOC106396469	-1.42673	0.354653	0.00160456	22.27
LOC106443604	-1.42346	0.328355	0.000507628	19.0449
LOC106366624	-1.41847	0.235257	1.56001e-07	68.2533
LOC106380129	-1.41662	0.484897	0.0415249	7.62066
LOC111207502	-1.41555	0.380913	0.00452956	14.7948
BNAA09G33150D	-1.413	0.301505	0.000122506	26.0785
LOC106420979	-1.41256	0.204246	6.82273e-10	90.708
LOC106414896	-1.40527	0.452339	0.0261946	31.6095
LOC106419842	-1.40281	0.208843	2.44969e-09	174.292
LOC106366123	-1.40123	0.408144	0.0106941	85.151
LOC106408059	-1.40001	0.445172	0.0237916	46.1747
LOC106443153	-1.39841	0.181946	3.25644e-12	692.596
LOC106358159	-1.39798	0.266701	9.86561e-06	90.4584
LOC106381727	-1.397	0.210345	3.99321e-09	66.4186
LOC106352891	-1.39503	0.399474	0.00902506	15.7845
LOC106356946	-1.39476	0.439895	0.0221394	12.3017
LOC106381355	-1.39384	0.258512	4.79493e-06	34.7676
LOC106438763	-1.39223	0.299072	0.000139666	31.3666
LOC106401246	-1.39017	0.351585	0.00204152	22.6669
LOC106362172	-1.38941	0.354942	0.00235061	107.099
LOC106345958	-1.38901	0.21794	2.10107e-08	364.567
BNAC02G38630D	-1.389	0.37079	0.00411565	361.005
LOC106411064	-1.38776	0.273585	2.23056e-05	101.6
LOC106418909	-1.38641	0.424227	0.0170456	10.0486
LOC111214476	-1.38365	0.313828	0.000380037	35.3768
LOC106415209	-1.38339	0.401757	0.0103987	47.7564
LOC106440091	-1.37782	0.385136	0.00701287	31.0529
LOC106370321	-1.37399	0.366809	0.00411639	18.0537
LOC106392254	-1.3723	0.123169	7.1081e-26	257.783
LOC111203347	-1.37064	0.244671	1.61935e-06	46.8168
LOC106440144	-1.3702	0.386114	0.00765302	15.7469
LOC106429438	-1.36877	0.360235	0.00345982	14.2175
LOC106428297	-1.36606	0.317423	0.000571966	37.6542
LOC106348144	-1.36601	0.366507	0.00437871	78.5221
LOC106425745	-1.36577	0.349067	0.00236069	14.3919
LOC106382404	-1.36455	0.207129	5.57309e-09	335.265
LOC106361082	-1.36294	0.396695	0.0106257	15.045
LOC106389292	-1.36287	0.341563	0.00180705	213.372
LOC106453132	-1.36094	0.253812	5.46473e-06	162.977
LOC106432359	-1.35793	0.281279	6.74273e-05	262.148
LOC106362160	-1.35788	0.369721	0.00522186	13.669
LOC106432426	-1.35643	0.26392	1.62605e-05	36.1839
LOC106410469	-1.3546	0.455271	0.0365642	95.8135
BNAC08G32700D	-1.35247	0.30587	0.000362255	238.236
LOC106397790	-1.35036	0.263739	1.78126e-05	69.3236
LOC106397791	-1.35036	0.263739	1.78126e-05	69.3236
LOC106397866	-1.35022	0.130041	1.92793e-22	257.414
BNAA09G30740D	-1.35021	0.445405	0.0316846	15.4512
LOC106416219	-1.34356	0.314579	0.00064896	22.0971
LOC106352151	-1.34253	0.430996	0.0256588	322.293
LOC106396560	-1.34077	0.219862	1.05673e-07	51.9528
LOC106383671	-1.34058	0.467218	0.046978	23.4304
LOC106401993	-1.3403	0.468769	0.0481442	13.7428
LOC106425744	-1.33972	0.39176	0.0110928	14.8165
LOC106446140	-1.33874	0.329676	0.00140673	19.7373
LOC106388465	-1.33731	0.291273	0.000181767	39.7412
LOC106453968	-1.33555	0.372714	0.00690105	21.0107
LOC106387758	-1.33461	0.360708	0.00477263	564.225
LOC106428129	-1.33289	0.31046	0.000596027	21.5768
LOC106394640	-1.33248	0.33788	0.00211954	15.7891
LOC106438338	-1.33199	0.46328	0.0464073	9.44409
LOC106410571	-1.33199	0.46328	0.0464073	9.44409
LOC106389873	-1.32949	0.458134	0.0434816	9.29513
LOC106419470	-1.32724	0.29772	0.000312179	64.8335
LOC111206261	-1.32587	0.401486	0.0155207	22.9058
LOC106387141	-1.32527	0.406213	0.017271	29.2803
LOC106425178	-1.32501	0.164878	2.35805e-13	499.005
LOC106345517	-1.32472	0.450814	0.0397686	12.0892
LOC106451086	-1.32403	0.357834	0.0047713	29.0392
LOC106423588	-1.32311	0.29495	0.000278593	46.3576
LOC106440767	-1.3214	0.206166	1.69628e-08	130.208
LOC106415698	-1.32131	0.292925	0.000252652	46.7958
LOC106411009	-1.3197	0.356567	0.00475887	134.411
LOC106369144	-1.31881	0.221774	2.50096e-07	364.883
LOC106446812	-1.31829	0.336902	0.00235976	19.2192
LOC106348254	-1.31694	0.219293	1.78398e-07	89.8492
LOC106361479	-1.31555	0.273451	7.23267e-05	340.788
LOC106375928	-1.31538	0.398733	0.0156777	30.8032
LOC106422810	-1.31389	0.223587	3.68414e-07	195.132
LOC106368135	-1.31383	0.157129	1.83428e-14	132.178
LOC106410995	-1.31187	0.352921	0.00451398	44.2722
LOC106354452	-1.31134	0.424949	0.027576	9.91625
LOC106354451	-1.31134	0.424949	0.027576	9.91625
LOC106366834	-1.3106	0.265817	4.22782e-05	33.4589
LOC106453149	-1.3106	0.265817	4.22782e-05	33.4589
LOC106372753	-1.31033	0.396534	0.0154457	11.4618
LOC106447676	-1.30925	0.231048	1.14795e-06	1570.07
BNACNNG23680D	-1.30891	0.358512	0.00559953	27.7015
LOC106426267	-1.3067	0.425281	0.0285002	65.4542
LOC111207481	-1.30565	0.448622	0.0425797	55.0813
LOC106360673	-1.30222	0.313327	0.000999823	150.823
LOC106390921	-1.29961	0.444208	0.0410981	37.8406
LOC106447679	-1.29952	0.233901	2.06884e-06	210.403
LOC106346403	-1.29917	0.31223	0.000983523	54.614
LOC106437745	-1.29824	0.265009	4.87274e-05	32.1424
BNAC07G50520D	-1.29793	0.455187	0.0490398	8.33451
LOC106412076	-1.29459	0.320042	0.0014826	44.4884
LOC106429453	-1.29303	0.416544	0.0263603	11.8356
LOC106407241	-1.29274	0.347281	0.00443748	17.8962
LOC106402855	-1.29236	0.447527	0.0450217	44.5656
LOC106376623	-1.29131	0.142921	6.49253e-17	190.71
LOC106383019	-1.29114	0.286846	0.000262156	29.3657
LOC106381072	-1.29098	0.262063	4.31196e-05	32.1265
LOC111205096	-1.29024	0.250436	1.53887e-05	37.8337
LOC106447681	-1.28983	0.182258	2.3478e-10	82.2781
LOC111213880	-1.2898	0.393119	0.0164695	16.0505
LOC106404948	-1.28904	0.155692	3.52674e-14	194.938
LOC106433891	-1.28708	0.420869	0.029583	10.7223
LOC106402504	-1.28699	0.331574	0.00261422	26.4975
LOC106380754	-1.286	0.186047	6.92898e-10	195.922
LOC106426547	-1.28579	0.35749	0.0066313	25.6257
LOC106438464	-1.28496	0.261747	4.66367e-05	28.0514
LOC106400597	-1.28406	0.356601	0.00654238	53.2393
LOC111210069	-1.28399	0.439399	0.0414555	20.723
LOC106371672	-1.28277	0.443763	0.0447522	13.3218
LOC106414437	-1.27718	0.421589	0.031808	13.7856
LOC106439790	-1.27672	0.329179	0.00263852	47.4645
LOC106364921	-1.27614	0.217039	3.61755e-07	197.143
LOC106379886	-1.27602	0.209254	1.05673e-07	350.677
LOC106384065	-1.27386	0.383614	0.0147596	20.6762
LOC106439850	-1.27365	0.197459	1.31476e-08	773.559
LOC106346924	-1.27351	0.425441	0.0349653	24.1695
LOC106392035	-1.27225	0.440862	0.045174	8.63681
LOC111210991	-1.27017	0.181298	3.78127e-10	592.498
LOC106389890	-1.26936	0.308693	0.00117069	36.8289
LOC106426858	-1.26913	0.429735	0.0384428	138.226
LOC106382033	-1.26815	0.284414	0.000311467	25.1252
LOC111211967	-1.26718	0.169042	1.26845e-11	167.115
LOC106372497	-1.26612	0.415504	0.030444	355.492
LOC106423699	-1.26511	0.408119	0.0266647	14.669
BNAANNG31340D	-1.26458	0.268127	0.000108473	64.1655
LOC106440278	-1.26405	0.355992	0.00760108	27.719
LOC106445462	-1.262	0.339743	0.00455465	42.2691
LOC106420483	-1.26014	0.381355	0.015446	15.8103
LOC106369732	-1.25961	0.323937	0.00256094	154.455
LOC111207315	-1.2581	0.221256	1.03785e-06	66.9488
LOC106347175	-1.25797	0.207195	1.22174e-07	91.415
LOC106446371	-1.25651	0.374345	0.0133183	12.1339
LOC106362361	-1.25595	0.36659	0.0108947	14.628
BNAC09G34100D	-1.2557	0.243638	1.52635e-05	117.866
LOC106428734	-1.25545	0.244131	1.60563e-05	39.8919
LOC106347974	-1.25531	0.203381	6.96153e-08	93.7514
LOC106440801	-1.25476	0.440531	0.0494098	11.0247
LOC106375684	-1.25464	0.151013	2.78455e-14	130.88
LOC106415202	-1.25441	0.20604	1.11079e-07	191.681
LOC106354291	-1.25138	0.120911	2.70256e-22	448.053
LOC106379327	-1.25086	0.388753	0.0195105	22.6491
LOC106451152	-1.24932	0.312246	0.00173782	54.0435
LOC106347804	-1.24686	0.372961	0.0138371	277.275
LOC106421607	-1.24614	0.381725	0.0171858	46.7715
LOC106452802	-1.24593	0.260013	7.87196e-05	29.2787
BNAC08G35330D	-1.24583	0.400135	0.0257238	73.0178
LOC106416626	-1.24398	0.177968	4.19063e-10	70.7407
LOC106350798	-1.24336	0.400491	0.0263459	37.9858
LOC106362048	-1.24313	0.179636	6.63808e-10	91.1093
LOC106362050	-1.24313	0.179636	6.63808e-10	91.1093
LOC106447752	-1.24183	0.210251	3.1133e-07	54.8542
LOC106365623	-1.24097	0.170995	6.8459e-11	81.9081
LOC106362381	-1.23924	0.205714	1.59841e-07	104.39
LOC111213672	-1.23913	0.340456	0.00581825	69.2949
LOC106403196	-1.23853	0.186587	4.07447e-09	80.1443
LOC106405649	-1.23772	0.284826	0.000487967	93.2536
LOC106377376	-1.23768	0.366485	0.0125644	17.7487
LOC106426853	-1.23684	0.18766	5.48987e-09	923.281
BNAC07G40920D	-1.23585	0.385429	0.0200613	15.1603
LOC106363215	-1.23556	0.314454	0.00223094	122.829
LOC106382850	-1.2335	0.385419	0.0203907	31.8493
LOC106371018	-1.23337	0.391211	0.0232842	1153.3
LOC106447591	-1.23266	0.24607	2.96752e-05	43.4021
LOC111207167	-1.23248	0.208478	3.02923e-07	250.101
LOC106433562	-1.22938	0.313091	0.00225411	22.047
LOC106357816	-1.22859	0.234605	1.01074e-05	56.4013
LOC106391930	-1.22698	0.354892	0.0100036	14.2055
LOC111198521	-1.22571	0.261414	0.000121253	218.518
LOC111208210	-1.22571	0.261414	0.000121253	218.518
LOC106453134	-1.22527	0.214792	9.36645e-07	96.9012
LOC106447011	-1.22498	0.293854	0.000955231	43.9059
LOC106346324	-1.22232	0.182072	2.50609e-09	348.626
BNAA10G29120D	-1.22208	0.190108	1.50785e-08	107.084
LOC106346955	-1.21778	0.328406	0.00465028	26.8727
LOC106353401	-1.21623	0.18193	3.01047e-09	83.3231
LOC106377014	-1.2158	0.402074	0.0322463	16.1592
LOC106437921	-1.21558	0.214089	1.08413e-06	94.1621
LOC106391605	-1.21516	0.174789	5.37251e-10	79.6289
LOC106390477	-1.21492	0.325925	0.00437381	51.5748
LOC106376757	-1.21384	0.409315	0.0374629	35.3994
LOC106425998	-1.2138	0.367582	0.0155278	17.8279
LOC111201724	-1.21343	0.299255	0.00143048	40.5199
LOC106404810	-1.2133	0.364038	0.0142405	21.054
LOC106433068	-1.2131	0.373696	0.0180697	20.9741
LOC106415553	-1.21304	0.226763	5.83032e-06	406.987
LOC106412065	-1.212	0.394605	0.0285859	41.3406
LOC106431068	-1.2115	0.168254	1.01737e-10	353.975
BNAC01G21310D	-1.21055	0.301344	0.00163702	79.9346
LOC106354296	-1.20999	0.276655	0.000435939	75.9737
LOC106388145	-1.2072	0.407906	0.0380011	20.2856
LOC106430976	-1.20681	0.333312	0.0061502	23.4484
LOC106440821	-1.20544	0.361083	0.0140132	50.2806
LOC106415009	-1.20482	0.256493	0.000117086	30.5299
LOC106426821	-1.20482	0.256493	0.000117086	30.5299
LOC111215754	-1.20464	0.22904	9.12259e-06	52.369
LOC106359793	-1.20394	0.181165	3.90419e-09	92.9561
LOC106381289	-1.20242	0.396087	0.0313433	26.6282
LOC106439466	-1.20151	0.138248	1.23837e-15	317.668
LOC106364306	-1.20077	0.152233	7.18033e-13	814.372
LOC106434038	-1.19991	0.332477	0.00637518	111.103
LOC106386056	-1.19959	0.298079	0.00159754	19.9668
LOC106361501	-1.19931	0.144186	2.58222e-14	6847.65
LOC106433990	-1.19878	0.226154	7.44867e-06	67.3727
LOC106439924	-1.19658	0.263896	0.000229462	85.1318
LOC106440412	-1.19611	0.283945	0.000809605	79.6063
LOC106435664	-1.1956	0.26709	0.000290257	43.5861
LOC106426965	-1.19274	0.410596	0.0431942	39.3291
LOC111214291	-1.1919	0.313605	0.00344757	22.158
LOC106389037	-1.1919	0.313605	0.00344757	22.158
LOC106347894	-1.19139	0.215065	2.24995e-06	55.5666
BNAC05G25270D	-1.19128	0.410156	0.0432452	19.6772
LOC111207811	-1.18983	0.200159	2.53052e-07	81.2044
LOC106442787	-1.18798	0.343047	0.00983907	22.2424
LOC106407562	-1.18754	0.209062	1.0706e-06	105.486
LOC106435453	-1.18698	0.352461	0.0128703	39.8781
LOC106352904	-1.18631	0.188273	3.2486e-08	348.972
LOC106347601	-1.1858	0.389663	0.0307725	51.6352
LOC106368493	-1.18536	0.148377	3.35522e-13	85.8665
LOC106388907	-1.18522	0.337702	0.00855772	39.9024
LOC111197726	-1.18383	0.192785	8.31524e-08	283.252
LOC106356016	-1.18311	0.238973	3.84977e-05	64.5587
LOC106411019	-1.18272	0.27631	0.000626783	42.7748
LOC106427867	-1.18108	0.388426	0.0309264	3854.05
LOC106382035	-1.1803	0.307084	0.00298466	430.471
BNAA03G07530D	-1.17987	0.189217	4.76049e-08	250.432
LOC106347850	-1.17871	0.230458	1.8272e-05	964.129
LOC106354423	-1.17807	0.168824	4.50638e-10	140.266
LOC106424527	-1.17654	0.222195	7.64867e-06	62.1779
LOC106348295	-1.17587	0.319385	0.00507961	33.4236
LOC106445984	-1.17561	0.385036	0.0299441	36.2754
LOC106415885	-1.17527	0.406611	0.0447772	133.541
LOC106445214	-1.17503	0.159078	2.81873e-11	98.6822
LOC106406322	-1.1745	0.30789	0.00329798	39.4269
LOC111211011	-1.17347	0.199796	3.73451e-07	137.668
LOC106369040	-1.17328	0.261011	0.000268343	35.0044
LOC106380892	-1.17292	0.215349	3.62287e-06	532.485
BNAC07G19940D	-1.17245	0.332107	0.0080622	190.023
LOC106348838	-1.17077	0.24752	0.000102654	277.899
LOC106402812	-1.16935	0.170035	8.74809e-10	138.225
BNAA03G00120D	-1.16905	0.284121	0.00115957	29.3465
LOC106451191	-1.16848	0.110162	1.89385e-23	230.237
LOC106392060	-1.168	0.247516	0.000107469	47.8812
LOC106436935	-1.16459	0.321155	0.00606409	48.1973
LOC106410857	-1.16335	0.374047	0.0259753	16.2871
LOC106422146	-1.16225	0.393758	0.0385712	44.2584
LOC106435112	-1.16207	0.305673	0.00344109	33.5908
LOC106406043	-1.1618	0.127408	3.17868e-17	258.364
LOC106372172	-1.15976	0.272152	0.000670514	712.209
LOC106366183	-1.15939	0.287521	0.00155095	82.7446
LOC106423497	-1.15905	0.337578	0.0106891	29.346
LOC106445618	-1.15885	0.237213	5.1712e-05	159.397
LOC106366903	-1.15718	0.229177	2.47218e-05	64.8277
LOC106433307	-1.15467	0.246434	0.000123005	60.204
LOC106407125	-1.15462	0.300377	0.00298175	30.3678
LOC106401381	-1.1541	0.32306	0.00712574	19.0484
LOC106367011	-1.154	0.144055	2.83339e-13	598.138
LOC106369208	-1.15258	0.276077	0.000935219	27.8389
LOC106450616	-1.15214	0.368847	0.0250939	177.139
LOC106419005	-1.15053	0.30082	0.00318777	33.6904
LOC106416053	-1.15033	0.22832	2.6104e-05	101.463
LOC106381106	-1.15007	0.152076	7.95766e-12	222.896
LOC106420832	-1.14983	0.345142	0.0142912	200.326
LOC106431467	-1.14806	0.295471	0.00258401	25.8545
LOC106427315	-1.1473	0.301415	0.00338877	464.737
LOC106390445	-1.14631	0.247746	0.000157397	50.2086
LOC106354494	-1.14613	0.350452	0.0169368	20.9759
LOC106348910	-1.14535	0.232864	4.472e-05	204.927
LOC106402999	-1.14529	0.369922	0.0268988	94.2865
LOC106401303	-1.14439	0.386301	0.0377385	12.5916
LOC106366378	-1.14427	0.219266	1.10498e-05	44.7012
LOC106414942	-1.14298	0.390782	0.041179	93.5236
LOC111214324	-1.14147	0.300324	0.00344757	33.5123
LOC106393240	-1.14147	0.300324	0.00344757	33.5123
LOC106392669	-1.13961	0.321686	0.00778187	32.4843
LOC106382670	-1.1377	0.272469	0.000933739	103.258
LOC106420806	-1.13765	0.254484	0.000297165	3225.97
LOC111213898	-1.13723	0.381464	0.0360976	16.2523
LOC106405744	-1.13717	0.105244	2.56321e-24	653.632
BNAC05G30510D	-1.13706	0.340693	0.0140546	15.5753
LOC106411652	-1.13685	0.30287	0.00402026	22.728
LOC106400037	-1.13171	0.235646	7.50629e-05	39.1758
LOC106428595	-1.12987	0.315627	0.00696841	149.395
LOC106351795	-1.12833	0.318756	0.00784256	44.0812
LOC106415413	-1.1261	0.277207	0.00139869	121.556
LOC106345175	-1.12555	0.26894	0.000900272	29.7595
LOC111212274	-1.12437	0.320072	0.00850221	27.524
LOC106396802	-1.12346	0.347328	0.0186547	19.8956
LOC106440921	-1.12336	0.206952	3.99322e-06	48.9421
LOC106454612	-1.12332	0.391255	0.0467928	34.5544
LOC106383051	-1.12301	0.241319	0.000140591	876.516
LOC106446672	-1.12254	0.384787	0.0419941	472.754
BNAC04G30030D	-1.12093	0.143206	1.12698e-12	407.152
LOC106452650	-1.12064	0.195499	8.09497e-07	67.067
LOC106367273	-1.12057	0.191126	3.954e-07	58.4261
BNAA08G05640D	-1.12055	0.165632	1.78978e-09	152.031
LOC106410420	-1.12038	0.272128	0.0011498	100.474
LOC106402927	-1.11956	0.387387	0.0447931	12.2684
LOC106365329	-1.11845	0.293096	0.0032834	118.291
LOC106424752	-1.11571	0.227658	4.82874e-05	362.77
BNACNNG77660D	-1.1151	0.329787	0.012411	37.6423
LOC106433400	-1.11505	0.250439	0.000318653	68.6496
LOC106411145	-1.11321	0.3876	0.0467096	258.421
LOC106403111	-1.11314	0.217993	1.89485e-05	145.986
LOC106403105	-1.11314	0.217993	1.89485e-05	145.986
LOC106447128	-1.11204	0.179092	5.58795e-08	683.923
LOC106451931	-1.11064	0.130841	6.4926e-15	233.868
LOC106345800	-1.11012	0.251944	0.000383249	31.2542
LOC106379229	-1.10828	0.334378	0.0150332	19.226
LOC106346329	-1.10626	0.271575	0.00134158	48.2608
LOC106368735	-1.10616	0.239905	0.000168086	389.956
LOC106409153	-1.10572	0.282972	0.00240282	24.7641
LOC106364739	-1.10476	0.235581	0.000121031	42.5029
LOC106371113	-1.10458	0.298463	0.00475887	38.4762
LOC106416421	-1.10425	0.200762	2.76472e-06	187.482
LOC106372206	-1.10223	0.117409	2.82848e-18	1638.15
LOC106375035	-1.10153	0.190032	5.71912e-07	328.096
LOC106444988	-1.10077	0.184439	2.20739e-07	187.778
LOC106443980	-1.10065	0.203	4.10679e-06	116.433
LOC111211430	-1.10003	0.272085	0.00149509	43.089
LOC111200900	-1.09975	0.362975	0.0317913	46.651
LOC106429202	-1.09923	0.155537	2.50045e-10	104.579
LOC106375432	-1.09874	0.153474	1.35032e-10	113.382
LOC106367179	-1.09816	0.164013	2.81046e-09	81.3842
LOC106347474	-1.09782	0.165019	3.73721e-09	337.776
LOC106453127	-1.09746	0.285428	0.00297031	27.4019
LOC106410808	-1.09509	0.344736	0.021803	21.9805
LOC106361127	-1.09405	0.286867	0.00330653	48.66
LOC106426348	-1.09356	0.366763	0.0360547	611.455
LOC106350962	-1.09263	0.239384	0.000202578	68.5475
LOC106356561	-1.09257	0.26744	0.00128787	403.714
LOC106362058	-1.09228	0.35503	0.0282488	19.6434
LOC106414091	-1.09166	0.35112	0.0260584	13.2502
LOC106437991	-1.09137	0.368186	0.0376027	26.2477
LOC106394804	-1.09062	0.213601	1.89724e-05	41.3351
LOC106389112	-1.08887	0.209008	1.15142e-05	82.0082
LOC106439367	-1.08744	0.378727	0.0467712	16.2191
LOC106424821	-1.08742	0.378996	0.046978	15.6019
LOC106444734	-1.0868	0.290644	0.00420847	38.0682
LOC106381942	-1.08677	0.332638	0.0170917	116.622
LOC106375938	-1.08617	0.180452	1.64477e-07	182.75
LOC106396126	-1.08498	0.356734	0.0308949	23.4194
LOC111208330	-1.08484	0.356572	0.0308268	46.3437
LOC106371819	-1.08276	0.279096	0.00263025	60.9535
LOC106388996	-1.0826	0.302805	0.00706222	29.659
LOC106376897	-1.08229	0.155039	4.44659e-10	4464.4
LOC106345892	-1.08117	0.357097	0.0319557	22.8
BNAANNG30680D	-1.08105	0.253439	0.000662121	113.347
LOC106391147	-1.08095	0.333602	0.0183561	95.3017
LOC106407618	-1.08073	0.158922	1.42889e-09	212.936
LOC106395051	-1.08051	0.360321	0.0344737	44.3783
LOC106389407	-1.07769	0.218465	4.18946e-05	82.2511
LOC106368687	-1.07718	0.17026	2.78047e-08	242.966
LOC106390568	-1.07698	0.250987	0.00060116	843.802
LOC106439235	-1.07625	0.235458	0.000198027	892.731
LOC106412189	-1.07603	0.316527	0.0117738	20.7142
LOC106428245	-1.07549	0.280204	0.0030413	176.775
LOC106440542	-1.07544	0.154778	5.50608e-10	213.784
LOC106379319	-1.07507	0.276487	0.00256094	32.871
LOC106396459	-1.07493	0.2423	0.000340891	245.542
LOC106427007	-1.07493	0.358121	0.0342156	382.598
LOC106419761	-1.07473	0.280245	0.00307491	497.767
LOC106439726	-1.07345	0.355749	0.0327781	68.8998
LOC106401432	-1.07299	0.330603	0.0181076	26.4506
LOC106419324	-1.07277	0.269073	0.00182222	26.2793
LOC106362422	-1.07229	0.194493	2.59032e-06	118.282
LOC106448672	-1.07206	0.337725	0.0219423	47.8581
LOC106439847	-1.07176	0.210261	1.97681e-05	48.6391
LOC106440394	-1.07164	0.302516	0.00778224	33.0352
LOC106388680	-1.07109	0.308603	0.00963701	80.2608
LOC111206383	-1.07104	0.361667	0.0378307	29.818
LOC106416350	-1.06818	0.338066	0.0228379	18.925
LOC106439139	-1.06703	0.291006	0.00532634	58.9065
BNAA01G11140D	-1.06666	0.289497	0.00503545	71.5063
LOC106362420	-1.06663	0.256539	0.000993675	99.1878
LOC106418189	-1.06642	0.254159	0.000862817	280.562
LOC106393508	-1.0661	0.178681	2.22642e-07	1022.69
LOC106403012	-1.06544	0.130738	9.88933e-14	128.043
LOC106421687	-1.06521	0.258218	0.00112025	337.199
LOC111200975	-1.0634	0.168266	2.90176e-08	502.097
LOC106408423	-1.06235	0.181203	3.954e-07	141.193
LOC106438992	-1.06122	0.19111	2.09751e-06	139.376
LOC106431160	-1.061	0.134498	7.15784e-13	928.097
LOC106440728	-1.061	0.134498	7.15784e-13	928.097
LOC106439768	-1.05957	0.234402	0.000243511	658.025
LOC111214603	-1.05861	0.371025	0.0488199	15.121
BNAC08G01300D	-1.05861	0.371025	0.0488199	15.121
LOC106433975	-1.057	0.336373	0.0239131	14.7785
LOC106386810	-1.057	0.336373	0.0239131	14.7785
BNAC08G06420D	-1.0564	0.313426	0.012786	27.3923
LOC106353301	-1.05608	0.255444	0.00108377	83.7948
LOC106351238	-1.05524	0.302279	0.00905942	41.1836
LOC106410507	-1.05509	0.176589	2.12291e-07	69.673
LOC106407684	-1.05509	0.176589	2.12291e-07	69.673
LOC106411937	-1.0537	0.279052	0.00373267	119.699
LOC106377821	-1.05369	0.203032	1.27302e-05	149.284
LOC106366529	-1.05289	0.319571	0.015876	39.438
LOC106405963	-1.05231	0.213721	4.35832e-05	180.573
LOC111199291	-1.05176	0.123986	6.77619e-15	382.731
LOC106404758	-1.0517	0.328813	0.0204889	17.2401
LOC106357494	-1.05167	0.326888	0.0195264	532.82
LOC106429015	-1.05042	0.266329	0.00211726	65.7955
LOC106453002	-1.05012	0.204044	1.57706e-05	122.038
BNAC05G09290D	-1.04948	0.331825	0.0226225	16.894
LOC106429818	-1.04945	0.36159	0.0434604	17.2814
LOC106353584	-1.04805	0.248799	0.000809605	49.2738
LOC106349287	-1.04794	0.33511	0.0248752	28.4897
LOC106422794	-1.04655	0.245037	0.00064896	233.408
LOC106392133	-1.04652	0.228628	0.000192397	45.5552
LOC106412284	-1.04618	0.269775	0.00264336	33.6902
LOC106382809	-1.04612	0.235069	0.000321168	39.8639
LOC106348332	-1.04564	0.288837	0.00615394	32.9895
LOC106389834	-1.04429	0.26646	0.00231487	40.4368
LOC106381755	-1.04409	0.356127	0.0404548	49.2791
LOC106366308	-1.04308	0.2615	0.00181204	155.006
LOC106370317	-1.04306	0.289343	0.00645306	459.456
LOC106357538	-1.04286	0.350231	0.0363859	21.4759
LOC111212706	-1.04199	0.148145	3.14908e-10	290.224
LOC106416382	-1.04172	0.318248	0.0168178	129.71
LOC106350012	-1.04128	0.25766	0.00150188	64.7588
BNAA05G26800D	-1.03957	0.213374	5.50405e-05	63.5696
LOC106369355	-1.03937	0.310887	0.0138371	436.543
LOC106431533	-1.03937	0.310887	0.0138371	436.543
LOC111202512	-1.03887	0.328842	0.0228715	26.2993
LOC106382870	-1.03822	0.334809	0.0265918	18.6681
LOC106388076	-1.03778	0.261396	0.00193296	131.259
LOC106387935	-1.03766	0.26967	0.00293775	241.268
LOC106346904	-1.03718	0.286961	0.00626891	20.8751
LOC106407179	-1.03552	0.150088	7.56214e-10	536.135
LOC111199312	-1.03511	0.232511	0.000318991	47.6565
LOC106418417	-1.03449	0.323328	0.020433	46.3292
LOC111211751	-1.03399	0.20983	4.28262e-05	325.939
LOC106440829	-1.03381	0.22343	0.000157397	132.374
LOC106385113	-1.03379	0.287688	0.00669508	86.4397
LOC106360928	-1.03296	0.157995	7.57589e-09	446.111
LOC111214121	-1.03203	0.340779	0.0318892	19.8898
LOC106453084	-1.03179	0.21463	7.34627e-05	59.5883
LOC106391590	-1.03099	0.317019	0.0177822	167.998
LOC106406571	-1.03037	0.266953	0.00282233	76.9618
LOC111202360	-1.03005	0.231025	0.000311555	82.0609
LOC106364186	-1.02792	0.308441	0.0142485	23.5004
LOC106389444	-1.02765	0.249675	0.00115432	196.338
LOC106446822	-1.0275	0.322484	0.0212107	35.5674
LOC106418975	-1.02667	0.313818	0.0168861	65.1445
LOC106409169	-1.02634	0.309124	0.0147813	27.763
LOC106355538	-1.02602	0.214973	8.54512e-05	118.818
LOC106419197	-1.02586	0.199977	1.69842e-05	66.4071
LOC106439747	-1.02552	0.215798	9.31312e-05	50.7649
LOC111200373	-1.0234	0.257413	0.00189617	63.71
LOC106399291	-1.02296	0.179173	9.1561e-07	117.197
LOC106427168	-1.02234	0.289984	0.00819004	316.383
LOC106390264	-1.02195	0.248852	0.00119036	37.8672
LOC111214107	-1.02169	0.20523	3.39367e-05	190.873
LOC106348079	-1.0215	0.196908	1.28568e-05	2343.33
LOC106389548	-1.02115	0.284983	0.00690128	66.9001
LOC106385049	-1.02109	0.216365	0.00010739	286.618
LOC106389325	-1.01982	0.156545	8.81628e-09	258.532
LOC106443741	-1.01917	0.229974	0.000347657	46.3854
LOC106438511	-1.01615	0.203535	3.19035e-05	104.387
LOC106428946	-1.01489	0.241867	0.000862519	288.513
LOC106425814	-1.01474	0.153822	5.2839e-09	146.289
LOC106428080	-1.01463	0.323302	0.0241829	69.2402
LOC106374298	-1.01365	0.250057	0.0014369	198.01
LOC106407225	-1.01323	0.278151	0.0057628	24.3689
LOC106348326	-1.01311	0.271881	0.0043902	97.8215
LOC106424554	-1.01293	0.235413	0.000573399	38.6476
LOC106358437	-1.01291	0.1347	1.07991e-11	444.835
LOC106432172	-1.01288	0.349267	0.0436953	20.3231
LOC106445745	-1.0125	0.319457	0.0222032	226.063
LOC111214488	-1.0117	0.148136	1.18791e-09	119.539
LOC106390037	-1.01151	0.172696	4.07511e-07	158.208
LOC106449981	-1.01129	0.154314	6.92529e-09	132.112
LOC106400964	-1.01081	0.268834	0.00393292	37.1692
LOC106386767	-1.01042	0.188122	5.28157e-06	104.603
LOC106450750	-1.01023	0.158453	2.07519e-08	100.676
LOC106381340	-1.00903	0.325076	0.0263737	173.115
LOC106428200	-1.00858	0.132176	4.8696e-12	186.374
LOC106452765	-1.00833	0.226729	0.000325312	42.1772
LOC106377396	-1.00784	0.149089	1.8466e-09	123.534
LOC106375513	-1.00748	0.23229	0.000503985	78.5978
LOC106445380	-1.00748	0.23229	0.000503985	78.5978
LOC106348166	-1.00748	0.270444	0.00440331	28.4573
LOC106406206	-1.00736	0.243456	0.00107011	94.4489
LOC106419199	-1.00645	0.323191	0.0256963	36.0033
LOC106360639	-1.00643	0.225319	0.000301947	249.646
LOC106365868	-1.00604	0.134187	1.26261e-11	776.14
LOC106346903	-1.00506	0.300803	0.013892	24.5124
LOC106353228	-1.00254	0.199322	2.71996e-05	95.4547
LOC106389738	-1.00244	0.305343	0.016398	77.9275
LOC106446457	-1.00223	0.295178	0.0119068	19.0842
LOC106375552	-1.00183	0.276564	0.00612801	833.234
LOC106428167	-1.00181	0.294041	0.0115173	53.1883
LOC106389338	-1.00165	0.34362	0.0421789	125.989
LOC106414946	-1.00139	0.285135	0.00852085	31.0628
LOC106422253	-1.00077	0.151921	5.57754e-09	990.876
LOC106353416	-1.0005	0.227577	0.000399245	142.826
LOC106419855	-1.00006	0.215914	0.000154411	75.2939

## Sheet: DH12075_SE8_upregulated
Gene ID	log2FoldChange	lfcSE	adj p-value	baseMean
LOC106421182	23.9332	3.02711	3.48044e-13	39.2981
LOC106355960	23.8531	3.02706	4.26547e-13	41.6544
LOC106408187	23.844	3.02717	4.35753e-13	36.9374
LOC111205348	23.4587	3.02698	1.10997e-12	45.8732
LOC111215621	23.4311	3.02748	1.19376e-12	27.9509
LOC106437470	23.3061	3.02761	1.62496e-12	25.3696
LOC106394018	23.1232	3.02718	2.52921e-12	36.8282
LOC106348915	10.5465	0.976213	1.37044e-24	198.316
LOC111213677	9.88983	3.02663	0.0113778	84.4334
LOC106423530	9.64748	0.936043	2.13025e-22	158.74
LOC106346572	9.5397	0.950147	2.83207e-21	98.7264
LOC111202235	9.5397	0.950147	2.83207e-21	98.7264
LOC106443195	9.45627	0.854617	8.5473e-26	716.974
LOC106399295	8.84224	1.99137	0.000201742	40.7838
LOC106380074	8.6749	0.993866	4.73894e-16	36.3035
LOC106374853	8.60973	1.7983	4.70294e-05	51.8644
LOC106348998	8.56402	0.690045	1.96502e-32	216.693
LOC106438136	8.39535	1.99679	0.000515143	29.9182
LOC106447955	8.26775	3.02751	0.0443679	27.3893
LOC106396943	8.18591	3.02758	0.0471011	25.8786
LOC106436392	8.09514	0.985587	3.2214e-14	36.3037
BNAC05G35880D	8.06228	1.0169	2.93849e-13	23.7498
LOC106380811	7.95707	0.474205	1.00004e-59	359.664
LOC106436445	7.85879	0.962518	4.6807e-14	20.5899
LOC106429752	7.69964	0.760762	1.33785e-21	101.284
LOC106419867	7.43482	1.05546	1.63248e-10	15.351
BNAA08G24590D	7.39232	0.846964	4.73961e-16	48.6794
LOC106385357	7.35725	0.404624	3.08278e-70	284.962
LOC106448624	7.21159	1.36429	4.68153e-06	13.1789
LOC106430501	7.18051	2.19079	0.011075	12.8921
LOC106430858	7.08059	0.530069	1.30085e-37	197.573
LOC106402231	6.93088	1.3314	6.87716e-06	10.8371
LOC106445166	6.85897	1.65003	0.00061692	10.1892
LOC106424571	6.73234	0.501305	5.06824e-38	122.96
LOC106376324	6.45014	0.312019	5.3869e-91	323.564
LOC111211015	6.44354	1.20754	3.65171e-06	128.511
LOC106376116	6.15408	1.59344	0.00179654	6.32887
LOC106388703	6.13901	0.782843	5.63846e-13	34.5424
LOC106438709	6.06452	1.84117	0.0105828	5.94868
LOC106429307	6.06168	0.481241	2.01193e-33	64.9346
LOC106354342	6.02409	0.535757	1.23831e-26	132.367
LOC106355372	5.98665	1.21268	2.43149e-05	5.62807
LOC106443275	5.9764	0.523966	2.17706e-27	55.2228
LOC106367128	5.96915	1.852	0.0128858	5.56653
LOC106393960	5.94441	1.3911	0.000397438	5.47154
LOC106376925	5.91102	1.15212	9.8212e-06	5.34136
LOC106371446	5.90447	1.84647	0.0138027	5.32457
LOC106371445	5.90447	1.84647	0.0138027	5.32457
LOC106345425	5.85959	1.86642	0.0161023	5.16272
LOC106452673	5.83631	1.48527	0.00142364	5.08449
LOC111207175	5.78909	1.86217	0.017454	4.91541
LOC106419901	5.70004	0.471237	8.4455e-31	429.222
LOC106353596	5.6939	1.51137	0.00246996	4.61499
LOC111198178	5.66558	1.52593	0.0029655	6.80105
LOC106379265	5.58457	1.86254	0.0234068	4.26127
LOC106396678	5.55558	1.91087	0.0294026	4.24546
LOC106353746	5.41744	1.93274	0.0376021	3.80078
LOC106397508	5.38143	1.18676	0.000139489	3.69986
LOC106449949	5.33629	1.41131	0.00235904	3.58671
LOC106347905	5.30528	1.42713	0.00291811	3.54475
LOC106430272	5.24635	1.375	0.00210425	5.11822
LOC106410432	5.23297	1.93026	0.0463931	3.33887
LOC106442749	5.2191	1.67111	0.0168172	3.30978
LOC106430902	5.21644	0.366923	1.26228e-42	73.5274
BNAA06G30740D	5.1864	1.22802	0.000480523	2.80418
LOC106421236	5.17942	0.699761	1.3838e-11	21.2586
LOC106437508	5.13803	1.44448	0.0048867	3.13225
LOC106391482	5.11245	0.229343	2.33079e-105	342.185
LOC106368967	5.08736	1.1809	0.000346931	3.02711
LOC106397119	5.06377	1.05502	4.45781e-05	4.54318
LOC106435636	4.96436	1.13449	0.000263328	2.76711
LOC106367426	4.94693	0.481338	2.85043e-22	58.6556
LOC106412956	4.92405	0.922665	3.64383e-06	15.3129
LOC106354381	4.89998	0.312218	3.62973e-52	315.316
LOC106418590	4.89431	0.261085	9.95497e-75	240.845
LOC106364718	4.85736	1.19602	0.000878249	2.57267
LOC106365032	4.83465	0.247629	5.16982e-81	196.9
LOC106347533	4.83049	0.426106	4.73952e-27	64.5284
LOC106366347	4.80585	1.18134	0.000858894	2.48692
LOC106449379	4.69592	1.35293	0.00634188	3.55352
LOC106425825	4.67109	1.62302	0.0315587	50.2011
LOC106451533	4.6579	0.446781	6.63911e-23	35.4641
LOC106416308	4.64641	1.01974	0.000127886	5.16007
LOC106450459	4.56238	1.49756	0.020585	3.20539
LOC106351544	4.56027	0.380126	2.69445e-30	1517.17
LOC106354344	4.5532	1.45659	0.0166941	48.7209
LOC106449326	4.53156	1.1296	0.00105181	3.13319
LOC106407579	4.50418	0.614731	2.32962e-11	26.4722
LOC106411182	4.45876	1.14088	0.00153173	3.02233
LOC106351286	4.45575	1.15842	0.00189589	3.02765
LOC106402494	4.42666	1.13614	0.00159561	3.16164
LOC106451531	4.42566	0.251874	1.44038e-65	3018.33
LOC106353095	4.40887	0.407254	1.09911e-24	598.163
LOC106388045	4.38586	1.56628	0.0378515	4.31294
LOC106379149	4.29468	0.422433	8.48748e-22	43.685
LOC106402676	4.28818	1.06736	0.00102979	5.86077
LOC106361362	4.28273	0.412976	1.13044e-22	44.7476
LOC106399492	4.26479	1.40791	0.0215538	3.96027
LOC111205415	4.23772	1.47026	0.0312603	2.60335
LOC111198771	4.21946	1.53566	0.0427092	3.91045
LOC106449782	4.17819	1.1845	0.00536319	2.50788
LOC111200853	4.17061	1.5098	0.0413068	2.47294
LOC106450047	4.1391	0.187735	2.64602e-103	2485.77
LOC106396142	4.13614	0.867346	5.10545e-05	7.14731
LOC106438286	4.1142	1.13105	0.0037985	3.60224
LOC106414188	4.11415	0.365855	1.23291e-26	43.6286
LOC106414193	4.11415	0.365855	1.23291e-26	43.6286
LOC111214622	4.10439	0.961259	0.000402548	5.25762
LOC106412359	4.06428	1.15481	0.00549138	15.736
LOC106374457	4.02436	0.988493	0.000850355	5.06576
LOC106425779	4.01988	0.767858	5.97883e-06	8.11324
LOC106446972	3.96908	0.243384	2.27794e-56	4309.31
LOC111212716	3.95784	0.814085	3.41271e-05	10.3924
LOC106360572	3.90733	0.790358	2.3511e-05	7.80381
BNAC08G15750D	3.85894	0.452127	2.40236e-15	25.1367
LOC106399369	3.85825	0.214228	6.56875e-69	607.373
LOC106418170	3.84529	0.874069	0.000239821	5.90047
LOC106418169	3.84529	0.874069	0.000239821	5.90047
LOC106451510	3.84482	0.224886	4.84331e-62	4196.5
LOC106363942	3.84105	1.22516	0.0162718	3.04145
LOC106348230	3.83296	0.329949	1.99681e-28	44.2277
LOC106414163	3.80902	0.778551	2.97189e-05	7.15471
LOC106361173	3.77922	0.511098	1.45427e-11	15.5225
LOC106357769	3.76757	1.17429	0.0134091	2.88803
LOC106364574	3.75727	1.16955	0.0132517	2.82993
LOC106381118	3.75727	1.16955	0.0132517	2.82993
BNAA03G58470D	3.74682	0.364941	3.16031e-22	41.2484
LOC106430953	3.74541	0.953244	0.0014252	5.51591
LOC106382769	3.74424	1.06173	0.00537237	4.02905
LOC106382768	3.74424	1.06173	0.00537237	4.02905
LOC106440079	3.73438	1.35644	0.0422299	2.82257
LOC111200985	3.72773	1.34488	0.0404683	4.96637
LOC106411808	3.72132	1.26136	0.0264848	12.0038
LOC106388486	3.69806	0.843303	0.000254066	6.71209
BNACNNG40710D	3.68223	1.03329	0.00479273	4.036
LOC106397509	3.65469	1.13014	0.0125196	2.69355
LOC106375981	3.64336	1.23534	0.0265506	2.67556
LOC106453449	3.63332	0.316894	1.11117e-27	83.7613
LOC106354847	3.62268	1.05116	0.00683863	3.80798
LOC106401239	3.57884	0.26077	9.79555e-40	1069.69
LOC111206342	3.57017	0.772576	9.70153e-05	7.47282
LOC106421089	3.56931	0.397133	5.13663e-17	30.6035
LOC106423615	3.55483	0.233347	4.24005e-49	268.06
LOC106427550	3.52665	1.03209	0.00744547	3.63216
LOC111210365	3.4884	1.11795	0.0169456	3.39375
LOC106439386	3.44609	1.21043	0.0338943	4.6841
LOC106440282	3.41676	0.9718	0.00555509	11.5939
LOC106440330	3.40632	1.09147	0.0169238	3.38661
BNAC07G36650D	3.36908	0.239074	6.74624e-42	93.5255
LOC106369808	3.33418	1.16271	0.0323031	7.43968
LOC106435241	3.32744	0.377532	2.31183e-16	27.3797
LOC106412411	3.31978	0.352487	1.08549e-18	48.2672
LOC106419187	3.31449	0.174278	6.30319e-77	319.577
LOC106348734	3.27935	0.639576	9.95596e-06	21.3483
LOC106376628	3.26225	0.29868	3.94815e-25	47.7379
LOC111202307	3.26225	0.29868	3.94815e-25	47.7379
LOC106356379	3.26071	0.918733	0.0050054	4.14916
LOC106379825	3.2543	0.737744	0.00022821	6.71056
LOC106444768	3.23837	0.813172	0.00117455	28.1294
BNAA06G13740D	3.22329	1.05329	0.0198582	2.9977
LOC111210072	3.19743	1.08852	0.0273407	2.84063
LOC106423035	3.17849	0.864382	0.00333643	4.88075
LOC106361838	3.16148	0.222665	1.5874e-42	79.8248
LOC106409434	3.16052	0.871623	0.00394061	4.84428
LOC111210772	3.15897	0.866288	0.00369062	7.73525
BNAA10G01300D	3.15138	1.01691	0.0179454	3.74785
LOC106430267	3.13907	1.14603	0.043537	2.79999
LOC106352748	3.10972	0.898985	0.00657988	9.97448
LOC106402858	3.10442	0.303151	4.05471e-22	38.0624
LOC106407297	3.09771	0.218224	1.61172e-42	78.8152
LOC106405517	3.09489	0.922635	0.0088864	3.68086
LOC106383810	3.0586	0.767881	0.00117182	13.4479
LOC106377472	3.033	0.224643	1.96449e-38	2336.5
LOC106351995	3.02903	0.353685	1.87909e-15	32.7043
LOC106446938	3.02176	0.951409	0.0146131	3.57301
LOC106417941	3.01618	0.874791	0.00681323	4.39756
LOC106441140	3.01447	0.854642	0.00536544	4.38571
LOC111215805	3.01107	0.188991	9.01388e-54	351.669
BNAC05G42690D	3.00611	0.845778	0.0049272	41.2593
LOC106354366	3.00349	0.523626	4.61056e-07	19.7734
LOC106365722	3.00008	0.973522	0.0187802	3.47786
LOC106368780	2.98913	0.301	8.19851e-21	67.6728
LOC106437390	2.98792	1.04342	0.0325623	5.15082
LOC106396002	2.98404	0.789459	0.00236824	8.99887
LOC106389482	2.97914	0.768459	0.00170589	5.16939
LOC106387481	2.97914	0.768459	0.00170589	5.16939
LOC106345882	2.97641	0.349982	3.0308e-15	148.138
LOC106368458	2.96501	1.10188	0.0484744	2.55049
LOC106443219	2.94871	0.440682	1.63124e-09	35.0936
BNAC04G43390D	2.94171	0.493075	1.26574e-07	16.6989
BNAC01G20170D	2.92994	0.466705	2.13154e-08	12.3986
LOC106406691	2.91729	0.841177	0.00639528	8.42305
LOC106357996	2.90515	0.837569	0.00638778	3.95632
LOC106377243	2.88235	0.174387	6.32252e-58	409.497
LOC106435603	2.87812	1.04397	0.0418143	4.8142
LOC106405374	2.86939	0.517862	1.27424e-06	15.4002
LOC106425131	2.86863	0.979695	0.027959	3.78255
LOC106354437	2.84243	1.02116	0.0394616	3.19068
LOC106445663	2.83955	0.136633	6.57549e-92	321.159
LOC106389943	2.81875	1.00553	0.0375852	2.95124
LOC106411523	2.81743	0.91121	0.018278	5.37673
LOC106406920	2.80582	1.03367	0.0460662	3.04402
LOC106391998	2.80462	0.572939	2.93633e-05	13.0717
LOC106411226	2.79877	0.360432	9.96269e-13	25.3249
LOC106346131	2.77759	0.800294	0.00634511	24.2742
LOC106424605	2.77476	0.22891	6.26468e-31	61.3915
BNAC05G24990D	2.76683	0.341166	7.10886e-14	31.9577
LOC106372698	2.74413	0.558502	2.70994e-05	12.2311
LOC106423121	2.73523	0.975928	0.0376244	3.01081
LOC106407657	2.71974	0.968161	0.0370742	2.85399
LOC106392136	2.71623	0.434471	2.4794e-08	18.0152
LOC106391546	2.71423	0.231623	6.5748e-29	78.5087
LOC106400003	2.7003	0.605219	0.000185091	13.211
LOC106368234	2.69893	0.777311	0.00632046	5.27696
LOC106379385	2.69424	0.823925	0.0113125	4.23747
LOC106428311	2.68725	0.84069	0.0138403	4.63743
LOC106396610	2.67315	0.247506	1.40653e-24	143.973
LOC106394796	2.66532	0.702856	0.00227447	7.86387
LOC106446239	2.6645	0.316811	6.55009e-15	76.322
LOC106431681	2.66294	0.49217	2.51091e-06	27.0055
LOC111215598	2.66056	0.871497	0.0202413	4.35375
LOC106394994	2.65785	0.977392	0.0455835	2.9269
LOC106366907	2.64783	0.525559	1.5177e-05	38.0786
LOC106418266	2.64604	0.913042	0.030077	3.50113
LOC106348569	2.6299	0.347641	4.28667e-12	68.4583
LOC106433669	2.6278	0.87708	0.02354	4.88078
LOC106358283	2.61705	0.962504	0.0456101	2.77782
LOC106450053	2.61068	0.362757	5.72762e-11	23.9766
LOC106430948	2.60633	0.440256	1.6452e-07	17.7957
LOC106348516	2.60098	0.196734	7.59435e-37	86.3706
LOC106390210	2.60074	0.780556	0.00951327	4.79205
LOC111212586	2.59933	0.888688	0.0281933	3.51042
BNAA07G25000D	2.59324	0.2456	1.68572e-23	132.655
LOC106388110	2.59106	0.635568	0.000832613	7.60727
BNAC08G15830D	2.57858	0.564385	0.000121037	12.2266
LOC106356965	2.57547	0.319075	9.57769e-14	46.7951
LOC106390948	2.57466	0.250284	2.59792e-22	378.179
LOC106412054	2.56605	0.589842	0.000291621	7.44073
BNAA08G14020D	2.54603	0.817444	0.0171778	5.15504
LOC106385477	2.53756	0.856034	0.0255622	3.85181
LOC106382854	2.5334	0.363577	2.67409e-10	34.5371
LOC106396025	2.53324	0.691562	0.0034947	6.58771
LOC111210456	2.53071	0.381562	2.37004e-09	17.5195
LOC111213983	2.52434	0.881088	0.0324639	5.24312
LOC106404622	2.52259	0.656024	0.00190332	6.4887
LOC106390059	2.51869	0.373502	1.17483e-09	38.1537
LOC106438703	2.51091	0.201737	1.27937e-32	79.6624
LOC106388956	2.5082	0.918367	0.0443518	3.19359
LOC106346397	2.50653	0.289671	8.86269e-16	34.1758
LOC106410702	2.5047	0.396296	1.6473e-08	32.876
LOC106426428	2.50348	0.910852	0.0426265	3.18434
LOC106374785	2.50327	0.719564	0.00620867	4.50986
LOC106405019	2.50327	0.719564	0.00620867	4.50986
LOC106404748	2.49962	0.242349	1.98269e-22	47.3961
LOC106377568	2.49493	0.211713	3.079e-29	141.069
LOC106367411	2.48816	0.782811	0.0145194	5.64372
BNAA09G18540D	2.48682	0.513231	3.66187e-05	10.2445
LOC106346362	2.48291	0.858486	0.0305269	3.18329
LOC106367023	2.4807	0.57194	0.0003071	15.7742
LOC106454298	2.4739	0.167081	2.58044e-46	104.003
BNAA07G30180D	2.46681	0.483594	1.12959e-05	22.0646
LOC106409345	2.46278	0.395945	2.96196e-08	16.0758
LOC106388372	2.4608	0.592949	0.000633621	8.6501
LOC106385972	2.46065	0.630719	0.00156672	6.41856
LOC106389120	2.46061	0.24733	6.91363e-21	45.8325
LOC106357511	2.46061	0.24733	6.91363e-21	45.8325
LOC106358140	2.45807	0.318974	1.52923e-12	26.2614
LOC106433961	2.45552	0.228709	2.75038e-24	156.946
LOC106444830	2.4529	0.690769	0.00497571	4.98393
LOC106397634	2.4514	0.233428	3.04847e-23	524.241
LOC106417106	2.44518	0.905053	0.0473223	3.02136
LOC106366071	2.44151	0.311791	6.11278e-13	33.7471
LOC106449484	2.43747	0.450495	2.51091e-06	16.7783
LOC106356337	2.42935	0.733955	0.0101034	5.63328
LOC106386930	2.42382	0.85073	0.0337327	3.06695
LOC106386924	2.42382	0.85073	0.0337327	3.06695
LOC106384842	2.42315	0.400878	8.2156e-08	23.8064
LOC106346793	2.41929	0.226572	4.95443e-24	109.034
LOC106346348	2.41469	0.876191	0.0419194	3.57479
LOC106382611	2.41408	0.862119	0.0378515	4.86452
LOC106366938	2.40717	0.701773	0.00716445	4.78691
LOC106345755	2.40284	0.464999	8.28415e-06	19.4807
LOC106449978	2.40059	0.846815	0.0348884	13.2986
LOC111199025	2.39881	0.686162	0.00589012	8.55514
LOC106450803	2.38681	0.740557	0.0128873	5.40671
LOC111211110	2.3861	0.304158	5.51815e-13	38.0485
LOC106347619	2.3861	0.304158	5.51815e-13	38.0485
LOC111202621	2.37924	0.349551	7.72698e-10	18.8985
LOC111205867	2.37924	0.349551	7.72698e-10	18.8985
LOC106436381	2.37789	0.282211	5.79892e-15	34.5853
LOC106395127	2.37725	0.86228	0.0418143	2.95726
LOC106382048	2.37699	0.736306	0.0127312	9.88207
LOC111205295	2.36945	0.266824	1.32708e-16	47.7049
LOC106436497	2.36862	0.113153	3.52997e-93	705.639
LOC111206296	2.36798	0.500093	5.93695e-05	10.1666
LOC106392059	2.36659	0.852972	0.0402458	22.9765
LOC106361221	2.36479	0.852193	0.0401996	2.96299
LOC106361222	2.36479	0.852193	0.0401996	2.96299
LOC106361223	2.36479	0.852193	0.0401996	2.96299
LOC106361225	2.36479	0.852193	0.0401996	2.96299
LOC106361226	2.36479	0.852193	0.0401996	2.96299
LOC111213634	2.357	0.680077	0.00644159	6.93175
LOC111207604	2.35665	0.628822	0.00263496	8.43954
LOC106394651	2.35585	0.740204	0.0143579	4.52355
LOC106407646	2.34853	0.241469	6.04026e-20	242.086
LOC106425608	2.34564	0.704645	0.00960121	5.92248
LOC111216040	2.34358	0.77086	0.0209546	5.2133
LOC106396625	2.34208	0.714609	0.0110794	6.17413
LOC106438362	2.32227	0.859832	0.0474036	3.48262
LOC111206459	2.31951	0.234412	1.15979e-20	58.1403
LOC106396508	2.31717	0.849896	0.0448158	5.63843
LOC106380873	2.29849	0.180433	3.43749e-34	5605.37
LOC106407137	2.29362	0.551045	0.000604849	9.7694
LOC106399861	2.28746	0.580523	0.00136979	7.84837
LOC106444749	2.2818	0.557306	0.000781421	14.3835
LOC111203832	2.2709	0.716687	0.0149081	6.87265
LOC106406770	2.26538	0.730954	0.0179379	13.0348
LOC111209726	2.26383	0.681324	0.00975515	4.92437
LOC106437501	2.26289	0.822122	0.0422669	3.36156
LOC106390845	2.26289	0.822122	0.0422669	3.36156
LOC111204206	2.25473	0.199224	5.75336e-27	86.6153
LOC106404935	2.25467	0.533933	0.000481658	14.7233
LOC106396245	2.25363	0.349441	7.41342e-09	21.2206
LOC106441041	2.24847	0.538149	0.000570267	10.6528
LOC106435493	2.24596	0.712968	0.0156577	5.56454
LOC106446032	2.24133	0.495881	0.000147816	24.4963
LOC106375878	2.23583	0.819219	0.0445311	21.1186
LOC106389264	2.22403	0.778001	0.0329482	3.86143
LOC106412279	2.22403	0.778001	0.0329482	3.86143
LOC106380183	2.22317	0.549047	0.000917124	10.6418
LOC111202119	2.21771	0.771136	0.0317001	5.31034
LOC106364199	2.20851	0.629388	0.00567049	5.40889
LOC111212649	2.20851	0.629388	0.00567049	5.40889
LOC106385050	2.20851	0.629388	0.00567049	5.40889
LOC106449855	2.2072	0.301042	2.25634e-11	31.1758
LOC106452260	2.20679	0.465705	5.84042e-05	12.0105
LOC106437493	2.20161	0.698125	0.01552	5.23384
LOC106370235	2.19968	0.70508	0.0169736	6.11922
LOC106376107	2.19949	0.744147	0.0261264	4.81342
LOC111202027	2.19788	0.210888	6.83597e-23	92.7737
LOC106443008	2.19725	0.529647	0.000637628	9.66993
LOC106354642	2.19408	0.159516	6.77893e-40	578.025
LOC111215027	2.19084	0.579164	0.00234549	7.45098
LOC106348037	2.19007	0.170398	8.72777e-35	229.281
LOC111213136	2.1871	0.548549	0.00115467	6.94105
LOC106380989	2.1871	0.548549	0.00115467	6.94105
LOC106387209	2.18683	0.211252	1.3565e-22	153.757
LOC106387875	2.18638	0.483543	0.000147046	12.8994
LOC106354557	2.18511	0.513017	0.00041927	12.125
BNAA09G23980D	2.18362	0.195413	2.62137e-26	68.9194
LOC106395878	2.18016	0.572042	0.00213264	8.21438
LOC106416291	2.17804	0.758546	0.0320071	6.13271
LOC106401115	2.17789	0.362277	9.83399e-08	24.2108
LOC106426161	2.16763	0.638947	0.00800017	7.44959
LOC106411428	2.1656	0.624084	0.00635955	5.82747
LOC111215370	2.16361	0.618459	0.00584649	6.38899
LOC106362025	2.16236	0.291427	1.21833e-11	189.262
LOC111198044	2.16216	0.201487	2.89455e-24	83.1306
LOC106365298	2.16042	0.399716	2.58093e-06	16.1965
BNAC08G47810D	2.16025	0.291503	1.30315e-11	33.724
LOC106409408	2.15474	0.59821	0.00424924	52.1003
BNAA01G13500D	2.15028	0.422535	1.19509e-05	18.0823
LOC106406326	2.13934	0.228181	1.58327e-18	209.139
LOC106388173	2.13762	0.440313	3.51853e-05	21.4851
LOC106452713	2.13757	0.553708	0.00180763	8.73684
BNAA10G09800D	2.1339	0.299691	9.6767e-11	41.6846
LOC106445090	2.13016	0.637312	0.00920105	7.18532
BNAC09G24800D	2.12841	0.312304	7.32065e-10	27.0809
LOC106416669	2.12527	0.599563	0.00508285	10.1974
LOC106356577	2.12414	0.49607	0.000383495	11.6848
LOC106366724	2.12344	0.578323	0.00339527	16.9537
LOC106389739	2.1214	0.731003	0.0297951	30.3091
LOC111209348	2.11994	0.587874	0.00419189	7.93931
LOC106421836	2.11575	0.506758	0.000576976	16.3707
LOC106359228	2.11148	0.635224	0.00971581	6.66593
LOC106366206	2.11059	0.484988	0.000289826	11.0428
LOC111198052	2.10992	0.50982	0.000661076	8.57114
LOC106443503	2.10814	0.642055	0.0108856	5.05336
LOC106431289	2.10788	0.772598	0.044614	3.5552
LOC106402239	2.10491	0.186415	7.58444e-27	212.032
LOC106377322	2.1027	0.262518	1.55877e-13	152.337
LOC106348339	2.09837	0.365112	4.32964e-07	16.3222
LOC106368738	2.09791	0.363602	3.82545e-07	23.5037
LOC111198740	2.09754	0.622525	0.00851837	5.9906
LOC106402321	2.09383	0.173748	1.43755e-30	136.744
LOC111213978	2.09111	0.721784	0.030155	4.41906
LOC106409151	2.0887	0.615864	0.00802332	6.00831
LOC106357656	2.08702	0.742132	0.0368072	4.50452
LOC111201942	2.08505	0.588315	0.00509085	12.8132
LOC111210082	2.08394	0.238881	4.90436e-16	83.3826
LOC106405758	2.08241	0.295858	1.68812e-10	23.1601
LOC111213927	2.08241	0.295858	1.68812e-10	23.1601
LOC106381398	2.08226	0.559738	0.00290006	8.84072
LOC106411693	2.07724	0.682349	0.0207033	5.02981
LOC111214258	2.07592	0.345771	1.02434e-07	26.5437
LOC106402314	2.06344	0.547438	0.00245611	14.5044
LOC106348028	2.06157	0.282111	2.66765e-11	34.6325
LOC106402021	2.05938	0.283865	3.84591e-11	83.234
LOC106375638	2.05309	0.732895	0.0377445	4.44075
LOC106405877	2.05151	0.340857	9.48529e-08	47.3297
LOC106440322	2.05052	0.220856	3.60095e-18	51.9852
LOC106388107	2.04853	0.175592	1.15512e-28	244.916
LOC106445445	2.04815	0.307394	1.95381e-09	145.306
LOC106407595	2.04789	0.622623	0.0107121	6.33866
LOC106353329	2.03985	0.499786	0.000819606	8.37253
LOC106446025	2.0384	0.19484	4.55211e-23	76.1987
LOC106409174	2.0345	0.364867	1.06669e-06	27.3037
TRNAF-GAA	2.03238	0.710826	0.0329069	4.7167
TRNAF-GAA	2.03238	0.710826	0.0329069	4.7167
LOC106358357	2.0267	0.228849	1.6171e-16	75.2118
LOC106383695	2.02251	0.712083	0.0344445	12.9742
LOC106374540	2.01796	0.281146	6.50983e-11	34.5453
LOC106402027	2.01728	0.162919	2.76511e-32	421.791
LOC106376174	2.00911	0.726611	0.0410649	4.9006
LOC106440389	2.00792	0.129677	9.32658e-51	385.176
LOC106441054	2.00329	0.590539	0.00800444	13.8566
LOC106391475	1.99927	0.459644	0.000292564	19.8699
LOC111211187	1.99847	0.578475	0.00666672	7.19443
LOC111199512	1.99847	0.578475	0.00666672	7.19443
LOC111200510	1.99847	0.578475	0.00666672	7.19443
LOC111205493	1.99833	0.606434	0.0105437	5.28635
LOC106423024	1.99833	0.606434	0.0105437	5.28635
LOC106387580	1.99366	0.170649	9.74557e-29	91.2768
LOC106429090	1.98649	0.388878	1.09122e-05	23.8294
LOC106364691	1.98162	0.482218	0.000737659	10.1119
LOC106450883	1.98076	0.216997	1.47003e-17	76.9357
LOC106397840	1.97823	0.366577	2.69809e-06	19.2681
LOC106402846	1.97369	0.687582	0.0320661	5.3824
BNAA04G03190D	1.97119	0.59742	0.0104224	6.58152
LOC106357413	1.96741	0.623946	0.0155352	6.10478
LOC106446772	1.96565	0.409531	4.45781e-05	83.5423
LOC106347166	1.96505	0.681955	0.0312834	5.15986
BNAC02G38260D	1.96413	0.113502	1.42036e-63	325.963
LOC106429354	1.96281	0.280573	2.2308e-10	64.939
LOC106357615	1.95569	0.172744	5.56995e-27	535.748
LOC106386672	1.95394	0.301092	5.77994e-09	39.9025
LOC106365068	1.9511	0.561048	0.00622655	7.4457
LOC106444964	1.94176	0.236581	3.36551e-14	40.3217
LOC106394953	1.94161	0.617419	0.0158915	6.02174
LOC106368491	1.93439	0.536835	0.00423123	9.46026
LOC106427207	1.93197	0.279589	3.94883e-10	47.6083
LOC106374937	1.92883	0.430991	0.000176032	26.7272
LOC111213210	1.92773	0.425043	0.000139085	15.6789
LOC106445297	1.92773	0.425043	0.000139085	15.6789
LOC106399346	1.92586	0.605035	0.0143517	6.84083
LOC106434082	1.92275	0.695895	0.0412561	4.52238
LOC106421576	1.92274	0.353276	2.12999e-06	32.4598
LOC106395114	1.91959	0.502157	0.0020531	11.1954
LOC106373497	1.91615	0.220863	7.31082e-16	115.096
LOC106445381	1.9159	0.398444	4.29918e-05	14.6609
LOC106429326	1.91576	0.246109	8.64406e-13	293.613
LOC106361729	1.91511	0.657408	0.028973	5.07509
LOC106451327	1.91214	0.189589	1.83338e-21	287.424
LOC111202539	1.91163	0.706757	0.0470185	51.3976
LOC106394443	1.91136	0.202958	1.08734e-18	134.13
LOC111206561	1.90541	0.661103	0.0312603	5.51746
LOC111209741	1.90219	0.243107	6.3545e-13	37.5755
LOC106430551	1.9018	0.340646	1.03458e-06	22.1328
LOC106377529	1.89834	0.671612	0.035598	5.3085
LOC106397841	1.89539	0.344552	1.57185e-06	25.7648
LOC106449111	1.89511	0.426993	0.00020315	11.9882
LOC106428043	1.89253	0.556966	0.00787488	7.64255
LOC111213248	1.89042	0.451659	0.000555143	14.3039
LOC106370984	1.88796	0.364122	7.60089e-06	16.4747
LOC106358714	1.88639	0.559929	0.00852292	8.94579
LOC106383459	1.88609	0.456322	0.000675359	12.1842
LOC106412002	1.87397	0.180305	9.12153e-23	205.154
LOC106450708	1.87272	0.298513	2.1844e-08	82.6532
LOC106372697	1.87135	0.439963	0.000429644	12.3869
LOC106383132	1.8681	0.29788	2.2081e-08	304.398
LOC106406688	1.86731	0.190649	3.13707e-20	198.413
LOC106377058	1.8652	0.0957271	8.66347e-81	346.203
LOC106377059	1.8652	0.0957271	8.66347e-81	346.203
LOC106352796	1.86374	0.458543	0.000869808	10.035
LOC106348373	1.8637	0.594572	0.0163001	5.79648
LOC106400624	1.86018	0.546868	0.00779067	10.244
LOC106384074	1.85339	0.539584	0.00706619	7.18108
LOC106445672	1.85307	0.185746	5.2879e-21	75.2557
LOC106394816	1.85044	0.419157	0.000224915	22.1581
LOC106396217	1.84146	0.314354	2.32972e-07	21.9876
LOC106348895	1.83993	0.526697	0.0059338	8.2947
LOC106426993	1.83539	0.243108	4.76122e-12	42.6981
LOC106364495	1.83528	0.246912	1.11271e-11	33.6525
LOC106452437	1.83509	0.444233	0.000681271	15.9609
LOC106445998	1.83491	0.480632	0.00208742	9.0619
LOC106345468	1.83329	0.320192	4.86938e-07	24.3294
LOC106436699	1.82969	0.451237	0.000897564	77.9839
LOC106389388	1.82899	0.367435	2.00646e-05	17.4024
LOC106407059	1.8284	0.561096	0.0116711	8.82274
LOC106446396	1.8234	0.594214	0.0194367	7.27397
BNAA07G33880D	1.8225	0.178374	5.12198e-22	144.815
LOC111205198	1.8198	0.206003	1.95895e-16	97.2245
LOC106426790	1.81861	0.517236	0.00555438	15.7776
LOC106354470	1.81855	0.630889	0.0312528	5.14582
LOC106361737	1.8171	0.576936	0.0156817	6.97239
LOC106354548	1.81285	0.381183	5.40492e-05	15.9867
LOC106366949	1.81215	0.567867	0.014037	13.8034
BNAA01G36120D	1.81067	0.503083	0.00428928	10.5844
LOC111212708	1.81008	0.301551	1.03085e-07	32.3535
LOC106439354	1.80877	0.225184	1.31007e-13	81.6235
LOC106349430	1.80027	0.571746	0.0157101	12.2665
LOC106445461	1.79735	0.150875	7.10455e-30	209.926
LOC106399300	1.79679	0.409611	0.00025278	84.5811
LOC106404761	1.79675	0.362129	2.1636e-05	25.3176
LOC111206956	1.79652	0.373679	4.30936e-05	13.6391
LOC106375460	1.79652	0.373679	4.30936e-05	13.6391
BNAA04G12650D	1.79357	0.179562	4.69851e-21	88.7766
LOC106400165	1.78522	0.394648	0.000145928	24.0553
LOC106354580	1.78522	0.394648	0.000145928	24.0553
LOC106454882	1.78163	0.2194	6.55257e-14	64.764
LOC106391015	1.77781	0.534668	0.00969876	8.20732
LOC106364744	1.77604	0.346406	9.96726e-06	17.8638
LOC106402780	1.77194	0.536593	0.0103434	65.5518
LOC106381518	1.77081	0.26117	9.17544e-10	54.9565
LOC106396657	1.77058	0.133853	7.07011e-37	282.502
LOC106360109	1.7635	0.633508	0.039447	6.90915
LOC106377382	1.76218	0.212898	1.93092e-14	82.6637
LOC106410834	1.75778	0.227129	1.19413e-12	54.0079
LOC111202194	1.74904	0.556278	0.0159039	11.0599
LOC106346066	1.74674	0.173077	1.74365e-21	175.366
LOC106394164	1.73989	0.361516	4.22825e-05	35.629
LOC111198338	1.73883	0.260092	1.69021e-09	1005.27
LOC111207515	1.73616	0.206507	6.66594e-15	95.1666
LOC106431380	1.73494	0.446621	0.00166005	19.7385
LOC106417762	1.73412	0.60937	0.0340047	4.97365
LOC106452875	1.73202	0.197434	3.27142e-16	223.181
LOC106399885	1.73039	0.472147	0.00347509	14.919
LOC106349044	1.72883	0.349342	2.29453e-05	20.1451
LOC111199328	1.72645	0.220644	6.3545e-13	42.5254
LOC106347769	1.72585	0.219397	4.72212e-13	471.13
LOC106371357	1.72579	0.374508	0.000102272	18.4282
LOC106394907	1.72023	0.550343	0.0166989	8.12657
LOC106395000	1.71785	0.278231	3.88317e-08	55.6397
LOC106425644	1.71763	0.43738	0.00143458	17.0374
BNAC03G31450D	1.71405	0.596745	0.0319455	6.17454
LOC106389185	1.71374	0.408616	0.000537762	13.0049
LOC106427087	1.71054	0.609648	0.0373391	5.41551
LOC106422274	1.70518	0.579636	0.0270364	7.91801
LOC106432956	1.70439	0.244036	2.39926e-10	76.239
LOC106424444	1.70423	0.547294	0.0172095	10.0017
LOC106397577	1.7029	0.376146	0.000144019	24.2529
LOC106423285	1.70056	0.428828	0.00124889	17.1122
BNAC03G49100D	1.69793	0.208981	6.35713e-14	140.432
LOC111209330	1.69718	0.450229	0.00245358	15.5213
LOC106449902	1.69625	0.534677	0.0147489	6.91613
LOC106386664	1.69404	0.480896	0.00543742	11.3766
LOC106435048	1.69039	0.630681	0.0495618	5.48055
LOC106354205	1.68897	0.25437	2.26472e-09	244.22
LOC106356145	1.68362	0.45311	0.00293582	11.7739
LOC106392213	1.68025	0.370452	0.000139022	15.122
LOC106391891	1.67334	0.551217	0.0211768	8.07828
LOC106391591	1.67334	0.551217	0.0211768	8.07828
LOC106372389	1.6688	0.547887	0.0206148	6.8028
LOC106448025	1.66825	0.580664	0.0319141	74.4278
LOC106448018	1.66825	0.580664	0.0319141	74.4278
BNAA09G02830D	1.66733	0.340386	2.89703e-05	17.583
LOC106354325	1.66638	0.471457	0.00524257	50.1239
LOC106392335	1.66327	0.448727	0.00303528	11.2715
LOC106410672	1.66321	0.299264	1.16953e-06	53.6562
LOC106449810	1.66114	0.564919	0.0271431	6.82108
LOC106390444	1.65995	0.325025	1.09627e-05	25.5424
LOC106396434	1.65573	0.280531	1.81965e-07	38.4369
LOC111213613	1.65084	0.571075	0.0306536	28.8
LOC106403177	1.65023	0.235648	2.12876e-10	48.2783
LOC106376574	1.64859	0.51316	0.0132517	9.97696
LOC106389719	1.64775	0.19548	5.65425e-15	3707.85
LOC111212314	1.64285	0.543338	0.0218926	6.71534
LOC106435208	1.64278	0.502818	0.0113865	8.29815
LOC106422521	1.63816	0.452879	0.00404941	77.6696
LOC106439968	1.63691	0.103776	1.08132e-52	952.962
LOC106428611	1.63446	0.33154	2.51203e-05	20.2698
LOC106345947	1.63319	0.193141	4.52716e-15	474.344
LOC106431178	1.63183	0.321115	1.23519e-05	37.0057
LOC111215007	1.63106	0.218117	8.00549e-12	72.7937
LOC106345824	1.62999	0.129044	1.30785e-33	811.629
LOC106447194	1.62055	0.575649	0.0365677	6.7416
LOC111210334	1.61796	0.572714	0.0357263	8.38061
LOC106443430	1.61762	0.426525	0.00227188	17.2687
LOC106438387	1.61759	0.426435	0.00226654	43.9383
LOC106375248	1.61588	0.224394	5.57939e-11	199.031
LOC106399655	1.61504	0.433294	0.00282761	21.0179
LOC111213784	1.61414	0.492591	0.0111003	12.0729
LOC106437008	1.60964	0.389485	0.000676612	22.3764
LOC106402821	1.60739	0.204868	5.50025e-13	209.434
LOC106421964	1.60595	0.313605	1.0262e-05	19.9926
LOC106396666	1.60504	0.450401	0.00479273	53.7358
LOC106446537	1.60467	0.444926	0.00418731	67.942
LOC106351149	1.60448	0.548886	0.0282726	8.61618
LOC106385277	1.60412	0.312849	9.95596e-06	22.8046
LOC106438260	1.60289	0.233502	5.32858e-10	38.5814
LOC106377831	1.6023	0.454859	0.00543742	10.7753
LOC106388251	1.6001	0.134052	5.42454e-30	136.345
LOC106408479	1.59504	0.374734	0.000424173	62.988
LOC106418533	1.59094	0.20081	3.06714e-13	467.621
LOC111198107	1.59088	0.528472	0.0227192	9.10565
LOC106428306	1.59059	0.282311	7.87202e-07	37.9049
LOC106370554	1.58885	0.35106	0.000144832	16.701
LOC106439083	1.5842	0.328978	4.17477e-05	30.1849
BNAC03G66540D	1.58415	0.217287	2.99976e-11	116.555
LOC106373585	1.58332	0.56573	0.0379997	6.43233
LOC106441936	1.58296	0.402405	0.00140202	12.2828
BNAA06G40720D	1.58062	0.255381	3.54689e-08	34.1945
LOC106434068	1.57847	0.53964	0.0281896	9.66592
LOC111200904	1.5783	0.464336	0.00784945	10.4427
BNAA02G28090D	1.5768	0.351344	0.000167425	15.5605
LOC106411613	1.57655	0.278931	7.15864e-07	27.1637
LOC106405453	1.57545	0.484229	0.0118497	13.3098
LOC106416074	1.57511	0.513844	0.0195983	11.91
BNAA09G46020D	1.57417	0.311508	1.41498e-05	23.1787
LOC106391110	1.57097	0.193962	7.69149e-14	50.3268
LOC106391059	1.56134	0.572957	0.0449645	5.62589
LOC106375298	1.56108	0.416491	0.00263294	21.5289
LOC106362156	1.55993	0.48377	0.0128386	19.5541
LOC106347428	1.55724	0.442319	0.00547293	10.8421
LOC106385581	1.55227	0.445074	0.006038	10.1307
LOC106357692	1.54977	0.121134	1.79129e-34	3035.23
LOC106402512	1.54665	0.268115	3.84951e-07	31.1692
LOC106431464	1.54567	0.166813	4.2135e-18	324.338
LOC106348525	1.5456	0.356169	0.000304718	28.1038
LOC106379483	1.54421	0.361318	0.000396481	19.3638
LOC106350499	1.54344	0.231382	1.86338e-09	54.5344
LOC106446703	1.54263	0.125488	7.85177e-32	1151.12
LOC106363427	1.53836	0.209787	2.24179e-11	88.2954
LOC106348036	1.53754	0.308843	2.00209e-05	27.2312
LOC106450623	1.53605	0.258652	1.48167e-07	32.4639
LOC106354688	1.53339	0.376301	0.000838744	14.8994
LOC106428886	1.53164	0.350869	0.000274718	31.003
LOC106353792	1.53088	0.532928	0.0319333	7.58206
LOC111208886	1.53058	0.56937	0.0487369	6.46114
LOC106442544	1.52768	0.29781	9.85847e-06	308.512
LOC106372325	1.52752	0.323777	6.3905e-05	24.5858
LOC111214000	1.52747	0.568609	0.048916	6.85489
LOC106404928	1.52662	0.454601	0.00879133	11.7325
LOC106440326	1.52534	0.517779	0.0267514	31.6387
LOC106371110	1.52421	0.440932	0.0066301	14.7813
LOC106367366	1.51936	0.232182	4.14073e-09	296.797
LOC106400749	1.51915	0.4233	0.00442633	10.3157
LOC111204204	1.51752	0.315204	4.19596e-05	27.1986
LOC106420129	1.51135	0.316216	4.86029e-05	22.6399
LOC106361725	1.51113	0.166536	2.38336e-17	894.447
LOC106426519	1.51104	0.321855	7.05911e-05	91.1546
LOC106363706	1.51023	0.250006	8.38706e-08	85.7101
LOC106391444	1.50712	0.311502	3.78451e-05	23.565
LOC106396681	1.50512	0.40471	0.00290827	20.7234
LOC106439930	1.50183	0.501903	0.0237857	8.57872
BNAC09G22860D	1.5011	0.554513	0.046785	7.37758
LOC106389951	1.50084	0.107151	2.12687e-41	246.215
LOC111214529	1.4965	0.512375	0.0284565	9.67824
LOC106432421	1.49617	0.532741	0.0371386	8.78579
BNAA10G23470D	1.4961	0.384422	0.00161895	19.8185
LOC106419873	1.4951	0.384292	0.00162597	18.4678
LOC106389674	1.49428	0.282162	4.46834e-06	25.7691
LOC106415391	1.49428	0.282162	4.46834e-06	25.7691
BNACNNG28080D	1.49422	0.369726	0.000942155	16.9029
LOC106446125	1.49274	0.392445	0.00218732	13.9309
LOC111213810	1.49258	0.178528	9.75804e-15	90.6824
LOC106454982	1.49004	0.513977	0.0300051	25.9933
LOC111205264	1.48854	0.27789	3.30815e-06	27.0156
LOC106386954	1.48829	0.23622	1.85554e-08	37.6152
LOC106361378	1.48789	0.452002	0.010643	9.49129
LOC106442205	1.48393	0.409641	0.00398308	12.2041
LOC106402863	1.47883	0.542558	0.0449125	7.03293
LOC106426313	1.47745	0.140961	3.73581e-23	108.845
BNAC01G40110D	1.47575	0.172941	2.433e-15	116.596
LOC106419369	1.47536	0.531796	0.0402501	6.967
BNAC05G04450D	1.47151	0.162104	2.3134e-17	93.4525
LOC106349530	1.47093	0.464142	0.0148888	9.4367
LOC106390592	1.47073	0.198816	1.4231e-11	639.513
LOC106436435	1.46742	0.452612	0.0122208	15.8826
LOC106411271	1.46537	0.397246	0.00320985	13.7289
LOC106438669	1.46403	0.3379	0.000312964	19.0324
LOC111210954	1.46288	0.539383	0.0463005	7.02972
LOC111204666	1.46272	0.290301	1.51537e-05	32.8225
LOC106439480	1.46079	0.462865	0.015432	9.0516
LOC106416277	1.46072	0.283487	8.87951e-06	27.3529
LOC106422087	1.46017	0.470973	0.0178801	9.06143
LOC106410701	1.45943	0.158133	5.89089e-18	158.45
LOC106427290	1.45923	0.416162	0.00571889	11.8678
LOC106348944	1.45692	0.458736	0.014618	14.5795
LOC106446452	1.45611	0.264682	1.57023e-06	42.3776
BNAA07G29540D	1.45425	0.449184	0.0123841	12.6963
LOC106441137	1.45387	0.541118	0.0488667	7.3826
LOC106347875	1.45376	0.435984	0.00944101	12.4071
LOC106357083	1.45144	0.461351	0.0158276	8.83124
LOC106410653	1.45063	0.181353	1.69352e-13	59.9998
LOC106383113	1.44837	0.430866	0.00871787	98.3172
LOC106346563	1.44738	0.259279	1.03639e-06	227.645
LOC111202229	1.44738	0.259279	1.03639e-06	227.645
LOC106432334	1.44582	0.252428	4.824e-07	40.8688
LOC106444171	1.44561	0.27264	4.32502e-06	25.4179
LOC106366747	1.43741	0.149389	1.59272e-19	160.292
LOC106374939	1.43632	0.41059	0.00584885	13.2193
LOC106372598	1.4361	0.240417	1.21257e-07	33.6749
LOC106447112	1.43372	0.138151	1.05108e-22	355.376
LOC106433607	1.43333	0.352881	0.000876891	22.1099
LOC106391120	1.43318	0.231655	3.59946e-08	225.552
LOC106396507	1.43301	0.395525	0.00397679	14.5476
LOC106388586	1.43162	0.340692	0.000520286	16.0202
LOC111213630	1.43159	0.20332	1.66637e-10	136.092
LOC106390102	1.43031	0.450675	0.014709	10.7216
LOC111209630	1.43003	0.42554	0.00874272	11.7539
LOC106362751	1.42989	0.437509	0.0113629	11.2645
LOC106404178	1.42671	0.185659	1.79445e-12	851.52
LOC106361839	1.42461	0.16344	5.21733e-16	1233.3
LOC106401112	1.42315	0.433486	0.0108935	9.48847
LOC106389804	1.42277	0.407569	0.00597829	34.7152
LOC111213734	1.42255	0.446079	0.0141056	23.8417
LOC111204767	1.42116	0.482877	0.026953	9.29035
LOC106427439	1.42044	0.396149	0.0044723	15.0527
LOC111212233	1.41913	0.254828	1.10521e-06	27.8591
LOC106424522	1.41865	0.24208	2.30568e-07	38.5596
LOC106396910	1.41789	0.349845	0.000904618	19.1267
LOC106440971	1.41603	0.320664	0.000223799	24.9011
LOC106376470	1.4152	0.238551	1.53419e-07	40.3133
LOC106438727	1.41361	0.240038	1.95228e-07	54.1883
LOC106397400	1.41133	0.240041	2.05865e-07	55.3208
LOC106422074	1.40941	0.340162	0.00064975	16.5628
LOC106411335	1.40769	0.38982	0.00412636	13.3947
LOC111206244	1.40692	0.288813	3.26779e-05	22.8838
LOC106398831	1.40625	0.436287	0.012882	12.6105
LOC106385752	1.40466	0.387912	0.00400344	14.2368
LOC111207326	1.40239	0.109768	2.21021e-34	269.756
LOC106378671	1.40133	0.407681	0.00701513	12.7489
LOC111197730	1.39924	0.421644	0.00987509	15.829
LOC106416045	1.3988	0.465515	0.0230348	11.3141
LOC111208203	1.3985	0.232523	9.69644e-08	37.1808
LOC111215371	1.39723	0.13823	1.50192e-21	121.163
LOC106415399	1.3964	0.276037	1.38033e-05	33.176
LOC106390367	1.39631	0.37267	0.00264249	13.4875
LOC106400590	1.39477	0.347292	0.00103474	21.1591
LOC106417676	1.39412	0.424654	0.0108935	12.7583
LOC111207075	1.39226	0.138466	2.46693e-21	129.209
LOC106453698	1.38904	0.158985	4.42764e-16	95.3163
LOC106407044	1.3881	0.389807	0.00482894	25.1547
LOC106407326	1.38516	0.423167	0.0112149	10.1864
LOC106366199	1.38463	0.266596	7.28002e-06	42.0098
LOC106376140	1.38288	0.388302	0.00482894	23.0679
LOC106375446	1.38114	0.222916	3.41646e-08	44.3563
LOC106377573	1.37833	0.355452	0.00170114	21.5357
LOC106346292	1.3783	0.205737	1.55005e-09	118.861
LOC106440078	1.37768	0.40696	0.00815644	13.8484
LOC106451496	1.37761	0.147339	1.9934e-18	895.795
LOC106345754	1.37577	0.141492	6.17357e-20	342.685
LOC106385334	1.37551	0.156778	3.25631e-16	134.548
LOC106381329	1.37547	0.189742	4.0022e-11	90.832
LOC106425342	1.37376	0.188397	2.97814e-11	93.0547
LOC106379893	1.37222	0.277848	2.41075e-05	31.2851
LOC106366299	1.36938	0.46838	0.0282557	11.6195
LOC106352817	1.36626	0.212611	8.5355e-09	79.9247
LOC111202791	1.36543	0.249706	1.86782e-06	65.3276
LOC106384303	1.36433	0.353196	0.00179387	16.5396
LOC106434696	1.36287	0.184213	1.41657e-11	938.792
LOC106384847	1.36156	0.240889	7.15864e-07	56.7839
LOC106354908	1.35972	0.485111	0.0376062	14.6195
LOC111202869	1.35782	0.471372	0.0313605	10.7157
LOC106390216	1.35606	0.492458	0.042163	26.5637
LOC106416102	1.35367	0.203883	2.26679e-09	83.0041
LOC106348436	1.3536	0.250888	2.71543e-06	33.7707
LOC106360980	1.35287	0.384053	0.00543742	15.3035
LOC106416558	1.35195	0.308216	0.000252814	28.8571
LOC106370258	1.35173	0.355149	0.00217364	15.3992
LOC106446440	1.35127	0.185838	3.44389e-11	63.9241
LOC106437496	1.35098	0.363323	0.00291198	26.6526
LOC106389958	1.35043	0.373651	0.00408814	47.5108
LOC106381469	1.35021	0.415299	0.01192	14.7173
LOC106409565	1.34963	0.455347	0.025585	9.67161
BNAC07G23610D	1.34919	0.289217	8.0123e-05	23.166
LOC106431090	1.34784	0.248736	2.41563e-06	46.655
LOC106367067	1.34462	0.453803	0.0256434	13.7153
LOC106349111	1.34267	0.171484	6.12709e-13	170.468
LOC106445511	1.34122	0.164458	5.04686e-14	105.377
BNAA09G44670D	1.3407	0.138242	7.82125e-20	321.536
LOC106396224	1.33901	0.120294	4.18362e-26	159.694
LOC111198533	1.33682	0.489484	0.0443518	9.62441
LOC106439079	1.33508	0.479751	0.0395065	19.105
LOC106452818	1.3324	0.12427	3.17229e-24	167.502
LOC106363747	1.33126	0.417556	0.0141396	38.1998
LOC106418628	1.33043	0.488825	0.045352	16.6028
LOC106452594	1.32992	0.28325	7.05281e-05	140.934
LOC106364667	1.32941	0.107442	3.03666e-32	1529.87
LOC106361246	1.32896	0.241809	1.6116e-06	49.4935
LOC106395681	1.32783	0.327438	0.000896417	20.6815
LOC106400990	1.32746	0.167435	2.93849e-13	102.363
LOC106396885	1.32651	0.480417	0.0414053	26.3161
LOC106387515	1.32526	0.176862	7.14303e-12	121.212
LOC106387178	1.32184	0.289938	0.000126586	21.1723
LOC106440531	1.32158	0.174891	4.54431e-12	369.156
LOC106426398	1.32125	0.411398	0.0132832	11.1173
LOC106402765	1.31986	0.417456	0.0151888	12.5994
LOC106449143	1.31983	0.182465	4.44878e-11	101.737
LOC106437593	1.31931	0.264997	2.00108e-05	33.102
BNAA04G02380D	1.31881	0.203052	5.59697e-09	58.7807
LOC106380451	1.3179	0.206762	1.18591e-08	76.4318
LOC106349247	1.31726	0.375917	0.00575087	13.7465
LOC106407264	1.31726	0.375917	0.00575087	13.7465
LOC106412103	1.31686	0.334469	0.00138582	30.5435
LOC106360273	1.31679	0.296432	0.000200389	84.1793
LOC106407721	1.31613	0.22889	4.26086e-07	154.955
LOC106366030	1.31499	0.357398	0.00331101	13.3364
LOC106372602	1.31391	0.464123	0.0352084	12.6285
LOC106439029	1.3116	0.32736	0.00107214	19.3351
LOC106415668	1.31075	0.317546	0.00068917	22.9733
LOC106376368	1.31007	0.422174	0.0177287	11.3446
BNAA07G02880D	1.30927	0.196599	1.99336e-09	132.599
LOC106431816	1.30896	0.483211	0.0466035	10.4347
LOC111198655	1.30785	0.29124	0.000165974	44.2816
LOC106431161	1.30784	0.252898	8.11824e-06	37.2379
LOC106358316	1.30778	0.418214	0.016642	12.3648
LOC106444546	1.30476	0.332113	0.00142747	18.4653
LOC106423590	1.30422	0.181222	5.72762e-11	58.8278
LOC106347825	1.3027	0.101408	9.30404e-35	448.536
LOC106443656	1.30188	0.267545	3.34988e-05	32.654
LOC106416379	1.30046	0.148736	4.19572e-16	130.611
LOC111207541	1.2979	0.237501	1.90049e-06	65.0112
LOC106406901	1.29351	0.141939	1.68014e-17	109.935
LOC111206695	1.29345	0.146978	2.59513e-16	91.4383
LOC106452851	1.29197	0.0727588	5.71493e-67	488.505
LOC106347737	1.29185	0.356178	0.00392856	22.715
LOC111213755	1.2897	0.466584	0.0411463	10.2131
LOC106413843	1.28783	0.391463	0.0106966	12.9672
LOC106443756	1.28703	0.402435	0.0137943	13.6296
LOC111200025	1.28666	0.468634	0.042878	10.0273
LOC106444066	1.2847	0.156373	3.17522e-14	106.063
LOC106392493	1.28445	0.205532	2.51247e-08	51.411
LOC106390186	1.28411	0.439096	0.0282104	9.20363
BNAC08G36260D	1.28387	0.137334	2.01012e-18	105.451
LOC106432875	1.2838	0.402928	0.0142194	11.2494
LOC106439421	1.28173	0.369846	0.00644492	15.118
LOC106427310	1.28057	0.205235	2.6478e-08	66.8869
LOC111206039	1.2779	0.397936	0.0132934	17.7413
LOC106348157	1.27761	0.288976	0.000218998	44.3266
LOC106360706	1.27652	0.23897	3.56325e-06	58.1841
LOC106388353	1.27374	0.182465	2.45435e-10	67.3109
LOC106374738	1.27121	0.326591	0.00161745	52.4289
LOC106363719	1.26681	0.300978	0.000506632	31.895
LOC106360391	1.2668	0.193745	4.2694e-09	53.2566
LOC106390085	1.26586	0.223433	6.69103e-07	327.78
LOC106347956	1.26569	0.448379	0.0359221	11.0902
LOC111211232	1.26431	0.428131	0.0262927	10.2175
LOC111211233	1.26431	0.428131	0.0262927	10.2175
LOC106447277	1.26403	0.432577	0.0283428	24.3003
LOC106407462	1.26184	0.385168	0.0111215	20.0689
LOC106368579	1.25906	0.33088	0.00217738	34.8595
LOC106388095	1.25905	0.292528	0.000352167	30.9985
LOC106428787	1.25792	0.149609	6.65076e-15	148.749
LOC106438540	1.25768	0.241411	6.74955e-06	32.5689
BNAA10G15770D	1.25676	0.434453	0.030486	9.5591
LOC106366424	1.256	0.198607	1.61518e-08	62.5102
LOC106390302	1.25351	0.217983	4.25383e-07	44.1876
LOC106404493	1.25177	0.449882	0.0395401	9.05731
LOC106404494	1.25177	0.449882	0.0395401	9.05731
LOC106365627	1.25016	0.185996	1.34723e-09	169.476
LOC106410977	1.24857	0.398806	0.0164656	13.8746
LOC106371923	1.24844	0.464541	0.0488001	8.35635
LOC106446981	1.24832	0.211859	1.92141e-07	110.113
LOC106453238	1.24721	0.257325	3.64232e-05	41.3757
LOC106444974	1.24638	0.20686	9.13854e-08	80.7699
LOC106359188	1.24568	0.280198	0.000197515	27.1746
LOC106401195	1.24352	0.2198	6.97329e-07	73.3147
LOC106428396	1.24334	0.243882	1.14485e-05	90.1021
LOC106397047	1.24288	0.190736	4.90731e-09	95.5701
LOC111197727	1.24253	0.324243	0.00198892	16.8153
LOC106420770	1.24238	0.325219	0.00206825	13094.3
BNAA04G27560D	1.24196	0.232303	3.48304e-06	65.6846
LOC111204592	1.24136	0.423553	0.0277866	12.7514
LOC111198027	1.24081	0.188929	3.58783e-09	305.485
LOC106372336	1.23915	0.350893	0.00529691	28.1052
LOC106353775	1.23898	0.177564	2.50509e-10	65.7789
LOC106349478	1.23678	0.162131	2.72065e-12	92.2344
LOC106349476	1.23678	0.162131	2.72065e-12	92.2344
LOC106365017	1.23655	0.434136	0.0337997	9.93184
LOC106406472	1.23633	0.456656	0.0467713	9.24902
LOC106349301	1.23463	0.251461	2.75116e-05	39.5257
LOC106436674	1.23431	0.205162	9.60128e-08	176.939
LOC106419546	1.23405	0.218061	6.91198e-07	60.7577
LOC106363577	1.23266	0.331025	0.00286349	183.185
[truncated: 379 more rows]

## Sheet: DH12075_SE8_downregulated
Gene ID	log2FoldChange	lfcSE	adj p-value	baseMean
[truncated: 1,031 more rows]

[truncated: 10 more sheets: Topas_SE8_upregulated, Topas_SE8_downregulated, Westar_SE8_upregulated, Westar_SE8_downregulated, DH12075_SEG_upregulated, DH12075_SEG_downregulated, Topas_SEG_upregulated, Topas_SEG_downregulated, Westar_SEG_upregulated, Westar_SEG_downregulated]
