# Supplementary material for: Transcriptome analysis of thermomorphogenesis in ovules and during early seed development in Brassica napus
Source: BMC Genomics. 2023 May 4;24:236. doi: 10.1186/s12864-023-09316-2 (PMC10158150; doi:10.1186/s12864-023-09316-2)
Supplement: Supplementary file 3 — Additional file 3: Supplementary Table S3. GO terms enrichment analysis in DEGs. Significantly enriched terms (adjusted p-value < 0.05) are sorted according to the GO terms group (P, Biological Process; F, Molecular Function; C, Cellular Component). [file 12864_2023_9316_MOESM3_ESM.xlsx]

## Sheet: DH12075_ovules_upregulated
Supplementary Table S3. GO terms enrichment analysis in DEGs. Significantly enriched terms (adjusted p-value < 0.05) are sorted according to the GO terms group (P, Biological Process; F, Molecular Function; C, Cellular Component).
GO_ID	GO_Group	Description	GeneRatio	BgRatio	adjusted p-value	Count	geneID
GO:0009408	P	response to heat	78/1765	313/55459	4.14789e-43	78	LOC106377472/LOC106380811/LOC106401239/LOC106351544/LOC106387209/BNAC07G36650D/LOC106396657/LOC106354381/LOC106424702/LOC106396610/LOC106353095/LOC106346793/LOC106385334/LOC106385357/LOC106423530/LOC106387580/LOC106402239/LOC106450883/LOC106384930/LOC106406688/LOC106443275/BNAA03G58470D/LOC106436445/LOC106438703/LOC106415486/LOC106376035/LOC106430600/LOC106438387/LOC111202027/LOC106392335/LOC1064…
GO:0071456	P	cellular response to hypoxia	58/1765	254/55459	1.24303e-29	58	LOC106380811/LOC106391482/LOC106387209/LOC106354381/LOC106423530/LOC106436445/LOC106407523/LOC106438387/LOC106404895/LOC106352715/LOC106413762/LOC106440531/LOC106347965/LOC106391444/LOC106354342/LOC106371709/LOC106347144/LOC106348944/LOC106347136/LOC106402024/LOC106430173/LOC106431816/LOC106372134/LOC106434696/LOC111211726/LOC106433652/LOC111209871/LOC106433650/LOC106435577/LOC106354665/LOC106440…
GO:0051085	P	chaperone cofactor-dependent protein refolding	27/1765	73/55459	1.83346e-19	27	LOC106377472/LOC106401239/LOC106351544/LOC106396657/LOC106396610/LOC106353095/LOC106368780/LOC106346793/LOC106385334/LOC106387580/LOC106384930/LOC106406688/LOC106415486/LOC106376035/LOC106430600/LOC106436699/LOC106376536/LOC106355046/LOC106382934/LOC106400442/LOC106345946/LOC106406128/LOC106347463/LOC106366724/LOC106365354/LOC106399369/LOC106429752
GO:0006457	P	protein folding	55/1765	367/55459	4.51632e-19	55	LOC106380811/LOC106390948/LOC106380873/LOC106368780/LOC106385334/LOC106385357/LOC106389120/LOC106357511/LOC106347769/LOC106452875/LOC106423530/LOC106389719/LOC106384930/LOC106443275/LOC106436445/LOC106415486/LOC106376035/LOC106389639/LOC106430600/LOC111200369/LOC106362348/LOC106436699/LOC106383113/LOC111213332/LOC106386993/LOC106421940/LOC106368528/LOC106419867/LOC106382750/LOC106425834/LOC106444…
GO:0034620	P	cellular response to unfolded protein	21/1765	40/55459	5.51175e-19	21	LOC106377472/LOC106401239/LOC106351544/LOC106396657/LOC106396610/LOC106353095/LOC106346793/LOC106385334/LOC106387580/LOC106384930/LOC106406688/LOC106415486/LOC106376035/LOC106430600/LOC106438387/LOC106355046/LOC106382934/LOC106345946/LOC106397539/LOC106347463/LOC106366724
GO:0009414	P	response to water deprivation	62/1765	496/55459	1.3073e-17	62	LOC106345733/LOC106380873/LOC106361838/LOC106450883/LOC106389719/LOC106398710/LOC106412054/LOC106389639/LOC106396224/LOC106392335/LOC106438672/LOC106376261/LOC106396142/LOC106360936/LOC106451021/LOC106424192/LOC106371709/LOC106365945/LOC111211726/LOC106435577/LOC106390544/LOC106366080/LOC106433309/LOC106387066/LOC106439341/LOC106396434/LOC106434436/LOC106435765/LOC106376470/LOC106432527/LOC106437…
GO:0006986	P	response to unfolded protein	19/1765	36/55459	3.01598e-17	19	LOC106377472/LOC106401239/LOC106351544/LOC106396657/LOC106396610/LOC106353095/LOC106346793/LOC106385334/LOC106387580/LOC106384930/LOC106406688/LOC106415486/LOC106376035/LOC106430600/LOC106355046/LOC106382934/LOC106345946/LOC106347463/LOC106366724
GO:0042026	P	protein refolding	29/1765	107/55459	5.52458e-17	29	LOC106377472/LOC106390948/LOC106401239/LOC106351544/LOC106396657/LOC106424702/LOC106396610/LOC106353095/LOC106346793/LOC106385334/LOC106389120/LOC106357511/LOC106387580/LOC106384930/LOC106406688/LOC106415486/LOC106376035/LOC106430600/LOC106368579/LOC106389772/LOC106384590/LOC106406567/LOC106355046/LOC106382934/LOC106345946/LOC106406128/LOC106347463/LOC106366724/LOC106424692
GO:0010951	P	negative regulation of endopeptidase activity	22/1765	109/55459	4.43377e-10	22	LOC106354274/LOC106406678/LOC106358590/LOC106376833/LOC106376834/LOC106411699/LOC106409447/LOC106404810/LOC106418590/LOC106365032/LOC106354264/LOC106354203/LOC106354205/LOC106404641/LOC106430798/LOC106365030/LOC106417769/LOC111207258/LOC106365033/LOC106352200/LOC106428090/LOC106404622
GO:0009737	P	response to abscisic acid	60/1765	702/55459	7.30189e-10	60	LOC106345733/LOC106361838/LOC106450883/LOC106412054/LOC106392335/LOC106438672/LOC106452994/LOC106396142/LOC106360936/LOC106392317/LOC111213446/LOC106432307/LOC106402917/LOC106371998/LOC106440497/LOC106444508/LOC106390544/LOC106450114/LOC106439577/LOC106396434/LOC106435765/LOC106427657/LOC106366907/LOC106432527/LOC106437165/LOC106437077/LOC106411452/LOC106411442/LOC106426807/LOC106420290/LOC106409…
GO:0009651	P	response to salt stress	59/1765	718/55459	4.63126e-09	59	LOC106380811/LOC106345733/LOC106380873/LOC106361838/LOC106385357/LOC106423530/LOC106450883/LOC106389719/LOC106443275/LOC106436445/LOC106389639/LOC106416669/LOC106412061/LOC106392335/LOC106439029/LOC106419867/LOC106348307/LOC106376261/LOC106396142/LOC106452733/LOC106452824/LOC106406019/LOC106392317/LOC106451021/LOC106424192/LOC111215787/LOC106432307/LOC106394971/LOC106402917/LOC106452841/LOC106391…
GO:0034440	P	lipid oxidation	10/1765	21/55459	2.06319e-08	10	LOC106383072/LOC106361173/LOC106406355/LOC106353334/LOC106410653/LOC106358574/LOC106388246/LOC106387621/LOC106381296/LOC106446190
GO:0010286	P	heat acclimation	18/1765	91/55459	3.96879e-08	18	LOC106362025/LOC106380873/BNAC07G36650D/LOC106402021/LOC106385357/LOC106389719/LOC106443275/BNAA03G58470D/LOC106389639/LOC106438387/LOC106419867/LOC106435577/LOC106387392/LOC106426081/LOC106397539/LOC106387178/LOC106408479/LOC106379450
GO:0009615	P	response to virus	16/1765	74/55459	8.27555e-08	16	LOC106377472/LOC106401239/LOC106351544/LOC106396610/LOC106353095/LOC106346793/LOC106385334/LOC106387580/LOC106384930/LOC106406688/LOC106412054/LOC106430600/LOC106390544/LOC106382934/LOC106347463/LOC106437929
GO:0009617	P	response to bacterium	24/1765	182/55459	2.90501e-07	24	LOC106377472/LOC106401239/LOC106351544/LOC106353095/LOC106383072/LOC106361173/LOC106406355/LOC106353334/LOC106410653/LOC106439341/LOC106435765/LOC106388001/LOC106391093/LOC111204707/LOC106347463/LOC106381296/LOC106446190/LOC106451357/LOC106437772/LOC106447410/LOC111204589/LOC106404493/LOC106404494/LOC106382424
GO:0010150	P	leaf senescence	23/1765	180/55459	1.0265e-06	23	LOC106438672/LOC106384025/LOC106396217/LOC106432307/LOC106402917/LOC106353830/LOC106402938/LOC106438911/LOC106411452/LOC106411442/LOC106420290/LOC106433287/LOC111204598/LOC106397396/LOC111209160/LOC106414087/LOC106447758/LOC106406278/LOC106451712/LOC106431895/LOC106352671/LOC106384036/LOC106429959
GO:0043335	P	protein unfolding	6/1765	8/55459	1.53298e-06	6	LOC106387209/LOC106354381/LOC106354342/LOC106430173/LOC106354344/LOC106406849
GO:0031408	P	oxylipin biosynthetic process	14/1765	71/55459	2.48419e-06	14	LOC106383072/LOC106361173/LOC106406355/LOC106353334/LOC106410653/LOC106358574/LOC106388246/LOC106387621/LOC106381296/LOC106446190/LOC106406278/LOC106367432/LOC111215733/LOC106406326
GO:0009061	P	anaerobic respiration	6/1765	9/55459	4.1854e-06	6	LOC106431816/LOC106372134/LOC106432756/LOC106385980/BNAA06G13740D/BNAC05G15160D
GO:0042542	P	response to hydrogen peroxide	16/1765	103/55459	8.70287e-06	16	LOC106380811/LOC106385357/LOC106423530/LOC106443275/LOC106436445/LOC106438387/LOC106438672/LOC106419867/LOC106432307/LOC106402917/LOC111213065/LOC106347872/LOC106348154/LOC106397539/LOC106436083/LOC106352671
GO:0080187	P	floral organ senescence	6/1765	10/55459	9.56255e-06	6	LOC106432307/LOC106402917/LOC111209160/LOC106414087/LOC106451712/LOC106352671
GO:0051259	P	protein complex oligomerization	6/1765	12/55459	3.86528e-05	6	LOC106380811/LOC106385357/LOC106423530/LOC106443275/LOC106436445/LOC106419867
GO:0000302	P	response to reactive oxygen species	12/1765	65/55459	4.08853e-05	12	LOC106380811/LOC106385357/LOC106423530/LOC106443275/LOC106436445/LOC106438672/LOC106419867/LOC106435577/LOC106415142/LOC106426081/LOC106346376/LOC106387178
GO:0006970	P	response to osmotic stress	24/1765	243/55459	5.12476e-05	24	LOC106412054/LOC106416669/LOC106439029/LOC106392317/LOC106371709/LOC111211726/LOC106452841/LOC106440497/LOC106444508/LOC106390544/LOC106450114/LOC106439577/LOC106387066/LOC106427657/LOC106348955/LOC106389209/LOC106418606/LOC106427364/BNAA09G45220D/LOC106387609/BNAC08G38090D/LOC106402048/LOC106366671/BNAA08G23410D
GO:0009409	P	response to cold	44/1765	636/55459	7.5385e-05	44	LOC106450883/LOC106352817/LOC106415486/LOC106376035/LOC106416669/LOC106388251/LOC106392335/LOC106439029/LOC106438672/LOC106396142/LOC106360936/LOC106396217/LOC106402810/LOC106452206/LOC111213446/LOC106401195/LOC106371709/LOC106365945/LOC111211726/LOC106435577/LOC106452841/LOC106433309/LOC106377353/LOC106376470/LOC106366907/LOC106429211/LOC106400623/LOC106426081/LOC106429199/LOC106387178/LOC106436…
GO:0071398	P	cellular response to fatty acid	7/1765	20/55459	7.5385e-05	7	LOC106397796/LOC106349119/LOC106376249/LOC106412394/LOC106412278/LOC106365779/LOC106423689
GO:0030968	P	endoplasmic reticulum unfolded protein response	10/1765	48/55459	9.17464e-05	10	LOC106347769/LOC106360989/LOC106438194/LOC106421940/LOC106382750/LOC106389944/LOC106355046/LOC106345946/LOC106347898/LOC106366724
GO:0018171	P	peptidyl-cysteine oxidation	4/1765	5/55459	0.000188643	4	LOC106431816/LOC106372134/LOC106432756/LOC106385980
GO:1901183	P	positive regulation of camalexin biosynthetic process	4/1765	5/55459	0.000188643	4	LOC106409348/LOC106440950/LOC106376087/LOC106445777
GO:0043617	P	cellular response to sucrose starvation	5/1765	11/55459	0.000441145	5	LOC106376446/LOC106352721/LOC106347356/LOC106390153/LOC106371358
GO:0010597	P	green leaf volatile biosynthetic process	6/1765	18/55459	0.00045708	6	LOC106383072/LOC106361173/LOC106406355/LOC106353334/LOC106410653/LOC111204707
GO:0006355	P	regulation of transcription, DNA-templated	172/1765	3959/55459	0.000710883	172	LOC106412054/LOC106438703/LOC111197700/LOC106438387/BNAA03G32230D/LOC111202027/LOC111198575/LOC106347167/LOC106353450/LOC106432307/LOC106347144/LOC106447187/LOC106402917/LOC106353830/LOC106369808/LOC106371998/LOC106431437/LOC106402024/LOC106409685/LOC106402938/LOC106345272/LOC106390544/LOC106366080/LOC106407338/LOC111213065/LOC106347872/LOC106400997/LOC106445294/LOC106432527/LOC106437165/LOC10643…
GO:0045727	P	positive regulation of translation	7/1765	29/55459	0.000879693	7	LOC106387209/LOC106354381/LOC106354342/LOC106430173/LOC106452841/LOC106354344/LOC106406849
GO:0006952	P	defense response	65/1765	1202/55459	0.000928098	65	LOC106380873/LOC106376324/LOC106446703/LOC106389719/LOC106429312/LOC106389639/LOC106440531/LOC106438672/LOC106397796/LOC106381150/LOC106446691/LOC106346950/LOC106391815/LOC106349119/LOC106349171/LOC106390210/LOC106376249/LOC106412394/LOC106388417/LOC106368742/LOC106388481/LOC106434696/LOC111201514/LOC106439341/LOC106437712/LOC106388001/LOC106437008/LOC106412278/LOC106409641/LOC106410977/LOC106446…
GO:0009646	P	response to absence of light	9/1765	51/55459	0.000928098	9	LOC106438672/LOC106381063/LOC106376446/LOC106352721/LOC106347356/LOC106391840/LOC106390153/LOC106371358/LOC106427364
GO:0010583	P	response to cyclopentenone	3/1765	3/55459	0.000946276	3	LOC106433961/LOC106376628/LOC111202307
GO:0070483	P	detection of hypoxia	4/1765	7/55459	0.000946276	4	LOC106431816/LOC106372134/LOC106432756/LOC106385980
GO:0043068	P	positive regulation of programmed cell death	6/1765	22/55459	0.00134486	6	LOC106432307/LOC106402917/LOC106381519/LOC106352671/LOC106404493/LOC106404494
GO:0006995	P	cellular response to nitrogen starvation	10/1765	69/55459	0.00170718	10	LOC106411232/LOC106401002/LOC106436083/LOC106440434/LOC106382211/LOC106420977/BNAA09G45220D/LOC106387609/BNAC08G38090D/BNAA08G23410D
GO:1900057	P	positive regulation of leaf senescence	5/1765	15/55459	0.00189893	5	LOC106432307/LOC106402917/LOC106445294/LOC111198574/LOC106352671
GO:0019538	P	protein metabolic process	10/1765	71/55459	0.00203877	10	LOC106387209/LOC106354381/LOC106424702/LOC106368579/LOC106389772/LOC106354342/LOC106430173/LOC106354344/LOC106406849/LOC106424692
GO:0000186	P	activation of MAPKK activity	4/1765	9/55459	0.00265676	4	LOC106440497/LOC106444508/LOC106450114/LOC106427657
GO:0010365	P	positive regulation of ethylene biosynthetic process	3/1765	4/55459	0.00265676	3	LOC111197700/LOC111198575/LOC106435325
GO:0050832	P	defense response to fungus	27/1765	384/55459	0.00265676	27	LOC106345733/LOC106446703/LOC106440531/LOC106381150/LOC106446691/LOC106452994/LOC106388417/LOC106431066/LOC106388481/LOC106434696/LOC106415478/LOC106382174/LOC106434077/LOC106410293/LOC106392662/LOC106410977/LOC106445716/LOC106389644/LOC106367432/LOC106358043/LOC106452309/LOC106447410/LOC111204589/LOC106450708/LOC106396164/LOC106348516/LOC106439858
GO:0070813	P	hydrogen sulfide metabolic process	3/1765	4/55459	0.00265676	3	LOC106377307/LOC106360391/LOC106451483
GO:0090400	P	stress-induced premature senescence	3/1765	4/55459	0.00265676	3	LOC106432307/LOC106402917/LOC106352671
GO:1902348	P	cellular response to strigolactone	3/1765	4/55459	0.00265676	3	LOC111213210/LOC106445297/LOC106431289
GO:1904250	P	positive regulation of age-related resistance	3/1765	4/55459	0.00265676	3	LOC106432307/LOC106402917/LOC106352671
GO:0010120	P	camalexin biosynthetic process	6/1765	26/55459	0.00279064	6	LOC106409348/LOC106440950/LOC106439341/LOC106376087/LOC106453017/LOC106445777
GO:0090332	P	stomatal closure	6/1765	26/55459	0.00279064	6	LOC106380873/LOC106389719/LOC106389639/LOC106365945/LOC106376470/LOC106438107
GO:0006979	P	response to oxidative stress	39/1765	650/55459	0.00290009	39	LOC106353438/LOC106450883/LOC106392335/LOC106438672/LOC106396142/LOC106451021/LOC106432307/LOC106451567/LOC106438356/LOC106402917/LOC106368671/LOC106447277/LOC106415142/LOC106364610/LOC106419737/LOC106438911/LOC106346563/LOC111202229/LOC106382353/LOC106392662/LOC106410977/LOC106346376/LOC106362760/LOC106420779/LOC106442544/LOC106409379/LOC106362395/LOC106362393/LOC106346829/LOC106436083/LOC106406…
GO:0055114	P	oxidation-reduction process	171/1765	4080/55459	0.00290009	171	LOC106402239/LOC106353438/LOC106352817/LOC106434498/LOC106447112/LOC106383072/LOC106361173/LOC106406355/LOC106361266/LOC106388251/LOC106353334/LOC106388570/LOC106397796/LOC106346950/LOC106366016/LOC106452994/LOC106396908/LOC106358357/LOC106349119/LOC106438720/LOC106407983/LOC106376249/LOC106412394/LOC106451021/LOC106401195/LOC106371130/LOC106410653/LOC106377307/LOC106450053/LOC106368671/LOC106407…
GO:0006833	P	water transport	10/1765	77/55459	0.0031268	10	LOC106398710/LOC106396224/LOC106391491/LOC106438111/LOC106396434/LOC106401010/LOC106451490/LOC106445000/LOC106410672/LOC106430774
GO:0019762	P	glucosinolate catabolic process	9/1765	63/55459	0.0031268	9	LOC106345733/LOC106429312/LOC106412061/LOC106391815/LOC106428974/LOC106390210/LOC106394971/LOC106412194/LOC106445716
GO:0009695	P	jasmonic acid biosynthetic process	8/1765	50/55459	0.00316524	8	LOC106383072/LOC106361173/LOC106406355/LOC106353334/LOC106410653/LOC106389792/LOC106437957/LOC106367432
GO:0010555	P	response to mannitol	6/1765	27/55459	0.00317416	6	LOC106348307/LOC106371709/LOC111211726/LOC106377353/LOC106411888/LOC106411906
GO:0080037	P	negative regulation of cytokinin-activated signaling pathway	4/1765	10/55459	0.00329323	4	LOC106392085/LOC106354847/LOC106368421/LOC106445938
GO:0006308	P	DNA catabolic process	5/1765	18/55459	0.00335903	5	LOC106414081/LOC111209160/LOC106414087/LOC106451712/LOC106374367
GO:0009413	P	response to flooding	5/1765	18/55459	0.00335903	5	LOC111197700/LOC111198575/LOC106371709/LOC111211726/LOC106435325
GO:0009835	P	fruit ripening	5/1765	18/55459	0.00335903	5	LOC106353830/LOC106402938/LOC106423689/LOC106397396/LOC106409122
GO:0034605	P	cellular response to heat	8/1765	52/55459	0.00376185	8	LOC106402239/LOC106438703/LOC106438387/LOC111202027/LOC106451905/LOC106397539/LOC106410602/LOC106421573
GO:0002221	P	pattern recognition receptor signaling pathway	6/1765	29/55459	0.00424508	6	LOC106446703/LOC106381150/LOC106446691/LOC106444974/LOC106410977/LOC106397530
GO:0051131	P	chaperone-mediated protein complex assembly	5/1765	19/55459	0.00424508	5	LOC106362025/LOC106380873/LOC106402021/LOC106389719/LOC106389639
GO:0045333	P	cellular respiration	3/1765	5/55459	0.00475485	3	LOC106352817/LOC106388251/LOC106366938
GO:0071494	P	cellular response to UV-C	3/1765	5/55459	0.00475485	3	LOC106367415/LOC106367419/LOC106397058
GO:0034219	P	carbohydrate transmembrane transport	6/1765	30/55459	0.00487177	6	LOC106425885/LOC106384025/LOC106390625/LOC106351817/LOC106348315/LOC106376451
GO:0010193	P	response to ozone	8/1765	55/55459	0.00498219	8	LOC106346950/BNAC03G40200D/BNAA03G34760D/LOC106346563/LOC111202229/LOC106442544/LOC106381296/LOC106446190
GO:0010431	P	seed maturation	7/1765	42/55459	0.00498219	7	LOC106384025/LOC106435577/LOC106426081/LOC106347981/LOC106387178/LOC106348315/LOC106416496
GO:0009611	P	response to wounding	24/1765	349/55459	0.00586295	24	LOC106383072/LOC106361173/LOC106406355/LOC106353334/LOC106438672/LOC106452206/LOC106410653/BNAC03G40200D/BNAA03G34760D/LOC106358574/LOC106377353/LOC106388001/LOC106387621/LOC106348154/LOC106346829/LOC106381296/LOC106446190/LOC106367432/LOC106452309/LOC106421576/LOC106376025/LOC106385617/LOC106437772/LOC106409447
GO:0010230	P	alternative respiration	4/1765	12/55459	0.00599295	4	LOC106352817/LOC106388251/LOC106366938/LOC106380619
GO:0061408	P	positive regulation of transcription from RNA polymerase II promoter in response to heat stress	4/1765	12/55459	0.00599295	4	LOC106438703/LOC106438387/LOC111202027/LOC106397539
GO:0009620	P	response to fungus	14/1765	154/55459	0.006243	14	LOC106383072/LOC106361173/LOC106406355/LOC106432649/LOC106353334/LOC106438672/LOC106410653/LOC106358574/LOC106391093/LOC106387621/LOC106423689/LOC106367432/LOC106351099/LOC106437929
GO:0006629	P	lipid metabolic process	60/1765	1197/55459	0.006246	60	LOC106383072/LOC106361173/LOC106406355/LOC106348442/BNAC03G32080D/LOC106353334/LOC106435241/LOC106409345/LOC106438596/LOC106426993/LOC106386441/LOC106365550/LOC106348944/LOC106389388/LOC106410653/LOC106354311/LOC106389792/LOC106435577/LOC106358574/LOC106415478/LOC106430180/LOC111210955/LOC106438911/LOC106388246/BNAA04G07370D/LOC106424215/LOC106409641/LOC106415772/LOC106387621/LOC106426081/LOC1064…
GO:0001666	P	response to hypoxia	9/1765	73/55459	0.00716048	9	LOC106438387/LOC106371709/LOC106431816/LOC106372134/LOC111211726/LOC106438911/LOC106397539/LOC106432756/LOC106385980
GO:0006788	P	heme oxidation	3/1765	6/55459	0.00749846	3	LOC106367415/LOC106367419/LOC106397058
GO:0009693	P	ethylene biosynthetic process	8/1765	59/55459	0.00749846	8	LOC106397796/LOC106349119/LOC106376249/LOC106412394/LOC106412278/LOC106365779/LOC106423689/LOC106409122
GO:0031930	P	mitochondria-nucleus signaling pathway	4/1765	13/55459	0.00749846	4	LOC106391482/LOC106352817/LOC106388251/LOC106366938
GO:0032781	P	positive regulation of ATPase activity	4/1765	13/55459	0.00749846	4	LOC106420455/BNAA03G09910D/LOC106415696/LOC106387177
GO:0034976	P	response to endoplasmic reticulum stress	7/1765	46/55459	0.00749846	7	LOC106355046/LOC106345946/LOC106384719/LOC106385027/LOC106440815/LOC106390575/LOC106366724
GO:0046208	P	spermine catabolic process	4/1765	13/55459	0.00749846	4	LOC106434498/LOC111211981/LOC106391704/LOC106440920
GO:1901671	P	positive regulation of superoxide dismutase activity	3/1765	6/55459	0.00749846	3	LOC111213332/LOC106386993/LOC106425834
GO:0010540	P	basipetal auxin transport	5/1765	23/55459	0.00840836	5	LOC106376261/LOC106424192/LOC106434436/LOC106452782/LOC106410601
GO:0009753	P	response to jasmonic acid	19/1765	260/55459	0.00916127	19	LOC106383072/LOC106361173/LOC106406355/LOC106353334/LOC106346950/LOC106360936/LOC106396217/LOC106452206/LOC106410653/LOC106358574/LOC106416276/LOC106387392/LOC106387621/LOC106348154/LOC106346829/LOC106367432/LOC106351099/LOC106437929/LOC111198107
GO:0030433	P	ubiquitin-dependent ERAD pathway	8/1765	62/55459	0.00931443	8	LOC111204203/LOC106360989/LOC106389944/LOC106355046/LOC106345946/LOC106347898/LOC106428733/LOC106366724
GO:0006598	P	polyamine catabolic process	4/1765	14/55459	0.00941514	4	LOC106434498/LOC111211981/LOC106391704/LOC106440920
GO:0043618	P	regulation of transcription from RNA polymerase II promoter in response to stress	4/1765	14/55459	0.00941514	4	LOC106438703/LOC106438387/LOC111202027/LOC106397539
GO:0080086	P	stamen filament development	4/1765	14/55459	0.00941514	4	LOC106358574/LOC106387621/LOC106381296/LOC106446190
GO:0000032	P	cell wall mannoprotein biosynthetic process	2/1765	2/55459	0.0102175	2	LOC106381063/LOC106391840
GO:0010155	P	regulation of proton transport	3/1765	7/55459	0.0102175	3	LOC106440962/LOC106409714/LOC106413659
GO:0010214	P	seed coat development	7/1765	49/55459	0.0102175	7	LOC106349111/LOC106410940/LOC106403034/LOC106410361/LOC106360292/LOC106398680/LOC106417501
GO:0010350	P	cellular response to magnesium starvation	2/1765	2/55459	0.0102175	2	LOC106365945/LOC106376470
GO:0012502	P	induction of programmed cell death	2/1765	2/55459	0.0102175	2	LOC106450708/LOC106396164
GO:0019477	P	L-lysine catabolic process	2/1765	2/55459	0.0102175	2	LOC106438508/LOC106368756
GO:0031115	P	negative regulation of microtubule polymerization	2/1765	2/55459	0.0102175	2	LOC106365945/LOC106376470
GO:0042128	P	nitrate assimilation	9/1765	80/55459	0.0102175	9	LOC106365550/LOC106439986/LOC106446384/LOC106438911/LOC106405898/LOC106421300/LOC106376952/LOC106447758/LOC106432557
GO:0042538	P	hyperosmotic salinity response	11/1765	113/55459	0.0102175	11	LOC106376261/LOC106451021/LOC106424192/LOC106435577/LOC106387066/LOC106434436/LOC106426081/LOC106348955/LOC106452782/LOC106410601/LOC106387178
GO:0046680	P	response to DDT	2/1765	2/55459	0.0102175	2	LOC106381063/LOC106391840
GO:0071281	P	cellular response to iron ion	2/1765	2/55459	0.0102175	2	LOC106365945/LOC106376470
GO:0071286	P	cellular response to magnesium ion	2/1765	2/55459	0.0102175	2	LOC106365945/LOC106376470
GO:0071325	P	cellular response to mannitol stimulus	2/1765	2/55459	0.0102175	2	LOC106365945/LOC106376470
GO:0072709	P	cellular response to sorbitol	2/1765	2/55459	0.0102175	2	LOC106365945/LOC106376470
GO:0098755	P	maintenance of seed dormancy by absisic acid	2/1765	2/55459	0.0102175	2	LOC106384051/LOC106406931
GO:1903647	P	negative regulation of chlorophyll catabolic process	2/1765	2/55459	0.0102175	2	LOC106388569/LOC106438786
GO:1903648	P	positive regulation of chlorophyll catabolic process	2/1765	2/55459	0.0102175	2	LOC106445294/LOC111198574
GO:0009733	P	response to auxin	35/1765	632/55459	0.0125481	35	LOC106432307/LOC106402917/LOC106369808/LOC106409348/LOC106409685/LOC106415478/LOC106345272/LOC106391001/LOC106440950/LOC111213065/LOC106347872/LOC106400623/LOC106376087/LOC106429199/LOC106348154/LOC106360292/LOC106410191/LOC106452205/LOC106415399/LOC106433425/LOC106445777/LOC106352671/LOC106382211/LOC106371532/BNAA07G23070D/LOC106375083/LOC106416522/LOC106416521/LOC106394527/LOC106365107/BNAA07G3…
GO:0019441	P	tryptophan catabolic process to kynurenine	4/1765	16/55459	0.0134272	4	LOC106420779/LOC106450828/LOC111205877/LOC106438055
GO:0009813	P	flavonoid biosynthetic process	8/1765	68/55459	0.0137167	8	LOC111202304/LOC106382974/LOC106367415/LOC106367419/LOC106358242/LOC106361047/LOC106380839/LOC106397058
GO:0006883	P	cellular sodium ion homeostasis	3/1765	8/55459	0.0149519	3	LOC106435577/LOC106426081/LOC106387178
GO:0030644	P	cellular chloride ion homeostasis	3/1765	8/55459	0.0149519	3	LOC106435577/LOC106426081/LOC106387178
GO:0043562	P	cellular response to nitrogen levels	3/1765	8/55459	0.0149519	3	LOC106347415/LOC106429281/LOC106396634
GO:1902884	P	positive regulation of response to oxidative stress	3/1765	8/55459	0.0149519	3	LOC106435577/LOC106426081/LOC106387178
GO:0009415	P	response to water	5/1765	28/55459	0.0159645	5	LOC106358233/LOC106358243/LOC106347282/LOC106421664/LOC106416234
GO:0015706	P	nitrate transport	8/1765	71/55459	0.0169418	8	LOC106439986/LOC106446384/LOC106352702/LOC106405898/LOC106376952/LOC106368398/LOC106432557/LOC106401282
GO:0009636	P	response to toxic substance	10/1765	105/55459	0.0175486	10	LOC106353438/LOC106346950/LOC106399298/LOC106438356/LOC106447277/LOC106433309/LOC106440037/LOC106365642/LOC106357996/LOC106424825
GO:0010024	P	phytochromobilin biosynthetic process	3/1765	9/55459	0.0199487	3	LOC106367415/LOC106367419/LOC106397058
GO:0046037	P	GMP metabolic process	3/1765	9/55459	0.0199487	3	LOC106368204/LOC106382824/LOC106445195
GO:0046203	P	spermidine catabolic process	3/1765	9/55459	0.0199487	3	LOC106434498/LOC111211981/LOC106391704
GO:0046710	P	GDP metabolic process	3/1765	9/55459	0.0199487	3	LOC106368204/LOC106382824/LOC106445195
GO:0061077	P	chaperone-mediated protein folding	6/1765	43/55459	0.0199487	6	LOC106348998/LOC106348915/LOC106361811/LOC106376536/LOC106372093/LOC106390085
GO:0071446	P	cellular response to salicylic acid stimulus	3/1765	9/55459	0.0199487	3	LOC106384025/LOC106388001/LOC106437772
GO:0009850	P	auxin metabolic process	5/1765	30/55459	0.0202046	5	LOC106453205/LOC106387993/LOC106437718/LOC106416276/LOC106431577
GO:1902074	P	response to salt	6/1765	44/55459	0.0215608	6	LOC106438672/LOC106432307/LOC106402917/LOC106438911/LOC106352671/LOC106433113
GO:0009083	P	branched-chain amino acid catabolic process	4/1765	19/55459	0.0219958	4	LOC106376446/LOC106347356/LOC106390153/LOC106427509
GO:0042908	P	xenobiotic transport	14/1765	186/55459	0.0219958	14	LOC106391379/LOC106401813/LOC106417697/LOC106369165/LOC106420836/LOC106441252/LOC106416537/LOC106406150/LOC106415716/LOC106385617/LOC106427364/LOC106347885/LOC106405685/LOC106372473
GO:0006801	P	superoxide metabolic process	5/1765	31/55459	0.0224152	5	LOC106346563/LOC111202229/LOC106411727/LOC106442544/LOC111197895
GO:0006210	P	thymine catabolic process	2/1765	3/55459	0.0227196	2	LOC106347415/LOC106429281
GO:0006212	P	uracil catabolic process	2/1765	3/55459	0.0227196	2	LOC106347415/LOC106429281
GO:0019483	P	beta-alanine biosynthetic process	2/1765	3/55459	0.0227196	2	LOC106347415/LOC106429281
GO:0046246	P	terpene biosynthetic process	2/1765	3/55459	0.0227196	2	LOC106447410/LOC111204589
GO:0046686	P	response to cadmium ion	39/1765	764/55459	0.0227196	39	LOC106377472/LOC106443195/LOC106401239/LOC106351544/LOC106391482/LOC106346572/LOC111202235/LOC106353095/LOC106385334/LOC106353438/LOC106384930/LOC106387720/LOC106415486/LOC106376035/LOC106430600/LOC106376536/LOC106399298/LOC106371709/LOC106381063/LOC106384590/LOC111211726/LOC106355046/LOC106433309/LOC106382934/LOC106415142/LOC106439986/LOC106446384/LOC106391840/LOC106346563/LOC111202229/LOC106345…
GO:1901045	P	negative regulation of oviposition	2/1765	3/55459	0.0227196	2	LOC106447410/LOC111204589
GO:0009744	P	response to sucrose	12/1765	150/55459	0.0241934	12	LOC106371709/LOC106381063/LOC106376446/LOC106352721/LOC111211726/LOC106347356/LOC106391840/LOC106390153/LOC106371358/LOC106397671/LOC111198585/LOC106396634
GO:0080027	P	response to herbivore	5/1765	32/55459	0.0241934	5	LOC106383072/LOC106361173/LOC106406355/LOC106353334/LOC106410653
GO:0043066	P	negative regulation of apoptotic process	3/1765	10/55459	0.0242681	3	LOC106430028/LOC106418575/LOC106381875
GO:0070370	P	cellular heat acclimation	3/1765	10/55459	0.0242681	3	LOC106348998/LOC106348915/LOC106361811
GO:0071219	P	cellular response to molecule of bacterial origin	3/1765	10/55459	0.0242681	3	LOC106365945/LOC106376470/LOC106446581
GO:0006458	P	'de novo' protein folding	4/1765	21/55459	0.0292212	4	LOC106390948/LOC106389120/LOC106357511/LOC106384590
GO:0009687	P	abscisic acid metabolic process	4/1765	21/55459	0.0292212	4	LOC106345733/LOC106445716/LOC106427439/LOC106366671
GO:0009612	P	response to mechanical stimulus	3/1765	11/55459	0.0317137	3	LOC106400623/LOC106429199/LOC106371532
GO:0033481	P	galacturonate biosynthetic process	3/1765	11/55459	0.0317137	3	LOC106382174/LOC106434077/LOC106410293
GO:0009738	P	abscisic acid-activated signaling pathway	19/1765	306/55459	0.0336487	19	LOC106345733/LOC106440497/LOC106444508/LOC106450114/LOC106435765/LOC106427657/LOC106438911/LOC106432527/LOC106437165/LOC106437077/LOC106426807/LOC106445716/LOC106411299/LOC106431577/LOC106418606/LOC106444507/LOC106353976/LOC106439642/LOC106438157
GO:0045041	P	protein import into mitochondrial intermembrane space	4/1765	22/55459	0.0337556	4	LOC106390948/LOC106389120/LOC106357511/LOC106384590
GO:2000762	P	regulation of phenylpropanoid metabolic process	4/1765	22/55459	0.0337556	4	LOC106392085/LOC106354847/LOC106368421/LOC106445938
GO:0009625	P	response to insect	6/1765	50/55459	0.0350267	6	LOC106345733/LOC106361266/LOC106438672/LOC106439341/LOC106445716/LOC106358590
GO:0006551	P	leucine metabolic process	2/1765	4/55459	0.0371528	2	LOC106363577/LOC106427509
GO:0006573	P	valine metabolic process	2/1765	4/55459	0.0371528	2	LOC106363577/LOC106427509
GO:0006914	P	autophagy	10/1765	121/55459	0.0371528	10	LOC106411232/LOC106401002/LOC106440434/LOC106420977/LOC106432122/LOC106353216/LOC106450708/LOC106396164/LOC106388224/LOC106438243
GO:0010080	P	regulation of floral meristem growth	2/1765	4/55459	0.0371528	2	LOC106411714/LOC106411900
GO:0010081	P	regulation of inflorescence meristem growth	2/1765	4/55459	0.0371528	2	LOC106411714/LOC106411900
GO:0015840	P	urea transport	2/1765	4/55459	0.0371528	2	LOC106391491/LOC106451490
GO:0033591	P	response to L-ascorbic acid	2/1765	4/55459	0.0371528	2	LOC106381063/LOC106391840
GO:0036071	P	N-glycan fucosylation	2/1765	4/55459	0.0371528	2	LOC106348793/LOC106348857
GO:0051091	P	positive regulation of DNA-binding transcription factor activity	3/1765	12/55459	0.0371528	3	LOC106432307/LOC106402917/LOC106352671
GO:0070814	P	hydrogen sulfide biosynthetic process	4/1765	23/55459	0.0371528	4	LOC106416260/LOC106443880/LOC106348158/LOC106439325
GO:0071918	P	urea transmembrane transport	3/1765	12/55459	0.0371528	3	LOC106391491/LOC106451490/LOC106430774
GO:0097237	P	cellular response to toxic substance	2/1765	4/55459	0.0371528	2	LOC106382974/LOC106380839
GO:0098712	P	L-glutamate import across plasma membrane	2/1765	4/55459	0.0371528	2	LOC106454665/LOC106395979
GO:1901601	P	strigolactone biosynthetic process	3/1765	12/55459	0.0371528	3	LOC111213210/LOC106445297/LOC106431289
GO:1904277	P	negative regulation of wax biosynthetic process	2/1765	4/55459	0.0371528	2	LOC106366080/LOC106379879
GO:2000038	P	regulation of stomatal complex development	2/1765	4/55459	0.0371528	2	LOC106433728/LOC106347075
GO:0009688	P	abscisic acid biosynthetic process	5/1765	38/55459	0.0431243	5	LOC106387066/LOC106348955/LOC106354557/LOC106376414/LOC106454477
GO:0005985	P	sucrose metabolic process	7/1765	70/55459	0.0431738	7	LOC106407297/LOC106348525/LOC106371709/LOC106345241/LOC111211726/LOC106365510/LOC106435765
GO:1901562	P	response to paraquat	3/1765	13/55459	0.0453614	3	LOC106435577/LOC106426081/LOC106387178
GO:0009405	P	pathogenesis	4/1765	25/55459	0.0469158	4	LOC106396329/LOC106391834/LOC106423941/LOC106449109
GO:0050821	P	protein stabilization	5/1765	39/55459	0.0469158	5	LOC106380873/LOC106389719/LOC106389639/LOC106440531/LOC106434696
GO:0051082	F	unfolded protein binding	55/1765	293/55459	1.16759e-23	55	LOC106377472/LOC106380811/LOC106390948/LOC106401239/LOC106351544/LOC106380873/LOC106396657/LOC106396610/LOC106353095/LOC106368780/LOC106346793/LOC106385334/LOC106385357/LOC106389120/LOC106357511/LOC106347769/LOC106452875/LOC106423530/LOC106387580/LOC106389719/LOC106384930/LOC106406688/LOC106443275/LOC106436445/LOC106415486/LOC106376035/LOC106389639/LOC106430600/LOC111200369/LOC106362348/LOC106436…
GO:0051787	F	misfolded protein binding	23/1765	46/55459	5.28579e-20	23	LOC106377472/LOC106401239/LOC106351544/LOC106396657/LOC106396610/LOC106353095/LOC106346793/LOC106385334/LOC106387580/LOC106384930/LOC106406688/LOC106415486/LOC106376035/LOC106360989/LOC106430600/LOC106389944/LOC106355046/LOC106382934/LOC106345946/LOC106347898/LOC106347463/LOC106358094/LOC106366724
GO:0042623	F	ATPase activity, coupled	19/1765	38/55459	9.54735e-17	19	LOC106377472/LOC106401239/LOC106351544/LOC106396657/LOC106396610/LOC106353095/LOC106346793/LOC106385334/LOC106387580/LOC106384930/LOC106406688/LOC106415486/LOC106376035/LOC106430600/LOC106355046/LOC106382934/LOC106345946/LOC106347463/LOC106366724
GO:0044183	F	protein folding chaperone	21/1765	57/55459	3.11221e-15	21	LOC106377472/LOC106401239/LOC106351544/LOC106396657/LOC106396610/LOC106353095/LOC106346793/LOC106385334/LOC106387580/LOC106384930/LOC106406688/LOC106415486/LOC106376035/LOC106430600/LOC106372093/LOC106390085/LOC106355046/LOC106382934/LOC106345946/LOC106347463/LOC106366724
GO:0031072	F	heat shock protein binding	22/1765	65/55459	4.15099e-15	22	LOC106377472/LOC106401239/LOC106351544/LOC106396657/LOC106396610/LOC106353095/LOC106346793/LOC106385334/LOC106387580/LOC106384930/LOC106406688/LOC106415486/LOC106376035/LOC106430600/LOC106376536/LOC106355046/LOC106382934/LOC106345946/LOC106406128/LOC106347463/LOC106366724/LOC106348964
GO:0004866	F	endopeptidase inhibitor activity	19/1765	56/55459	5.22177e-13	19	LOC106354274/LOC106406678/LOC106358590/LOC106376833/LOC106376834/LOC106404810/LOC106418590/LOC106365032/LOC106354264/LOC106354203/LOC106354205/LOC106404641/LOC106430798/LOC106365030/LOC106417769/LOC111207258/LOC106365033/LOC106352200/LOC106404622
GO:0016702	F	oxidoreductase activity, acting on single donors with incorporation of molecular oxygen, incorporation of two atoms of oxygen	20/1765	75/55459	1.67695e-11	20	LOC106383072/LOC106361173/LOC106406355/LOC106353334/LOC106410653/LOC106431816/LOC106372134/LOC106358574/LOC106387066/LOC106388246/LOC106387621/LOC106348955/LOC106381296/LOC106446190/LOC106354557/LOC106454477/LOC106432756/LOC106385980/LOC106406326/LOC106446021
GO:0051213	F	dioxygenase activity	37/1765	330/55459	4.13581e-09	37	LOC106383072/LOC106361173/LOC106406355/LOC106353334/LOC106397796/LOC106349119/LOC106438720/LOC106376249/LOC106412394/LOC106410653/LOC106377307/LOC106360391/LOC111202304/LOC106358574/LOC106382974/LOC106387066/LOC106380944/LOC106388246/LOC106412278/LOC106387621/LOC106451483/LOC106375745/LOC106348955/LOC106365779/LOC106390253/LOC106423689/LOC106387047/LOC106375266/LOC106381296/LOC106446190/LOC106406…
GO:0016165	F	linoleate 13S-lipoxygenase activity	9/1765	14/55459	4.63126e-09	9	LOC106383072/LOC106361173/LOC106406355/LOC106353334/LOC106410653/LOC106358574/LOC106387621/LOC106381296/LOC106446190
GO:0051087	F	chaperone binding	15/1765	63/55459	6.74101e-08	15	LOC106368780/LOC106436699/LOC106420455/LOC106432522/LOC106400442/LOC106408479/LOC106365354/LOC106399369/LOC106429752/LOC106450708/LOC106396164/BNAA03G09910D/LOC106415696/LOC106440898/LOC106387177
GO:0051879	F	Hsp90 protein binding	9/1765	21/55459	4.1157e-07	9	LOC106362025/LOC106402021/LOC106420455/LOC106405835/LOC106399369/LOC106429752/BNAA03G09910D/LOC106415696/LOC106387177
GO:0043621	F	protein self-association	17/1765	137/55459	7.79926e-05	17	LOC106380811/LOC106385357/LOC106423530/LOC106443275/LOC106436445/LOC106419867/LOC106363577/LOC106427509/LOC111207936/LOC111207937/LOC106450724/LOC106450529/LOC106376116/LOC106402676/LOC106429805/LOC106411888/LOC106411906
GO:0003700	F	DNA-binding transcription factor activity	128/1765	2674/55459	0.000135831	128	LOC106412054/LOC106438703/LOC111197700/LOC106438387/LOC111202027/LOC111198575/LOC106347167/LOC106353450/LOC106432307/LOC106347144/LOC106402917/LOC106353830/LOC106369808/LOC106371998/LOC106402024/LOC106409685/LOC106402938/LOC106345272/LOC106390544/LOC106366080/LOC106407338/LOC106427550/LOC106400997/LOC106445294/LOC106432527/LOC106437165/LOC106437077/LOC106411452/LOC106411442/LOC106426807/LOC106353…
GO:0022857	F	transmembrane transporter activity	58/1765	1005/55459	0.000441145	58	LOC106421089/LOC106391379/LOC106394816/LOC106431085/LOC106438194/LOC106377382/LOC106376148/LOC106391627/LOC106447526/LOC106405663/LOC106417697/LOC106381518/LOC106454665/LOC106396599/LOC106439986/LOC106446384/LOC106369165/LOC106451034/LOC106352702/LOC106354778/LOC106405898/LOC106397017/LOC106452746/LOC106399437/LOC106395979/LOC106381096/LOC106441252/LOC111213989/LOC106416537/LOC106376952/LOC106419…
GO:0046914	F	transition metal ion binding	5/1765	11/55459	0.000441145	5	LOC111213332/LOC106386993/LOC106425834/LOC106410701/LOC106410702
GO:0018708	F	thiol S-methyltransferase activity	4/1765	7/55459	0.000946276	4	LOC106429312/LOC106391815/LOC106390210/LOC106429246
GO:0000774	F	adenyl-nucleotide exchange factor activity	6/1765	21/55459	0.00103983	6	LOC106452733/LOC106452824/LOC111215787/LOC106432522/LOC106408479/LOC106440898
GO:0008113	F	peptide-methionine (S)-S-oxide reductase activity	6/1765	22/55459	0.00134486	6	LOC106361729/LOC106411226/LOC106405877/LOC106429326/LOC111197795/LOC106429354
GO:0047274	F	galactinol-sucrose galactosyltransferase activity	5/1765	15/55459	0.00189893	5	LOC106451567/LOC106439490/LOC106354090/LOC106418461/LOC106439487
GO:0009815	F	1-aminocyclopropane-1-carboxylate oxidase activity	7/1765	34/55459	0.00203877	7	LOC106397796/LOC106349119/LOC106376249/LOC106412394/LOC106412278/LOC106365779/LOC106423689
GO:0016157	F	sucrose synthase activity	6/1765	25/55459	0.00263396	6	LOC106407297/LOC106348525/LOC106371709/LOC106345241/LOC111211726/LOC106365510
GO:0004709	F	MAP kinase kinase kinase activity	4/1765	9/55459	0.00265676	4	LOC106440497/LOC106444508/LOC106450114/LOC106427657
GO:0047951	F	glutathione thiolesterase activity	3/1765	4/55459	0.00265676	3	LOC106377307/LOC106360391/LOC106451483
GO:0050313	F	sulfur dioxygenase activity	3/1765	4/55459	0.00265676	3	LOC106377307/LOC106360391/LOC106451483
GO:0016491	F	oxidoreductase activity	146/1765	3389/55459	0.00279064	146	LOC106402239/LOC106353438/LOC106352817/LOC106434498/LOC106383072/LOC106361173/LOC106406355/LOC106361266/LOC106388251/LOC106353334/LOC106397796/LOC106346950/LOC106452994/LOC106396908/LOC106358357/LOC106349119/LOC106438720/LOC106407983/LOC106376249/LOC106412394/LOC106451021/LOC106401195/LOC106371130/LOC106410653/LOC106377307/LOC106450053/LOC106368671/LOC106407101/LOC106445381/LOC106360391/LOC111202…
GO:0044212	F	transcription regulatory region DNA binding	50/1765	907/55459	0.00296855	50	LOC106412054/LOC111197700/LOC106438387/LOC111198575/LOC106353450/LOC106432307/LOC106347144/LOC106402917/LOC106353830/LOC106371998/LOC106402024/LOC106402938/LOC106390544/LOC106366080/LOC106407338/LOC106427550/LOC106445294/LOC106432527/LOC106437165/LOC106437077/LOC106426807/LOC106353852/LOC106387392/LOC106384719/LOC106347981/LOC106353652/LOC106400213/LOC106397539/LOC106411299/LOC106360292/LOC106435…
GO:0016844	F	strictosidine synthase activity	9/1765	63/55459	0.0031268	9	LOC111214979/LOC106368033/LOC106368036/LOC111214980/LOC106368031/LOC106437929/LOC106412412/LOC106424238/LOC106448656
GO:0043765	F	T/G mismatch-specific endonuclease activity	4/1765	10/55459	0.00329323	4	LOC111209160/LOC106414087/LOC106451712/LOC106374367
GO:0047893	F	flavonol 3-O-glucosyltransferase activity	4/1765	10/55459	0.00329323	4	LOC106430142/LOC106361045/LOC106358242/LOC106361047
GO:0003677	F	DNA binding	200/1765	4916/55459	0.00335903	200	LOC106412054/LOC106438703/LOC111197700/LOC106438387/LOC111202027/LOC106436497/LOC106345672/LOC111198575/LOC106353450/LOC106432307/LOC106347144/LOC106447187/LOC106402917/LOC106353830/LOC106369808/LOC106371998/LOC106431437/LOC106402024/LOC106444444/LOC106409685/LOC106402938/LOC106345272/LOC106390544/LOC106366080/LOC111213184/LOC106407338/LOC106427550/LOC106445019/LOC106445294/LOC106432527/LOC106437…
GO:0047216	F	inositol 3-alpha-galactosyltransferase activity	5/1765	18/55459	0.00335903	5	LOC106450883/LOC106392335/LOC106396142/LOC106419861/LOC106436392
GO:0051119	F	sugar transmembrane transporter activity	6/1765	29/55459	0.00424508	6	LOC106425885/LOC106384025/LOC106390625/LOC106351817/LOC106348315/LOC106376451
GO:0017172	F	cysteine dioxygenase activity	4/1765	11/55459	0.00454502	4	LOC106431816/LOC106372134/LOC106432756/LOC106385980
GO:0033836	F	flavonol 7-O-beta-glucosyltransferase activity	3/1765	5/55459	0.00475485	3	LOC106430142/LOC106358242/LOC106361047
GO:0061929	F	gamma-glutamylaminecyclotransferase activity	3/1765	5/55459	0.00475485	3	LOC106453202/LOC106432851/LOC106435811
GO:0015250	F	water channel activity	9/1765	69/55459	0.00498219	9	LOC106398710/LOC106396224/LOC106391491/LOC106438111/LOC106396434/LOC106401010/LOC106451490/LOC106445000/LOC106410672
GO:0043565	F	sequence-specific DNA binding	60/1765	1203/55459	0.00700551	60	LOC106412054/LOC106438703/LOC106438387/LOC111202027/LOC106353450/LOC106432307/LOC106402917/LOC106369808/LOC106371998/LOC106409685/LOC106345272/LOC106390544/LOC106432527/LOC106437165/LOC106437077/LOC106426807/LOC106427172/LOC106400213/LOC106397539/LOC106411299/LOC106360292/LOC106431575/LOC106436451/LOC106347995/LOC106351099/LOC106450714/LOC106415412/LOC106436691/LOC106352671/LOC106400011/LOC106407…
GO:0001671	F	ATPase activator activity	4/1765	13/55459	0.00749846	4	LOC106420455/BNAA03G09910D/LOC106415696/LOC106387177
GO:0003826	F	alpha-ketoacid dehydrogenase activity	3/1765	6/55459	0.00749846	3	LOC106376446/LOC106347356/LOC106390153
GO:0003863	F	3-methyl-2-oxobutanoate dehydrogenase (2-methylpropanoyl-transferring) activity	3/1765	6/55459	0.00749846	3	LOC106376446/LOC106347356/LOC106390153
GO:0009916	F	alternative oxidase activity	4/1765	13/55459	0.00749846	4	LOC106352817/LOC106388251/LOC106366938/LOC106380619
GO:0046592	F	polyamine oxidase activity	4/1765	13/55459	0.00749846	4	LOC106434498/LOC111211981/LOC106391704/LOC106440920
GO:0102721	F	ubiquinol:oxygen oxidoreductase activity	4/1765	13/55459	0.00749846	4	LOC106352817/LOC106388251/LOC106366938/LOC106380619
GO:0004020	F	adenylylsulfate kinase activity	4/1765	14/55459	0.00941514	4	LOC106416260/LOC106443880/LOC106348158/LOC106439325
GO:0003998	F	acylphosphatase activity	2/1765	2/55459	0.0102175	2	LOC111204204/LOC106428725
GO:0004411	F	homogentisate 1,2-dioxygenase activity	2/1765	2/55459	0.0102175	2	LOC106380944/LOC106390253
GO:0004753	F	saccharopine dehydrogenase activity	2/1765	2/55459	0.0102175	2	LOC106438508/LOC106368756
GO:0005547	F	phosphatidylinositol-3,4,5-trisphosphate binding	2/1765	2/55459	0.0102175	2	LOC106365945/LOC106376470
GO:0008309	F	double-stranded DNA exodeoxyribonuclease activity	3/1765	7/55459	0.0102175	3	LOC111209160/LOC106414087/LOC106451712
GO:0015075	F	ion transmembrane transporter activity	2/1765	2/55459	0.0102175	2	LOC106360936/LOC111198107
GO:0015271	F	outward rectifier potassium channel activity	2/1765	2/55459	0.0102175	2	LOC106360936/LOC111198107
GO:0044548	F	S100 protein binding	2/1765	2/55459	0.0102175	2	LOC106397079/LOC106367366
GO:0017057	F	6-phosphogluconolactonase activity	4/1765	15/55459	0.0104556	4	LOC106348257/LOC106351995/LOC106411622/LOC106412106
GO:0035251	F	UDP-glucosyltransferase activity	5/1765	27/55459	0.014155	5	LOC106430142/LOC106361045/LOC106365642/LOC106358242/LOC106361047
GO:0015267	F	channel activity	12/1765	138/55459	0.0149519	12	LOC106398710/LOC106396224/LOC106349332/LOC106391491/LOC106438111/LOC106396434/LOC106401010/LOC106451490/LOC106445000/LOC106410672/LOC106430774/LOC106392712
GO:0000014	F	single-stranded DNA endodeoxyribonuclease activity	4/1765	17/55459	0.0159645	4	LOC111209160/LOC106414087/LOC106451712/LOC106374367
GO:0008061	F	chitin binding	7/1765	55/55459	0.0159645	7	LOC106388337/LOC106386585/LOC106353093/LOC106397509/LOC106353089/LOC106446581/LOC106367239
GO:0010279	F	indole-3-acetic acid amido synthetase activity	4/1765	17/55459	0.0159645	4	LOC106409348/LOC106440950/LOC106376087/LOC106445777
GO:0004521	F	endoribonuclease activity	6/1765	42/55459	0.018217	6	LOC111209160/LOC106414087/LOC106394500/LOC106451712/LOC106356352/LOC106374367
GO:0004190	F	aspartic-type endopeptidase activity	16/1765	223/55459	0.0199487	16	LOC106402314/LOC106446247/LOC106431066/LOC106433652/LOC111209871/LOC106433650/LOC111213184/LOC106445019/LOC106397211/LOC106415362/LOC106391999/LOC111202791/LOC106433651/LOC106383299/LOC106386782/LOC106386771
GO:0004385	F	guanylate kinase activity	3/1765	9/55459	0.0199487	3	LOC106368204/LOC106382824/LOC106445195
GO:0004392	F	heme oxygenase (decyclizing) activity	3/1765	9/55459	0.0199487	3	LOC106367415/LOC106367419/LOC106397058
GO:0030544	F	Hsp70 protein binding	3/1765	9/55459	0.0199487	3	LOC106452733/LOC106452824/LOC111215787
GO:0042910	F	xenobiotic transmembrane transporter activity	14/1765	184/55459	0.0203942	14	LOC106391379/LOC106401813/LOC106417697/LOC106369165/LOC106420836/LOC106441252/LOC106416537/LOC106406150/LOC106415716/LOC106385617/LOC106427364/LOC106347885/LOC106405685/LOC106372473
GO:0019900	F	kinase binding	8/1765	75/55459	0.0219523	8	LOC106438911/LOC106444507/LOC106380854/LOC106439642/LOC106397671/LOC111198585/LOC106411888/LOC106411906
GO:0005515	F	protein binding	194/1765	5017/55459	0.0219958	194	LOC106348998/LOC106391482/LOC106387209/LOC106380873/LOC106354381/LOC106348915/LOC106385357/LOC106452875/LOC106389719/LOC106398710/LOC106443275/LOC106412054/LOC111204203/LOC106415486/LOC106425885/LOC106376035/LOC106389639/LOC106383072/LOC106396224/LOC106438387/LOC106361173/LOC106387954/LOC106433728/BNAA03G32230D/LOC106406355/LOC106416669/LOC106361811/LOC106439029/LOC106440531/LOC106353334/LOC10641…
GO:0002058	F	uracil binding	2/1765	3/55459	0.0227196	2	LOC106347415/LOC106429281
GO:0017113	F	dihydropyrimidine dehydrogenase (NADP+) activity	2/1765	3/55459	0.0227196	2	LOC106347415/LOC106429281
GO:0051993	F	abscisic acid glucose ester beta-glucosidase activity	2/1765	3/55459	0.0227196	2	LOC106345733/LOC106445716
GO:0097007	F	4,8,12-trimethyltrideca-1,3,7,11-tetraene synthase activity	2/1765	3/55459	0.0227196	2	LOC106447410/LOC111204589
GO:0097008	F	(3E)-4,8-dimethyl-1,3,7-nonatriene synthase activity	2/1765	3/55459	0.0227196	2	LOC106447410/LOC111204589
GO:0080044	F	quercetin 7-O-glucosyltransferase activity	8/1765	81/55459	0.0312845	8	LOC106387993/LOC106437718/LOC106440037/LOC106375828/LOC106430142/LOC106361044/LOC106358242/LOC106361047
GO:1990381	F	ubiquitin-specific protease binding	3/1765	11/55459	0.0317137	3	LOC106360989/LOC106389944/LOC106347898
GO:0008194	F	UDP-glycosyltransferase activity	13/1765	178/55459	0.0340793	13	LOC106387993/LOC106437718/LOC106440037/LOC106375828/LOC106430142/LOC106417787/LOC106361045/LOC106361044/LOC106434082/LOC106365642/LOC106358242/LOC106361047/LOC106439827
GO:0008200	F	ion channel inhibitor activity	4/1765	23/55459	0.0371528	4	LOC106396329/LOC106391834/LOC106423941/LOC106449109
GO:0015204	F	urea transmembrane transporter activity	3/1765	12/55459	0.0371528	3	LOC106391491/LOC106451490/LOC106430774
GO:0019871	F	sodium channel inhibitor activity	4/1765	23/55459	0.0371528	4	LOC106396329/LOC106391834/LOC106423941/LOC106449109
GO:0045549	F	9-cis-epoxycarotenoid dioxygenase activity	4/1765	23/55459	0.0371528	4	LOC106387066/LOC106348955/LOC106354557/LOC106454477
GO:0046872	F	metal ion binding	234/1765	6268/55459	0.0371528	234	LOC106425342/LOC106347769/LOC106452851/LOC106450883/LOC106352817/LOC106383072/LOC106361173/LOC106362348/LOC106406355/LOC106361266/LOC106383113/LOC106388251/LOC106421940/LOC106392335/LOC106453205/LOC106353334/LOC106397796/LOC106396142/LOC106422820/LOC106384901/LOC106396908/LOC106382750/LOC106349119/LOC106438720/LOC106347167/LOC106376249/LOC106412394/LOC106389987/LOC106371130/LOC106381063/LOC106410…
GO:0046921	F	alpha-(1->6)-fucosyltransferase activity	2/1765	4/55459	0.0371528	2	LOC106348793/LOC106348857
GO:0052638	F	indole-3-butyrate beta-glucosyltransferase activity	2/1765	4/55459	0.0371528	2	LOC106387993/LOC106437718
GO:0070678	F	preprotein binding	2/1765	4/55459	0.0371528	2	LOC106362025/LOC106402021
GO:0120091	F	jasmonic acid hydrolase	3/1765	12/55459	0.0371528	3	LOC111202304/LOC106382974/LOC106380839
GO:0047372	F	acylglycerol lipase activity	5/1765	38/55459	0.0431243	5	LOC106406770/LOC106402494/LOC106409641/LOC106353702/LOC106399641
GO:0050378	F	UDP-glucuronate 4-epimerase activity	3/1765	13/55459	0.0453614	3	LOC106382174/LOC106434077/LOC106410293
GO:0004364	F	glutathione transferase activity	8/1765	89/55459	0.0468375	8	LOC106353438/LOC106346950/LOC106399298/LOC106438356/LOC106447277/LOC106357996/LOC106424825/LOC106450416
GO:0016887	F	ATPase activity	31/1765	608/55459	0.0469158	31	LOC106377472/LOC106401239/LOC106351544/LOC106396657/LOC106396610/LOC106353095/LOC106346793/LOC106385334/LOC106387580/LOC106384930/LOC106406688/LOC111204203/LOC106415486/LOC106376035/LOC106430600/LOC106426686/LOC106355046/LOC106382934/LOC106345946/LOC106428733/LOC106419052/LOC106353130/LOC106354188/LOC106401956/LOC106347463/LOC106348235/LOC106396558/LOC106405954/LOC106440815/LOC106451357/LOC106366…
GO:0005788	C	endoplasmic reticulum lumen	18/1765	98/55459	1.23182e-07	18	LOC106345733/LOC106402239/LOC106362348/LOC106383113/LOC106444974/LOC106389987/LOC106355046/LOC106362288/LOC106345946/LOC106445716/LOC106397530/LOC106385027/LOC106440815/LOC106362312/LOC106390575/LOC106345382/LOC106366724/LOC111215805
GO:0005773	C	vacuole	80/1765	1501/55459	0.000240776	80	LOC106348998/LOC106345733/LOC106348915/LOC106446703/LOC106347769/LOC106421089/LOC106346397/LOC106394816/LOC106421940/LOC106377382/LOC106391491/LOC106348442/LOC106381150/LOC106446691/LOC106346950/LOC106448380/LOC106440075/LOC106396908/LOC106382750/LOC106406019/LOC106452206/LOC111213409/LOC106390081/LOC106365945/LOC106368852/LOC106388417/LOC106368671/LOC111207269/LOC106381518/LOC106368033/LOC106388…
GO:0005783	C	endoplasmic reticulum	101/1765	2033/55459	0.000306714	101	LOC106377243/LOC106345733/LOC106391482/LOC106446703/LOC106348037/LOC106347769/LOC106423530/LOC106402239/LOC106398710/LOC106436445/LOC106425885/LOC106360989/LOC106396224/LOC106362348/LOC106361266/LOC106383113/LOC106438194/LOC106421940/LOC106453205/LOC106381150/LOC106446691/LOC106376261/LOC106452994/LOC106440962/LOC106372093/LOC106397470/LOC106448380/LOC106440075/LOC106382750/LOC106349119/LOC106390…
GO:0101031	C	chaperone complex	4/1765	7/55459	0.000946276	4	LOC106399369/LOC106429752/LOC106376116/LOC106402676
GO:0005618	C	cell wall	66/1765	1259/55459	0.00173617	66	LOC106377472/LOC106401239/LOC106351544/LOC106380873/LOC106396610/LOC106353095/LOC106346793/LOC106385334/LOC106452875/LOC106387580/LOC106389719/LOC106384930/LOC106406688/LOC111204203/LOC106389639/LOC106430600/LOC106346397/LOC106391891/LOC106391591/LOC106433728/LOC106404895/LOC106432649/LOC106397618/LOC106347965/LOC106349119/LOC106396217/LOC111213409/LOC111207269/LOC106389792/LOC111212400/LOC106354…
GO:0005947	C	mitochondrial alpha-ketoglutarate dehydrogenase complex	3/1765	6/55459	0.00749846	3	LOC106376446/LOC106347356/LOC106390153
GO:0033106	C	cis-Golgi network membrane	2/1765	2/55459	0.0102175	2	LOC106420290/LOC106433287
GO:0000839	C	Hrd1p ubiquitin ligase ERAD-L complex	3/1765	8/55459	0.0149519	3	LOC106360989/LOC106389944/LOC106347898
GO:0099503	C	secretory vesicle	19/1765	289/55459	0.0211092	19	LOC106435241/LOC106389388/LOC106354665/LOC106355046/LOC106345946/LOC106437008/LOC106400623/LOC106410977/LOC106429199/LOC106389644/LOC106441041/LOC106358043/LOC106385027/LOC106453017/LOC106358590/LOC106440815/LOC106345382/LOC106371532/LOC106366724
GO:0000421	C	autophagosome membrane	4/1765	19/55459	0.0219958	4	LOC106411232/LOC106401002/LOC106440434/LOC106420977
GO:0000326	C	protein storage vacuole	6/1765	45/55459	0.0227196	6	LOC106391491/LOC106368852/LOC106401010/LOC106451490/LOC106368548/LOC106398680
GO:0034663	C	endoplasmic reticulum chaperone complex	3/1765	10/55459	0.0242681	3	LOC106355046/LOC106345946/LOC106366724
GO:0005737	C	cytoplasm	206/1765	5498/55459	0.0472679	206	LOC106377472/LOC106362025/LOC106380811/LOC106401239/LOC106348998/LOC106351544/LOC106391482/LOC106387209/LOC106396657/LOC106354381/LOC106424702/LOC106348915/LOC106396610/LOC106402021/LOC106353095/LOC106346793/LOC106385334/LOC106385357/LOC106387580/LOC106452851/LOC106353438/LOC106450883/LOC106384930/LOC106406688/LOC106443275/LOC111204203/LOC106447112/LOC106415486/LOC106376035/LOC106430600/LOC106383…

## Sheet: DH12075_ovules_downregulated
GO_ID	GO_Group	Description	GeneRatio	BgRatio	adjusted p-value	Count	geneID
GO:0007018	P	microtubule-based movement	27/777	172/55459	8.01499e-18	27	LOC111211967/LOC106439962/LOC106366852/LOC106446924/LOC106451909/LOC106347695/LOC106349078/LOC106389325/LOC106377170/LOC106396498/LOC106369053/LOC106436594/LOC106427092/LOC106445745/LOC106366029/LOC106391456/LOC106427089/LOC106346903/LOC106410762/LOC106428461/LOC106390755/LOC106435110/LOC106368821/LOC106380892/LOC106389834/LOC106348295/LOC106410528
GO:0007049	P	cell cycle	32/777	394/55459	6.0656e-13	32	LOC111199204/LOC106418277/LOC106431141/LOC106399291/LOC106387810/LOC106413887/LOC111208183/LOC106366308/LOC106402978/LOC106448208/LOC106407659/LOC106412068/LOC106445214/LOC106369053/LOC106438519/LOC106359618/LOC106368745/LOC106366834/LOC106453149/LOC106407159/LOC106440107/LOC106427089/LOC106348211/LOC106433975/LOC106386810/LOC106401136/LOC106346903/LOC106352295/LOC106362361/LOC106411477/LOC106391…
GO:0051301	P	cell division	30/777	439/55459	2.44155e-10	30	LOC111199204/LOC106418277/LOC106431141/LOC106399291/LOC106387810/LOC106413887/LOC111208183/LOC106366308/LOC106402978/LOC106448208/LOC106407659/LOC106412068/LOC106445214/LOC106369053/LOC106438519/LOC106359618/LOC106368745/LOC106440107/LOC106427089/LOC106348211/LOC106433975/LOC106386810/LOC106401136/LOC106367766/LOC106346903/LOC106352295/LOC106411477/LOC106375035/LOC106394808/LOC106414082
GO:0000278	P	mitotic cell cycle	12/777	67/55459	1.80335e-08	12	LOC106399291/LOC106421170/LOC106375684/LOC106412068/LOC106445214/LOC106427538/LOC106366834/LOC106453149/LOC106389890/LOC106362361/LOC106392060/LOC106454612
GO:0044210	P	'de novo' CTP biosynthetic process	7/777	16/55459	1.01857e-07	7	LOC106377480/LOC106351473/LOC106452376/LOC106360762/LOC111210395/LOC106441209/LOC106440412
GO:0019856	P	pyrimidine nucleobase biosynthetic process	7/777	18/55459	2.55246e-07	7	LOC106377480/LOC106351473/LOC106452376/LOC106360762/LOC111210395/LOC106441209/LOC106440412
GO:0000226	P	microtubule cytoskeleton organization	12/777	98/55459	1.02797e-06	12	LOC106403012/LOC106402812/LOC106433990/LOC106421170/LOC106423862/LOC106375684/LOC106402978/LOC106427538/LOC106389890/LOC106387938/LOC106392060/LOC106454612
GO:0000911	P	cytokinesis by cell plate formation	9/777	65/55459	1.82248e-05	9	LOC106369307/LOC106416382/LOC106387810/LOC106439040/LOC106369053/LOC106427089/LOC106433975/LOC106386810/LOC106346903
GO:0006241	P	CTP biosynthetic process	7/777	34/55459	2.00686e-05	7	LOC106377480/LOC106351473/LOC106452376/LOC106360762/LOC111210395/LOC106441209/LOC106440412
GO:0007142	P	male meiosis II	5/777	12/55459	2.00686e-05	5	LOC106410420/LOC106451153/LOC106411009/LOC106426355/LOC106347176
GO:0009558	P	embryo sac cellularization	5/777	12/55459	2.00686e-05	5	LOC106416382/LOC106439040/LOC106369053/LOC106427089/LOC106346903
GO:0071577	P	zinc ion transmembrane transport	9/777	68/55459	2.2554e-05	9	LOC106416658/LOC106452371/LOC106412072/LOC106389849/LOC106389850/LOC106419842/LOC106415396/LOC111212519/LOC106418106
GO:0007346	P	regulation of mitotic cell cycle	8/777	54/55459	3.90274e-05	8	LOC106418277/LOC106413887/LOC111214073/LOC106385249/LOC106444015/LOC106390445/LOC106394646/LOC106348730
GO:0007017	P	microtubule-based process	9/777	83/55459	9.31474e-05	9	LOC106439466/LOC106451685/LOC106421170/LOC106375684/LOC106427538/LOC106389890/LOC106347246/LOC111203408/LOC106419324
GO:0035407	P	histone H3-T11 phosphorylation	3/777	3/55459	9.31474e-05	3	LOC106366834/LOC106453149/LOC106362361
GO:0072355	P	histone H3-T3 phosphorylation	3/777	3/55459	9.31474e-05	3	LOC106366834/LOC106453149/LOC106362361
GO:0006221	P	pyrimidine nucleotide biosynthetic process	7/777	45/55459	9.73275e-05	7	LOC106377480/LOC106351473/LOC106452376/LOC106360762/LOC111210395/LOC106441209/LOC106440412
GO:0016572	P	histone phosphorylation	3/777	4/55459	0.00032988	3	LOC111207167/LOC106421687/LOC106392060
GO:1904668	P	positive regulation of ubiquitin protein ligase activity	5/777	24/55459	0.000524862	5	LOC106431141/LOC111208183/LOC106438519/LOC106368745/LOC106411477
GO:0000914	P	phragmoplast assembly	3/777	5/55459	0.000721181	3	LOC106387810/LOC106433975/LOC106386810
GO:0007349	P	cellularization	3/777	5/55459	0.000721181	3	LOC106387810/LOC106433975/LOC106386810
GO:0010342	P	endosperm cellularization	3/777	5/55459	0.000721181	3	LOC106387810/LOC106433975/LOC106386810
GO:0010115	P	regulation of abscisic acid biosynthetic process	4/777	17/55459	0.00185646	4	BNAC02G35030D/LOC106382341/LOC106362089/LOC106396682
GO:0010245	P	radial microtubular system formation	3/777	7/55459	0.00212562	3	LOC106387810/LOC106433975/LOC106386810
GO:0045951	P	positive regulation of mitotic recombination	2/777	2/55459	0.00412042	2	LOC106348031/LOC106347948
GO:0006541	P	glutamine metabolic process	7/777	86/55459	0.00431097	7	LOC106377480/LOC106351473/LOC106452376/LOC106360762/LOC111210395/LOC106441209/LOC106440412
GO:0015755	P	fructose transmembrane transport	3/777	11/55459	0.00774945	3	LOC106432894/LOC106435807/LOC106354435
GO:0000086	P	G2/M transition of mitotic cell cycle	2/777	3/55459	0.00910183	2	LOC111207167/LOC106421687
GO:0010338	P	leaf formation	3/777	12/55459	0.00910183	3	LOC111212376/LOC106381310/LOC106381354
GO:0010466	P	negative regulation of peptidase activity	4/777	27/55459	0.00910183	4	LOC106390237/LOC106435413/LOC106421020/LOC106379229
GO:0015882	P	L-ascorbic acid transmembrane transport	2/777	3/55459	0.00910183	2	LOC106433712/LOC106434947
GO:0048826	P	cotyledon morphogenesis	3/777	12/55459	0.00910183	3	LOC111212376/LOC106381310/LOC106381354
GO:0007112	P	male meiosis cytokinesis	3/777	13/55459	0.010456	3	LOC106416382/LOC106439040/LOC106385249
GO:0005978	P	glycogen biosynthetic process	4/777	30/55459	0.0113317	4	LOC106451114/LOC106431467/LOC106366674/LOC106386102
GO:0010266	P	response to vitamin B1	2/777	4/55459	0.0151652	2	LOC106451520/LOC106451517
GO:0048236	P	plant-type sporogenesis	2/777	4/55459	0.0151652	2	LOC106399676/LOC106407726
GO:0009694	P	jasmonic acid metabolic process	5/777	57/55459	0.0158831	5	LOC106351453/LOC106449311/LOC106398052/LOC106417789/LOC106444596
GO:0045493	P	xylan catabolic process	4/777	34/55459	0.0159635	4	LOC106440394/LOC106353849/LOC106371119/LOC106400096
GO:0048825	P	cotyledon development	6/777	85/55459	0.0159635	6	LOC106360990/LOC106389945/LOC111212376/LOC106381310/LOC106381354/LOC106367766
GO:0046686	P	response to cadmium ion	22/777	764/55459	0.016941	22	LOC106352743/LOC106377480/LOC106406485/LOC106421170/LOC106453134/LOC106375684/LOC106362381/LOC106351473/LOC106348031/LOC106347948/LOC106452376/LOC106361259/LOC106353849/LOC106371119/LOC106380770/LOC106389890/LOC106371018/LOC106390566/LOC106427813/LOC106376645/LOC106425311/LOC106436705
GO:0005975	P	carbohydrate metabolic process	37/777	1559/55459	0.0181778	37	LOC106352743/LOC106395051/LOC106404792/LOC106368973/LOC106411064/LOC106451114/LOC106365511/LOC106388907/LOC106453127/LOC106440394/LOC106382835/LOC106353849/LOC106371119/LOC106415698/LOC106438447/LOC106426280/LOC106347938/LOC106451086/LOC106350952/LOC106409262/LOC106371018/LOC106414946/LOC106434695/LOC106437890/LOC106419470/LOC111211586/LOC106345760/LOC106437745/LOC106376363/LOC106446946/LOC106400…
GO:0007076	P	mitotic chromosome condensation	3/777	17/55459	0.0182335	3	LOC106399291/LOC106412068/LOC106445214
GO:0010358	P	leaf shaping	3/777	17/55459	0.0182335	3	LOC111212376/LOC106381310/LOC106381354
GO:0030261	P	chromosome condensation	3/777	17/55459	0.0182335	3	LOC106399291/LOC106412068/LOC106445214
GO:0045490	P	pectin catabolic process	12/777	309/55459	0.0182335	12	LOC106400938/LOC106407562/LOC106399430/LOC106403184/LOC106409262/LOC106347564/LOC106384926/LOC106436935/LOC111208330/LOC106353973/LOC106375788/LOC106419852
GO:0010315	P	auxin efflux	4/777	37/55459	0.019442	4	LOC111212376/LOC106381310/LOC106381354/LOC106354494
GO:0006007	P	glucose catabolic process	2/777	5/55459	0.0196746	2	LOC106453134/LOC106362381
GO:0009652	P	thigmotropism	2/777	5/55459	0.0196746	2	LOC106366308/LOC106359618
GO:0010028	P	xanthophyll cycle	2/777	5/55459	0.0196746	2	LOC106433712/LOC106434947
GO:0032465	P	regulation of cytokinesis	2/777	5/55459	0.0196746	2	LOC106392060/LOC106454612
GO:0035372	P	protein localization to microtubule	2/777	5/55459	0.0196746	2	LOC106366308/LOC106359618
GO:1904825	P	protein localization to microtubule plus-end	2/777	5/55459	0.0196746	2	LOC106366308/LOC106359618
GO:0030865	P	cortical cytoskeleton organization	3/777	19/55459	0.0226435	3	LOC106433990/LOC106366308/LOC106359618
GO:0061025	P	membrane fusion	6/777	95/55459	0.0226435	6	LOC106346324/LOC106385049/LOC106415202/LOC106362319/LOC106362318/LOC106362294
GO:0055085	P	transmembrane transport	47/777	2170/55459	0.0240527	47	LOC106416658/LOC106430848/LOC106433890/LOC111205561/LOC106432894/LOC106433712/LOC106410941/LOC106440583/LOC106452371/LOC106397790/LOC106397791/LOC106444636/LOC111212376/LOC106426267/LOC106412072/LOC106447511/LOC106411677/LOC106435807/LOC106389849/LOC106389850/LOC106426671/LOC106419842/LOC106381310/LOC106381354/LOC106434947/LOC106354435/LOC106434397/LOC111212519/LOC106353759/LOC106360654/LOC106401…
GO:0006169	P	adenosine salvage	2/777	6/55459	0.0268413	2	LOC106436024/LOC106372630
GO:0031110	P	regulation of microtubule polymerization or depolymerization	2/777	6/55459	0.0268413	2	LOC106366308/LOC106359618
GO:0044209	P	AMP salvage	2/777	6/55459	0.0268413	2	LOC106436024/LOC106372630
GO:0070192	P	chromosome organization involved in meiotic cell cycle	2/777	6/55459	0.0268413	2	LOC106399676/LOC106407726
GO:0009228	P	thiamine biosynthetic process	3/777	21/55459	0.0283679	3	LOC106451520/LOC106451517/LOC106371241
GO:0019252	P	starch biosynthetic process	5/777	70/55459	0.0284004	5	LOC106451114/LOC106437745/LOC106431467/LOC106366674/LOC106386102
GO:0031408	P	oxylipin biosynthetic process	5/777	71/55459	0.0299638	5	LOC106351453/LOC106449311/LOC106398052/LOC106417789/LOC106444596
GO:0009610	P	response to symbiotic fungus	3/777	22/55459	0.0314837	3	LOC106440767/LOC106414946/LOC106351238
GO:0006166	P	purine ribonucleoside salvage	2/777	7/55459	0.0336443	2	LOC106436024/LOC106372630
GO:0051639	P	actin filament network formation	2/777	7/55459	0.0336443	2	LOC106428167/LOC106365810
GO:0090627	P	plant epidermal cell differentiation	2/777	7/55459	0.0336443	2	LOC106360990/LOC106389945
GO:0048437	P	floral organ development	3/777	24/55459	0.0375704	3	LOC111215528/LOC106360759/LOC106395380
GO:0006879	P	cellular iron ion homeostasis	4/777	48/55459	0.0379683	4	LOC106360983/LOC106389928/LOC106383088/LOC106345607
GO:0060548	P	negative regulation of cell death	3/777	25/55459	0.0413479	3	LOC106426292/LOC106446081/LOC106429356
GO:0044262	P	cellular carbohydrate metabolic process	2/777	8/55459	0.0422527	2	LOC106453134/LOC106362381
GO:0048229	P	gametophyte development	3/777	26/55459	0.045289	3	LOC106369053/LOC106427089/LOC106346903
GO:0008152	P	metabolic process	26/777	1080/55459	0.0481971	26	LOC106352743/LOC106395051/LOC106368973/LOC106411064/LOC106365511/LOC106388907/LOC106440394/LOC106353849/LOC106371119/LOC106438447/LOC106426280/LOC106347938/LOC106451086/LOC106350952/LOC106453737/LOC106409262/LOC106434695/LOC106437890/LOC111211586/LOC106345760/LOC106431467/LOC106446946/LOC106400096/LOC106399587/LOC106375989/LOC106366674
GO:0008017	F	microtubule binding	43/777	340/55459	1.09074e-24	43	LOC111211967/LOC106439962/LOC106366852/LOC106402812/LOC106446924/LOC106451909/LOC106347695/LOC106387810/LOC106349078/LOC106389325/LOC106366308/LOC106423862/LOC106377170/LOC106396498/LOC106402978/LOC106369053/LOC106436594/LOC106427092/LOC106445745/LOC106359618/LOC106366029/LOC106391456/LOC106403069/LOC106427089/LOC106433975/LOC106386810/LOC106346903/LOC106410762/LOC106428461/LOC106390755/LOC106387…
GO:0003777	F	microtubule motor activity	27/777	172/55459	8.01499e-18	27	LOC111211967/LOC106439962/LOC106366852/LOC106446924/LOC106451909/LOC106347695/LOC106349078/LOC106389325/LOC106377170/LOC106396498/LOC106369053/LOC106436594/LOC106427092/LOC106445745/LOC106366029/LOC106391456/LOC106427089/LOC106346903/LOC106410762/LOC106428461/LOC106390755/LOC106435110/LOC106368821/LOC106380892/LOC106389834/LOC106348295/LOC106410528
GO:0003883	F	CTP synthase activity	7/777	16/55459	1.01857e-07	7	LOC106377480/LOC106351473/LOC106452376/LOC106360762/LOC111210395/LOC106441209/LOC106440412
GO:0003774	F	motor activity	15/777	161/55459	8.4695e-07	15	LOC106366852/LOC106446924/LOC106451909/LOC106349078/LOC106377170/LOC106396498/LOC106427092/LOC106445745/LOC106391456/LOC106410762/LOC106390755/LOC106435110/LOC106348295/LOC106419324/LOC106410528
GO:0030795	F	jasmonate O-methyltransferase activity	5/777	8/55459	1.85096e-06	5	LOC106351453/LOC106449311/LOC106398052/LOC106417789/LOC106444596
GO:0102078	F	methyl jasmonate methylesterase activity	5/777	8/55459	1.85096e-06	5	LOC106351453/LOC106449311/LOC106398052/LOC106417789/LOC106444596
GO:0000166	F	nucleotide binding	120/777	5270/55459	5.10358e-06	120	LOC106439466/LOC111211967/LOC106366183/LOC111207167/LOC106439962/LOC106377480/LOC106366852/LOC106436024/LOC106446924/LOC106416382/LOC106451909/LOC106347695/LOC106387810/LOC106451685/LOC106349078/LOC106389325/LOC106366123/LOC106421170/LOC106377170/LOC106396498/LOC106439040/LOC106375684/LOC106432426/LOC106421687/LOC106351473/LOC106348031/LOC106355024/LOC106382033/LOC106347948/LOC106369053/LOC106427…
GO:0005385	F	zinc ion transmembrane transporter activity	8/777	57/55459	5.54042e-05	8	LOC106416658/LOC106452371/LOC106412072/LOC106389849/LOC106389850/LOC106419842/LOC111212519/LOC106418106
GO:0035402	F	histone kinase activity (H3-T11 specific)	3/777	3/55459	9.31474e-05	3	LOC106366834/LOC106453149/LOC106362361
GO:0072354	F	histone kinase activity (H3-T3 specific)	3/777	3/55459	9.31474e-05	3	LOC106366834/LOC106453149/LOC106362361
GO:0046873	F	metal ion transmembrane transporter activity	9/777	97/55459	0.00029584	9	LOC106416658/LOC106452371/LOC106412072/LOC106389849/LOC106389850/LOC106419842/LOC111212519/LOC106345607/LOC106418106
GO:0097027	F	ubiquitin-protein transferase activator activity	5/777	24/55459	0.000524862	5	LOC106431141/LOC111208183/LOC106438519/LOC106368745/LOC106411477
GO:0010997	F	anaphase-promoting complex binding	5/777	26/55459	0.000721517	5	LOC106431141/LOC111208183/LOC106438519/LOC106368745/LOC106411477
GO:0005524	F	ATP binding	126/777	6309/55459	0.000748362	126	LOC106447457/LOC111211967/LOC106381751/LOC106427942/LOC106366183/LOC106403012/LOC111207167/LOC106439962/LOC106377480/LOC106366852/LOC106436024/LOC106446924/LOC106416382/LOC106451909/LOC106347695/LOC106387810/LOC106349078/LOC106389325/LOC111197726/LOC106377170/LOC106396498/LOC106439040/LOC106358182/LOC106432426/LOC106421687/LOC106351473/LOC106348031/LOC106355024/LOC106382033/LOC106347948/LOC106369…
GO:0016872	F	intramolecular lyase activity	4/777	14/55459	0.000860037	4	LOC106440667/LOC106419065/LOC106433979/LOC106412109
GO:0005200	F	structural constituent of cytoskeleton	8/777	103/55459	0.00235415	8	LOC106439466/LOC106451685/LOC106421170/LOC106375684/LOC106427538/LOC106389890/LOC106347246/LOC111203408
GO:0009044	F	xylan 1,4-beta-xylosidase activity	5/777	34/55459	0.00235415	5	LOC106440394/LOC106353849/LOC106371119/LOC106376363/LOC106400096
GO:0016887	F	ATPase activity	21/777	608/55459	0.00377103	21	LOC111211967/LOC106439962/LOC106347695/LOC106389325/LOC106369053/LOC106436594/LOC106433562/LOC106366029/LOC106444636/LOC106427089/LOC106427813/LOC106367261/LOC106376645/LOC106346903/LOC106415396/LOC106410857/LOC106401043/LOC106390481/LOC106428461/LOC106368821/LOC106404873
GO:0045430	F	chalcone isomerase activity	2/777	2/55459	0.00412042	2	LOC106440667/LOC106419065
GO:0004553	F	hydrolase activity, hydrolyzing O-glycosyl compounds	23/777	707/55459	0.00425661	23	LOC106395051/LOC106404792/LOC106368973/LOC106411064/LOC106451114/LOC106365511/LOC106388907/LOC106440394/LOC106382835/LOC106353849/LOC106371119/LOC106426280/LOC106347938/LOC106451086/LOC106350952/LOC106437890/LOC106419470/LOC111211586/LOC106345760/LOC106376363/LOC106446946/LOC106400096/LOC106399587
GO:0030570	F	pectate lyase activity	7/777	95/55459	0.00755856	7	LOC106403184/LOC106347564/LOC106436935/LOC111208330/LOC106353973/LOC106375788/LOC106419852
GO:0015229	F	L-ascorbic acid transmembrane transporter activity	2/777	3/55459	0.00910183	2	LOC106433712/LOC106434947
GO:0015616	F	DNA translocase activity	2/777	3/55459	0.00910183	2	LOC106348031/LOC106347948
GO:0019894	F	kinesin binding	2/777	3/55459	0.00910183	2	LOC106416382/LOC106439040
GO:0030414	F	peptidase inhibitor activity	4/777	27/55459	0.00910183	4	LOC106390237/LOC106435413/LOC106421020/LOC106379229
GO:0102567	F	phospholipase A2 activity (consuming 1,2-dipalmitoylphosphatidylcholine)	2/777	3/55459	0.00910183	2	LOC106451607/LOC106451605
GO:0102568	F	phospholipase A2 activity consuming 1,2-dioleoylphosphatidylethanolamine)	2/777	3/55459	0.00910183	2	LOC106451607/LOC106451605
GO:0019900	F	kinase binding	6/777	75/55459	0.0101407	6	LOC106436024/LOC111208183/LOC106438519/LOC106368745/LOC106411477/LOC106372630
GO:0005353	F	fructose transmembrane transporter activity	3/777	13/55459	0.010456	3	LOC106432894/LOC106435807/LOC106354435
GO:0005355	F	glucose transmembrane transporter activity	3/777	13/55459	0.010456	3	LOC106432894/LOC106435807/LOC106354435
GO:0016829	F	lyase activity	23/777	778/55459	0.0112414	23	LOC106451520/LOC106451517/LOC106402362/LOC106453127/LOC106415698/LOC106438447/LOC106403184/LOC106453737/LOC106409262/LOC106434695/LOC106347564/LOC106436935/LOC111208330/LOC106353973/LOC106375788/LOC106426031/LOC106349432/LOC106375989/LOC106419852/LOC106381060/LOC106361095/LOC106357570/LOC106438541
GO:0003838	F	sterol 24-C-methyltransferase activity	2/777	4/55459	0.0151652	2	LOC106431054/LOC106440921
GO:0008198	F	ferrous iron binding	4/777	33/55459	0.0151652	4	LOC106452020/LOC106360983/LOC106389928/LOC106383088
GO:0016830	F	carbon-carbon lyase activity	2/777	4/55459	0.0151652	2	LOC106451520/LOC106451517
GO:0046556	F	alpha-L-arabinofuranosidase activity	4/777	34/55459	0.0159635	4	LOC106440394/LOC106353849/LOC106371119/LOC106400096
GO:0008878	F	glucose-1-phosphate adenylyltransferase activity	3/777	16/55459	0.0166416	3	LOC106431467/LOC106366674/LOC106386102
GO:0008757	F	S-adenosylmethionine-dependent methyltransferase activity	7/777	120/55459	0.0182335	7	LOC106351453/LOC106449311/LOC106434512/LOC106398052/LOC106417789/LOC106444596/LOC106436705
GO:0005515	F	protein binding	95/777	5017/55459	0.0190781	95	LOC106377441/LOC106375521/LOC106397866/LOC106418277/LOC106431141/LOC111207167/LOC106369307/LOC106416382/LOC106354395/LOC106433990/LOC106413887/LOC106366123/LOC106360990/LOC111208183/LOC111197726/LOC106421170/LOC106440108/LOC106439040/LOC106358182/LOC106375684/LOC106432426/LOC106421687/LOC106439847/LOC106407659/LOC106355024/LOC106389945/LOC106382033/LOC106347497/LOC106427538/LOC106397790/LOC106397…
GO:0061634	F	alpha-D-xyloside xylohydrolase	2/777	5/55459	0.0196746	2	LOC106353849/LOC106371119
GO:0080176	F	xyloglucan 1,6-alpha-xylosidase activity	2/777	5/55459	0.0196746	2	LOC106353849/LOC106371119
GO:0042802	F	identical protein binding	11/777	281/55459	0.0226435	11	LOC106377480/LOC106351473/LOC106452376/LOC106360762/LOC106359859/LOC106438073/LOC106360759/LOC111210395/LOC106441209/LOC106440412/BNAC07G19940D
GO:0004001	F	adenosine kinase activity	2/777	6/55459	0.0268413	2	LOC106436024/LOC106372630
GO:0046537	F	2,3-bisphosphoglycerate-independent phosphoglycerate mutase activity	2/777	7/55459	0.0336443	2	LOC106453134/LOC106362381
GO:0052631	F	sphingolipid delta-8 desaturase activity	2/777	7/55459	0.0336443	2	LOC106406140/LOC106415511
GO:0061578	F	Lys63-specific deubiquitinase activity	2/777	7/55459	0.0336443	2	LOC106382701/LOC106382723
GO:0051010	F	microtubule plus-end binding	2/777	8/55459	0.0422527	2	LOC106366308/LOC106359618
GO:0005874	C	microtubule	33/777	378/55459	3.35473e-14	33	LOC106439466/LOC111211967/LOC106439962/LOC106366852/LOC106347695/LOC106387810/LOC106451685/LOC106349078/LOC106389325/LOC106421170/LOC106366308/LOC106375684/LOC106402978/LOC106369053/LOC106427538/LOC106436594/LOC106427092/LOC106359618/LOC106366029/LOC111214073/LOC106389890/LOC106427089/LOC106433975/LOC106386810/LOC106347246/LOC106346903/LOC106428461/LOC111203408/LOC106368821/LOC106403074/LOC106419…
GO:0009524	C	phragmoplast	22/777	181/55459	3.26532e-12	22	LOC106369307/LOC106416382/LOC106387810/LOC106366308/LOC106440108/LOC106439040/LOC106369053/LOC106359618/LOC106366834/LOC106453149/LOC106427089/LOC106385249/LOC106433975/LOC106386810/LOC106346903/LOC106362361/LOC106346324/LOC106385049/LOC106415202/LOC106362319/LOC106362318/LOC106362294
GO:0009506	C	plasmodesma	67/777	1758/55459	4.24003e-11	67	LOC111205477/LOC106439962/LOC106387810/LOC106366123/LOC111197726/LOC106421170/LOC106433222/LOC106453134/LOC106358182/LOC106375684/LOC106362381/LOC106355440/LOC106391955/LOC106427538/LOC106434512/LOC106366903/LOC106388907/LOC106431054/LOC106440921/LOC106353849/LOC106371119/LOC106367749/LOC106450616/LOC111212376/LOC106365138/LOC106418602/LOC106380770/LOC106389890/LOC106371018/LOC106439879/LOC106454…
GO:0005856	C	cytoskeleton	31/777	504/55459	1.38844e-09	31	LOC106439466/LOC106418277/LOC106369307/LOC106416382/LOC106387810/LOC106433990/LOC106451685/LOC106413887/LOC106421170/LOC106366308/LOC106439040/LOC106375684/LOC106402978/LOC106369053/LOC106427538/LOC106428167/LOC106359618/LOC106366834/LOC106453149/LOC111214073/LOC106365810/LOC106389890/LOC106427089/LOC106385249/LOC106433975/LOC106386810/LOC106347246/LOC106346903/LOC106362361/LOC111203408/LOC106419…
GO:0005871	C	kinesin complex	11/777	77/55459	8.4695e-07	11	LOC111211967/LOC106439962/LOC106347695/LOC106389325/LOC106369053/LOC106436594/LOC106366029/LOC106427089/LOC106346903/LOC106428461/LOC106368821
GO:0097268	C	cytoophidium	4/777	7/55459	5.54042e-05	4	LOC106360762/LOC111210395/LOC106441209/LOC106440412
GO:0005819	C	spindle	11/777	124/55459	6.33607e-05	11	LOC106418277/LOC106369307/LOC106387810/LOC106413887/LOC106366308/LOC106440108/LOC106359618/LOC106433975/LOC106386810/LOC106392060/LOC106403074
GO:0009504	C	cell plate	8/777	60/55459	7.68425e-05	8	LOC106403012/LOC106369307/LOC106346324/LOC106385049/LOC106415202/LOC106362319/LOC106362318/LOC106362294
GO:0033597	C	mitotic checkpoint complex	4/777	10/55459	0.000241086	4	LOC111208183/LOC106438519/LOC106368745/LOC106411477
GO:0045298	C	tubulin complex	4/777	15/55459	0.00113508	4	LOC106421170/LOC106375684/LOC106427538/LOC106389890
GO:0046658	C	anchored component of plasma membrane	12/777	220/55459	0.00177518	12	LOC106401841/LOC106388907/LOC111205308/LOC106365138/LOC106449601/LOC106345989/LOC106386082/LOC111202323/LOC106364874/LOC106424889/LOC106424869/LOC111214207
GO:0099503	C	secretory vesicle	13/777	289/55459	0.00510497	13	LOC106401841/LOC106433222/LOC106355440/LOC111205308/LOC106346728/LOC106427886/LOC106365138/LOC106449601/LOC106345989/LOC106427813/LOC106386082/LOC106411684/LOC106362378
GO:0009574	C	preprophase band	4/777	25/55459	0.00749691	4	LOC106387810/LOC106433975/LOC106386810/LOC106428200
GO:0009925	C	basal plasma membrane	3/777	11/55459	0.00774945	3	LOC111212376/LOC106381310/LOC106381354
GO:0042025	C	host cell nucleus	17/777	477/55459	0.00897786	17	LOC106407659/LOC111214324/LOC106393240/LOC106403196/LOC106348211/LOC106401136/LOC106397629/LOC106422810/LOC106403022/LOC106403021/LOC106437092/LOC106421538/LOC106354423/LOC111213687/LOC111207648/LOC106438736/LOC106424943
GO:0005618	C	cell wall	32/777	1259/55459	0.0151652	32	LOC106400938/LOC106395051/LOC111197726/LOC106366308/LOC106407562/LOC106427538/LOC106359618/LOC106353849/LOC106371119/LOC106367749/LOC106426280/LOC106427886/LOC106451086/LOC106399430/LOC106350952/LOC106358254/LOC106434695/LOC106439879/LOC106437890/LOC106384926/LOC106377257/LOC106376645/LOC106434397/LOC106434934/LOC106362378/LOC106434346/LOC106400096/LOC106348332/LOC106368498/LOC106452743/LOC106349…
GO:0005828	C	kinetochore microtubule	2/777	4/55459	0.0151652	2	LOC106418277/LOC106413887
GO:0045177	C	apical part of cell	3/777	15/55459	0.0151652	3	LOC111212376/LOC106381310/LOC106381354
GO:0000307	C	cyclin-dependent protein kinase holoenzyme complex	5/777	59/55459	0.0173884	5	LOC111207167/LOC106421687/LOC106407659/LOC106348211/LOC106401136
GO:0005737	C	cytoplasm	103/777	5498/55459	0.0181778	103	LOC106352743/LOC111199204/LOC106377441/LOC106368735/LOC106439466/LOC106375521/LOC106418277/LOC106351453/LOC106369307/LOC111197968/LOC106436024/LOC106416382/LOC106440767/LOC106387810/LOC106433990/LOC106451685/LOC106413887/LOC106366123/LOC111197726/LOC106421170/LOC106366308/LOC106438524/LOC106449311/LOC106453134/LOC106440108/LOC106439040/LOC106358182/LOC106406099/LOC106375684/LOC106402978/LOC106362…
GO:0051233	C	spindle midzone	2/777	6/55459	0.0268413	2	LOC106366308/LOC106359618
GO:0005886	C	plasma membrane	103/777	5647/55459	0.0314837	103	LOC111199204/LOC106368735/LOC106403012/LOC106430848/LOC106369307/LOC106436024/LOC106440767/LOC106433990/LOC106366123/LOC106401841/LOC111197726/LOC106421170/LOC106438524/LOC106453134/LOC106358182/LOC106406099/LOC106375684/LOC106410100/LOC106362381/LOC106382033/LOC106427538/LOC106434512/LOC106366903/LOC106447967/LOC106349593/LOC106375254/LOC111212376/LOC111205308/LOC106426280/LOC106427886/LOC106365…
GO:0005881	C	cytoplasmic microtubule	2/777	7/55459	0.0336443	2	LOC106366308/LOC106359618
GO:0032432	C	actin filament bundle	2/777	7/55459	0.0336443	2	LOC106428167/LOC106365810
GO:0031225	C	anchored component of membrane	10/777	264/55459	0.0374704	10	LOC106401841/LOC111205308/LOC106365138/LOC106449601/LOC106419470/LOC106345989/LOC106386082/LOC106382667/LOC111202323/LOC106416489
GO:0000775	C	chromosome, centromeric region	4/777	48/55459	0.0379683	4	LOC106418277/LOC106413887/LOC106375035/LOC106392060

## Sheet: Topas_ovules_upregulated
GO_ID	GO_Group	Description	GeneRatio	BgRatio	adjusted p-value	Count	geneID
GO:0009408	P	response to heat	58/813	313/55459	1.53842e-42	58	LOC106382934/LOC106351544/LOC106401239/LOC106377472/LOC106380811/LOC106353095/LOC106385334/BNAC07G36650D/LOC106354342/LOC106423530/LOC106354381/LOC106396657/BNAA03G58470D/LOC106450883/LOC106368579/LOC106387209/LOC106436445/LOC106390085/LOC106385357/LOC106402239/LOC106392335/LOC106389772/LOC106376035/LOC106396142/LOC106406688/LOC106346793/LOC106430600/LOC111202027/LOC106396610/LOC106387580/LOC1064…
GO:0006457	P	protein folding	51/813	367/55459	3.0505e-31	51	LOC106382934/LOC106376022/LOC106380811/LOC106390948/LOC106385334/LOC106423530/LOC106406567/LOC106452875/LOC111200369/LOC106436445/LOC106385357/LOC106380873/LOC106425834/LOC106368528/LOC106389639/LOC106437653/LOC106382101/LOC106347769/LOC106368780/LOC106376035/LOC106430600/LOC106390458/LOC106389719/LOC106444974/LOC106423897/LOC106419867/LOC106415486/LOC106436699/LOC106446727/LOC106418378/LOC106408…
GO:0051085	P	chaperone cofactor-dependent protein refolding	23/813	73/55459	3.6201e-22	23	LOC106382934/LOC106351544/LOC106401239/LOC106377472/LOC106353095/LOC106385334/LOC106396657/LOC106368780/LOC106376035/LOC106406688/LOC106346793/LOC106430600/LOC106396610/LOC106387580/LOC106415486/LOC106436699/LOC106364544/LOC106384930/LOC111198706/LOC106399810/LOC106389623/LOC106399369/LOC106429752
GO:0042026	P	protein refolding	26/813	107/55459	5.02481e-22	26	LOC106382934/LOC106351544/LOC106401239/LOC106377472/LOC106390948/LOC106353095/LOC106385334/LOC106406567/LOC106396657/LOC106368579/LOC106437653/LOC106382101/LOC106389772/LOC106376035/LOC106406688/LOC106346793/LOC106430600/LOC106390458/LOC106396610/LOC106387580/LOC106423897/LOC106415486/LOC106446727/LOC106384930/LOC111198706/LOC106389623
GO:0034620	P	cellular response to unfolded protein	17/813	40/55459	6.36526e-19	17	LOC106382934/LOC106351544/LOC106401239/LOC106377472/LOC106353095/LOC106385334/LOC106396657/LOC106376035/LOC106406688/LOC106346793/LOC106430600/LOC106396610/LOC106387580/LOC106415486/LOC106384930/LOC106438387/LOC106397539
GO:0071456	P	cellular response to hypoxia	32/813	254/55459	3.51904e-18	32	LOC106380811/LOC106391482/LOC106354342/LOC106423530/LOC106354381/LOC106387209/LOC106348944/LOC106436445/LOC106391444/LOC106440160/LOC106424070/LOC106433652/LOC111209871/LOC106433650/LOC106440816/LOC106407523/LOC106354245/LOC106440531/LOC106431816/LOC106376107/LOC106438387/LOC106452918/LOC106397539/LOC106361235/LOC106361070/LOC106354344/LOC106427439/LOC106361045/LOC106400623/LOC106445887/LOC106429…
GO:0006986	P	response to unfolded protein	15/813	36/55459	1.32451e-16	15	LOC106382934/LOC106351544/LOC106401239/LOC106377472/LOC106353095/LOC106385334/LOC106396657/LOC106376035/LOC106406688/LOC106346793/LOC106430600/LOC106396610/LOC106387580/LOC106415486/LOC106384930
GO:0010286	P	heat acclimation	15/813	91/55459	4.28375e-10	15	BNAC07G36650D/BNAA03G58470D/LOC106362025/LOC106453053/LOC106385357/LOC106402021/LOC106380873/LOC106389639/LOC106389719/LOC106419867/LOC106408479/LOC106438387/LOC106397539/LOC106443275/LOC106379450
GO:0009615	P	response to virus	13/813	74/55459	4.50248e-09	13	LOC106382934/LOC106351544/LOC106401239/LOC106377472/LOC106353095/LOC106385334/LOC106412054/LOC106406688/LOC106346793/LOC106430600/LOC106396610/LOC106387580/LOC106384930
GO:0009414	P	response to water deprivation	28/813	496/55459	1.23849e-07	28	LOC106376022/LOC106345733/LOC106450883/LOC106396224/LOC106380873/LOC106433309/LOC106412054/LOC106392335/LOC106389639/LOC106361838/LOC106396142/LOC106360936/LOC106398710/LOC106389719/LOC106376261/LOC106433287/LOC106361235/LOC106452782/LOC106440815/LOC111198107/LOC106427439/LOC106366080/LOC106400746/LOC106436892/LOC106345947/LOC106407646/LOC111213630/LOC106402048
GO:0051259	P	protein complex oligomerization	6/813	12/55459	4.83942e-07	6	LOC106380811/LOC106423530/LOC106436445/LOC106385357/LOC106419867/LOC106443275
GO:0009651	P	response to salt stress	33/813	718/55459	6.81442e-07	33	LOC106376022/LOC106380811/LOC106345733/LOC106423530/LOC106412061/LOC106450883/LOC106439029/LOC106436445/LOC106385357/LOC106380873/LOC106433309/LOC106416669/LOC106392335/LOC106389639/LOC106361838/LOC106396142/LOC106348307/LOC106389719/LOC106376261/LOC106452841/LOC106419867/LOC106432307/LOC106411452/LOC106411442/LOC106443275/LOC111215777/LOC106452782/LOC106440815/LOC106352539/LOC106401112/LOC106436…
GO:0042542	P	response to hydrogen peroxide	11/813	103/55459	1.92331e-05	11	LOC106380811/LOC106423530/LOC106436445/LOC106385357/LOC106419867/LOC106438387/LOC106397539/LOC106432307/LOC106409161/LOC106443275/LOC106429291
GO:0006458	P	'de novo' protein folding	6/813	21/55459	2.07751e-05	6	LOC106390948/LOC106437653/LOC106382101/LOC106390458/LOC106423897/LOC106446727
GO:0045041	P	protein import into mitochondrial intermembrane space	6/813	22/55459	2.69843e-05	6	LOC106390948/LOC106437653/LOC106382101/LOC106390458/LOC106423897/LOC106446727
GO:0010951	P	negative regulation of endopeptidase activity	11/813	109/55459	2.84795e-05	11	LOC106376833/LOC106376834/LOC106418590/LOC111207258/LOC106365032/LOC106365030/LOC106354264/LOC106417769/LOC106354205/LOC106430798/LOC106404622
GO:0010583	P	response to cyclopentenone	3/813	3/55459	0.000116923	3	LOC106433961/LOC106376628/LOC111202307
GO:0019310	P	inositol catabolic process	4/813	8/55459	0.000116923	4	LOC106447112/LOC106407713/LOC106445381/LOC106440879
GO:0043335	P	protein unfolding	4/813	8/55459	0.000116923	4	LOC106354342/LOC106354381/LOC106387209/LOC106354344
GO:0030968	P	endoplasmic reticulum unfolded protein response	7/813	48/55459	0.000217119	7	LOC106360989/LOC106438194/LOC106389944/LOC106347769/LOC106421940/LOC106431701/LOC106382750
GO:0051131	P	chaperone-mediated protein complex assembly	5/813	19/55459	0.000220614	5	LOC106362025/LOC106402021/LOC106380873/LOC106389639/LOC106389719
GO:0034605	P	cellular response to heat	7/813	52/55459	0.000348513	7	LOC106402239/LOC111202027/LOC106451905/LOC106438703/LOC106438387/LOC106397539/LOC106421573
GO:0046686	P	response to cadmium ion	28/813	764/55459	0.000380648	28	LOC106382934/LOC106376022/LOC106351544/LOC106443195/LOC106401239/LOC106377472/LOC106391482/LOC106353095/LOC106385334/LOC106346572/LOC111202235/LOC106433309/LOC106376035/LOC106430600/LOC106390458/LOC106420962/LOC106415486/LOC106353438/LOC106439986/LOC106446384/LOC106384930/LOC106399298/LOC111215777/LOC106440815/LOC106391840/LOC106381063/LOC111200417/LOC106365770
GO:0061408	P	positive regulation of transcription from RNA polymerase II promoter in response to heat stress	4/813	12/55459	0.000615765	4	LOC111202027/LOC106438703/LOC106438387/LOC106397539
GO:0046916	P	cellular transition metal ion homeostasis	3/813	5/55459	0.000821165	3	LOC106410702/LOC106410701/LOC106366199
GO:0055091	P	phospholipid homeostasis	3/813	5/55459	0.000821165	3	LOC106348944/LOC106440816/LOC106376015
GO:0070328	P	triglyceride homeostasis	3/813	5/55459	0.000821165	3	LOC106348944/LOC106440816/LOC106376015
GO:0043618	P	regulation of transcription from RNA polymerase II promoter in response to stress	4/813	14/55459	0.00106438	4	LOC111202027/LOC106438703/LOC106438387/LOC106397539
GO:0045727	P	positive regulation of translation	5/813	29/55459	0.00150884	5	LOC106354342/LOC106354381/LOC106387209/LOC106452841/LOC106354344
GO:0009409	P	response to cold	23/813	636/55459	0.0021287	23	LOC106376022/LOC106450883/LOC106388251/LOC106352817/LOC106439029/LOC106433309/LOC106416669/LOC106392335/LOC106401195/LOC106376035/LOC106396142/LOC106360936/LOC111213446/LOC106396217/LOC106452841/LOC106415486/LOC106440815/LOC111198107/LOC106400623/LOC106352539/LOC106452079/LOC106429199/LOC106402048
GO:0009737	P	response to abscisic acid	24/813	702/55459	0.00321865	24	LOC106345733/LOC106450883/LOC106412054/LOC106392335/LOC106361838/LOC106441358/LOC106396142/LOC106360936/LOC111213446/LOC106447690/LOC106433287/LOC106432307/LOC106349368/LOC106411452/LOC106411442/LOC106423644/LOC111215777/LOC111199187/LOC111198107/LOC106440202/LOC106396558/LOC106436892/LOC106345947/LOC106407646
GO:0055089	P	fatty acid homeostasis	3/813	8/55459	0.00369203	3	LOC106348944/LOC106440816/LOC106376015
GO:0000032	P	cell wall mannoprotein biosynthetic process	2/813	2/55459	0.00414573	2	LOC106391840/LOC106381063
GO:0012502	P	induction of programmed cell death	2/813	2/55459	0.00414573	2	LOC106396164/LOC106450708
GO:0046680	P	response to DDT	2/813	2/55459	0.00414573	2	LOC106391840/LOC106381063
GO:0098755	P	maintenance of seed dormancy by absisic acid	2/813	2/55459	0.00414573	2	LOC106406931/LOC106384051
GO:0009061	P	anaerobic respiration	3/813	9/55459	0.00468086	3	LOC106431816/BNAA06G13740D/BNAC05G15160D
GO:0070370	P	cellular heat acclimation	3/813	10/55459	0.00596345	3	LOC106348915/LOC106348998/LOC106361811
GO:0080037	P	negative regulation of cytokinin-activated signaling pathway	3/813	10/55459	0.00596345	3	LOC106392085/LOC106354847/LOC106445938
GO:0080187	P	floral organ senescence	3/813	10/55459	0.00596345	3	LOC106432307/LOC111209160/LOC106414087
GO:0010150	P	leaf senescence	10/813	180/55459	0.00597392	10	LOC106396217/LOC106354073/LOC106384025/LOC106433287/LOC106432307/LOC106411452/LOC106411442/LOC111209160/LOC106414087/LOC106402938
GO:0000302	P	response to reactive oxygen species	6/813	65/55459	0.00631558	6	LOC106380811/LOC106423530/LOC106436445/LOC106385357/LOC106419867/LOC106443275
GO:0009617	P	response to bacterium	10/813	182/55459	0.00631558	10	LOC106351544/LOC106401239/LOC106377472/LOC106353095/LOC106406355/LOC106361173/LOC106410653/LOC106349150/LOC106436256/LOC106436892
GO:0061077	P	chaperone-mediated protein folding	5/813	43/55459	0.00651365	5	LOC106348915/LOC106348998/LOC106361811/LOC106390085/LOC106372093
GO:0090332	P	stomatal closure	4/813	26/55459	0.00817835	4	LOC106380873/LOC106389639/LOC106389719/LOC106438107
GO:0019538	P	protein metabolic process	6/813	71/55459	0.00918958	6	LOC106354342/LOC106354381/LOC106368579/LOC106387209/LOC106389772/LOC106354344
GO:0002221	P	pattern recognition receptor signaling pathway	4/813	29/55459	0.0113112	4	LOC106446703/LOC106381150/LOC106446691/LOC106444974
GO:0031930	P	mitochondria-nucleus signaling pathway	3/813	13/55459	0.0113112	3	LOC106391482/LOC106388251/LOC106352817
GO:0006833	P	water transport	6/813	77/55459	0.0131135	6	LOC106396224/LOC106438111/LOC106398710/LOC106451490/LOC106367143/LOC106401010
GO:0080163	P	regulation of protein serine/threonine phosphatase activity	3/813	14/55459	0.0135406	3	LOC106447667/LOC111215116/LOC106402367
GO:0009266	P	response to temperature stimulus	4/813	32/55459	0.0143171	4	LOC106351544/LOC106401239/LOC106377472/LOC106353095
GO:0010365	P	positive regulation of ethylene biosynthetic process	2/813	4/55459	0.0143171	2	LOC111198575/LOC111197700
GO:0033591	P	response to L-ascorbic acid	2/813	4/55459	0.0143171	2	LOC106391840/LOC106381063
GO:0070813	P	hydrogen sulfide metabolic process	2/813	4/55459	0.0143171	2	LOC106360391/LOC106377307
GO:0080027	P	response to herbivore	4/813	32/55459	0.0143171	4	LOC106406355/LOC106361173/LOC106410653/LOC106385578
GO:1902348	P	cellular response to strigolactone	2/813	4/55459	0.0143171	2	LOC111213210/LOC106445297
GO:1904277	P	negative regulation of wax biosynthetic process	2/813	4/55459	0.0143171	2	LOC106366080/LOC106400746
GO:0016554	P	cytidine to uridine editing	5/813	56/55459	0.0154513	5	LOC106367002/LOC106365932/LOC106388931/LOC106404738/LOC106421196
GO:0009753	P	response to jasmonic acid	11/813	260/55459	0.0193776	11	LOC106406355/LOC106346950/LOC106441358/LOC106360936/LOC106361173/LOC106396217/LOC106410653/LOC106385578/LOC106349150/LOC111215777/LOC111198107
GO:0045333	P	cellular respiration	2/813	5/55459	0.021313	2	LOC106388251/LOC106352817
GO:0071494	P	cellular response to UV-C	2/813	5/55459	0.021313	2	LOC106367415/LOC106367419
GO:0080151	P	positive regulation of salicylic acid mediated signaling pathway	2/813	5/55459	0.021313	2	LOC106346950/LOC106380585
GO:1901183	P	positive regulation of camalexin biosynthetic process	2/813	5/55459	0.021313	2	LOC106409348/LOC106376087
GO:0010597	P	green leaf volatile biosynthetic process	3/813	18/55459	0.0220052	3	LOC106406355/LOC106361173/LOC106410653
GO:0019762	P	glucosinolate catabolic process	5/813	63/55459	0.0231573	5	LOC106345733/LOC106412061/LOC106390210/LOC106391815/LOC106428974
GO:0050821	P	protein stabilization	4/813	39/55459	0.0244574	4	LOC106380873/LOC106389639/LOC106389719/LOC106440531
GO:0071398	P	cellular response to fatty acid	3/813	20/55459	0.0284245	3	LOC106397796/LOC106412394/LOC106412278
GO:0006788	P	heme oxidation	2/813	6/55459	0.0290921	2	LOC106367415/LOC106367419
GO:1903426	P	regulation of reactive oxygen species biosynthetic process	2/813	6/55459	0.0290921	2	LOC106396908/LOC106439680
GO:0009687	P	abscisic acid metabolic process	3/813	21/55459	0.031642	3	LOC106345733/LOC106361235/LOC106427439
GO:0034440	P	lipid oxidation	3/813	21/55459	0.031642	3	LOC106406355/LOC106361173/LOC106410653
GO:0005985	P	sucrose metabolic process	5/813	70/55459	0.033781	5	LOC106407297/LOC106348525/LOC106345241/LOC106365510/LOC106436892
GO:0006952	P	defense response	30/813	1202/55459	0.0344429	30	LOC106376324/LOC106446703/LOC106381150/LOC106446691/LOC106380873/LOC106397796/LOC106412394/LOC106346950/LOC106389639/LOC106388481/LOC106389719/LOC106440531/LOC106388417/LOC106390210/LOC106391815/LOC106412278/LOC106349368/LOC106361070/LOC106349150/LOC111201514/LOC106361045/LOC106380585/LOC111210253/LOC106445129/LOC111200417/LOC106440980/LOC106374540/BNAC08G06500D/LOC106396329/LOC106450828
GO:0000077	P	DNA damage checkpoint	2/813	7/55459	0.0352524	2	LOC106351733/LOC111207718
GO:0010075	P	regulation of meristem growth	4/813	45/55459	0.0352524	4	LOC106376022/LOC106440815/LOC106367415/LOC106367419
GO:0010623	P	programmed cell death involved in cell development	2/813	7/55459	0.0352524	2	LOC106388481/LOC106388417
GO:2000762	P	regulation of phenylpropanoid metabolic process	3/813	22/55459	0.0352524	3	LOC106392085/LOC106354847/LOC106445938
GO:0042753	P	positive regulation of circadian rhythm	3/813	23/55459	0.0361147	3	LOC111215777/LOC111207604/LOC106438362
GO:0055088	P	lipid homeostasis	3/813	23/55459	0.0361147	3	LOC106348944/LOC106440816/LOC106376015
GO:0009636	P	response to toxic substance	6/813	105/55459	0.0366379	6	LOC106433309/LOC106346950/LOC106447277/LOC106353438/LOC106399298/LOC106411628
GO:0010214	P	seed coat development	4/813	49/55459	0.0445076	4	LOC106349111/LOC106410940/LOC106360292/LOC106417501
GO:0010120	P	camalexin biosynthetic process	3/813	26/55459	0.0483261	3	LOC106453017/LOC106409348/LOC106376087
GO:0051082	F	unfolded protein binding	51/813	293/55459	4.84155e-36	51	LOC106382934/LOC106376022/LOC106351544/LOC106401239/LOC106377472/LOC106380811/LOC106390948/LOC106353095/LOC106385334/LOC106423530/LOC106452875/LOC106396657/LOC111200369/LOC106436445/LOC106385357/LOC106380873/LOC106368528/LOC106389639/LOC106437653/LOC106382101/LOC106347769/LOC106368780/LOC106376035/LOC106406688/LOC106346793/LOC106430600/LOC106390458/LOC106396610/LOC106389719/LOC106387580/LOC106444…
GO:0051787	F	misfolded protein binding	17/813	46/55459	8.67375e-18	17	LOC106382934/LOC106351544/LOC106401239/LOC106377472/LOC106353095/LOC106385334/LOC106396657/LOC106360989/LOC106389944/LOC106376035/LOC106406688/LOC106346793/LOC106430600/LOC106396610/LOC106387580/LOC106415486/LOC106384930
GO:0031072	F	heat shock protein binding	18/813	65/55459	2.21597e-16	18	LOC106382934/LOC106351544/LOC106401239/LOC106377472/LOC106353095/LOC106385334/LOC106396657/LOC106376035/LOC106406688/LOC106346793/LOC106430600/LOC106396610/LOC106387580/LOC106415486/LOC106384930/LOC111198706/LOC106389623/LOC106348964
GO:0042623	F	ATPase activity, coupled	15/813	38/55459	2.93054e-16	15	LOC106382934/LOC106351544/LOC106401239/LOC106377472/LOC106353095/LOC106385334/LOC106396657/LOC106376035/LOC106406688/LOC106346793/LOC106430600/LOC106396610/LOC106387580/LOC106415486/LOC106384930
GO:0044183	F	protein folding chaperone	17/813	57/55459	3.97211e-16	17	LOC106382934/LOC106351544/LOC106401239/LOC106377472/LOC106353095/LOC106385334/LOC106396657/LOC106390085/LOC106376035/LOC106406688/LOC106346793/LOC106430600/LOC106396610/LOC106387580/LOC106415486/LOC106384930/LOC106372093
GO:0051087	F	chaperone binding	12/813	63/55459	8.51361e-09	12	LOC106368780/LOC106420455/LOC106436699/LOC106408479/LOC106364544/LOC106399810/LOC106399369/LOC106429752/BNAA03G09910D/LOC106396164/LOC106450708/LOC106440898
GO:0004866	F	endopeptidase inhibitor activity	11/813	56/55459	3.34891e-08	11	LOC106376833/LOC106376834/LOC106418590/LOC111207258/LOC106365032/LOC106365030/LOC106354264/LOC106417769/LOC106354205/LOC106430798/LOC106404622
GO:0051879	F	Hsp90 protein binding	6/813	21/55459	2.07751e-05	6	LOC106362025/LOC106402021/LOC106420455/LOC106399369/LOC106429752/BNAA03G09910D
GO:0050113	F	inositol oxygenase activity	4/813	8/55459	0.000116923	4	LOC106447112/LOC106407713/LOC106445381/LOC106440879
GO:0043621	F	protein self-association	11/813	137/55459	0.000217119	11	LOC106380811/LOC106423530/LOC106436445/LOC106385357/LOC106419867/LOC106443275/LOC111207936/LOC111207937/LOC106450724/LOC106450529/LOC106402676
GO:0046914	F	transition metal ion binding	4/813	11/55459	0.000427557	4	LOC106425834/LOC106410702/LOC106410701/LOC106366199
GO:0042171	F	lysophosphatidic acid acyltransferase activity	3/813	5/55459	0.000821165	3	LOC106348944/LOC106440816/LOC106376015
GO:0047216	F	inositol 3-alpha-galactosyltransferase activity	4/813	18/55459	0.00276028	4	LOC106450883/LOC106392335/LOC106396142/LOC106436392
GO:0015075	F	ion transmembrane transporter activity	2/813	2/55459	0.00414573	2	LOC106360936/LOC111198107
GO:0015271	F	outward rectifier potassium channel activity	2/813	2/55459	0.00414573	2	LOC106360936/LOC111198107
GO:0044548	F	S100 protein binding	2/813	2/55459	0.00414573	2	LOC106397079/LOC106367366
GO:0043565	F	sequence-specific DNA binding	34/813	1203/55459	0.00488537	34	LOC106412054/LOC106360292/LOC111202027/LOC106438703/LOC106369808/LOC106345272/LOC106438387/LOC106397539/LOC106432307/LOC106349150/LOC106423644/LOC111215777/LOC106352874/LOC111215000/LOC106382768/LOC106382769/LOC106415947/LOC106382896/LOC111210596/LOC106427207/LOC106421836/LOC106396002/LOC106445511/LOC106376933/LOC106431681/LOC106440079/LOC106437496/LOC106405107/LOC106395029/LOC106374738/LOC106440…
GO:0008113	F	peptide-methionine (S)-S-oxide reductase activity	4/813	22/55459	0.00497215	4	LOC106361729/LOC106411226/LOC106429326/LOC106405877
GO:0016887	F	ATPase activity	21/813	608/55459	0.00567409	21	LOC106382934/LOC106376022/LOC106351544/LOC106401239/LOC106377472/LOC106353095/LOC106385334/LOC106396657/LOC106376035/LOC106406688/LOC106346793/LOC106430600/LOC106396610/LOC106387580/LOC106415486/LOC106384930/LOC111204203/LOC106419052/LOC106440815/LOC106396558/LOC106401112
GO:0016157	F	sucrose synthase activity	4/813	25/55459	0.00717133	4	LOC106407297/LOC106348525/LOC106345241/LOC106365510
GO:0015250	F	water channel activity	6/813	69/55459	0.00817835	6	LOC106396224/LOC106438111/LOC106398710/LOC106451490/LOC106367143/LOC106401010
GO:0030628	F	pre-mRNA 3'-splice site binding	3/813	12/55459	0.00918958	3	LOC106358031/LOC106453449/LOC106446239
GO:0016165	F	linoleate 13S-lipoxygenase activity	3/813	14/55459	0.0135406	3	LOC106406355/LOC106361173/LOC106410653
GO:0015267	F	channel activity	8/813	138/55459	0.013585	8	LOC106396224/LOC106438111/LOC106398710/LOC106349332/LOC106451490/LOC106367143/LOC106401010/LOC106441064
GO:0004623	F	phospholipase A2 activity	3/813	15/55459	0.0143171	3	LOC106348944/LOC106440816/LOC106376015
GO:0047951	F	glutathione thiolesterase activity	2/813	4/55459	0.0143171	2	LOC106360391/LOC106377307
GO:0050313	F	sulfur dioxygenase activity	2/813	4/55459	0.0143171	2	LOC106360391/LOC106377307
GO:0052638	F	indole-3-butyrate beta-glucosyltransferase activity	2/813	4/55459	0.0143171	2	LOC106437718/LOC106387993
GO:0070678	F	preprotein binding	2/813	4/55459	0.0143171	2	LOC106362025/LOC106402021
GO:0102118	F	gibberellin A4 carboxyl methyltransferase activity	2/813	4/55459	0.0143171	2	LOC106387431/LOC111213297
GO:0003841	F	1-acylglycerol-3-phosphate O-acyltransferase activity	3/813	17/55459	0.0198904	3	LOC106348944/LOC106440816/LOC106376015
GO:0010279	F	indole-3-acetic acid amido synthetase activity	3/813	17/55459	0.0198904	3	LOC106409348/LOC106346022/LOC106376087
GO:0004476	F	mannose-6-phosphate isomerase activity	2/813	5/55459	0.021313	2	LOC106391840/LOC106381063
GO:0031625	F	ubiquitin protein ligase binding	6/813	89/55459	0.021313	6	LOC106351544/LOC106401239/LOC106377472/LOC106353095/LOC106397079/LOC106367366
GO:0000978	F	RNA polymerase II cis-regulatory region sequence-specific DNA binding	4/813	39/55459	0.0244574	4	LOC111202027/LOC106438703/LOC106438387/LOC106397539
GO:0010427	F	abscisic acid binding	3/813	20/55459	0.0284245	3	LOC106447667/LOC111215116/LOC106402367
GO:0000386	F	second spliceosomal transesterification activity	2/813	7/55459	0.0352524	2	LOC106453449/LOC106446239
GO:0008309	F	double-stranded DNA exodeoxyribonuclease activity	2/813	7/55459	0.0352524	2	LOC111209160/LOC106414087
GO:0010341	F	gibberellin carboxyl-O-methyltransferase activity	2/813	7/55459	0.0352524	2	LOC106387431/LOC111213297
GO:0018708	F	thiol S-methyltransferase activity	2/813	7/55459	0.0352524	2	LOC106390210/LOC106391815
GO:0033743	F	peptide-methionine (R)-S-oxide reductase activity	2/813	7/55459	0.0352524	2	LOC106386174/LOC106347895
GO:0102360	F	daphnetin 3-O-glucosyltransferase activity	2/813	7/55459	0.0352524	2	LOC106361070/LOC106361045
GO:0102425	F	myricetin 3-O-glucosyltransferase activity	2/813	7/55459	0.0352524	2	LOC106361070/LOC106361045
GO:0016702	F	oxidoreductase activity, acting on single donors with incorporation of molecular oxygen, incorporation of two atoms of oxygen	5/813	75/55459	0.0391978	5	LOC106406355/LOC106361173/LOC106431816/LOC106410653/LOC106446021
GO:0080043	F	quercetin 3-O-glucosyltransferase activity	5/813	78/55459	0.044904	5	LOC106437718/LOC106387993/LOC106361070/LOC106432224/LOC106361045
GO:0016298	F	lipase activity	6/813	113/55459	0.0495293	6	LOC106348944/LOC106440816/LOC106353702/LOC106406770/LOC106376015/LOC106396983
GO:0005788	C	endoplasmic reticulum lumen	8/813	98/55459	0.00246502	8	LOC106376022/LOC106345733/LOC106389987/LOC106402239/LOC106440160/LOC106444974/LOC106440815/LOC111215805
GO:0101031	C	chaperone complex	3/813	7/55459	0.00249207	3	LOC106399369/LOC106429752/LOC106402676
GO:0005739	C	mitochondrion	63/813	2796/55459	0.00838798	63	LOC106382934/LOC106376022/LOC106351544/LOC106443195/LOC106401239/LOC106377472/LOC106390948/LOC106391482/LOC106353095/LOC106385334/LOC106346572/LOC111202235/LOC106452875/LOC106388251/LOC106352817/LOC106439029/LOC106368579/LOC106380873/LOC106416669/LOC106346950/LOC106389639/LOC106437653/LOC106382101/LOC106389772/LOC106347769/LOC106376035/LOC106430600/LOC106390458/LOC106389719/LOC106422820/LOC106423…
GO:0009570	C	chloroplast stroma	36/813	1367/55459	0.00929668	36	LOC106390948/LOC106354342/LOC106451406/LOC106354381/LOC106452875/LOC106368579/LOC106387209/LOC106406355/LOC106346950/LOC106437653/LOC106382101/LOC106389772/LOC106401195/LOC106376035/LOC106453252/LOC106361173/LOC111213446/LOC106396217/LOC106423897/LOC106410653/LOC106415486/LOC106353438/LOC106446727/LOC106427971/LOC106374937/LOC106397577/LOC106409161/LOC106382386/LOC106385578/LOC106367002/LOC106354…
GO:0042025	C	host cell nucleus	17/813	477/55459	0.0113112	17	LOC111202027/LOC106438703/LOC106438387/LOC106397539/LOC106351733/LOC111207718/LOC106382768/LOC106382769/LOC111210596/LOC106427207/LOC106421836/LOC106396002/LOC106445511/LOC106376933/LOC106431681/LOC106440079/LOC106437496
GO:0005737	C	cytoplasm	106/813	5498/55459	0.0225581	106	LOC106382934/LOC106351544/LOC106401239/LOC106348915/LOC106377472/LOC106452851/LOC106380811/LOC106348998/LOC106391482/LOC106353095/LOC106385334/LOC106354342/LOC106354381/LOC106396657/LOC106447112/LOC106362025/LOC106450883/LOC106368579/LOC106361811/LOC106387209/LOC106348944/LOC106385357/LOC106402021/LOC106406355/LOC106352938/LOC106346950/LOC106392335/LOC106432649/LOC106389772/LOC106376035/LOC106396…
GO:0005618	C	cell wall	31/813	1259/55459	0.0352524	31	LOC106382934/LOC106351544/LOC106401239/LOC106377472/LOC106353095/LOC106385334/LOC106452875/LOC106380873/LOC106346397/LOC106389639/LOC106432649/LOC106406688/LOC106346793/LOC106430600/LOC106396610/LOC106389719/LOC106387580/LOC106397618/LOC106396217/LOC106433728/LOC111212400/LOC106427971/LOC106362760/LOC106384930/LOC106397577/LOC106401010/LOC111204203/LOC106446060/LOC106400623/LOC111213409/LOC106429…
GO:0005783	C	endoplasmic reticulum	45/813	2033/55459	0.0363649	45	LOC106377243/LOC106376022/LOC106348037/LOC106391482/LOC106345733/LOC106423530/LOC106446703/LOC106389987/LOC106396224/LOC106436445/LOC106390085/LOC106381150/LOC106446691/LOC106433309/LOC106360989/LOC106438194/LOC106402239/LOC106440160/LOC106428938/LOC106389944/LOC106388481/LOC106347769/LOC106398710/LOC106388417/LOC106444974/LOC106376261/LOC106367143/LOC106384719/LOC106421940/LOC106372093/LOC106425…
GO:0005773	C	vacuole	35/813	1501/55459	0.0422409	35	LOC106376022/LOC106371877/LOC106348915/LOC106348998/LOC106345733/LOC106446703/LOC106421089/LOC106381150/LOC106446691/LOC106346397/LOC106346950/LOC106388481/LOC106394816/LOC106441358/LOC106347769/LOC106388417/LOC106442725/LOC106396908/LOC106447690/LOC106402879/LOC106348442/LOC111212400/LOC106362760/LOC106381518/LOC106451490/LOC106367143/LOC106401010/LOC106421940/LOC106440815/LOC106370966/LOC106431…
GO:0000839	C	Hrd1p ubiquitin ligase ERAD-L complex	2/813	8/55459	0.0441161	2	LOC106360989/LOC106389944

## Sheet: Topas_ovules_downregulated
GO_ID	GO_Group	Description	GeneRatio	BgRatio	adjusted p-value	Count	geneID
GO:0000278	P	mitotic cell cycle	9/446	67/55459	3.31499e-06	9	LOC106375684/LOC106399291/LOC106421170/LOC111200975/LOC106389890/LOC106398587/LOC106445214/LOC106412068/LOC106392060
GO:0000226	P	microtubule cytoskeleton organization	9/446	98/55459	4.01563e-05	9	LOC106433990/LOC106375684/LOC106435562/LOC106421170/LOC111200975/LOC106389890/LOC106398587/LOC106403012/LOC106392060
GO:0007142	P	male meiosis II	4/446	12/55459	0.000437711	4	LOC106359389/LOC106352036/LOC106426355/LOC106411009
GO:0005978	P	glycogen biosynthetic process	5/446	30/55459	0.00052628	5	LOC106349507/LOC111212846/LOC106431467/LOC106410767/LOC106366674
GO:0005980	P	glycogen catabolic process	3/446	5/55459	0.00052628	3	LOC106352743/LOC106347565/LOC106371101
GO:0007017	P	microtubule-based process	7/446	83/55459	0.00052628	7	LOC106439466/LOC106375684/BNAA03G07910D/LOC106421170/LOC111200975/LOC106389890/BNAA02G04700D
GO:0007018	P	microtubule-based movement	9/446	172/55459	0.000721976	9	LOC106389325/LOC111211967/LOC106368687/LOC106436594/LOC106349078/LOC106410762/LOC106439962/LOC106354200/LOC106348295
GO:0010952	P	positive regulation of peptidase activity	2/446	2/55459	0.00215576	2	LOC106389112/LOC106390477
GO:0016031	P	tRNA import into mitochondrion	2/446	2/55459	0.00215576	2	LOC106348488/LOC106348487
GO:0019265	P	glycine biosynthetic process, by transamination of glyoxylate	2/446	2/55459	0.00215576	2	LOC106439758/LOC106410465
GO:0008152	P	metabolic process	21/446	1080/55459	0.0066044	21	LOC106352743/LOC106411064/LOC106440394/LOC106350952/LOC106365511/LOC106353849/LOC106371119/LOC106420486/LOC106347565/LOC106371101/LOC111212846/LOC106431467/LOC106348147/LOC106366011/LOC106397493/LOC106419855/LOC106388907/LOC111215195/LOC106395051/LOC106366674/LOC106376027
GO:0009308	P	amine metabolic process	3/446	15/55459	0.0066044	3	LOC106396627/LOC106428169/LOC106377306
GO:0019252	P	starch biosynthetic process	5/446	70/55459	0.0074416	5	LOC106349507/LOC111212846/LOC106431467/LOC106410767/LOC106366674
GO:0007076	P	mitotic chromosome condensation	3/446	17/55459	0.00856994	3	LOC106399291/LOC106445214/LOC106412068
GO:0030261	P	chromosome condensation	3/446	17/55459	0.00856994	3	LOC106399291/LOC106445214/LOC106412068
GO:0010266	P	response to vitamin B1	2/446	4/55459	0.00863793	2	LOC106451517/LOC106451520
GO:0009228	P	thiamine biosynthetic process	3/446	21/55459	0.0133207	3	LOC106451517/LOC106451520/LOC106371241
GO:0009409	P	response to cold	14/446	636/55459	0.0150028	14	LOC106371241/LOC106451152/LOC106396414/LOC106347175/LOC106372504/LOC106447355/LOC106439274/LOC106441071/LOC106433816/LOC106435413/LOC106453134/LOC106352625/LOC106348621/LOC106348623
GO:0005975	P	carbohydrate metabolic process	25/446	1559/55459	0.0193707	25	LOC106352743/LOC106382835/LOC106411064/LOC106402566/LOC106420487/LOC106414946/LOC106440394/LOC106347974/LOC106350952/LOC106365511/LOC106353849/LOC106371119/LOC106420486/LOC106347565/LOC106371101/LOC106348147/BNAC05G15860D/LOC106366011/LOC106397493/LOC106419855/LOC106388907/LOC111215195/LOC106395051/BNAA05G19810D/LOC106376027
GO:0051321	P	meiotic cell cycle	5/446	96/55459	0.0207345	5	LOC106391934/LOC106398587/LOC106359389/LOC106382139/LOC106381764
GO:0006542	P	glutamine biosynthetic process	3/446	27/55459	0.023335	3	LOC106423699/LOC106354452/LOC106354451
GO:1902609	P	(R)-2-hydroxy-alpha-linolenic acid biosynthetic process	2/446	7/55459	0.023335	2	LOC106451152/LOC106347175
GO:0009229	P	thiamine diphosphate biosynthetic process	2/446	9/55459	0.0364371	2	LOC106451517/LOC106451520
GO:0009611	P	response to wounding	9/446	349/55459	0.0364371	9	LOC106449311/LOC106436996/LOC106350952/LOC106351453/LOC106417789/LOC106396469/LOC106352625/LOC106348621/LOC106348623
GO:0009827	P	plant-type cell wall modification	3/446	33/55459	0.0366465	3	LOC106411303/LOC106366102/LOC106347791
GO:0045493	P	xylan catabolic process	3/446	34/55459	0.0379864	3	LOC106440394/LOC106353849/LOC106371119
GO:0031408	P	oxylipin biosynthetic process	4/446	71/55459	0.0381448	4	LOC106449311/LOC106351453/LOC106417789/LOC106376623
GO:0031407	P	oxylipin metabolic process	2/446	10/55459	0.039837	2	LOC106451152/LOC106347175
GO:0010315	P	auxin efflux	3/446	37/55459	0.045472	3	LOC106354288/LOC111212376/LOC106354494
GO:0010118	P	stomatal movement	4/446	78/55459	0.0481548	4	LOC106451152/LOC106347175/LOC106396469/LOC106453134
GO:0042127	P	regulation of cell population proliferation	3/446	39/55459	0.0490783	3	LOC106432465/LOC106353490/LOC106356803
GO:0006809	P	nitric oxide biosynthetic process	2/446	12/55459	0.0494515	2	LOC106396627/LOC106377306
GO:0010338	P	leaf formation	2/446	12/55459	0.0494515	2	LOC106354288/LOC111212376
GO:0048826	P	cotyledon morphogenesis	2/446	12/55459	0.0494515	2	LOC106354288/LOC111212376
GO:0008878	F	glucose-1-phosphate adenylyltransferase activity	5/446	16/55459	4.01563e-05	5	LOC106349507/LOC111212846/LOC106431467/LOC106410767/LOC106366674
GO:0016872	F	intramolecular lyase activity	4/446	14/55459	0.00052628	4	LOC106419065/LOC106440667/LOC106433979/LOC106412109
GO:0004645	F	1,4-alpha-oligoglucan phosphorylase activity	3/446	6/55459	0.000704129	3	LOC106352743/LOC106347565/LOC106371101
GO:0008184	F	glycogen phosphorylase activity	3/446	6/55459	0.000704129	3	LOC106352743/LOC106347565/LOC106371101
GO:0102250	F	linear malto-oligosaccharide phosphorylase activity	3/446	6/55459	0.000704129	3	LOC106352743/LOC106347565/LOC106371101
GO:0102499	F	SHG alpha-glucan phosphorylase activity	3/446	6/55459	0.000704129	3	LOC106352743/LOC106347565/LOC106371101
GO:0003777	F	microtubule motor activity	9/446	172/55459	0.000721976	9	LOC106389325/LOC111211967/LOC106368687/LOC106436594/LOC106349078/LOC106410762/LOC106439962/LOC106354200/LOC106348295
GO:0008017	F	microtubule binding	12/446	340/55459	0.00128631	12	LOC106389325/LOC106435562/LOC106366795/LOC111211967/LOC106368687/LOC106434647/LOC106436594/LOC106349078/LOC106410762/LOC106439962/LOC106354200/LOC106348295
GO:0030795	F	jasmonate O-methyltransferase activity	3/446	8/55459	0.00133287	3	LOC106449311/LOC106351453/LOC106417789
GO:0102078	F	methyl jasmonate methylesterase activity	3/446	8/55459	0.00133287	3	LOC106449311/LOC106351453/LOC106417789
GO:0004760	F	serine-pyruvate transaminase activity	2/446	2/55459	0.00215576	2	LOC106439758/LOC106410465
GO:0016504	F	peptidase activator activity	2/446	2/55459	0.00215576	2	LOC106389112/LOC106390477
GO:0045430	F	chalcone isomerase activity	2/446	2/55459	0.00215576	2	LOC106419065/LOC106440667
GO:0050281	F	serine-glyoxylate transaminase activity	2/446	2/55459	0.00215576	2	LOC106439758/LOC106410465
GO:0070577	F	lysine-acetylated histone binding	2/446	2/55459	0.00215576	2	LOC106389112/LOC106390477
GO:0019904	F	protein domain specific binding	7/446	130/55459	0.00301985	7	LOC106451517/LOC106451520/LOC106371241/LOC106433816/LOC106352625/LOC106348621/LOC106348623
GO:0016830	F	carbon-carbon lyase activity	2/446	4/55459	0.00863793	2	LOC106451517/LOC106451520
GO:0052593	F	tryptamine:oxygen oxidoreductase (deaminating) activity	2/446	4/55459	0.00863793	2	LOC106396627/LOC106377306
GO:0052594	F	aminoacetone:oxygen oxidoreductase(deaminating) activity	2/446	4/55459	0.00863793	2	LOC106396627/LOC106377306
GO:0052595	F	aliphatic-amine oxidase activity	2/446	4/55459	0.00863793	2	LOC106396627/LOC106377306
GO:0052596	F	phenethylamine:oxygen oxidoreductase (deaminating) activity	2/446	4/55459	0.00863793	2	LOC106396627/LOC106377306
GO:0061634	F	alpha-D-xyloside xylohydrolase	2/446	5/55459	0.0133207	2	LOC106353849/LOC106371119
GO:0080176	F	xyloglucan 1,6-alpha-xylosidase activity	2/446	5/55459	0.0133207	2	LOC106353849/LOC106371119
GO:0004553	F	hydrolase activity, hydrolyzing O-glycosyl compounds	15/446	707/55459	0.0146367	15	LOC106382835/LOC106411064/LOC106420487/LOC106440394/LOC106350952/LOC106365511/LOC106353849/LOC106371119/LOC106420486/LOC106348147/LOC106366011/LOC106388907/LOC111215195/LOC106395051/LOC106376027
GO:0008131	F	primary amine oxidase activity	3/446	25/55459	0.0199914	3	LOC106396627/LOC106428169/LOC106377306
GO:0004356	F	glutamate-ammonia ligase activity	3/446	27/55459	0.023335	3	LOC106423699/LOC106354452/LOC106354451
GO:0005200	F	structural constituent of cytoskeleton	5/446	103/55459	0.0261865	5	LOC106439466/LOC106375684/LOC106421170/LOC111200975/LOC106389890
GO:0016829	F	lyase activity	15/446	778/55459	0.0310674	15	LOC106451517/LOC106451520/LOC106418601/LOC106349218/LOC111199291/LOC106353973/LOC106419852/LOC106401322/LOC106347564/LOC106410577/LOC106397493/LOC106428297/LOC106452749/LOC106384611/LOC106357570
GO:0048038	F	quinone binding	3/446	31/55459	0.0328127	3	LOC106396627/LOC106428169/LOC106377306
GO:0004185	F	serine-type carboxypeptidase activity	5/446	114/55459	0.0366465	5	LOC106446457/LOC106411684/LOC106384979/LOC106452677/LOC106392133
GO:0009044	F	xylan 1,4-beta-xylosidase activity	3/446	34/55459	0.0379864	3	LOC106440394/LOC106353849/LOC106371119
GO:0046556	F	alpha-L-arabinofuranosidase activity	3/446	34/55459	0.0379864	3	LOC106440394/LOC106353849/LOC106371119
GO:0003824	F	catalytic activity	33/446	2459/55459	0.0442895	33	LOC106352743/LOC111199291/LOC106389407/LOC106439758/LOC106447679/LOC106352999/LOC106365511/LOC106353849/LOC106371119/LOC106439231/LOC111214132/LOC106372504/LOC111202937/LOC106347565/LOC106371101/LOC106410465/LOC111212846/LOC106423699/LOC106431467/LOC106401322/LOC106445438/LOC106428589/LOC106453134/LOC106428297/LOC106354452/LOC106354451/LOC111198004/LOC106401381/LOC111203398/LOC106366674/LOC106357…
GO:1990137	F	plant seed peroxidase activity	2/446	11/55459	0.0455397	2	LOC106451152/LOC106347175
GO:0008970	F	phospholipase A1 activity	3/446	40/55459	0.0494515	3	LOC106447591/LOC111211982/LOC106391713
GO:0030170	F	pyridoxal phosphate binding	8/446	313/55459	0.0494515	8	LOC106352743/LOC111199291/LOC106352999/LOC106439231/LOC111214132/LOC106347565/LOC106371101/LOC106357570
GO:0045298	C	tubulin complex	4/446	15/55459	0.00052628	4	LOC106375684/LOC106421170/LOC111200975/LOC106389890
GO:0005874	C	microtubule	13/446	378/55459	0.000829607	13	LOC106439466/LOC106375684/LOC106389325/LOC106366795/LOC106421170/LOC111211967/LOC111200975/LOC106434647/LOC106389890/LOC106398587/LOC106436594/LOC106349078/LOC106439962
GO:0005856	C	cytoskeleton	13/446	504/55459	0.0074416	13	LOC106439466/LOC106433990/LOC106375684/LOC106369307/LOC106366795/LOC106439040/LOC106421170/LOC111200975/LOC106434647/LOC106389890/LOC106398587/LOC106434677/LOC106446333
GO:0009925	C	basal plasma membrane	2/446	11/55459	0.0455397	2	LOC106354288/LOC111212376
GO:0005871	C	kinesin complex	4/446	77/55459	0.0466489	4	LOC106389325/LOC111211967/LOC106436594/LOC106439962

## Sheet: Westar_ovules_upregulated
GO_ID	GO_Group	Description	GeneRatio	BgRatio	adjusted p-value	Count	geneID
GO:0009408	P	response to heat	62/879	313/55459	2.18297e-45	62	LOC106353095/LOC106377472/LOC106385357/BNAC07G36650D/LOC106385334/LOC106423530/LOC106396657/LOC106351544/LOC106402239/LOC106382934/LOC106424702/LOC106368579/BNAA03G58470D/LOC106354381/LOC106387209/LOC106401239/LOC111215787/LOC106384590/LOC106389772/LOC106376035/LOC106406688/LOC106436445/LOC106390085/LOC106387580/LOC106396610/LOC106438387/LOC106450883/LOC106372093/LOC106438703/LOC106346793/LOC1112…
GO:0006457	P	protein folding	51/879	367/55459	1.41573e-29	51	LOC106390948/LOC106385357/LOC106376022/LOC106385334/LOC106423530/LOC106382934/LOC106380873/LOC111200369/LOC106384590/LOC106452875/LOC106376035/LOC106436445/LOC106383113/LOC106406567/LOC106368528/LOC106426992/LOC106389719/LOC106347769/LOC106437653/LOC106382101/LOC106368780/LOC111198706/LOC106419867/LOC106362288/LOC106397577/LOC106415486/LOC106421940/LOC106436699/LOC106389639/LOC106374493/LOC106406…
GO:0042026	P	protein refolding	29/879	107/55459	4.43204e-25	29	LOC106390948/LOC106353095/LOC106377472/LOC106385334/LOC106396657/LOC106351544/LOC106382934/LOC106424702/LOC106368579/LOC106401239/LOC106384590/LOC106389772/LOC106376035/LOC106406688/LOC106387580/LOC106396610/LOC106406567/LOC106437653/LOC106382101/LOC106346793/LOC111198706/LOC106415486/LOC106406128/LOC106355046/LOC106446727/LOC106345946/LOC106430600/LOC106424692/LOC106389623
GO:0051085	P	chaperone cofactor-dependent protein refolding	24/879	73/55459	6.13333e-23	24	LOC106353095/LOC106377472/LOC106385334/LOC106396657/LOC106351544/LOC106382934/LOC106401239/LOC106376035/LOC106406688/LOC106387580/LOC106396610/LOC106346793/LOC106368780/LOC111198706/LOC106415486/LOC106436699/LOC106406128/LOC106355046/LOC106345946/LOC106365354/LOC106430600/LOC106389623/LOC106399369/LOC106429752
GO:0034620	P	cellular response to unfolded protein	17/879	40/55459	1.97966e-18	17	LOC106353095/LOC106377472/LOC106385334/LOC106396657/LOC106351544/LOC106382934/LOC106401239/LOC106376035/LOC106406688/LOC106387580/LOC106396610/LOC106438387/LOC106346793/LOC106415486/LOC106355046/LOC106345946/LOC106430600
GO:0006986	P	response to unfolded protein	16/879	36/55459	9.73981e-18	16	LOC106353095/LOC106377472/LOC106385334/LOC106396657/LOC106351544/LOC106382934/LOC106401239/LOC106376035/LOC106406688/LOC106387580/LOC106396610/LOC106346793/LOC106415486/LOC106355046/LOC106345946/LOC106430600
GO:0071456	P	cellular response to hypoxia	28/879	254/55459	1.30572e-13	28	LOC106391482/LOC106423530/LOC106354381/LOC106387209/LOC106436445/LOC106438387/LOC106440160/LOC106348944/LOC106431816/LOC106376107/LOC106354342/LOC106352715/LOC106413762/LOC106371532/LOC106428986/LOC111197984/LOC106421576/LOC106440274/LOC106440816/LOC106407523/LOC106391444/LOC106354344/LOC106361070/LOC106445887/LOC106366817/LOC106440531/LOC106354245/LOC106426081
GO:0034440	P	lipid oxidation	9/879	21/55459	1.16482e-09	9	LOC106406355/LOC106361173/LOC106410653/LOC106446190/LOC106353334/LOC106383072/LOC106387621/LOC106388246/LOC106381296
GO:0009617	P	response to bacterium	20/879	182/55459	1.17274e-09	20	LOC106353095/LOC106377472/LOC106351544/LOC106406355/LOC106361173/LOC106401239/LOC106439341/LOC106410653/LOC106446190/LOC106426664/LOC106353334/LOC106383072/LOC106410467/LOC106436892/LOC106371126/LOC106451357/LOC111204707/LOC106381296/LOC106404493/LOC106404494
GO:0010286	P	heat acclimation	14/879	91/55459	1.27404e-08	14	LOC106385357/BNAC07G36650D/BNAA03G58470D/LOC106380873/LOC106362025/LOC106389719/LOC106438387/LOC106419867/LOC106402021/LOC106389639/LOC106443275/LOC106357803/LOC106426081/LOC106379450
GO:0009615	P	response to virus	12/879	74/55459	1.27503e-07	12	LOC106353095/LOC106377472/LOC106385334/LOC106351544/LOC106382934/LOC106401239/LOC106406688/LOC106387580/LOC106396610/LOC106346793/LOC106412054/LOC106430600
GO:0030968	P	endoplasmic reticulum unfolded protein response	9/879	48/55459	2.83304e-06	9	LOC106438194/LOC106347769/LOC106421940/LOC106389944/LOC106360989/LOC106355046/LOC106382750/LOC106345946/LOC106415836
GO:0010951	P	negative regulation of endopeptidase activity	12/879	109/55459	8.34498e-06	12	LOC106354274/LOC106376834/LOC106376833/LOC106418590/LOC106365032/LOC106430798/LOC106354205/LOC111207258/LOC106404622/LOC106417769/LOC106354264/LOC106365030
GO:0010597	P	green leaf volatile biosynthetic process	6/879	18/55459	1.09995e-05	6	LOC106406355/LOC106361173/LOC106410653/LOC106353334/LOC106383072/LOC111204707
GO:0009414	P	response to water deprivation	25/879	496/55459	2.34872e-05	25	LOC106376022/LOC106345733/LOC106380873/LOC106389719/LOC106450883/LOC106412054/LOC106392335/LOC106396142/LOC106439341/LOC106396224/LOC106389639/LOC106361838/LOC106360936/LOC106398710/LOC111198107/LOC106415257/LOC106440815/LOC106410467/LOC106365945/LOC106422525/LOC106436892/LOC106426081/LOC106407646/LOC106345947/LOC111213630
GO:0051259	P	protein complex oligomerization	5/879	12/55459	2.86399e-05	5	LOC106385357/LOC106423530/LOC106436445/LOC106419867/LOC106443275
GO:0019538	P	protein metabolic process	9/879	71/55459	6.81834e-05	9	LOC106424702/LOC106368579/LOC106354381/LOC106387209/LOC106389772/LOC106354342/LOC106430803/LOC106354344/LOC106424692
GO:0031408	P	oxylipin biosynthetic process	9/879	71/55459	6.81834e-05	9	LOC106406355/LOC106361173/LOC106410653/LOC106446190/LOC106353334/LOC106383072/LOC106387621/LOC106388246/LOC106381296
GO:0009651	P	response to salt stress	30/879	718/55459	7.22392e-05	30	LOC106385357/LOC106376022/LOC106345733/LOC106423530/LOC106416669/LOC106380873/LOC111215787/LOC106436445/LOC106412061/LOC106348307/LOC106389719/LOC106450883/LOC106419867/LOC106392335/LOC106396142/LOC106361986/LOC106377353/LOC106389639/LOC106361838/LOC106452841/LOC106401112/LOC106415257/LOC106440815/LOC106365922/LOC106443275/LOC106436892/LOC106422074/LOC106432307/LOC111213630/LOC106386650
GO:0010583	P	response to cyclopentenone	3/879	3/55459	0.000128194	3	LOC106376628/LOC111202307/LOC106433961
GO:0043335	P	protein unfolding	4/879	8/55459	0.000131091	4	LOC106354381/LOC106387209/LOC106354342/LOC106354344
GO:0002221	P	pattern recognition receptor signaling pathway	6/879	29/55459	0.000165961	6	LOC106446703/LOC106381150/LOC106446691/LOC106410977/LOC106444974/LOC106453129
GO:0051131	P	chaperone-mediated protein complex assembly	5/879	19/55459	0.000285129	5	LOC106380873/LOC106362025/LOC106389719/LOC106402021/LOC106389639
GO:0006458	P	'de novo' protein folding	5/879	21/55459	0.000440814	5	LOC106390948/LOC106384590/LOC106437653/LOC106382101/LOC106446727
GO:0034605	P	cellular response to heat	7/879	52/55459	0.000466573	7	LOC106402239/LOC106438387/LOC106438703/LOC111202027/LOC106410602/LOC106451905/LOC106421573
GO:0045041	P	protein import into mitochondrial intermembrane space	5/879	22/55459	0.000537994	5	LOC106390948/LOC106384590/LOC106437653/LOC106382101/LOC106446727
GO:0050821	P	protein stabilization	6/879	39/55459	0.000805378	6	LOC106380873/LOC106389719/LOC106345779/LOC106389639/LOC106440531/LOC106381000
GO:0046916	P	cellular transition metal ion homeostasis	3/879	5/55459	0.000938817	3	LOC106410701/LOC106366199/LOC106410702
GO:0090332	P	stomatal closure	5/879	26/55459	0.00117102	5	LOC106380873/LOC106389719/LOC106389639/LOC106365945/LOC106438107
GO:0009753	P	response to jasmonic acid	14/879	260/55459	0.00184434	14	LOC106452206/LOC106406355/LOC106361173/LOC106416276/LOC106441358/LOC106410653/LOC106396217/LOC106360936/LOC106353334/LOC111198107/LOC106383072/LOC106365922/LOC106371126/LOC106387621
GO:0034976	P	response to endoplasmic reticulum stress	6/879	46/55459	0.00184434	6	LOC106376022/LOC106355046/LOC106345946/LOC106440815/LOC106385027/LOC106415836
GO:0045727	P	positive regulation of translation	5/879	29/55459	0.00184434	5	LOC106354381/LOC106387209/LOC106354342/LOC106452841/LOC106354344
GO:0010155	P	regulation of proton transport	3/879	7/55459	0.00280025	3	LOC106440962/LOC106409714/LOC106413659
GO:0009695	P	jasmonic acid biosynthetic process	6/879	50/55459	0.00283979	6	LOC106406355/LOC106361173/LOC106410653/LOC106353334/LOC106389792/LOC106383072
GO:0080027	P	response to herbivore	5/879	32/55459	0.00284875	5	LOC106406355/LOC106361173/LOC106410653/LOC106353334/LOC106383072
GO:0009611	P	response to wounding	16/879	349/55459	0.00334015	16	LOC106452206/LOC106406355/LOC106361173/LOC106439384/LOC106435922/LOC106441358/LOC106410653/LOC106446190/LOC106377353/LOC106428986/LOC106353334/LOC106383072/LOC106421576/BNAA03G34760D/LOC106387621/LOC106381296
GO:0012502	P	induction of programmed cell death	2/879	2/55459	0.00416897	2	LOC106450708/LOC106396164
GO:0030327	P	prenylated protein catabolic process	2/879	2/55459	0.00416897	2	LOC106348069/LOC106347946
GO:0030328	P	prenylcysteine catabolic process	2/879	2/55459	0.00416897	2	LOC106348069/LOC106347946
GO:0098755	P	maintenance of seed dormancy by absisic acid	2/879	2/55459	0.00416897	2	LOC106406931/LOC106384051
GO:0009409	P	response to cold	23/879	636/55459	0.00431267	23	LOC106376022/LOC106452206/LOC106416669/LOC106376035/LOC106401195/LOC106388251/LOC106450883/LOC106392335/LOC106396142/LOC106402810/LOC106415486/LOC106377353/LOC106396217/LOC106360936/LOC106352817/LOC106371532/LOC106402320/LOC111198107/LOC106452841/LOC106415257/LOC106440815/LOC106365945/LOC106426081
GO:0070814	P	hydrogen sulfide biosynthetic process	4/879	23/55459	0.00695455	4	LOC106410468/LOC106441276/LOC106348158/LOC106439325
GO:0030433	P	ubiquitin-dependent ERAD pathway	6/879	62/55459	0.00707959	6	LOC111204203/LOC106389944/LOC106360989/LOC106355046/LOC106345946/LOC106428733
GO:0000302	P	response to reactive oxygen species	6/879	65/55459	0.00875717	6	LOC106385357/LOC106423530/LOC106436445/LOC106419867/LOC106443275/LOC106426081
GO:0006633	P	fatty acid biosynthetic process	15/879	352/55459	0.00875717	15	LOC106406355/LOC106361173/LOC106395059/LOC106410653/LOC106446190/LOC106451387/LOC106353334/LOC106383072/LOC111207515/LOC106365550/LOC106387621/LOC106388246/LOC106381296/LOC106409112/LOC106374731
GO:0061408	P	positive regulation of transcription from RNA polymerase II promoter in response to heat stress	3/879	12/55459	0.0112635	3	LOC106438387/LOC106438703/LOC111202027
GO:0031930	P	mitochondria-nucleus signaling pathway	3/879	13/55459	0.0142938	3	LOC106391482/LOC106388251/LOC106352817
GO:0010214	P	seed coat development	5/879	49/55459	0.0146647	5	LOC106349111/LOC106410940/LOC106360292/LOC106417501/BNAC09G42120D
GO:0034219	P	carbohydrate transmembrane transport	4/879	30/55459	0.0167525	4	LOC106390625/LOC106425885/LOC106384025/LOC106385408
GO:0043618	P	regulation of transcription from RNA polymerase II promoter in response to stress	3/879	14/55459	0.0167525	3	LOC106438387/LOC106438703/LOC111202027
GO:0080086	P	stamen filament development	3/879	14/55459	0.0167525	3	LOC106446190/LOC106387621/LOC106381296
GO:0080163	P	regulation of protein serine/threonine phosphatase activity	3/879	14/55459	0.0167525	3	LOC106447667/LOC111215116/LOC106438157
GO:0042542	P	response to hydrogen peroxide	7/879	103/55459	0.0170434	7	LOC106385357/LOC106423530/LOC106436445/LOC106438387/LOC106419867/LOC106443275/LOC106432307
GO:0046686	P	response to cadmium ion	24/879	764/55459	0.0173742	24	LOC106353095/LOC106377472/LOC106391482/LOC106376022/LOC106443195/LOC106346572/LOC111202235/LOC106385334/LOC106351544/LOC106382934/LOC106401239/LOC106384590/LOC106353438/LOC106376035/LOC106387720/LOC106429922/LOC106435922/LOC106415486/LOC106355046/LOC106345946/LOC106440815/LOC106430600/LOC106353652/LOC106376952
GO:0050832	P	defense response to fungus	15/879	384/55459	0.0173742	15	LOC106345733/LOC106446703/LOC106381150/LOC106446691/LOC106431066/LOC106410293/LOC106410977/LOC106452994/LOC106426664/LOC106434077/LOC106428986/LOC106349368/LOC106440531/LOC106450708/LOC106396164
GO:0070813	P	hydrogen sulfide metabolic process	2/879	4/55459	0.0174925	2	LOC106360391/LOC106377307
GO:1902348	P	cellular response to strigolactone	2/879	4/55459	0.0174925	2	LOC111213210/LOC106445297
GO:0009266	P	response to temperature stimulus	4/879	32/55459	0.0184156	4	LOC106353095/LOC106377472/LOC106351544/LOC106401239
GO:0045333	P	cellular respiration	2/879	5/55459	0.0269245	2	LOC106388251/LOC106352817
GO:0055091	P	phospholipid homeostasis	2/879	5/55459	0.0269245	2	LOC106348944/LOC106440816
GO:0070328	P	triglyceride homeostasis	2/879	5/55459	0.0269245	2	LOC106348944/LOC106440816
GO:1903298	P	negative regulation of hypoxia-induced intrinsic apoptotic signaling pathway	2/879	5/55459	0.0269245	2	LOC106440160/LOC106440274
GO:0009901	P	anther dehiscence	4/879	36/55459	0.0270706	4	LOC106446190/LOC106387621/LOC106433035/LOC106381296
GO:0009620	P	response to fungus	8/879	154/55459	0.0360896	8	LOC106406355/LOC106361173/LOC106432649/LOC106410653/LOC106353334/LOC106349368/LOC106383072/LOC106387621
GO:0051228	P	mitotic spindle disassembly	2/879	6/55459	0.0381461	2	LOC111204203/LOC106428733
GO:0097352	P	autophagosome maturation	2/879	6/55459	0.0381461	2	LOC111204203/LOC106428733
GO:0055114	P	oxidation-reduction process	86/879	4080/55459	0.0460881	86	LOC106402239/LOC106406355/LOC106361173/LOC106353438/LOC106434498/LOC106401195/LOC106361266/LOC106349044/LOC106358357/LOC106397796/LOC106388251/LOC106447283/LOC106447112/LOC106350027/LOC106410977/LOC106429922/LOC106431816/LOC106445381/LOC106439341/LOC106450053/LOC106410653/LOC106452994/LOC106441030/LOC106381329/LOC106446190/LOC106410731/LOC106434136/LOC111203260/LOC106388570/LOC106348069/LOC106451…
GO:0061077	P	chaperone-mediated protein folding	4/879	43/55459	0.0483301	4	LOC106348915/LOC106348998/LOC106390085/LOC106372093
GO:0009684	P	indoleacetic acid biosynthetic process	3/879	22/55459	0.0489328	3	LOC106361266/LOC106439341/LOC106410467
GO:0043068	P	positive regulation of programmed cell death	3/879	22/55459	0.0489328	3	LOC106432307/LOC106404493/LOC106404494
GO:0051082	F	unfolded protein binding	54/879	293/55459	8.0904e-38	54	LOC106390948/LOC106353095/LOC106377472/LOC106385357/LOC106376022/LOC106385334/LOC106423530/LOC106396657/LOC106351544/LOC106382934/LOC106380873/LOC111200369/LOC106401239/LOC106384590/LOC106452875/LOC106376035/LOC106406688/LOC106436445/LOC106383113/LOC106387580/LOC106396610/LOC106368528/LOC106426992/LOC106389719/LOC106347769/LOC106437653/LOC106382101/LOC106346793/LOC106368780/LOC111198706/LOC106419…
GO:0051787	F	misfolded protein binding	18/879	46/55459	1.20987e-18	18	LOC106353095/LOC106377472/LOC106385334/LOC106396657/LOC106351544/LOC106382934/LOC106401239/LOC106376035/LOC106406688/LOC106387580/LOC106396610/LOC106346793/LOC106415486/LOC106389944/LOC106360989/LOC106355046/LOC106345946/LOC106430600
GO:0031072	F	heat shock protein binding	20/879	65/55459	1.94847e-18	20	LOC106353095/LOC106377472/LOC106385334/LOC106396657/LOC106351544/LOC106382934/LOC106401239/LOC106376035/LOC106406688/LOC106387580/LOC106396610/LOC106346793/LOC111198706/LOC106415486/LOC106406128/LOC106355046/LOC106345946/LOC106430600/LOC106389623/LOC106348964
GO:0042623	F	ATPase activity, coupled	16/879	38/55459	2.59016e-17	16	LOC106353095/LOC106377472/LOC106385334/LOC106396657/LOC106351544/LOC106382934/LOC106401239/LOC106376035/LOC106406688/LOC106387580/LOC106396610/LOC106346793/LOC106415486/LOC106355046/LOC106345946/LOC106430600
GO:0044183	F	protein folding chaperone	18/879	57/55459	6.17276e-17	18	LOC106353095/LOC106377472/LOC106385334/LOC106396657/LOC106351544/LOC106382934/LOC106401239/LOC106376035/LOC106406688/LOC106390085/LOC106387580/LOC106396610/LOC106372093/LOC106346793/LOC106415486/LOC106355046/LOC106345946/LOC106430600
GO:0016165	F	linoleate 13S-lipoxygenase activity	8/879	14/55459	8.84837e-10	8	LOC106406355/LOC106361173/LOC106410653/LOC106446190/LOC106353334/LOC106383072/LOC106387621/LOC106381296
GO:0004866	F	endopeptidase inhibitor activity	12/879	56/55459	4.70592e-09	12	LOC106354274/LOC106376834/LOC106376833/LOC106418590/LOC106365032/LOC106430798/LOC106354205/LOC111207258/LOC106404622/LOC106417769/LOC106354264/LOC106365030
GO:0051879	F	Hsp90 protein binding	7/879	21/55459	1.36713e-06	7	LOC106362025/LOC106420455/LOC106402021/LOC106399369/LOC106429752/BNAA03G09910D/LOC106381000
GO:0016702	F	oxidoreductase activity, acting on single donors with incorporation of molecular oxygen, incorporation of two atoms of oxygen	11/879	75/55459	1.60744e-06	11	LOC106406355/LOC106361173/LOC106431816/LOC106410653/LOC106446190/LOC106353334/LOC106383072/LOC106387621/LOC106388246/LOC106381296/LOC106446021
GO:0051087	F	chaperone binding	10/879	63/55459	2.83304e-06	10	LOC106420455/LOC106368780/LOC106436699/LOC106365354/LOC106399369/LOC106429752/LOC106450708/LOC106396164/BNAA03G09910D/LOC106440898
GO:0016887	F	ATPase activity	28/879	608/55459	2.86399e-05	28	LOC106353095/LOC106377472/LOC106376022/LOC106385334/LOC106396657/LOC106351544/LOC106382934/LOC106401239/LOC106376035/LOC106406688/LOC106387580/LOC106396610/LOC106346793/LOC106415486/LOC111204203/LOC111199300/LOC106430803/LOC106355046/LOC106426686/LOC106390189/LOC106345946/LOC106401112/LOC106440815/LOC106430600/LOC106428733/LOC106451357/LOC106451792/LOC106447338
GO:0043621	F	protein self-association	11/879	137/55459	0.000357448	11	LOC106385357/LOC106423530/LOC106436445/LOC106419867/LOC106443275/LOC111207936/LOC111207937/LOC106450724/LOC106450529/LOC106402676/LOC106376116
GO:0051213	F	dioxygenase activity	17/879	330/55459	0.000659391	17	LOC106406355/LOC106361173/LOC106397796/LOC106410653/LOC106446190/LOC111202304/LOC106353334/LOC106360391/LOC106383072/LOC106412278/LOC106422614/LOC106387621/LOC106388246/LOC106377307/LOC106387047/LOC106394497/LOC106381296
GO:0004020	F	adenylylsulfate kinase activity	4/879	14/55459	0.00128573	4	LOC106410468/LOC106441276/LOC106348158/LOC106439325
GO:0051119	F	sugar transmembrane transporter activity	5/879	29/55459	0.00184434	5	LOC106390625/LOC106415257/LOC106425885/LOC106384025/LOC106385408
GO:0047216	F	inositol 3-alpha-galactosyltransferase activity	4/879	18/55459	0.00316681	4	LOC106450883/LOC106392335/LOC106396142/LOC106436392
GO:0001735	F	prenylcysteine oxidase activity	2/879	2/55459	0.00416897	2	LOC106348069/LOC106347946
GO:0015075	F	ion transmembrane transporter activity	2/879	2/55459	0.00416897	2	LOC106360936/LOC111198107
GO:0015271	F	outward rectifier potassium channel activity	2/879	2/55459	0.00416897	2	LOC106360936/LOC111198107
GO:0016670	F	oxidoreductase activity, acting on a sulfur group of donors, oxygen as acceptor	2/879	2/55459	0.00416897	2	LOC106348069/LOC106347946
GO:0044548	F	S100 protein binding	2/879	2/55459	0.00416897	2	LOC106397079/LOC106367366
GO:0102149	F	farnesylcysteine lyase activity	2/879	2/55459	0.00416897	2	LOC106348069/LOC106347946
GO:0008113	F	peptide-methionine (S)-S-oxide reductase activity	4/879	22/55459	0.00589861	4	LOC106411226/LOC106429326/LOC111197795/LOC106405877
GO:0031625	F	ubiquitin protein ligase binding	7/879	89/55459	0.00850483	7	LOC106353095/LOC106377472/LOC106351544/LOC106397079/LOC106401239/LOC106453129/LOC106367366
GO:0046914	F	transition metal ion binding	3/879	11/55459	0.00876465	3	LOC106410701/LOC106366199/LOC106410702
GO:0019829	F	ATPase-coupled cation transmembrane transporter activity	5/879	52/55459	0.0173742	5	LOC106441015/LOC106451579/LOC106450803/LOC106421334/LOC106348150
GO:0047951	F	glutathione thiolesterase activity	2/879	4/55459	0.0174925	2	LOC106360391/LOC106377307
GO:0050313	F	sulfur dioxygenase activity	2/879	4/55459	0.0174925	2	LOC106360391/LOC106377307
GO:0070678	F	preprotein binding	2/879	4/55459	0.0174925	2	LOC106362025/LOC106402021
GO:0017057	F	6-phosphogluconolactonase activity	3/879	15/55459	0.0183953	3	LOC106348257/LOC106351995/LOC106411622
GO:0042171	F	lysophosphatidic acid acyltransferase activity	2/879	5/55459	0.0269245	2	LOC106348944/LOC106440816
GO:0010179	F	IAA-Ala conjugate hydrolase activity	2/879	6/55459	0.0381461	2	LOC106416276/LOC106453205
GO:0010427	F	abscisic acid binding	3/879	20/55459	0.0387548	3	LOC106447667/LOC111215116/LOC106438157
GO:0000386	F	second spliceosomal transesterification activity	2/879	7/55459	0.0492618	2	LOC106453449/LOC106446239
GO:0005788	C	endoplasmic reticulum lumen	16/879	98/55459	3.50867e-10	16	LOC106376022/LOC106345733/LOC106402239/LOC106383113/LOC106440160/LOC106389987/LOC106362288/LOC106355046/LOC106362348/LOC106345946/LOC106440274/LOC106440815/LOC106385027/LOC106444974/LOC106415836/LOC111215805
GO:0005783	C	endoplasmic reticulum	66/879	2033/55459	2.44171e-06	66	LOC106391482/LOC106376022/LOC106377243/LOC106345733/LOC106423530/LOC106348037/LOC106402239/LOC106446703/LOC111215787/LOC106440962/LOC106436445/LOC106383113/LOC106409714/LOC106390085/LOC106361266/LOC106381150/LOC106446691/LOC106448380/LOC106438194/LOC106428938/LOC106397470/LOC106440160/LOC106347769/LOC106389987/LOC106372093/LOC106440075/LOC106416276/LOC106350027/LOC106367404/LOC106362288/LOC106437…
GO:0099503	C	secretory vesicle	18/879	289/55459	4.28287e-05	18	LOC106371877/LOC106376022/LOC106435241/LOC106440160/LOC106410977/LOC106357984/LOC106452495/LOC106371532/LOC106355046/LOC106389388/LOC106345946/LOC106440274/LOC106440815/LOC106365922/LOC106385027/LOC106453017/LOC106442725/LOC106415836
GO:0101031	C	chaperone complex	4/879	7/55459	7.22392e-05	4	LOC106399369/LOC106429752/LOC106402676/LOC106376116
GO:0005774	C	vacuolar membrane	42/879	1207/55459	8.30345e-05	42	LOC106353095/LOC106377472/LOC106376022/LOC106385334/LOC106351544/LOC106382934/LOC106421089/LOC106401239/LOC106384590/LOC106353438/LOC106365984/LOC106418583/LOC106448380/LOC106394816/LOC106417697/LOC106440160/LOC106347769/LOC106440075/LOC106410977/LOC106429922/LOC106377382/LOC106391379/LOC106421940/LOC111203260/LOC106381518/LOC106348069/LOC106410672/LOC106399885/LOC106355046/LOC106451579/LOC106418…
GO:0005773	C	vacuole	47/879	1501/55459	0.000302509	47	LOC106348915/LOC106371877/LOC106348998/LOC106376022/LOC106452206/LOC106345733/LOC106446703/LOC106421089/LOC106365984/LOC106418583/LOC106381150/LOC106446691/LOC106448380/LOC106394816/LOC106347769/LOC106440075/LOC106410977/LOC106377382/LOC106346397/LOC106441358/LOC106368033/LOC106390081/LOC106452495/LOC106421940/LOC106381518/LOC106348069/LOC106406128/LOC106368852/LOC106410672/LOC106396908/LOC106368…
GO:0034663	C	endoplasmic reticulum chaperone complex	4/879	10/55459	0.000346021	4	LOC106440160/LOC106355046/LOC106345946/LOC106440274
GO:0005618	C	cell wall	38/879	1259/55459	0.00301552	38	LOC106353095/LOC106377472/LOC106385334/LOC106351544/LOC106382934/LOC106380873/LOC106401239/LOC106452875/LOC106433728/LOC106406688/LOC106397618/LOC106387580/LOC106432649/LOC106396610/LOC106389719/LOC106410977/LOC106346793/LOC106429922/LOC106346397/LOC106397577/LOC111204203/LOC106389639/LOC106396217/LOC106371532/LOC106427971/LOC106355046/LOC106445354/LOC106424125/LOC111201482/LOC106389792/LOC106345…
GO:0005739	C	mitochondrion	67/879	2796/55459	0.00875717	67	LOC106390948/LOC106353095/LOC106377472/LOC106391482/LOC106376022/LOC106443195/LOC106346572/LOC111202235/LOC106385334/LOC106351544/LOC106382934/LOC106368579/LOC106394515/LOC106416669/LOC106380873/LOC106401239/LOC106384590/LOC106353438/LOC106365984/LOC106452875/LOC106389772/LOC106376035/LOC106361266/LOC106439384/LOC106388251/LOC106389719/LOC106347769/LOC106437653/LOC106382101/LOC111198706/LOC106397…
GO:0042025	C	host cell nucleus	18/879	477/55459	0.0105579	18	LOC106406228/LOC106438387/LOC106438703/LOC111202027/LOC106411414/LOC106441137/LOC106382768/LOC106382769/LOC106407137/LOC106427207/LOC106376925/LOC106376933/LOC106438792/LOC106396002/LOC106431681/LOC106421836/LOC106440079/LOC106445511
GO:0005794	C	Golgi apparatus	65/879	2754/55459	0.0144489	65	LOC106390948/LOC106353095/LOC106377472/LOC106376022/LOC106385334/LOC106351544/LOC106382934/LOC106349111/LOC106410860/LOC106380873/LOC106410940/LOC106401239/LOC106384590/LOC106353438/LOC106365984/LOC106418583/LOC106440277/LOC106397470/LOC106389719/LOC106440160/LOC106347769/LOC106367421/LOC106410293/LOC106438111/LOC106410977/LOC106352681/LOC106367404/LOC106406364/LOC106361986/LOC111206236/LOC106452…
GO:0005829	C	cytosol	122/879	5888/55459	0.0172813	122	LOC106390948/LOC106353095/LOC106377472/LOC106391482/LOC106376022/LOC106452206/LOC106385334/LOC106351544/LOC106382934/LOC106421089/LOC106394515/LOC106406355/LOC106416669/LOC106354381/LOC106380873/LOC106429307/LOC106361173/LOC106387209/LOC106401239/LOC111215787/LOC106384590/LOC106353438/LOC106406228/LOC106440962/LOC106452875/LOC106376035/LOC106406688/LOC106407297/LOC106409714/LOC106362025/LOC106387…
GO:0009570	C	chloroplast stroma	35/879	1367/55459	0.0444623	35	LOC106390948/LOC106424702/LOC106368579/LOC106406355/LOC106354381/LOC106361173/LOC106387209/LOC106451406/LOC106353438/LOC106452875/LOC106389772/LOC106376035/LOC106401195/LOC106437653/LOC106382101/LOC106397577/LOC106354342/LOC106453252/LOC106410653/LOC106415486/LOC106396217/LOC106430803/LOC106427971/LOC106402320/LOC106353334/LOC106446727/LOC106383072/LOC106348882/LOC106354344/LOC106411727/LOC106360…
GO:0034098	C	VCP-NPL4-UFD1 AAA ATPase complex	2/879	7/55459	0.0492618	2	LOC111204203/LOC106428733

## Sheet: Westar_ovules_downregulated
GO_ID	GO_Group	Description	GeneRatio	BgRatio	adjusted p-value	Count	geneID
GO:0000278	P	mitotic cell cycle	14/623	67/55459	2.82316e-11	14	LOC106375684/LOC106445214/LOC111200975/LOC106399291/LOC106366834/LOC106453149/LOC106421170/LOC106389890/LOC106438492/LOC106362361/LOC106440424/LOC106394804/LOC106392060/LOC106454612
GO:0000226	P	microtubule cytoskeleton organization	13/623	98/55459	5.087e-08	13	LOC106375684/LOC106403012/LOC106447681/LOC106402812/LOC111200975/LOC106433990/LOC106421170/LOC106389890/LOC106438492/LOC106440424/LOC106394804/LOC106392060/LOC106454612
GO:0007017	P	microtubule-based process	10/623	83/55459	5.60496e-06	10	LOC106439466/LOC106375684/LOC111200975/LOC106415553/LOC106421170/LOC106389890/LOC106425745/LOC106438492/LOC106440424/LOC106419324
GO:0010115	P	regulation of abscisic acid biosynthetic process	5/623	17/55459	0.000122321	5	BNAC02G35030D/LOC106396682/LOC106362089/LOC106382342/LOC106382341
GO:0035407	P	histone H3-T11 phosphorylation	3/623	3/55459	0.000122634	3	LOC106366834/LOC106453149/LOC106362361
GO:0072355	P	histone H3-T3 phosphorylation	3/623	3/55459	0.000122634	3	LOC106366834/LOC106453149/LOC106362361
GO:0016572	P	histone phosphorylation	3/623	4/55459	0.000387732	3	LOC111207167/LOC106421687/LOC106392060
GO:0019252	P	starch biosynthetic process	7/623	70/55459	0.000776823	7	LOC106437745/LOC106447011/LOC106447331/LOC106391472/LOC106431467/LOC106446371/LOC106366674
GO:0032465	P	regulation of cytokinesis	3/623	5/55459	0.000776823	3	LOC106394804/LOC106392060/LOC106454612
GO:0005978	P	glycogen biosynthetic process	5/623	30/55459	0.00102134	5	LOC106447331/LOC106391472/LOC106431467/LOC106446371/LOC106366674
GO:0046686	P	response to cadmium ion	23/623	764/55459	0.00120725	23	LOC106353849/LOC106371119/LOC106375684/LOC106364306/LOC106413823/LOC106362381/LOC106453134/LOC106421170/LOC106410482/LOC111202360/LOC106396459/LOC106372172/LOC106389890/LOC106415413/LOC106382473/LOC106387758/LOC106428595/LOC106438492/LOC106448672/LOC106371018/LOC106388145/LOC106440424/LOC106415453
GO:0005975	P	carbohydrate metabolic process	36/623	1559/55459	0.0020976	36	LOC106353849/LOC106371119/LOC106353401/LOC106426280/LOC106347974/LOC111211011/LOC106382835/LOC106365511/LOC106347938/LOC106411064/LOC106437745/LOC106419855/LOC106350962/LOC106415698/LOC106419470/LOC111197814/LOC106447011/LOC106362420/LOC106447331/LOC106391472/LOC106453127/LOC106445462/LOC106451086/LOC106404792/LOC106440394/LOC106414946/LOC106388907/LOC106425234/LOC106371018/LOC106376237/LOC106347…
GO:0006880	P	intracellular sequestering of iron ion	3/623	7/55459	0.0020976	3	LOC106382035/LOC106427233/LOC106368108
GO:0010229	P	inflorescence development	5/623	40/55459	0.00310782	5	LOC106354288/LOC111212376/LOC106381310/LOC106375513/LOC106445380
GO:0010952	P	positive regulation of peptidase activity	2/623	2/55459	0.0037466	2	LOC106389112/LOC106390477
GO:0019265	P	glycine biosynthetic process, by transamination of glyoxylate	2/623	2/55459	0.0037466	2	LOC106439758/LOC106410465
GO:0007018	P	microtubule-based movement	9/623	172/55459	0.00441302	9	LOC111211967/LOC106389325/LOC106368687/LOC106436594/LOC106346903/LOC106445745/LOC106380892/LOC106389834/LOC106348295
GO:0006096	P	glycolytic process	10/623	212/55459	0.00441628	10	LOC106353401/LOC106362381/LOC106453134/LOC106361479/LOC106428297/LOC106384951/LOC106384952/LOC106415413/LOC106385030/LOC111212274
GO:0006879	P	cellular iron ion homeostasis	5/623	48/55459	0.00531587	5	LOC106352904/LOC106382035/LOC106427233/LOC106368108/LOC106345607
GO:0006542	P	glutamine biosynthetic process	4/623	27/55459	0.00541929	4	LOC106381340/LOC106423699/LOC106354452/LOC106354451
GO:0006546	P	glycine catabolic process	3/623	11/55459	0.00541929	3	LOC106364306/LOC106362172/LOC106415453
GO:0010338	P	leaf formation	3/623	12/55459	0.00663656	3	LOC106354288/LOC111212376/LOC106381310
GO:0048826	P	cotyledon morphogenesis	3/623	12/55459	0.00663656	3	LOC106354288/LOC111212376/LOC106381310
GO:0000086	P	G2/M transition of mitotic cell cycle	2/623	3/55459	0.00831223	2	LOC111207167/LOC106421687
GO:0007049	P	cell cycle	13/623	394/55459	0.0119106	13	LOC106445214/LOC106447681/LOC106399291/LOC106366834/LOC106453149/LOC106366308/LOC106440091/LOC106362361/LOC106346903/LOC106364186/LOC106433975/LOC106386810/LOC106375750
GO:0010315	P	auxin efflux	4/623	37/55459	0.0139221	4	LOC106354288/LOC111212376/LOC106381310/LOC106354494
GO:0000911	P	cytokinesis by cell plate formation	5/623	65/55459	0.0145069	5	LOC106369307/LOC106346903/LOC106416382/LOC106433975/LOC106386810
GO:0010358	P	leaf shaping	3/623	17/55459	0.0146052	3	LOC106354288/LOC111212376/LOC106381310
GO:0006869	P	lipid transport	9/623	219/55459	0.015294	9	LOC106436039/LOC106440829/LOC106444734/LOC106447676/LOC106404948/LOC106451951/LOC106437921/LOC106348079/LOC106439235
GO:0055085	P	transmembrane transport	41/623	2170/55459	0.0158114	41	LOC111212519/LOC106412072/LOC106440583/LOC106419842/LOC106432894/LOC106452371/LOC106354288/LOC106426671/LOC106444636/LOC106433712/LOC111212376/LOC106397790/LOC106397791/LOC106400037/LOC106354582/LOC106381310/LOC106435807/LOC111199312/LOC111197943/LOC106367303/LOC106346955/LOC106402971/LOC106354494/LOC106362058/LOC106426267/LOC106377014/LOC106382832/LOC111206383/LOC106345607/LOC106418106/LOC106354…
GO:0009813	P	flavonoid biosynthetic process	5/623	68/55459	0.0163057	5	LOC106419065/LOC106440667/LOC106397058/LOC106367722/LOC111197703
GO:0071577	P	zinc ion transmembrane transport	5/623	68/55459	0.0163057	5	LOC111212519/LOC106412072/LOC106419842/LOC106452371/LOC106418106
GO:0000914	P	phragmoplast assembly	2/623	5/55459	0.0169298	2	LOC106433975/LOC106386810
GO:0006007	P	glucose catabolic process	2/623	5/55459	0.0169298	2	LOC106362381/LOC106453134
GO:0007349	P	cellularization	2/623	5/55459	0.0169298	2	LOC106433975/LOC106386810
GO:0010342	P	endosperm cellularization	2/623	5/55459	0.0169298	2	LOC106433975/LOC106386810
GO:0031408	P	oxylipin biosynthetic process	5/623	71/55459	0.0169298	5	LOC106376623/LOC106449311/LOC106351453/LOC106417789/LOC106354295
GO:0046323	P	glucose import	5/623	75/55459	0.0206781	5	LOC106432894/LOC106400037/LOC106435807/LOC106346955/LOC111206383
GO:0048366	P	leaf development	9/623	237/55459	0.0206781	9	LOC106435470/LOC111202360/LOC106375513/LOC106445380/LOC106382035/LOC106427233/LOC106431859/LOC106368108/LOC106390921
GO:0051301	P	cell division	13/623	439/55459	0.0206781	13	LOC106451931/LOC106445214/LOC106447681/LOC106399291/LOC106366308/LOC106440091/LOC106346903/LOC106364186/LOC106433975/LOC106386810/LOC106375750/LOC106371983/LOC106375035
GO:0010043	P	response to zinc ion	5/623	76/55459	0.0216683	5	LOC106440767/LOC106427233/LOC106387758/LOC106428595/LOC106371018
GO:0009610	P	response to symbiotic fungus	3/623	22/55459	0.0232649	3	LOC106440767/LOC106414946/LOC106351238
GO:0071332	P	cellular response to fructose stimulus	2/623	6/55459	0.0232649	2	LOC106447331/LOC106391472
GO:0010118	P	stomatal movement	5/623	78/55459	0.0235098	5	LOC106347175/LOC106362381/LOC106453134/LOC106396469/LOC106451152
GO:0010245	P	radial microtubular system formation	2/623	7/55459	0.0296912	2	LOC106433975/LOC106386810
GO:1902609	P	(R)-2-hydroxy-alpha-linolenic acid biosynthetic process	2/623	7/55459	0.0296912	2	LOC106347175/LOC106451152
GO:0009640	P	photomorphogenesis	5/623	85/55459	0.0311817	5	LOC106445202/LOC106354288/LOC111212376/LOC106381310/LOC106429015
GO:0045490	P	pectin catabolic process	10/623	309/55459	0.0318546	10	LOC106407562/LOC106347564/LOC106428953/LOC106400938/LOC106406322/LOC106403184/LOC106430092/LOC106436935/LOC106353973/LOC111208330
GO:0019953	P	sexual reproduction	3/623	27/55459	0.0359894	3	LOC106407179/LOC111207419/LOC106357533
GO:0044262	P	cellular carbohydrate metabolic process	2/623	8/55459	0.0359894	2	LOC106362381/LOC106453134
GO:0016126	P	sterol biosynthetic process	5/623	93/55459	0.0429256	5	LOC106440921/LOC106431054/LOC106426862/LOC106366599/LOC106381942
GO:0008154	P	actin polymerization or depolymerization	2/623	9/55459	0.0446252	2	LOC106375513/LOC106445380
GO:0042989	P	sequestering of actin monomers	2/623	9/55459	0.0446252	2	LOC106375513/LOC106445380
GO:0005982	P	starch metabolic process	3/623	30/55459	0.0465309	3	LOC106447331/LOC106391472/LOC106395051
GO:0004553	F	hydrolase activity, hydrolyzing O-glycosyl compounds	25/623	707/55459	9.44062e-05	25	LOC106353849/LOC106371119/LOC106426280/LOC106382835/LOC106365511/LOC106347938/LOC106411064/LOC106350962/LOC106419470/LOC111197814/LOC106362420/LOC106447331/LOC106391472/LOC106445462/LOC106451086/LOC111214074/LOC106404792/LOC106440394/LOC106388907/LOC106425234/LOC106376237/LOC106420486/LOC106395051/LOC106438338/LOC106410571
GO:0035402	F	histone kinase activity (H3-T11 specific)	3/623	3/55459	0.000122634	3	LOC106366834/LOC106453149/LOC106362361
GO:0072354	F	histone kinase activity (H3-T3 specific)	3/623	3/55459	0.000122634	3	LOC106366834/LOC106453149/LOC106362361
GO:0005200	F	structural constituent of cytoskeleton	9/623	103/55459	0.000199148	9	LOC106439466/LOC106451931/LOC106375684/LOC111200975/LOC106415553/LOC106421170/LOC106389890/LOC106438492/LOC106440424
GO:0003824	F	catalytic activity	53/623	2459/55459	0.000387732	53	LOC106405744/LOC106353849/LOC106371119/LOC111199291/LOC106364306/LOC106380754/LOC106439758/LOC106362381/LOC106406022/LOC111207231/LOC106453134/LOC106447679/LOC106372504/LOC106365511/LOC106439231/LOC111214132/LOC106440440/LOC106389407/LOC106348910/LOC106361479/LOC106355538/LOC106415698/LOC106352999/LOC111202360/LOC106428297/LOC106447331/LOC106384951/LOC106384952/LOC106391472/LOC106431467/LOC106453…
GO:0008483	F	transaminase activity	11/623	179/55459	0.000418106	11	LOC106439758/LOC106439231/LOC111214132/LOC106352999/LOC111202360/LOC106362172/LOC106410465/LOC106375928/LOC106418909/LOC106415453/LOC106368471
GO:0016872	F	intramolecular lyase activity	4/623	14/55459	0.000776823	4	LOC106419065/LOC106440667/LOC106412109/LOC106352891
GO:0008017	F	microtubule binding	14/623	340/55459	0.00177467	14	LOC111211967/LOC106447681/LOC106402812/LOC106389325/LOC106368687/LOC106436594/LOC106366308/LOC106346903/LOC106445745/LOC106433975/LOC106386810/LOC106423588/LOC106348295/BNAC08G06420D
GO:0030795	F	jasmonate O-methyltransferase activity	3/623	8/55459	0.00295176	3	LOC106449311/LOC106351453/LOC106417789
GO:0102078	F	methyl jasmonate methylesterase activity	3/623	8/55459	0.00295176	3	LOC106449311/LOC106351453/LOC106417789
GO:0004760	F	serine-pyruvate transaminase activity	2/623	2/55459	0.0037466	2	LOC106439758/LOC106410465
GO:0016504	F	peptidase activator activity	2/623	2/55459	0.0037466	2	LOC106389112/LOC106390477
GO:0045430	F	chalcone isomerase activity	2/623	2/55459	0.0037466	2	LOC106419065/LOC106440667
GO:0050281	F	serine-glyoxylate transaminase activity	2/623	2/55459	0.0037466	2	LOC106439758/LOC106410465
GO:0070577	F	lysine-acetylated histone binding	2/623	2/55459	0.0037466	2	LOC106389112/LOC106390477
GO:0003777	F	microtubule motor activity	9/623	172/55459	0.00441302	9	LOC111211967/LOC106389325/LOC106368687/LOC106436594/LOC106346903/LOC106445745/LOC106380892/LOC106389834/LOC106348295
GO:0008199	F	ferric iron binding	4/623	26/55459	0.00521217	4	LOC106352904/LOC106382035/LOC106427233/LOC106368108
GO:0004356	F	glutamate-ammonia ligase activity	4/623	27/55459	0.00541929	4	LOC106381340/LOC106423699/LOC106354452/LOC106354451
GO:0015929	F	hexosaminidase activity	2/623	3/55459	0.00831223	2	LOC106426280/LOC111197814
GO:0005385	F	zinc ion transmembrane transporter activity	5/623	57/55459	0.0097928	5	LOC111212519/LOC106412072/LOC106419842/LOC106452371/LOC106418106
GO:0046556	F	alpha-L-arabinofuranosidase activity	4/623	34/55459	0.011712	4	LOC106353849/LOC106371119/LOC106440394/LOC106389072
GO:0000166	F	nucleotide binding	84/623	5270/55459	0.013573	84	LOC106439466/LOC106451931/LOC106375684/LOC111211967/LOC106389325/LOC106368687/LOC111200975/LOC106396560/LOC111207811/LOC111207167/LOC106438992/LOC106415313/LOC106360762/LOC106415553/LOC106444636/LOC106432426/LOC106366903/LOC106366834/LOC106453149/LOC106421170/LOC106437745/LOC106436594/LOC106439747/LOC106407019/LOC106382033/LOC106405649/LOC106390568/LOC106440412/LOC106447011/LOC106353301/LOC106421…
GO:0003838	F	sterol 24-C-methyltransferase activity	2/623	4/55459	0.013573	2	LOC106440921/LOC106431054
GO:0008878	F	glucose-1-phosphate adenylyltransferase activity	3/623	16/55459	0.013573	3	LOC106431467/LOC106446371/LOC106366674
GO:0030570	F	pectate lyase activity	6/623	95/55459	0.013573	6	LOC106347564/LOC106403184/LOC106430092/LOC106436935/LOC106353973/LOC111208330
GO:0045486	F	naringenin 3-dioxygenase activity	2/623	4/55459	0.013573	2	LOC106367722/LOC111197703
GO:0046873	F	metal ion transmembrane transporter activity	6/623	97/55459	0.0144245	6	LOC111212519/LOC106412072/LOC106419842/LOC106452371/LOC106345607/LOC106418106
GO:0030170	F	pyridoxal phosphate binding	11/623	313/55459	0.0155026	11	LOC111199291/LOC106364306/LOC106406022/LOC111207231/LOC106439231/LOC111214132/LOC106352999/LOC111202360/LOC106375928/LOC106357570/LOC106368471
GO:0004563	F	beta-N-acetylhexosaminidase activity	2/623	5/55459	0.0169298	2	LOC106426280/LOC111197814
GO:0004743	F	pyruvate kinase activity	4/623	42/55459	0.0169298	4	LOC106384951/LOC106384952/LOC106385030/LOC111212274
GO:0005351	F	carbohydrate:proton symporter activity	5/623	70/55459	0.0169298	5	LOC106432894/LOC106400037/LOC106435807/LOC106346955/LOC111206383
GO:0030955	F	potassium ion binding	4/623	42/55459	0.0169298	4	LOC106384951/LOC106384952/LOC106385030/LOC111212274
GO:0061634	F	alpha-D-xyloside xylohydrolase	2/623	5/55459	0.0169298	2	LOC106353849/LOC106371119
GO:0080176	F	xyloglucan 1,6-alpha-xylosidase activity	2/623	5/55459	0.0169298	2	LOC106353849/LOC106371119
GO:0102148	F	N-acetyl-beta-D-galactosaminidase activity	2/623	5/55459	0.0169298	2	LOC106426280/LOC111197814
GO:0004047	F	aminomethyltransferase activity	2/623	7/55459	0.0296912	2	LOC106362172/LOC106415453
GO:0046537	F	2,3-bisphosphoglycerate-independent phosphoglycerate mutase activity	2/623	7/55459	0.0296912	2	LOC106362381/LOC106453134
GO:0008422	F	beta-glucosidase activity	6/623	123/55459	0.0311817	6	LOC106411064/LOC106419470/LOC111214074/LOC106420486/LOC106438338/LOC106410571
GO:0016798	F	hydrolase activity, acting on glycosyl bonds	20/623	894/55459	0.0350252	20	LOC106353849/LOC106371119/LOC106426280/LOC106365511/LOC106347938/LOC106411064/LOC106419855/LOC106350962/LOC111197814/LOC106362420/LOC106445462/LOC106451086/LOC111214074/LOC106440394/LOC106388907/LOC106376237/LOC106420486/LOC106395051/LOC106438338/LOC106410571
GO:0003844	F	1,4-alpha-glucan branching enzyme activity	2/623	8/55459	0.0359894	2	LOC106447331/LOC106391472
GO:0102752	F	1,4-alpha-glucan branching enzyme activity (using a glucosylated glycogenin as primer for glycogen synthesis)	2/623	8/55459	0.0359894	2	LOC106447331/LOC106391472
GO:0010329	F	auxin efflux transmembrane transporter activity	3/623	30/55459	0.0465309	3	LOC106354288/LOC111212376/LOC106381310
GO:0005856	C	cytoskeleton	25/623	504/55459	3.69592e-07	25	LOC106369307/LOC106439466/LOC106451931/LOC106375684/LOC106447681/LOC106446333/LOC111200975/LOC106415553/LOC106433990/LOC106366834/LOC106453149/LOC106421170/LOC106375513/LOC106445380/LOC106389890/LOC106366308/LOC106438492/LOC106362361/LOC106428167/LOC106346903/LOC106416382/LOC106433975/LOC106386810/LOC106440424/LOC106419324
GO:0009524	C	phragmoplast	15/623	181/55459	7.62397e-07	15	LOC106369307/LOC106447681/LOC106366834/LOC106453149/LOC106375513/LOC106445380/LOC106366308/LOC106362361/LOC106346903/LOC106416382/LOC106433975/LOC106386810/LOC106346324/LOC106415202/LOC106385049
GO:0009506	C	plasmodesma	49/623	1758/55459	1.6968e-06	49	LOC106433222/LOC106353849/LOC106371119/LOC106451931/LOC106375684/LOC106381106/LOC106376978/LOC106447681/LOC111200975/LOC111197726/LOC106413823/LOC106362381/LOC106453134/LOC106398782/LOC106415313/LOC106354288/LOC106440921/LOC106431054/LOC111212376/LOC106366903/LOC106421170/LOC106407019/LOC106350962/LOC106381310/LOC106375513/LOC106445380/LOC106389890/LOC106415413/LOC111201724/LOC106387935/LOC106387…
GO:0045298	C	tubulin complex	6/623	15/55459	1.6968e-06	6	LOC106375684/LOC111200975/LOC106421170/LOC106389890/LOC106438492/LOC106440424
GO:0005874	C	microtubule	17/623	378/55459	0.000143824	17	LOC106439466/LOC106375684/LOC111211967/LOC106447681/LOC106389325/LOC111200975/LOC106415553/LOC106421170/LOC106436594/LOC106389890/LOC106366308/LOC106438492/LOC106346903/LOC106433975/LOC106386810/LOC106440424/LOC106419324
GO:0005737	C	cytoplasm	92/623	5498/55459	0.00295176	92	LOC106377441/LOC106347586/LOC106438524/LOC106369307/LOC106376623/LOC106439466/LOC106449311/LOC106451931/LOC106375684/LOC106375432/LOC106447681/LOC106380754/LOC106446333/LOC106440767/LOC111200975/LOC106447128/LOC111197726/LOC106362381/LOC106357995/LOC106453134/LOC106445202/LOC106415313/LOC106354288/LOC106415553/LOC106433990/LOC111212376/LOC106352861/LOC106366903/LOC111214107/LOC106366834/LOC106453…
GO:0005819	C	spindle	8/623	124/55459	0.00310782	8	LOC106369307/LOC106447681/LOC106375513/LOC106445380/LOC106366308/LOC106433975/LOC106386810/LOC106392060
GO:0009925	C	basal plasma membrane	3/623	11/55459	0.00541929	3	LOC106354288/LOC111212376/LOC106381310
GO:0005887	C	integral component of plasma membrane	10/623	242/55459	0.0097928	10	LOC106432894/LOC106400037/LOC106354582/LOC106435807/LOC106354180/LOC106362420/LOC106346955/LOC106412189/LOC106382832/LOC111206383
GO:0009504	C	cell plate	5/623	60/55459	0.011712	5	LOC106369307/LOC106403012/LOC106346324/LOC106415202/LOC106385049
GO:0045177	C	apical part of cell	3/623	15/55459	0.011712	3	LOC106354288/LOC111212376/LOC106381310
GO:0005886	C	plasma membrane	88/623	5647/55459	0.0168646	88	LOC106438524/LOC106369307/LOC106401841/LOC106451931/LOC106375684/LOC106403012/LOC106364306/LOC106376978/LOC106439758/LOC106426280/LOC106440767/LOC111200975/LOC106425351/LOC111197726/LOC106362381/LOC111207811/LOC106447752/LOC106367273/LOC106375587/LOC106453134/LOC106445202/LOC106398782/LOC106415313/LOC106354288/LOC106433990/LOC111212376/LOC106366903/LOC106416053/LOC106421170/LOC106437745/LOC106452…
GO:0005829	C	cytosol	89/623	5888/55459	0.0296912	89	LOC106377441/LOC106347586/LOC106438524/LOC106369307/LOC106353849/LOC106371119/LOC106451931/LOC106375684/LOC106364306/LOC106376978/LOC106353401/LOC106439758/LOC106360928/LOC106440767/LOC106450750/LOC111200975/LOC106425351/LOC106447128/LOC111197726/LOC106413823/LOC106362381/LOC106357995/LOC106453134/LOC106445202/LOC106415313/LOC106440921/LOC106360762/LOC106431054/LOC106444636/LOC106352861/LOC106397…
GO:0097268	C	cytoophidium	2/623	7/55459	0.0296912	2	LOC106360762/LOC106440412
GO:0009574	C	preprophase band	3/623	25/55459	0.0311227	3	LOC106433975/LOC106386810/LOC106428200
GO:0005618	C	cell wall	25/623	1259/55459	0.0494741	25	LOC106353849/LOC106371119/LOC106426280/LOC111200975/LOC106406175/LOC111197726/LOC106393508/LOC106407562/LOC111214107/LOC111198521/LOC111208210/LOC106421465/LOC106350962/LOC106375513/LOC106445380/LOC106372172/LOC106428953/LOC111197814/LOC106362420/LOC106415413/LOC106400938/LOC106366308/LOC106451086/LOC106348332/LOC106395051

## Sheet: DH12075_SE8_upregulated
GO_ID	GO_Group	Description	GeneRatio	BgRatio	adjusted p-value	Count	geneID
GO:0009408	P	response to heat	53/748	313/55459	1.932e-38	53	LOC106385357/LOC106380811/LOC106354381/BNAC07G36650D/LOC106401239/LOC106377472/LOC106396657/LOC106438703/LOC106351544/LOC106387580/LOC106443275/LOC106402239/LOC106354342/LOC106353095/LOC106396610/LOC106346793/LOC111202027/LOC106387209/LOC106423530/BNAA03G58470D/LOC106406688/LOC106450883/LOC106385334/LOC106436445/LOC106419867/LOC106346376/LOC106415486/LOC106384930/LOC106390085/LOC106396142/LOC1063…
GO:0006457	P	protein folding	35/748	367/55459	6.45414e-17	35	LOC106385357/LOC106380811/LOC106380873/LOC106443275/LOC106423530/LOC106390948/LOC106389120/LOC106357511/LOC106368780/LOC106385334/LOC106452875/LOC106389719/LOC106436445/LOC106347769/LOC106349478/LOC106349476/LOC106419867/LOC106415486/LOC106383132/LOC106444974/LOC106384930/LOC106397577/LOC106348157/LOC106408479/LOC106436699/LOC106385972/LOC106383113/LOC106365354/LOC106377058/LOC106377059/LOC106439…
GO:0071456	P	cellular response to hypoxia	30/748	254/55459	6.45414e-17	30	LOC106391482/LOC106380811/LOC106354381/LOC106354342/LOC106387209/LOC106423530/LOC106440160/LOC106436445/LOC106440531/LOC106434696/LOC106421576/LOC106391444/LOC106387178/LOC106352715/LOC106413762/LOC106438387/LOC106372134/LOC106427439/LOC106433652/LOC111209871/LOC106433650/LOC106400624/LOC106405517/LOC106396625/LOC106348944/LOC106354344/LOC106368121/LOC106376107/LOC106452918/LOC106431816
GO:0051085	P	chaperone cofactor-dependent protein refolding	18/748	73/55459	9.94607e-16	18	LOC106401239/LOC106377472/LOC106396657/LOC106351544/LOC106387580/LOC106353095/LOC106396610/LOC106346793/LOC106368780/LOC106406688/LOC106385334/LOC106415486/LOC106384930/LOC106436699/LOC106366724/LOC106365354/LOC106399369/LOC106429752
GO:0042026	P	protein refolding	20/748	107/55459	4.16608e-15	20	LOC106401239/LOC106377472/LOC106396657/LOC106351544/LOC106387580/LOC106353095/LOC106396610/LOC106346793/LOC106390948/LOC106389120/LOC106357511/LOC106406688/LOC106385334/LOC106349478/LOC106349476/LOC106415486/LOC106384930/LOC106424702/LOC106368579/LOC106366724
GO:0034620	P	cellular response to unfolded protein	14/748	40/55459	1.42031e-14	14	LOC106401239/LOC106377472/LOC106396657/LOC106351544/LOC106387580/LOC106353095/LOC106396610/LOC106346793/LOC106406688/LOC106385334/LOC106415486/LOC106384930/LOC106438387/LOC106366724
GO:0006986	P	response to unfolded protein	13/748	36/55459	9.70021e-14	13	LOC106401239/LOC106377472/LOC106396657/LOC106351544/LOC106387580/LOC106353095/LOC106396610/LOC106346793/LOC106406688/LOC106385334/LOC106415486/LOC106384930/LOC106366724
GO:0006833	P	water transport	13/748	77/55459	2.65542e-09	13	LOC106402321/LOC106396224/LOC106410834/LOC106398710/LOC106367143/LOC106396434/LOC106410672/LOC106452594/LOC106439438/LOC106398717/LOC106398753/LOC111213677/LOC111207416
GO:0010286	P	heat acclimation	13/748	91/55459	2.17571e-08	13	LOC106385357/BNAC07G36650D/LOC106380873/LOC106443275/BNAA03G58470D/LOC106389719/LOC106362025/LOC106402021/LOC106419867/LOC106387178/LOC106408479/LOC106438387/LOC106379450
GO:0009615	P	response to virus	11/748	74/55459	3.03218e-07	11	LOC106401239/LOC106377472/LOC106351544/LOC106387580/LOC106353095/LOC106396610/LOC106346793/LOC106406688/LOC106385334/LOC106384930/LOC106412054
GO:0051259	P	protein complex oligomerization	6/748	12/55459	3.03218e-07	6	LOC106385357/LOC106380811/LOC106443275/LOC106423530/LOC106436445/LOC106419867
GO:0046916	P	cellular transition metal ion homeostasis	4/748	5/55459	8.22506e-06	4	LOC106410701/LOC106410702/LOC106348339/LOC106366199
GO:0009414	P	response to water deprivation	23/748	496/55459	1.89853e-05	23	LOC106361838/LOC106380873/LOC106396224/LOC106345733/LOC106450883/LOC106389719/LOC106398710/LOC106376470/LOC106396434/LOC106396142/LOC106387178/LOC106412054/LOC106437008/LOC106360936/LOC106392335/LOC106427439/LOC106398717/LOC106398753/LOC111213677/LOC111198107/LOC106407646/LOC106345947/LOC111213630
GO:0030001	P	metal ion transport	16/748	280/55459	6.5622e-05	16	LOC106410701/LOC106387515/LOC106410702/LOC106348339/LOC106366199/LOC111199025/LOC106406011/LOC106428082/LOC106425608/LOC106450803/LOC106446440/BNAC01G20170D/LOC106386683/LOC106372598/LOC106375981/LOC106447955
GO:0043335	P	protein unfolding	4/748	8/55459	7.96328e-05	4	LOC106354381/LOC106354342/LOC106387209/LOC106354344
GO:0010583	P	response to cyclopentenone	3/748	3/55459	8.5365e-05	3	LOC106376628/LOC111202307/LOC106433961
GO:0000302	P	response to reactive oxygen species	8/748	65/55459	9.13386e-05	8	LOC106385357/LOC106380811/LOC106443275/LOC106423530/LOC106436445/LOC106419867/LOC106346376/LOC106387178
GO:0006073	P	cellular glucan metabolic process	9/748	94/55459	0.000170846	9	LOC106438727/LOC106439779/LOC106441041/LOC106435143/LOC106389958/LOC106400624/LOC106391891/LOC106391591/LOC106392059
GO:0009409	P	response to cold	24/748	636/55459	0.000251096	24	LOC106388251/LOC106450883/LOC111213033/LOC106396788/LOC106415486/LOC106352817/LOC106406721/LOC106376470/LOC106396217/LOC106401195/LOC106425779/LOC106366907/LOC106396142/LOC106387178/LOC106439029/LOC106360936/LOC106392335/LOC106416669/LOC106366938/LOC106400624/LOC106351615/LOC111198107/LOC106347166/LOC111198076
GO:1902348	P	cellular response to strigolactone	3/748	4/55459	0.000280073	3	LOC111213210/LOC106445297/LOC106431289
GO:1901601	P	strigolactone biosynthetic process	4/748	12/55459	0.000408183	4	LOC111213210/LOC106445297/LOC106396666/LOC106431289
GO:0031930	P	mitochondria-nucleus signaling pathway	4/748	13/55459	0.000567942	4	LOC106391482/LOC106388251/LOC106352817/LOC106366938
GO:0045333	P	cellular respiration	3/748	5/55459	0.000622043	3	LOC106388251/LOC106352817/LOC106366938
GO:0030104	P	water homeostasis	5/748	28/55459	0.000839687	5	LOC106402321/LOC106345733/LOC111213033/LOC106367143/LOC106410672
GO:0042546	P	cell wall biogenesis	10/748	147/55459	0.000839687	10	LOC106438727/LOC106439779/LOC106441041/LOC106435143/LOC106389958/LOC106400624/LOC106391891/LOC106391591/LOC106430948/LOC106392059
GO:0019538	P	protein metabolic process	7/748	71/55459	0.00119834	7	LOC106354381/LOC106354342/LOC106387209/LOC106424702/LOC106368579/LOC106446537/LOC106354344
GO:0010411	P	xyloglucan metabolic process	9/748	134/55459	0.00206866	9	LOC106438727/LOC106439779/LOC106441041/LOC106435143/LOC106389958/LOC106400624/LOC106391891/LOC106391591/LOC106392059
GO:0051131	P	chaperone-mediated protein complex assembly	4/748	19/55459	0.00229822	4	LOC106380873/LOC106389719/LOC106362025/LOC106402021
GO:0009651	P	response to salt stress	23/748	718/55459	0.00308652	23	LOC106385357/LOC106380811/LOC106361838/LOC106380873/LOC106443275/LOC106345733/LOC106423530/LOC106450883/LOC106389719/LOC106436445/LOC111215621/LOC106419867/LOC106406721/LOC106396142/LOC106422074/LOC106439029/LOC106392335/LOC106416669/LOC106401112/LOC111213677/LOC106357769/LOC106446949/LOC111213630
GO:0012502	P	induction of programmed cell death	2/748	2/55459	0.00334605	2	LOC106450708/LOC106396164
GO:0009061	P	anaerobic respiration	3/748	9/55459	0.00349483	3	LOC106372134/LOC106431816/BNAA06G13740D
GO:0009416	P	response to light stimulus	14/748	351/55459	0.00619101	14	LOC106399822/LOC111213033/LOC111207515/LOC106396788/LOC106349478/LOC106349476/LOC111206508/LOC106396217/LOC106387178/LOC106410977/LOC106361729/LOC106347166/LOC106402676/LOC106376116
GO:0010230	P	alternative respiration	3/748	12/55459	0.00802109	3	LOC106388251/LOC106352817/LOC106366938
GO:0015979	P	photosynthesis	14/748	363/55459	0.00802109	14	LOC106428610/LOC106360470/LOC106399822/LOC111213033/LOC106396788/LOC111206508/LOC106388570/LOC106346340/LOC106382925/LOC106352647/LOC106374937/LOC106437383/LOC106357656/LOC106423081
GO:0061408	P	positive regulation of transcription from RNA polymerase II promoter in response to heat stress	3/748	12/55459	0.00802109	3	LOC106438703/LOC111202027/LOC106438387
GO:0042542	P	response to hydrogen peroxide	7/748	103/55459	0.00821567	7	LOC106385357/LOC106380811/LOC106443275/LOC106423530/LOC106436445/LOC106419867/LOC106438387
GO:0001932	P	regulation of protein phosphorylation	2/748	3/55459	0.00829011	2	LOC106349478/LOC106349476
GO:0045727	P	positive regulation of translation	4/748	29/55459	0.00831202	4	LOC106354381/LOC106354342/LOC106387209/LOC106354344
GO:0006979	P	response to oxidative stress	20/748	650/55459	0.00841516	20	LOC106450883/LOC106451567/LOC106346376/LOC106438356/LOC106368738/LOC106346563/LOC111202229/LOC106442544/LOC106396142/LOC106382353/BNAC08G15830D/LOC106435636/LOC106411182/LOC106385972/LOC106392335/LOC106410977/LOC106447277/LOC106368458/LOC106357615/LOC106347895
GO:0034605	P	cellular response to heat	5/748	52/55459	0.00869343	5	LOC106438703/LOC106402239/LOC111202027/LOC106438387/LOC106421573
GO:0001678	P	cellular glucose homeostasis	3/748	14/55459	0.00960031	3	LOC106406721/LOC106439029/LOC106416669
GO:0006801	P	superoxide metabolic process	4/748	31/55459	0.00960031	4	LOC106346563/LOC111202229/LOC106442544/LOC106411335
GO:0043618	P	regulation of transcription from RNA polymerase II promoter in response to stress	3/748	14/55459	0.00960031	3	LOC106438703/LOC111202027/LOC106438387
GO:0009266	P	response to temperature stimulus	4/748	32/55459	0.0104198	4	LOC106401239/LOC106377472/LOC106351544/LOC106353095
GO:0080170	P	hydrogen peroxide transmembrane transport	3/748	16/55459	0.0138179	3	LOC106402321/LOC106367143/LOC106410672
GO:0010200	P	response to chitin	8/748	158/55459	0.0160985	8	LOC106348028/LOC111198655/LOC106438387/LOC106449379/LOC106368121/LOC106438792/LOC106404493/LOC106404494
GO:0051156	P	glucose 6-phosphate metabolic process	3/748	17/55459	0.0160985	3	LOC106406721/LOC106439029/LOC106416669
GO:0018171	P	peptidyl-cysteine oxidation	2/748	5/55459	0.0186595	2	LOC106372134/LOC106431816
GO:0097503	P	sialylation	2/748	5/55459	0.0186595	2	LOC106416045/LOC106346348
GO:0050821	P	protein stabilization	4/748	39/55459	0.0193859	4	LOC106380873/LOC106389719/LOC106440531/LOC106434696
GO:0009768	P	photosynthesis, light harvesting in photosystem I	5/748	66/55459	0.0206232	5	LOC106399822/LOC111213033/LOC106396788/LOC111206508/LOC106346340
GO:0019318	P	hexose metabolic process	3/748	19/55459	0.0206232	3	LOC106406721/LOC106439029/LOC106416669
GO:0006952	P	defense response	29/748	1202/55459	0.0219704	29	LOC106376324/LOC106380873/LOC106446703/LOC106394443/LOC106389719/LOC106349478/LOC106349476/LOC106440531/LOC106434696/LOC106445445/LOC111212233/LOC106365298/LOC106446772/LOC106450449/LOC106391030/LOC106422074/LOC106437008/LOC106436068/LOC106361726/LOC106449379/LOC106390210/LOC106357769/LOC106410977/LOC106449978/LOC106358140/LOC106374540/LOC106379483/LOC106351149/LOC106395114
GO:0008104	P	protein localization	2/748	6/55459	0.0256053	2	LOC106382353/BNAC08G15830D
GO:0006458	P	'de novo' protein folding	3/748	21/55459	0.0259129	3	LOC106390948/LOC106389120/LOC106357511
GO:0046688	P	response to copper ion	3/748	21/55459	0.0259129	3	LOC106346563/LOC111202229/LOC106442544
GO:0019430	P	removal of superoxide radicals	4/748	44/55459	0.027507	4	LOC106346563/LOC111202229/LOC106442544/LOC106411335
GO:0045041	P	protein import into mitochondrial intermembrane space	3/748	22/55459	0.0291556	3	LOC106390948/LOC106389120/LOC106357511
GO:0007623	P	circadian rhythm	7/748	142/55459	0.0304281	7	LOC106346563/LOC111202229/LOC106442544/BNAA03G32230D/LOC106362751/BNAA10G23470D/LOC106389667
GO:0009617	P	response to bacterium	8/748	182/55459	0.0317065	8	LOC106401239/LOC106377472/LOC106351544/LOC106353095/LOC106410653/LOC106361173/LOC106404493/LOC106404494
GO:0048316	P	seed development	7/748	144/55459	0.0319879	7	LOC106349111/LOC106360391/LOC106454936/LOC106394545/LOC106450273/LOC106439079/LOC106441137
GO:0000077	P	DNA damage checkpoint	2/748	7/55459	0.0321292	2	LOC106351733/LOC111207718
GO:0070483	P	detection of hypoxia	2/748	7/55459	0.0321292	2	LOC106372134/LOC106431816
GO:0010951	P	negative regulation of endopeptidase activity	6/748	109/55459	0.0322867	6	LOC106376834/LOC106365032/LOC106418590/LOC106354205/LOC111207258/LOC106404622
GO:0019310	P	inositol catabolic process	2/748	8/55459	0.0406722	2	LOC106447112/LOC106445381
GO:0090332	P	stomatal closure	3/748	26/55459	0.0418691	3	LOC106380873/LOC106389719/LOC106376470
GO:0051082	F	unfolded protein binding	38/748	293/55459	5.92245e-23	38	LOC106385357/LOC106380811/LOC106401239/LOC106377472/LOC106396657/LOC106380873/LOC106351544/LOC106387580/LOC106443275/LOC106353095/LOC106396610/LOC106346793/LOC106423530/LOC106390948/LOC106389120/LOC106357511/LOC106368780/LOC106406688/LOC106385334/LOC106452875/LOC106389719/LOC106436445/LOC106347769/LOC106349478/LOC106349476/LOC106419867/LOC106415486/LOC106383132/LOC106444974/LOC106384930/LOC106397…
GO:0042623	F	ATPase activity, coupled	13/748	38/55459	1.97114e-13	13	LOC106401239/LOC106377472/LOC106396657/LOC106351544/LOC106387580/LOC106353095/LOC106396610/LOC106346793/LOC106406688/LOC106385334/LOC106415486/LOC106384930/LOC106366724
GO:0044183	F	protein folding chaperone	14/748	57/55459	2.66924e-12	14	LOC106401239/LOC106377472/LOC106396657/LOC106351544/LOC106387580/LOC106353095/LOC106396610/LOC106346793/LOC106406688/LOC106385334/LOC106415486/LOC106384930/LOC106390085/LOC106366724
GO:0051787	F	misfolded protein binding	13/748	46/55459	2.74539e-12	13	LOC106401239/LOC106377472/LOC106396657/LOC106351544/LOC106387580/LOC106353095/LOC106396610/LOC106346793/LOC106406688/LOC106385334/LOC106415486/LOC106384930/LOC106366724
GO:0031072	F	heat shock protein binding	14/748	65/55459	1.59655e-11	14	LOC106401239/LOC106377472/LOC106396657/LOC106351544/LOC106387580/LOC106353095/LOC106396610/LOC106346793/LOC106406688/LOC106385334/LOC106415486/LOC106384930/LOC106366724/LOC106348964
GO:0015250	F	water channel activity	13/748	69/55459	6.63987e-10	13	LOC106402321/LOC106396224/LOC106410834/LOC106398710/LOC106367143/LOC106396434/LOC106410672/LOC106452594/LOC106439438/LOC106398717/LOC106398753/LOC111213677/LOC111207416
GO:0015267	F	channel activity	13/748	138/55459	3.12735e-06	13	LOC106402321/LOC106396224/LOC106410834/LOC106398710/LOC106367143/LOC106396434/LOC106410672/LOC106452594/LOC106439438/LOC106398717/LOC106398753/LOC111213677/LOC111207416
GO:0008113	F	peptide-methionine (S)-S-oxide reductase activity	6/748	22/55459	1.76665e-05	6	LOC106361729/LOC106429326/LOC106411226/LOC106429354/LOC106405877/LOC111197795
GO:0051087	F	chaperone binding	8/748	63/55459	7.96328e-05	8	LOC106368780/LOC106408479/LOC106436699/LOC106365354/LOC106399369/LOC106429752/LOC106450708/LOC106396164
GO:0016762	F	xyloglucan:xyloglucosyl transferase activity	9/748	94/55459	0.000170846	9	LOC106438727/LOC106439779/LOC106441041/LOC106435143/LOC106389958/LOC106400624/LOC106391891/LOC106391591/LOC106392059
GO:0046914	F	transition metal ion binding	4/748	11/55459	0.000282706	4	LOC106410701/LOC106410702/LOC106348339/LOC106366199
GO:0047216	F	inositol 3-alpha-galactosyltransferase activity	4/748	18/55459	0.00203572	4	LOC106450883/LOC106396142/LOC106392335/LOC106436392
GO:0004866	F	endopeptidase inhibitor activity	6/748	56/55459	0.00229822	6	LOC106376834/LOC106365032/LOC106418590/LOC106354205/LOC111207258/LOC106404622
GO:0043621	F	protein self-association	9/748	137/55459	0.00229822	9	LOC106385357/LOC106380811/LOC106443275/LOC106423530/LOC106436445/LOC106419867/LOC106363577/LOC106402676/LOC106376116
GO:0051879	F	Hsp90 protein binding	4/748	21/55459	0.00331584	4	LOC106362025/LOC106402021/LOC106399369/LOC106429752
GO:0003998	F	acylphosphatase activity	2/748	2/55459	0.00334605	2	LOC111204204/LOC106428725
GO:0015075	F	ion transmembrane transporter activity	2/748	2/55459	0.00334605	2	LOC106360936/LOC111198107
GO:0015271	F	outward rectifier potassium channel activity	2/748	2/55459	0.00334605	2	LOC106360936/LOC111198107
GO:0044548	F	S100 protein binding	2/748	2/55459	0.00334605	2	LOC106397079/LOC106367366
GO:0004340	F	glucokinase activity	3/748	12/55459	0.00802109	3	LOC106406721/LOC106439029/LOC106416669
GO:0019158	F	mannokinase activity	3/748	12/55459	0.00802109	3	LOC106406721/LOC106439029/LOC106416669
GO:0008126	F	acetylesterase activity	2/748	3/55459	0.00829011	2	LOC111211110/LOC106347619
GO:0016702	F	oxidoreductase activity, acting on single donors with incorporation of molecular oxygen, incorporation of two atoms of oxygen	6/748	75/55459	0.00829011	6	LOC106410653/LOC106361173/LOC106354557/LOC106372134/LOC106431816/LOC106406326
GO:0004784	F	superoxide dismutase activity	4/748	29/55459	0.00831202	4	LOC106346563/LOC111202229/LOC106442544/LOC106411335
GO:0009916	F	alternative oxidase activity	3/748	13/55459	0.00831202	3	LOC106388251/LOC106352817/LOC106366938
GO:0080066	F	3-methylthiopropyl-desulfoglucosinolate sulfotransferase activity	3/748	13/55459	0.00831202	3	LOC106436726/LOC106411693/LOC111214000
GO:0080067	F	4-methylthiobutyl-desulfoglucosinolate sulfotransferase activity	3/748	13/55459	0.00831202	3	LOC106436726/LOC106411693/LOC111214000
GO:0080068	F	5-methylthiopentyl-desulfoglucosinolate sulfotransferase activity	3/748	13/55459	0.00831202	3	LOC106436726/LOC106411693/LOC111214000
GO:0080069	F	7-methylthioheptyl-desulfoglucosinolate sulfotransferase activity	3/748	13/55459	0.00831202	3	LOC106436726/LOC106411693/LOC111214000
GO:0080070	F	8-methylthiooctyl-desulfoglucosinolate sulfotransferase activity	3/748	13/55459	0.00831202	3	LOC106436726/LOC106411693/LOC111214000
GO:0080071	F	indol-3-yl-methyl-desulfoglucosinolate sulfotransferase activity	3/748	13/55459	0.00831202	3	LOC106436726/LOC106411693/LOC111214000
GO:0102721	F	ubiquinol:oxygen oxidoreductase activity	3/748	13/55459	0.00831202	3	LOC106388251/LOC106352817/LOC106366938
GO:0004396	F	hexokinase activity	3/748	14/55459	0.00960031	3	LOC106406721/LOC106439029/LOC106416669
GO:0005536	F	glucose binding	3/748	14/55459	0.00960031	3	LOC106406721/LOC106439029/LOC106416669
GO:0004190	F	aspartic-type endopeptidase activity	10/748	223/55459	0.011609	10	LOC106445461/LOC111202791/LOC106445019/LOC106431380/LOC106402314/LOC106410582/LOC106433652/LOC111209871/LOC106433650/LOC106405517
GO:0070678	F	preprotein binding	2/748	4/55459	0.0124654	2	LOC106362025/LOC106402021
GO:0031625	F	ubiquitin protein ligase binding	6/748	89/55459	0.0151273	6	LOC106401239/LOC106377472/LOC106351544/LOC106353095/LOC106397079/LOC106367366
GO:0008373	F	sialyltransferase activity	2/748	5/55459	0.0186595	2	LOC106416045/LOC106346348
GO:0047364	F	desulfoglucosinolate sulfotransferase activity	3/748	18/55459	0.0186595	3	LOC106436726/LOC106411693/LOC111214000
GO:0000386	F	second spliceosomal transesterification activity	2/748	7/55459	0.0321292	2	LOC106453449/LOC106446239
GO:0008146	F	sulfotransferase activity	6/748	112/55459	0.0362558	6	LOC106436726/LOC106354366/LOC106354325/LOC106357769/LOC106411693/LOC111214000
GO:0043565	F	sequence-specific DNA binding	28/748	1203/55459	0.0362558	28	LOC106438703/LOC111202027/LOC106419682/LOC106412054/LOC106438387/LOC106427172/LOC106369808/LOC106375638/LOC106450410/LOC106407137/LOC106382769/LOC106382768/LOC106445511/LOC106427207/LOC106431681/LOC106376925/LOC106420129/LOC106421836/LOC106374738/LOC106396002/LOC106437496/LOC106389667/LOC106361378/LOC106446876/LOC106438989/LOC106438792/LOC111212586/LOC106440079
GO:0050113	F	inositol oxygenase activity	2/748	8/55459	0.0406722	2	LOC106447112/LOC106445381
GO:0008757	F	S-adenosylmethionine-dependent methyltransferase activity	6/748	120/55459	0.0485509	6	LOC106372698/LOC106356577/LOC106372697/LOC106428290/LOC106390210/LOC106416291
GO:0005366	F	myo-inositol:proton symporter activity	2/748	9/55459	0.0497731	2	LOC106421089/LOC106394816
GO:0045735	F	nutrient reservoir activity	6/748	121/55459	0.0497731	6	LOC106425779/LOC106387178/LOC106445663/LOC106445672/LOC106444749/LOC106391998
GO:0005788	C	endoplasmic reticulum lumen	11/748	98/55459	5.15365e-06	11	LOC106402239/LOC106345733/LOC106440160/LOC106390592/LOC106383132/LOC106444974/LOC106389987/LOC106385972/LOC106366724/LOC106383113/LOC111215805
GO:0005618	C	cell wall	40/748	1259/55459	3.37898e-05	40	LOC106401239/LOC106377472/LOC106380873/LOC106351544/LOC106445461/LOC106387580/LOC106353095/LOC106396610/LOC106346793/LOC106406688/LOC106394443/LOC106385334/LOC106452875/LOC106346397/LOC106389719/LOC111215621/LOC106346376/LOC106384930/LOC106438727/LOC106396217/LOC106439779/LOC106425779/LOC106429090/LOC106397577/LOC106441041/LOC106437008/LOC106385972/LOC106435143/LOC106366724/LOC106362474/LOC106389…
GO:0042025	C	host cell nucleus	22/748	477/55459	3.37898e-05	22	LOC106438703/LOC111202027/LOC106351733/LOC111207718/LOC106438387/LOC106394545/LOC106441137/LOC106366424/LOC106407137/LOC106382769/LOC106382768/LOC106445511/LOC106427207/LOC106431681/LOC106376925/LOC106421836/LOC106396002/LOC106437496/LOC106438792/LOC106448025/LOC106448018/LOC106440079
GO:0101031	C	chaperone complex	4/748	7/55459	4.50776e-05	4	LOC106399369/LOC106429752/LOC106402676/LOC106376116
GO:0043674	C	columella	3/748	4/55459	0.000280073	3	LOC106402321/LOC106367143/LOC106410672
GO:0009522	C	photosystem I	9/748	134/55459	0.00206866	9	LOC106428610/LOC106360470/LOC106399822/LOC111213033/LOC106396788/LOC111206508/LOC106346340/LOC106382925/LOC106357656
GO:0009941	C	chloroplast envelope	30/748	1151/55459	0.00831202	30	LOC106354381/LOC106354342/LOC106387209/LOC106390948/LOC106389120/LOC106357511/LOC106399822/LOC111213033/LOC106410653/LOC111206508/LOC106361173/LOC106415486/LOC106418399/LOC106396217/LOC106401195/LOC106346563/LOC111202229/LOC106442544/LOC106387178/LOC106368579/LOC106407391/LOC106439438/BNAC05G42690D/LOC106435673/LOC106405997/LOC106354344/LOC106440330/LOC106361729/LOC106423081/LOC111198076
GO:0031307	C	integral component of mitochondrial outer membrane	4/748	38/55459	0.0185391	4	LOC106406721/LOC106438136/LOC106439029/LOC106416669
GO:0099503	C	secretory vesicle	11/748	289/55459	0.0211698	11	LOC106440160/LOC106435241/LOC106425779/LOC106389388/LOC106441041/LOC106437008/LOC106385972/LOC106366724/LOC106400624/LOC106405517/LOC106410977
GO:0048046	C	apoplast	23/748	880/55459	0.0227511	23	LOC106445461/LOC106435241/LOC106349478/LOC106349476/LOC106438727/LOC106396217/LOC106401195/LOC106439779/LOC106425779/LOC106345755/LOC106429090/LOC106389388/LOC106441041/LOC106437008/LOC106435143/LOC106389958/LOC106381970/LOC106400624/LOC106410977/LOC106391891/LOC106391591/LOC106374853/LOC106392059
GO:0009579	C	thylakoid	19/748	675/55459	0.0235387	19	LOC106399822/LOC111213033/LOC106396788/LOC111206508/LOC106388570/LOC106346340/LOC106415486/LOC106396217/LOC106401195/LOC106346563/LOC111202229/LOC106382925/LOC106442544/LOC106366907/LOC106374937/LOC106437383/LOC106435673/LOC106440330/LOC106357656
GO:0009506	C	plasmodesma	38/748	1758/55459	0.0310931	38	LOC106391482/LOC106380873/LOC106402239/LOC106345733/LOC106394443/LOC106389719/LOC106418533/LOC106347769/LOC106451567/LOC106346376/LOC106445445/LOC106438356/LOC106376470/LOC106396434/LOC106446772/LOC106452594/LOC106387178/LOC106435636/LOC106450449/LOC106365861/LOC106411271/LOC106366724/LOC106439438/LOC106346131/LOC106398717/LOC106398753/LOC106405517/LOC106351615/LOC106431979/LOC106392220/LOC106425…
GO:0042644	C	chloroplast nucleoid	5/748	81/55459	0.0406722	5	LOC106346563/LOC111202229/LOC106442544/LOC106402676/LOC106376116

## Sheet: DH12075_SE8_downregulated
GO_ID	GO_Group	Description	GeneRatio	BgRatio	adjusted p-value	Count	geneID
GO:0000103	P	sulfate assimilation	13/735	55/55459	1.92651e-10	13	LOC106439617/LOC111214198/LOC106451780/LOC106347988/LOC106357712/LOC106410969/LOC106441278/LOC106441276/LOC106413823/LOC106420885/LOC106369188/LOC106378250/LOC106439325
GO:0070814	P	hydrogen sulfide biosynthetic process	10/735	23/55459	1.92651e-10	10	LOC106439617/LOC111214198/LOC106451780/LOC106357712/LOC106410969/LOC106441278/LOC106441276/LOC106369188/LOC106378250/LOC106439325
GO:0005978	P	glycogen biosynthetic process	6/735	30/55459	0.000481784	6	LOC106451114/LOC106396264/LOC106431467/LOC106423685/LOC106366674/LOC106405730
GO:0005982	P	starch metabolic process	6/735	30/55459	0.000481784	6	LOC106348917/LOC106367843/LOC106395051/LOC106451114/LOC106396264/LOC106450213
GO:0001887	P	selenium compound metabolic process	4/735	11/55459	0.00148046	4	LOC106439617/LOC111214198/LOC106451780/LOC106357712
GO:0055114	P	oxidation-reduction process	85/735	4080/55459	0.00366618	85	LOC106450750/LOC106418680/LOC106372235/LOC106406484/LOC106391590/LOC106386401/LOC106396447/LOC106427233/LOC106376623/LOC106425805/LOC106438570/LOC106407151/LOC106367179/LOC106429817/LOC106433816/LOC106385867/LOC106351654/LOC106415511/LOC111204744/LOC106361259/LOC106401513/LOC106347707/LOC106450461/LOC106380186/LOC106362218/LOC106374136/LOC106453737/LOC106387896/LOC111208207/LOC106445422/LOC106406…
GO:0006631	P	fatty acid metabolic process	15/735	324/55459	0.00396328	15	LOC106351453/LOC106398052/LOC106376623/LOC106451557/LOC106392218/LOC106387896/LOC106430302/LOC111213653/LOC106449311/LOC106348000/LOC106366315/LOC106401291/LOC106427048/LOC106406278/LOC106430278
GO:0006169	P	adenosine salvage	3/735	6/55459	0.00406019	3	LOC106436024/LOC111204202/LOC106372630
GO:0044209	P	AMP salvage	3/735	6/55459	0.00406019	3	LOC106436024/LOC111204202/LOC106372630
GO:0006166	P	purine ribonucleoside salvage	3/735	7/55459	0.00579363	3	LOC106436024/LOC111204202/LOC106372630
GO:0006880	P	intracellular sequestering of iron ion	3/735	7/55459	0.00579363	3	LOC106427233/LOC106433816/LOC106436585
GO:0006633	P	fatty acid biosynthetic process	15/735	352/55459	0.00614287	15	LOC106351453/LOC106398052/LOC106372504/LOC106376623/LOC106401381/LOC106387896/LOC106430302/LOC106350761/LOC106449311/LOC106427048/LOC106406278/LOC106359996/LOC106430278/LOC106397150/LOC111213569
GO:0006793	P	phosphorus metabolic process	2/735	2/55459	0.00820515	2	LOC106440084/LOC106448342
GO:0046686	P	response to cadmium ion	23/735	764/55459	0.0118339	23	LOC106439617/LOC106352743/LOC111214198/LOC106429355/LOC106451780/LOC106362381/LOC106361388/LOC106357712/LOC106380503/LOC106386315/LOC106453134/LOC106361259/LOC106441142/LOC106350979/LOC106450752/LOC106413823/LOC106381063/LOC106392161/LOC106432530/LOC106454460/LOC106381449/LOC106381416/LOC106430251
GO:0046294	P	formaldehyde catabolic process	4/735	25/55459	0.0126365	4	LOC106386401/LOC106434208/LOC106434209/LOC106392161
GO:0019252	P	starch biosynthetic process	6/735	70/55459	0.0133776	6	LOC106451114/LOC106396264/LOC106431467/LOC106423685/LOC106366674/LOC106405730
GO:0015755	P	fructose transmembrane transport	3/735	11/55459	0.0135233	3	LOC106435807/LOC106354435/LOC106380427
GO:0031408	P	oxylipin biosynthetic process	6/735	71/55459	0.0136003	6	LOC106351453/LOC106398052/LOC106376623/LOC106449311/LOC106406278/LOC106430278
GO:0019344	P	cysteine biosynthetic process	5/735	49/55459	0.0157109	5	LOC106396803/LOC106410969/LOC106441278/LOC106441276/LOC106420885
GO:0005975	P	carbohydrate metabolic process	37/735	1559/55459	0.0172358	37	LOC106402336/LOC106352743/LOC106420486/LOC106367843/LOC106395051/LOC106446723/LOC106400960/LOC106445112/LOC106432429/LOC106396850/LOC106359932/LOC106412226/LOC106394971/LOC106451114/LOC106404792/LOC106382835/BNAC05G30800D/LOC106387734/LOC106396264/LOC106443815/LOC106411064/LOC106441481/LOC106381063/LOC106386981/LOC106377238/LOC106345760/LOC106391859/LOC106450213/LOC106442181/LOC106446172/BNAA05G1…
GO:0046622	P	positive regulation of organ growth	3/735	14/55459	0.0199107	3	LOC106432359/LOC106356803/LOC106404565
GO:0048638	P	regulation of developmental growth	3/735	14/55459	0.0199107	3	LOC106388093/LOC106356803/LOC106404565
GO:0055072	P	iron ion homeostasis	8/735	145/55459	0.0199107	8	LOC106427233/LOC106433816/LOC106385867/LOC111213885/LOC106345883/LOC106436585/LOC106414907/LOC106414350
GO:0080086	P	stamen filament development	3/735	14/55459	0.0199107	3	LOC106438898/LOC106430278/LOC106386103
GO:0006826	P	iron ion transport	6/735	84/55459	0.0218366	6	LOC106427233/LOC106433816/LOC106385867/LOC111213885/LOC106345883/LOC106414350
GO:0009611	P	response to wounding	13/735	349/55459	0.0218366	13	LOC106351453/LOC106398052/LOC106346576/LOC106401746/LOC106368677/LOC106365436/LOC106353812/LOC106381362/LOC106449311/LOC106367645/LOC106430278/LOC106352625/LOC106348621
GO:0010266	P	response to vitamin B1	2/735	4/55459	0.0237441	2	LOC106451517/LOC106451520
GO:0009624	P	response to nematode	8/735	156/55459	0.0260048	8	LOC106435807/LOC106412226/LOC106353812/LOC106387734/LOC106440084/LOC106448342/LOC106428257/LOC106411537
GO:0010115	P	regulation of abscisic acid biosynthetic process	3/735	17/55459	0.0286008	3	LOC106382341/LOC106396682/LOC106362089
GO:0055085	P	transmembrane transport	46/735	2170/55459	0.0286008	46	LOC106386603/LOC106419393/LOC106368300/LOC106444904/LOC106400202/LOC106426267/LOC106435807/LOC106400948/LOC106353812/LOC111197943/LOC106431814/LOC106401752/LOC106433712/LOC106396675/LOC106436766/LOC111213238/LOC111199288/LOC106354435/LOC106434562/LOC106397620/LOC106397591/LOC106382384/LOC106370443/LOC106418395/LOC106440083/LOC106376851/LOC106356820/LOC106382832/LOC106440084/LOC106360096/LOC106448…
GO:0006007	P	glucose catabolic process	2/735	5/55459	0.0337095	2	LOC106362381/LOC106453134
GO:0019374	P	galactolipid metabolic process	2/735	5/55459	0.0337095	2	LOC106392218/LOC106366315
GO:0009269	P	response to desiccation	4/735	43/55459	0.0451787	4	LOC106401513/LOC106411351/LOC106454447/LOC106451152
GO:0071332	P	cellular response to fructose stimulus	2/735	6/55459	0.0451787	2	LOC106451114/LOC106396264
GO:0004781	F	sulfate adenylyltransferase (ATP) activity	5/735	11/55459	7.34407e-05	5	LOC106439617/LOC111214198/LOC106451780/LOC106357712/LOC106369188
GO:0004020	F	adenylylsulfate kinase activity	5/735	14/55459	0.000230929	5	LOC106410969/LOC106441278/LOC106441276/LOC106378250/LOC106439325
GO:0003824	F	catalytic activity	61/735	2459/55459	0.000481784	61	LOC106352999/LOC106423972/LOC106402336/LOC106346576/LOC106352743/LOC106372504/LOC106415092/LOC106362381/LOC106361388/LOC106347988/LOC106386315/LOC106434729/LOC106439231/LOC111214132/LOC106451557/LOC106448593/LOC106359932/LOC106401381/LOC106453134/LOC106376247/LOC106412226/LOC106451114/LOC106396919/LOC106382478/LOC106374136/LOC106453737/LOC106362399/LOC106396264/LOC106450752/LOC106431248/LOC106350…
GO:0016787	F	hydrolase activity	101/735	5106/55459	0.00396328	101	LOC106446736/LOC106402336/LOC106401746/LOC106436493/LOC106420486/LOC106429355/LOC106367843/BNAC03G53130D/LOC106360618/LOC106395051/LOC106400960/LOC106347988/BNACNNG09480D/LOC106445112/LOC106380503/LOC106366183/LOC106396850/LOC106387500/LOC106407289/LOC106447471/LOC106432466/LOC106376247/LOC106412226/LOC106394971/LOC106388417/LOC106382452/LOC106388266/LOC106365436/LOC106400938/LOC111198672/LOC1064…
GO:0004001	F	adenosine kinase activity	3/735	6/55459	0.00406019	3	LOC106436024/LOC111204202/LOC106372630
GO:0016491	F	oxidoreductase activity	72/735	3389/55459	0.00521808	72	LOC106450750/LOC106418680/LOC106372235/LOC106406484/LOC106391590/LOC106386401/LOC106396447/LOC106427233/LOC106376623/LOC106425805/LOC106438570/LOC106407151/LOC106367179/LOC106429817/LOC106433816/LOC106385867/LOC106351654/LOC106415511/LOC111204744/LOC106361259/LOC106401513/LOC106347707/LOC106450461/LOC106380186/LOC106362218/LOC106374136/LOC106453737/LOC106387896/LOC111208207/LOC106445422/LOC106406…
GO:0004553	F	hydrolase activity, hydrolyzing O-glycosyl compounds	23/735	707/55459	0.00614287	23	LOC106402336/LOC106420486/LOC106395051/LOC106400960/LOC106445112/LOC106396850/LOC106412226/LOC106394971/LOC106451114/LOC106404792/LOC106382835/LOC106396264/LOC106443815/LOC106411064/LOC106386981/LOC106377238/LOC106345760/LOC106391859/LOC106450213/LOC106442181/LOC111210062/LOC111197814/LOC106356780
GO:0004022	F	alcohol dehydrogenase (NAD+) activity	5/735	36/55459	0.00621199	5	LOC106386401/LOC106434208/LOC106434209/LOC106392161/LOC106420444
GO:0022857	F	transmembrane transporter activity	29/735	1005/55459	0.00621199	29	LOC106386603/LOC106435807/LOC111197943/LOC106431814/LOC106401752/LOC106433712/LOC106396675/LOC111213238/LOC106354435/LOC106434562/LOC106382384/LOC106370443/LOC106376851/LOC106356820/LOC106360096/LOC106428257/LOC106380427/LOC106353848/LOC111205359/LOC106432557/LOC106405063/LOC106418294/LOC106439127/LOC106426671/LOC111213095/LOC106414857/LOC106357802/LOC106433644/LOC106436826
GO:0030795	F	jasmonate O-methyltransferase activity	3/735	8/55459	0.00650128	3	LOC106351453/LOC106398052/LOC106449311
GO:0102078	F	methyl jasmonate methylesterase activity	3/735	8/55459	0.00650128	3	LOC106351453/LOC106398052/LOC106449311
GO:0004024	F	alcohol dehydrogenase activity, zinc-dependent	4/735	21/55459	0.00773192	4	LOC106386401/LOC106434208/LOC106434209/LOC106392161
GO:0008757	F	S-adenosylmethionine-dependent methyltransferase activity	8/735	120/55459	0.00944378	8	LOC106351453/LOC106398052/LOC106437536/LOC106368677/LOC106441142/LOC106454902/LOC106434512/LOC106449311
GO:0051903	F	S-(hydroxymethyl)glutathione dehydrogenase activity	4/735	23/55459	0.00965643	4	LOC106386401/LOC106434208/LOC106434209/LOC106392161
GO:0004322	F	ferroxidase activity	6/735	74/55459	0.0157109	6	LOC106427233/LOC106433816/LOC106385867/LOC111213885/LOC106345883/LOC106414350
GO:0016740	F	transferase activity	110/735	6083/55459	0.0157109	110	LOC106352999/LOC106351453/LOC106398052/LOC106439617/LOC106352743/LOC106447752/LOC106372504/LOC111214198/LOC106450438/LOC106396803/LOC106437536/LOC106451780/LOC106368677/LOC106361388/LOC106357712/LOC106402019/LOC106432429/LOC106410969/LOC106439231/LOC111214132/LOC106414996/LOC106448593/LOC106392218/LOC106446970/LOC106401381/LOC106388809/LOC106451114/LOC106356601/BNACNNG68480D/LOC106441278/LOC10639…
GO:0052689	F	carboxylic ester hydrolase activity	7/735	104/55459	0.0157109	7	LOC106400938/LOC111198672/LOC106451693/LOC106399430/LOC106388958/LOC106407562/LOC106440169
GO:0005353	F	fructose transmembrane transporter activity	3/735	13/55459	0.0172358	3	LOC106435807/LOC106354435/LOC106380427
GO:0005355	F	glucose transmembrane transporter activity	3/735	13/55459	0.0172358	3	LOC106435807/LOC106354435/LOC106380427
GO:0004185	F	serine-type carboxypeptidase activity	7/735	114/55459	0.0216829	7	LOC106446736/LOC111199203/LOC106411684/LOC106375287/LOC106424305/LOC106452858/LOC106400188
GO:0016829	F	lyase activity	22/735	778/55459	0.0216829	22	LOC106451517/LOC106423972/LOC106438934/LOC106346576/LOC106451520/LOC106415092/LOC106396803/LOC106386315/LOC106365436/LOC106453737/LOC106430302/LOC106381362/LOC111213653/LOC106441481/LOC106415102/LOC106384611/LOC106454460/LOC106394675/LOC106381416/LOC106351933/LOC111212758/LOC106424312
GO:0051753	F	mannan synthase activity	4/735	33/55459	0.0219849	4	BNAC05G30800D/BNAA05G19810D/LOC106386927/LOC106388111
GO:0016830	F	carbon-carbon lyase activity	2/735	4/55459	0.0237441	2	LOC106451517/LOC106451520
GO:0030170	F	pyridoxal phosphate binding	12/735	313/55459	0.0245072	12	LOC106352999/LOC106346576/LOC106352743/LOC106396803/LOC106361388/LOC106386315/LOC106439231/LOC111214132/LOC106448593/LOC106415102/LOC106382114/LOC106375928
GO:0008878	F	glucose-1-phosphate adenylyltransferase activity	3/735	16/55459	0.0252908	3	LOC106431467/LOC106366674/LOC106405730
GO:0016779	F	nucleotidyltransferase activity	10/735	236/55459	0.0283266	10	LOC106439617/LOC111214198/LOC106451780/LOC106357712/LOC106431467/LOC106369188/LOC111210462/LOC106366674/LOC106446807/LOC106405730
GO:0008171	F	O-methyltransferase activity	6/735	102/55459	0.0451787	6	LOC106437536/LOC106356601/LOC106441142/LOC106454902/LOC106434512/LOC106438464
GO:0030744	F	luteolin O-methyltransferase activity	2/735	6/55459	0.0451787	2	LOC106437536/LOC106434512
GO:0030755	F	quercetin 3-O-methyltransferase activity	2/735	6/55459	0.0451787	2	LOC106437536/LOC106434512
GO:0033799	F	myricetin 3'-O-methyltransferase activity	2/735	6/55459	0.0451787	2	LOC106437536/LOC106434512
GO:0102822	F	quercetin 3'-O-methyltransferase activity	2/735	6/55459	0.0451787	2	LOC106437536/LOC106434512
GO:0046872	F	metal ion binding	108/735	6268/55459	0.0489368	108	LOC106451517/LOC106423972/LOC106450750/LOC106451520/LOC106418680/LOC106372235/LOC106401746/LOC106391590/LOC106450438/LOC106386401/LOC106427233/LOC106376623/LOC106362381/LOC106425805/LOC106368677/LOC106347988/LOC106429817/LOC106433816/LOC106385867/LOC106453134/LOC106415511/LOC106376247/LOC111204744/LOC106394012/LOC111205468/LOC106347707/LOC106450461/LOC106380186/LOC106441142/LOC111207849/LOC111208…
GO:0005887	C	integral component of plasma membrane	12/735	242/55459	0.00621199	12	LOC106419393/LOC106400202/LOC106435807/LOC106400948/LOC106380146/LOC106354435/LOC106397620/LOC106440083/LOC106382832/LOC106380427/LOC106424615/LOC106411537
GO:0005886	C	plasma membrane	106/735	5647/55459	0.00811639	106	LOC106419393/LOC106439617/LOC106351923/LOC106447752/LOC111214198/LOC106429355/LOC106437536/LOC106427233/LOC106414993/LOC106451780/LOC106362381/LOC106372599/LOC106367808/LOC106361388/LOC106357712/LOC106400617/LOC106380503/LOC106414996/LOC106433816/BNAC04G10730D/LOC106385867/LOC106400948/LOC106453134/LOC111207811/LOC106432466/LOC106365436/LOC106353812/LOC106381554/LOC106441142/LOC106402806/LOC10635…
GO:0009536	C	plastid	72/735	3613/55459	0.0146067	72	LOC106451517/LOC106439617/LOC106451520/LOC111214198/LOC106348917/LOC106367843/LOC106437536/LOC106427233/LOC106376623/LOC106451780/LOC106425805/LOC106405949/LOC106357712/LOC106410969/LOC106433816/LOC106392218/LOC106407289/LOC106451114/LOC106361259/LOC106441278/LOC106401513/LOC106444946/LOC106362218/LOC106441276/LOC106387734/LOC106436787/LOC106433712/LOC106396264/LOC106450752/LOC106424692/LOC106397…
GO:0009507	C	chloroplast	77/735	3945/55459	0.0157109	77	LOC106451517/LOC106439617/LOC106451520/LOC106352743/LOC111214198/LOC106396803/LOC106348917/LOC106367843/LOC106427233/LOC106451780/LOC106362381/LOC106405949/LOC106357712/LOC106410969/LOC106433816/LOC106392218/LOC106407289/LOC106453134/LOC106451114/LOC106361259/BNACNNG68480D/LOC106441278/LOC106444946/LOC106362218/LOC106383194/LOC106441276/LOC106387734/LOC106436787/LOC106433712/LOC106396264/LOC10645…
GO:0016442	C	RISC complex	3/735	13/55459	0.0172358	3	LOC106429355/LOC106380503/LOC111211877
GO:0009570	C	chloroplast stroma	32/735	1367/55459	0.0330487	32	LOC106451517/LOC106439617/LOC106451520/LOC111214198/LOC106348917/LOC106367843/LOC106427233/LOC106451780/LOC106405949/LOC106361388/LOC106357712/LOC106433816/LOC106451114/LOC106361259/BNACNNG68480D/LOC106444946/LOC106396264/LOC106450752/LOC106424692/LOC106397934/LOC106432520/LOC106384611/LOC106454460/LOC106379687/LOC106431467/LOC106354251/LOC106381416/LOC106423685/LOC106369188/LOC106375928/LOC10643…

## Sheet: Topas_SE8_upregulated
GO_ID	GO_Group	Description	GeneRatio	BgRatio	adjusted p-value	Count	geneID
GO:0009408	P	response to heat	57/489	313/55459	5.26054e-54	57	LOC106351544/LOC106354381/LOC106353095/LOC106354342/LOC106354344/LOC106401239/LOC106377472/BNAC07G36650D/LOC106380811/LOC106450883/BNAA03G58470D/LOC106382934/LOC106423530/LOC106396657/LOC106387209/LOC106402239/LOC106346793/LOC106435577/LOC106396610/LOC106385357/LOC106430600/LOC106346376/LOC106385334/LOC106436445/LOC106438387/LOC106438703/LOC111202027/LOC106397539/LOC106384930/LOC106406688/LOC1064…
GO:0034620	P	cellular response to unfolded protein	17/489	40/55459	1.65814e-22	17	LOC106351544/LOC106353095/LOC106401239/LOC106377472/LOC106382934/LOC106396657/LOC106346793/LOC106396610/LOC106430600/LOC106385334/LOC106438387/LOC106397539/LOC106384930/LOC106406688/LOC106387580/LOC106415486/LOC106366724
GO:0051085	P	chaperone cofactor-dependent protein refolding	20/489	73/55459	2.89652e-22	20	LOC106351544/LOC106353095/LOC106401239/LOC106377472/LOC106382934/LOC106396657/LOC106346793/LOC106396610/LOC106436699/LOC106430600/LOC106385334/LOC106384930/LOC106368780/LOC106406688/LOC106387580/LOC106415486/LOC106366724/LOC106376536/LOC106399369/LOC106429752
GO:0071456	P	cellular response to hypoxia	29/489	254/55459	3.27346e-21	29	LOC106391482/LOC106354381/LOC106354342/LOC106354344/LOC106380811/LOC106423530/LOC106387209/LOC106434696/LOC106435577/LOC106421576/LOC106436445/LOC106438387/LOC106397539/LOC106440816/LOC106348944/LOC106387178/LOC106427439/LOC106429199/LOC106433652/LOC111209871/LOC106433650/LOC106426081/LOC106381279/LOC106400624/LOC106372134/LOC106416491/LOC106431816/LOC106352715/LOC106413762
GO:0042026	P	protein refolding	21/489	107/55459	2.88343e-20	21	LOC106351544/LOC106353095/LOC106401239/LOC106377472/LOC106382934/LOC106390948/LOC106349478/LOC106349476/LOC106396657/LOC106346793/LOC106396610/LOC106430600/LOC106385334/LOC106384930/LOC106406688/LOC106387580/LOC106368579/LOC106415486/LOC106366724/LOC106389772/LOC106424692
GO:0006986	P	response to unfolded protein	15/489	36/55459	6.21682e-20	15	LOC106351544/LOC106353095/LOC106401239/LOC106377472/LOC106382934/LOC106396657/LOC106346793/LOC106396610/LOC106430600/LOC106385334/LOC106384930/LOC106406688/LOC106387580/LOC106415486/LOC106366724
GO:0006457	P	protein folding	30/489	367/55459	4.12413e-18	30	LOC106380811/LOC106382934/LOC106423530/LOC106390948/LOC106349478/LOC106349476/LOC106380873/LOC106383132/LOC106385357/LOC106436699/LOC106430600/LOC106385334/LOC106436445/LOC106384930/LOC106368780/LOC106443275/LOC106452875/LOC106419867/LOC106415486/LOC106389719/LOC106347769/LOC106383113/LOC106397577/LOC106389639/LOC106439968/LOC106377058/LOC106377059/LOC106357692/LOC106440898/LOC106376036
GO:0010286	P	heat acclimation	15/489	91/55459	2.11842e-13	15	BNAC07G36650D/BNAA03G58470D/LOC106362025/LOC106380873/LOC106435577/LOC106402021/LOC106385357/LOC106438387/LOC106397539/LOC106443275/LOC106419867/LOC106389719/LOC106387178/LOC106426081/LOC106389639
GO:0009615	P	response to virus	12/489	74/55459	1.39917e-10	12	LOC106351544/LOC106353095/LOC106401239/LOC106377472/LOC106382934/LOC106346793/LOC106396610/LOC106430600/LOC106385334/LOC106384930/LOC106406688/LOC106387580
GO:0000302	P	response to reactive oxygen species	11/489	65/55459	6.59946e-10	11	LOC106380811/LOC106423530/LOC106435577/LOC106385357/LOC106346376/LOC106436445/LOC106443275/LOC106419867/LOC106387178/LOC106426081/LOC106438672
GO:0051259	P	protein complex oligomerization	6/489	12/55459	1.90751e-08	6	LOC106380811/LOC106423530/LOC106385357/LOC106436445/LOC106443275/LOC106419867
GO:0009414	P	response to water deprivation	22/489	496/55459	4.16224e-08	22	LOC106450883/LOC106380873/LOC106361838/LOC106435577/LOC106376470/LOC106392335/LOC106389719/LOC106387178/LOC106396142/LOC106427439/LOC111198107/LOC106437024/LOC106426031/LOC106426081/LOC106372069/LOC106438672/LOC106416491/LOC106389639/LOC106396434/LOC106417365/LOC106345947/LOC106407646
GO:0042542	P	response to hydrogen peroxide	10/489	103/55459	1.1735e-06	10	LOC106380811/LOC106423530/LOC106385357/LOC106436445/LOC106438387/LOC106397539/LOC106443275/LOC106419867/LOC106438672/LOC106376492
GO:0043335	P	protein unfolding	4/489	8/55459	1.46693e-05	4	LOC106354381/LOC106354342/LOC106354344/LOC106387209
GO:0051131	P	chaperone-mediated protein complex assembly	5/489	19/55459	1.8892e-05	5	LOC106362025/LOC106380873/LOC106402021/LOC106389719/LOC106389639
GO:0010583	P	response to cyclopentenone	3/489	3/55459	2.24547e-05	3	LOC106376628/LOC111202307/LOC106433961
GO:0009061	P	anaerobic respiration	4/489	9/55459	2.29426e-05	4	LOC106372134/LOC106431816/BNAA06G13740D/BNAC05G15160D
GO:0009409	P	response to cold	20/489	636/55459	4.07122e-05	20	LOC106450883/LOC106388251/LOC106435577/LOC106366907/LOC106401195/LOC106376470/LOC106392335/LOC106415486/LOC106387178/LOC106396142/LOC111198107/LOC106429199/LOC106426081/LOC106352817/LOC106438672/LOC106400624/LOC106366938/LOC106396217/LOC106387377/LOC106376492
GO:0046686	P	response to cadmium ion	22/489	764/55459	4.94899e-05	22	LOC106391482/LOC106351544/LOC106443195/LOC106353095/LOC106401239/LOC106377472/LOC106382934/LOC106346572/LOC111202235/LOC106349478/LOC106349476/LOC106430600/LOC106346376/LOC106385334/LOC106384930/LOC106415486/LOC106366724/LOC106375708/LOC106376536/LOC106420962/LOC106349079/LOC106365770
GO:0061408	P	positive regulation of transcription from RNA polymerase II promoter in response to heat stress	4/489	12/55459	7.845e-05	4	LOC106438387/LOC106438703/LOC111202027/LOC106397539
GO:0090332	P	stomatal closure	5/489	26/55459	7.9802e-05	5	LOC106380873/LOC106376470/LOC106389719/LOC106389639/LOC106438107
GO:0019538	P	protein metabolic process	7/489	71/55459	8.48012e-05	7	LOC106354381/LOC106354342/LOC106354344/LOC106387209/LOC106368579/LOC106389772/LOC106424692
GO:0031930	P	mitochondria-nucleus signaling pathway	4/489	13/55459	0.000101273	4	LOC106391482/LOC106388251/LOC106352817/LOC106366938
GO:0043618	P	regulation of transcription from RNA polymerase II promoter in response to stress	4/489	14/55459	0.000136251	4	LOC106438387/LOC106438703/LOC111202027/LOC106397539
GO:0034605	P	cellular response to heat	6/489	52/55459	0.000154452	6	LOC106402239/LOC106438387/LOC106438703/LOC111202027/LOC106397539/LOC106421573
GO:0045333	P	cellular respiration	3/489	5/55459	0.000154452	3	LOC106388251/LOC106352817/LOC106366938
GO:0006883	P	cellular sodium ion homeostasis	3/489	8/55459	0.000666293	3	LOC106435577/LOC106387178/LOC106426081
GO:0030644	P	cellular chloride ion homeostasis	3/489	8/55459	0.000666293	3	LOC106435577/LOC106387178/LOC106426081
GO:1902884	P	positive regulation of response to oxidative stress	3/489	8/55459	0.000666293	3	LOC106435577/LOC106387178/LOC106426081
GO:0098755	P	maintenance of seed dormancy by absisic acid	2/489	2/55459	0.00133662	2	LOC106406931/LOC106384051
GO:0009612	P	response to mechanical stimulus	3/489	11/55459	0.00175745	3	LOC106429199/LOC106400624/LOC106376492
GO:0045727	P	positive regulation of translation	4/489	29/55459	0.00192014	4	LOC106354381/LOC106354342/LOC106354344/LOC106387209
GO:0010230	P	alternative respiration	3/489	12/55459	0.00220805	3	LOC106388251/LOC106352817/LOC106366938
GO:0009266	P	response to temperature stimulus	4/489	32/55459	0.0026094	4	LOC106351544/LOC106353095/LOC106401239/LOC106377472
GO:1901562	P	response to paraquat	3/489	13/55459	0.0026094	3	LOC106435577/LOC106387178/LOC106426081
GO:0001932	P	regulation of protein phosphorylation	2/489	3/55459	0.00313217	2	LOC106349478/LOC106349476
GO:0009308	P	amine metabolic process	3/489	15/55459	0.00374396	3	LOC106396908/LOC106439680/LOC106355105
GO:0009416	P	response to light stimulus	11/489	351/55459	0.00421797	11	LOC106349478/LOC106349476/LOC106435577/LOC111207515/LOC106387178/LOC106426081/LOC106438672/LOC106396217/LOC106361729/LOC106402676/LOC106376116
GO:0050821	P	protein stabilization	4/489	39/55459	0.00470179	4	LOC106380873/LOC106434696/LOC106389719/LOC106389639
GO:1902348	P	cellular response to strigolactone	2/489	4/55459	0.00536539	2	LOC111213210/LOC106445297
GO:0061077	P	chaperone-mediated protein folding	4/489	43/55459	0.00644541	4	LOC106348915/LOC106348998/LOC106390085/LOC106376536
GO:0009651	P	response to salt stress	16/489	718/55459	0.00802573	16	LOC106380811/LOC106450883/LOC106423530/LOC106380873/LOC106361838/LOC106385357/LOC106436445/LOC106443275/LOC106392335/LOC106357769/LOC106419867/LOC106389719/LOC106396142/LOC106422074/LOC106389639/LOC106417365
GO:0018171	P	peptidyl-cysteine oxidation	2/489	5/55459	0.00802573	2	LOC106372134/LOC106431816
GO:0046916	P	cellular transition metal ion homeostasis	2/489	5/55459	0.00802573	2	LOC106410701/LOC106366199
GO:0055091	P	phospholipid homeostasis	2/489	5/55459	0.00802573	2	LOC106440816/LOC106348944
GO:0070328	P	triglyceride homeostasis	2/489	5/55459	0.00802573	2	LOC106440816/LOC106348944
GO:0006979	P	response to oxidative stress	15/489	650/55459	0.00805395	15	LOC106450883/LOC106368738/LOC106423244/LOC106346376/LOC106392335/LOC106396142/LOC106352321/LOC106382353/BNAC08G15830D/LOC106438672/LOC106411914/LOC106357615/LOC106347895/LOC106386647/LOC106389449
GO:0006869	P	lipid transport	8/489	219/55459	0.00808512	8	LOC106361838/LOC106376871/LOC106346844/LOC106417365/LOC106361839/LOC106436104/LOC106385182/LOC106345884
GO:0030001	P	metal ion transport	9/489	280/55459	0.0094964	9	LOC106410701/LOC106387515/LOC106366199/LOC106364045/LOC106446440/BNAC01G20170D/LOC106360653/LOC106440676/LOC106372598
GO:0055088	P	lipid homeostasis	3/489	23/55459	0.0105535	3	LOC106440816/LOC106348944/LOC106414551
GO:0008104	P	protein localization	2/489	6/55459	0.0109078	2	LOC106382353/BNAC08G15830D
GO:0106035	P	protein maturation by [4Fe-4S] cluster transfer	2/489	6/55459	0.0109078	2	LOC106426157/LOC106454845
GO:1903426	P	regulation of reactive oxygen species biosynthetic process	2/489	6/55459	0.0109078	2	LOC106396908/LOC106439680
GO:0006952	P	defense response	22/489	1202/55459	0.0113222	22	LOC106376324/LOC106349478/LOC106349476/LOC111197705/LOC106380873/LOC106445445/LOC106434696/LOC106446703/LOC106349171/LOC106446772/LOC111212233/LOC106357769/LOC106389719/LOC106450449/LOC106394443/LOC106365298/LOC106438672/LOC106422074/LOC106389639/LOC106404146/LOC106374540/LOC106395114
GO:0009664	P	plant-type cell wall organization	6/489	137/55459	0.0131003	6	LOC106352980/LOC106410940/LOC106349111/LOC106429199/LOC106406215/LOC106400624
GO:0006012	P	galactose metabolic process	4/489	56/55459	0.0139397	4	LOC106450883/LOC106392335/LOC106396142/LOC106436392
GO:0000077	P	DNA damage checkpoint	2/489	7/55459	0.013946	2	LOC106351733/LOC111207718
GO:0070483	P	detection of hypoxia	2/489	7/55459	0.013946	2	LOC106372134/LOC106431816
GO:0055089	P	fatty acid homeostasis	2/489	8/55459	0.0180661	2	LOC106440816/LOC106348944
GO:1901002	P	positive regulation of response to salt stress	3/489	30/55459	0.0197369	3	LOC106435577/LOC106387178/LOC106426081
GO:0009644	P	response to high light intensity	5/489	104/55459	0.0197784	5	LOC106435577/LOC106397634/LOC106387178/LOC106426081/LOC106391120
GO:0051592	P	response to calcium ion	2/489	9/55459	0.0218509	2	LOC106376470/LOC106376492
GO:0010608	P	posttranscriptional regulation of gene expression	2/489	10/55459	0.0260348	2	BNAC07G36650D/BNAA03G58470D
GO:0070370	P	cellular heat acclimation	2/489	10/55459	0.0260348	2	LOC106348915/LOC106348998
GO:0001666	P	response to hypoxia	4/489	73/55459	0.0300844	4	LOC106438387/LOC106397539/LOC106372134/LOC106431816
GO:0006833	P	water transport	4/489	77/55459	0.033531	4	LOC106410672/LOC106402619/LOC106402321/LOC106396434
GO:0071836	P	nectar secretion	2/489	12/55459	0.033531	2	LOC106407297/LOC106348525
GO:1901601	P	strigolactone biosynthetic process	2/489	12/55459	0.033531	2	LOC111213210/LOC106445297
GO:0046345	P	abscisic acid catabolic process	2/489	13/55459	0.0384052	2	LOC106427439/LOC106416491
GO:0009617	P	response to bacterium	6/489	182/55459	0.0386638	6	LOC106351544/LOC106353095/LOC106401239/LOC106377472/LOC106361173/LOC106404146
GO:0010431	P	seed maturation	3/489	42/55459	0.0402999	3	LOC106435577/LOC106387178/LOC106426081
GO:0010411	P	xyloglucan metabolic process	5/489	134/55459	0.0446066	5	LOC106439779/LOC106429199/LOC106400624/LOC106348789/LOC106444966
GO:0010187	P	negative regulation of seed germination	3/489	45/55459	0.0468017	3	LOC106380873/LOC106389719/LOC106389639
GO:0051082	F	unfolded protein binding	35/489	293/55459	4.35483e-26	35	LOC106351544/LOC106353095/LOC106401239/LOC106377472/LOC106380811/LOC106382934/LOC106423530/LOC106390948/LOC106349478/LOC106349476/LOC106396657/LOC106380873/LOC106346793/LOC106396610/LOC106383132/LOC106385357/LOC106436699/LOC106430600/LOC106385334/LOC106436445/LOC106384930/LOC106368780/LOC106406688/LOC106443275/LOC106452875/LOC106387580/LOC106419867/LOC106415486/LOC106389719/LOC106366724/LOC106347…
GO:0051787	F	misfolded protein binding	16/489	46/55459	7.69944e-20	16	LOC106351544/LOC106353095/LOC106401239/LOC106377472/LOC106382934/LOC106396657/LOC106346793/LOC106396610/LOC106430600/LOC106385334/LOC106384930/LOC106406688/LOC106387580/LOC106415486/LOC106366724/LOC106347898
GO:0042623	F	ATPase activity, coupled	15/489	38/55459	1.32212e-19	15	LOC106351544/LOC106353095/LOC106401239/LOC106377472/LOC106382934/LOC106396657/LOC106346793/LOC106396610/LOC106430600/LOC106385334/LOC106384930/LOC106406688/LOC106387580/LOC106415486/LOC106366724
GO:0044183	F	protein folding chaperone	16/489	57/55459	3.29198e-18	16	LOC106351544/LOC106353095/LOC106401239/LOC106377472/LOC106382934/LOC106396657/LOC106346793/LOC106396610/LOC106430600/LOC106385334/LOC106384930/LOC106406688/LOC106387580/LOC106415486/LOC106366724/LOC106390085
GO:0031072	F	heat shock protein binding	16/489	65/55459	2.87866e-17	16	LOC106351544/LOC106353095/LOC106401239/LOC106377472/LOC106382934/LOC106396657/LOC106346793/LOC106396610/LOC106430600/LOC106385334/LOC106384930/LOC106406688/LOC106387580/LOC106415486/LOC106366724/LOC106376536
GO:0016887	F	ATPase activity	18/489	608/55459	0.00022738	18	LOC106351544/LOC106353095/LOC106401239/LOC106377472/LOC106382934/LOC106396657/LOC106346793/LOC106396610/LOC106430600/LOC106385334/LOC106384930/LOC106406688/LOC106387580/LOC106415486/LOC106366724/LOC106424820/LOC111204203/LOC106431386
GO:0047216	F	inositol 3-alpha-galactosyltransferase activity	4/489	18/55459	0.000358726	4	LOC106450883/LOC106392335/LOC106396142/LOC106436392
GO:0051087	F	chaperone binding	6/489	63/55459	0.000426132	6	LOC106436699/LOC106368780/LOC106399369/LOC106429752/LOC106440898/LOC106450708
GO:0043621	F	protein self-association	8/489	137/55459	0.00062102	8	LOC106380811/LOC106423530/LOC106385357/LOC106436445/LOC106443275/LOC106419867/LOC106402676/LOC106376116
GO:0051879	F	Hsp90 protein binding	4/489	21/55459	0.00062102	4	LOC106362025/LOC106402021/LOC106399369/LOC106429752
GO:0044548	F	S100 protein binding	2/489	2/55459	0.00133662	2	LOC106397079/LOC106367366
GO:0045735	F	nutrient reservoir activity	7/489	121/55459	0.00175745	7	LOC106435577/LOC106387178/LOC106426081/LOC106445663/LOC106444749/LOC106425671/LOC106391998
GO:0031625	F	ubiquitin protein ligase binding	6/489	89/55459	0.00220805	6	LOC106351544/LOC106353095/LOC106401239/LOC106377472/LOC106397079/LOC106367366
GO:0009916	F	alternative oxidase activity	3/489	13/55459	0.0026094	3	LOC106388251/LOC106352817/LOC106366938
GO:0102721	F	ubiquinol:oxygen oxidoreductase activity	3/489	13/55459	0.0026094	3	LOC106388251/LOC106352817/LOC106366938
GO:0008126	F	acetylesterase activity	2/489	3/55459	0.00313217	2	LOC111211110/LOC106347619
GO:0000978	F	RNA polymerase II cis-regulatory region sequence-specific DNA binding	4/489	39/55459	0.00470179	4	LOC106438387/LOC106438703/LOC111202027/LOC106397539
GO:0070678	F	preprotein binding	2/489	4/55459	0.00536539	2	LOC106362025/LOC106402021
GO:0042171	F	lysophosphatidic acid acyltransferase activity	2/489	5/55459	0.00802573	2	LOC106440816/LOC106348944
GO:0008131	F	primary amine oxidase activity	3/489	25/55459	0.0126928	3	LOC106396908/LOC106439680/LOC106355105
GO:0000386	F	second spliceosomal transesterification activity	2/489	7/55459	0.013946	2	LOC106453449/LOC106446239
GO:0048038	F	quinone binding	3/489	31/55459	0.0210018	3	LOC106396908/LOC106439680/LOC106355105
GO:0015250	F	water channel activity	4/489	69/55459	0.0260348	4	LOC106410672/LOC106402619/LOC106402321/LOC106396434
GO:0004190	F	aspartic-type endopeptidase activity	7/489	223/55459	0.0298271	7	LOC106445461/LOC106445019/LOC106433652/LOC111209871/LOC106433650/LOC111213184/LOC106431380
GO:0000150	F	recombinase activity	2/489	11/55459	0.0300844	2	LOC106436497/LOC106363427
GO:0017172	F	cysteine dioxygenase activity	2/489	11/55459	0.0300844	2	LOC106372134/LOC106431816
GO:0046914	F	transition metal ion binding	2/489	11/55459	0.0300844	2	LOC106410701/LOC106366199
GO:0008289	F	lipid binding	9/489	352/55459	0.0321641	9	LOC106361838/LOC106376871/LOC106376470/LOC106346844/LOC106417365/LOC106361839/LOC106436104/LOC106385182/LOC106345884
GO:0016702	F	oxidoreductase activity, acting on single donors with incorporation of molecular oxygen, incorporation of two atoms of oxygen	4/489	75/55459	0.0322944	4	LOC106361173/LOC106372134/LOC106431816/LOC106446021
GO:0009924	F	octadecanal decarbonylase activity	2/489	12/55459	0.033531	2	LOC106437024/LOC106426031
GO:0030628	F	pre-mRNA 3'-splice site binding	2/489	12/55459	0.033531	2	LOC106453449/LOC106446239
GO:1990465	F	aldehyde oxygenase (deformylating) activity	2/489	12/55459	0.033531	2	LOC106437024/LOC106426031
GO:0046524	F	sucrose-phosphate synthase activity	2/489	13/55459	0.0384052	2	LOC106407297/LOC106348525
GO:0010295	F	(+)-abscisic acid 8'-hydroxylase activity	2/489	14/55459	0.0430098	2	LOC106427439/LOC106416491
GO:0015631	F	tubulin binding	2/489	14/55459	0.0430098	2	LOC106397079/LOC106367366
GO:0005504	F	fatty acid binding	3/489	45/55459	0.0468017	3	LOC106414551/LOC106353597/LOC106445531
GO:0004623	F	phospholipase A2 activity	2/489	15/55459	0.0476941	2	LOC106440816/LOC106348944
GO:0005618	C	cell wall	35/489	1259/55459	1.50529e-07	35	LOC106351544/LOC106353095/LOC106401239/LOC106377472/LOC106382934/LOC106352980/LOC106380873/LOC106346793/LOC106396610/LOC106439779/LOC106376871/LOC106430600/LOC106445461/LOC106346376/LOC106385334/LOC106346397/LOC106384930/LOC106406688/LOC106452875/LOC106387580/LOC106389719/LOC106366724/LOC106429199/LOC106394443/LOC106406215/LOC106429090/LOC106400624/LOC106419443/LOC106397577/LOC106443749/LOC106389…
GO:0101031	C	chaperone complex	4/489	7/55459	7.75559e-06	4	LOC106399369/LOC106429752/LOC106402676/LOC106376116
GO:0042025	C	host cell nucleus	15/489	477/55459	0.000569708	15	LOC106438387/LOC106438703/LOC111202027/LOC106397539/LOC106351733/LOC111207718/LOC106382768/LOC106382769/LOC106427207/LOC106421836/LOC106431681/LOC106445511/LOC106396002/LOC106438792/LOC111200897
GO:1990457	C	pexophagosome	2/489	3/55459	0.00313217	2	LOC106433482/LOC106395796
GO:0005737	C	cytoplasm	73/489	5498/55459	0.00374396	73	LOC106391482/LOC106351544/LOC106354381/LOC106353095/LOC106452851/LOC106354342/LOC106354344/LOC106401239/LOC106377472/LOC106380811/LOC106450883/LOC106348915/LOC106382934/LOC106348998/LOC106349478/LOC106349476/LOC106436726/LOC106396657/LOC106387209/LOC106362025/LOC106434696/LOC106346793/LOC106435577/LOC106402021/LOC106396610/LOC106385357/LOC106430600/LOC106346376/LOC106385334/LOC106438387/LOC106397…
GO:0009898	C	cytoplasmic side of plasma membrane	3/489	16/55459	0.00442523	3	LOC106435577/LOC106387178/LOC106426081
GO:0043674	C	columella	2/489	4/55459	0.00536539	2	LOC106410672/LOC106402321
GO:0005788	C	endoplasmic reticulum lumen	5/489	98/55459	0.0157718	5	LOC106402239/LOC106383132/LOC106366724/LOC106383113/LOC111215805
GO:0005783	C	endoplasmic reticulum	31/489	2033/55459	0.0208458	31	LOC106391482/LOC106348037/LOC106377243/LOC106423530/LOC106402239/LOC106435577/LOC106446703/LOC106383132/LOC106436445/LOC106410672/LOC106426099/LOC106387178/LOC106366724/LOC106437024/LOC106390085/LOC106426031/LOC106347769/LOC106426081/LOC106437998/LOC106384719/LOC106381859/LOC106380766/LOC106383113/LOC106346844/LOC106381206/LOC106347898/LOC106402321/LOC106396434/LOC106396513/LOC106387750/LOC106387…
GO:0005794	C	Golgi apparatus	39/489	2754/55459	0.0219308	39	LOC106351544/LOC106353095/LOC106401239/LOC106377472/LOC106382934/LOC106390948/LOC106349478/LOC106349476/LOC106380873/LOC106435577/LOC106410940/LOC106418533/LOC106430600/LOC106346376/LOC106385334/LOC106396908/LOC106439680/LOC106349111/LOC106384930/LOC106410672/LOC106357769/LOC106389719/LOC106387178/LOC106376787/LOC106366724/LOC106429199/LOC106347769/LOC106426081/LOC106400624/LOC106419443/LOC106425…

## Sheet: Topas_SE8_downregulated
GO_ID	GO_Group	Description	GeneRatio	BgRatio	adjusted p-value	Count	geneID
GO:0000103	P	sulfate assimilation	10/425	55/55459	1.04108e-08	10	LOC106418321/LOC106410969/LOC106451780/LOC106357712/LOC106435512/LOC106347879/LOC111214198/LOC106439617/LOC106410468/LOC106439325
GO:0008152	P	metabolic process	33/425	1080/55459	1.05155e-08	33	LOC106394971/LOC106402336/LOC106414967/LOC106357926/LOC106400960/LOC106420486/LOC106388907/LOC111198774/LOC106411064/LOC106445112/LOC106375305/LOC106404858/LOC106426280/LOC106439444/LOC106405120/LOC111204514/LOC106382914/LOC106357123/LOC111213653/LOC106409262/LOC111197814/LOC106410123/LOC106412226/LOC106431467/LOC106446613/LOC106349173/LOC106418278/LOC106366674/LOC111203327/LOC106374944/LOC106400…
GO:0005975	P	carbohydrate metabolic process	39/425	1559/55459	2.90786e-08	39	LOC106394971/LOC106402336/LOC106414967/LOC106357926/LOC106400960/LOC106420486/LOC106359932/LOC106388907/LOC106426192/LOC106411064/LOC106420487/LOC106382835/LOC106445112/LOC106375305/LOC106401687/LOC106404858/LOC106426280/LOC106432981/LOC106439444/LOC106405120/LOC111204514/BNAA05G19810D/LOC106382914/LOC106357123/LOC106371702/LOC106409262/LOC111197814/LOC106387734/LOC106410123/LOC106412226/LOC10644…
GO:0070814	P	hydrogen sulfide biosynthetic process	7/425	23/55459	5.01794e-08	7	LOC106410969/LOC106451780/LOC106357712/LOC111214198/LOC106439617/LOC106410468/LOC106439325
GO:0001887	P	selenium compound metabolic process	4/425	11/55459	6.90055e-05	4	LOC106451780/LOC106357712/LOC111214198/LOC106439617
GO:0009405	P	pathogenesis	5/425	25/55459	6.9189e-05	5	LOC106391835/LOC106391830/LOC106423952/LOC106391834/LOC106423941
GO:0019344	P	cysteine biosynthetic process	5/425	49/55459	0.00168938	5	LOC106418321/LOC106410969/LOC106435512/LOC106347879/LOC106410468
GO:0015691	P	cadmium ion transport	2/425	2/55459	0.00235825	2	LOC106353335/LOC106383071
GO:0019419	P	sulfate reduction	3/425	11/55459	0.00235825	3	LOC106418321/LOC106435512/LOC106347879
GO:0008643	P	carbohydrate transport	9/425	232/55459	0.00263673	9	LOC106400037/LOC111206383/LOC106432894/LOC106419393/LOC106348664/LOC106429767/LOC106438156/LOC106435807/LOC106380146
GO:0009611	P	response to wounding	11/425	349/55459	0.0027726	11	LOC106351453/LOC106368677/LOC106365436/LOC106401746/LOC106398052/LOC106449311/LOC106411144/LOC106412179/LOC106352625/LOC106348621/LOC106348623
GO:0010438	P	cellular response to sulfur starvation	3/425	13/55459	0.00344255	3	LOC106403212/LOC106382480/BNAA06G15780D
GO:0010115	P	regulation of abscisic acid biosynthetic process	3/425	17/55459	0.0064954	3	BNAC02G35030D/LOC106396682/LOC106362089
GO:0046323	P	glucose import	5/425	75/55459	0.0064954	5	LOC106400037/LOC111206383/LOC106432894/LOC106348664/LOC106435807
GO:0010266	P	response to vitamin B1	2/425	4/55459	0.00724156	2	LOC106451520/LOC106451517
GO:0071366	P	cellular response to indolebutyric acid stimulus	2/425	4/55459	0.00724156	2	LOC106353335/LOC106383071
GO:0006633	P	fatty acid biosynthetic process	10/425	352/55459	0.00844391	10	LOC106351453/LOC106372504/LOC106376739/LOC106425270/LOC106387896/LOC106359996/LOC106427048/LOC106398052/LOC106449311/LOC106401381
GO:0009228	P	thiamine biosynthetic process	3/425	21/55459	0.00925614	3	LOC106451520/LOC106451517/LOC106371241
GO:0015768	P	maltose transport	2/425	5/55459	0.00925614	2	LOC106426192/LOC106387734
GO:0006792	P	regulation of sulfur utilization	2/425	6/55459	0.012394	2	LOC106403212/LOC106382480
GO:0071555	P	cell wall organization	19/425	1088/55459	0.012394	19	LOC106410860/LOC106357926/LOC106450462/LOC106449510/LOC106439444/LOC111204514/LOC106407562/BNAA05G19810D/LOC106409262/LOC106399430/LOC106428953/LOC106412226/LOC106446613/LOC106432429/LOC106440277/LOC111203327/LOC106410048/LOC106400399/LOC106386595
GO:0009694	P	jasmonic acid metabolic process	4/425	57/55459	0.0136452	4	LOC106351453/LOC106398052/LOC106449311/LOC106388266
GO:0019264	P	glycine biosynthetic process from serine	3/425	26/55459	0.0137675	3	LOC106361388/LOC106418936/LOC106415509
GO:0045037	P	protein import into chloroplast stroma	4/425	58/55459	0.0138146	4	LOC106430803/LOC106352625/LOC106348621/LOC106348623
GO:0000023	P	maltose metabolic process	2/425	7/55459	0.0156538	2	LOC106426192/LOC106387734
GO:0009624	P	response to nematode	6/425	156/55459	0.0173589	6	LOC106426192/LOC106447554/LOC106432894/LOC106435807/LOC106387734/LOC106412226
GO:0034219	P	carbohydrate transmembrane transport	3/425	30/55459	0.0194475	3	LOC106400037/LOC111206383/LOC106380146
GO:0071370	P	cellular response to gibberellin stimulus	2/425	8/55459	0.0194475	2	LOC106414967/LOC106400960
GO:0009229	P	thiamine diphosphate biosynthetic process	2/425	9/55459	0.0243493	2	LOC106451520/LOC106451517
GO:0005985	P	sucrose metabolic process	4/425	70/55459	0.0244132	4	LOC106414967/LOC106400960/LOC106419393/LOC106429767
GO:0031408	P	oxylipin biosynthetic process	4/425	71/55459	0.0253324	4	LOC106351453/LOC106376739/LOC106398052/LOC106449311
GO:0015770	P	sucrose transport	3/425	37/55459	0.0306048	3	LOC106419393/LOC106429767/LOC106426370
GO:0055085	P	transmembrane transport	29/425	2170/55459	0.0312919	29	LOC106400202/LOC106400037/LOC106434562/LOC111206383/LOC106429353/LOC106432894/LOC106368099/LOC106426267/LOC106419393/LOC106348664/LOC106397620/LOC106386603/LOC106401752/LOC106429767/LOC106438156/LOC106440083/LOC106435807/LOC106450252/LOC106354288/LOC106353335/LOC106355436/LOC106397233/LOC106360096/LOC111199288/LOC106368227/LOC106383071/LOC106420206/LOC111202315/LOC106450552
GO:0015755	P	fructose transmembrane transport	2/425	11/55459	0.0313019	2	LOC106432894/LOC106435807
GO:1902358	P	sulfate transmembrane transport	3/425	39/55459	0.0320334	3	LOC106400202/LOC106397620/LOC106440083
GO:0006631	P	fatty acid metabolic process	8/425	324/55459	0.0360442	8	LOC106351453/LOC106376739/LOC106387896/LOC106434600/LOC106427048/LOC106398052/LOC106449311/LOC111213653
GO:0008272	P	sulfate transport	3/425	41/55459	0.0360442	3	LOC106400202/LOC106397620/LOC106440083
GO:0009409	P	response to cold	12/425	636/55459	0.0379172	12	LOC106372504/LOC106425270/LOC106361388/LOC106380161/LOC106351594/LOC106435413/LOC106428953/LOC106371241/LOC106412179/LOC106352625/LOC106348621/LOC106348623
GO:0035999	P	tetrahydrofolate interconversion	3/425	45/55459	0.0429172	3	LOC106361388/LOC106418936/LOC106415509
GO:0016798	F	hydrolase activity, acting on glycosyl bonds	29/425	894/55459	2.90786e-08	29	LOC106394971/LOC106402336/LOC106414967/LOC106357926/LOC106400960/LOC106420486/LOC106388907/LOC106411064/LOC106445112/LOC106375305/LOC106404858/LOC106426280/LOC106432981/LOC106439444/LOC106405120/LOC111204514/LOC106382914/LOC106357123/LOC106409262/LOC111197814/LOC106410123/LOC106412226/LOC106446613/LOC106418278/LOC111203327/LOC106374944/LOC106400399/LOC106450140/LOC106386595
GO:0004553	F	hydrolase activity, hydrolyzing O-glycosyl compounds	25/425	707/55459	5.02029e-08	25	LOC106394971/LOC106402336/LOC106414967/LOC106400960/LOC106420486/LOC106388907/LOC106411064/LOC106420487/LOC106382835/LOC106445112/LOC106375305/LOC106404858/LOC106426280/LOC106432981/LOC106405120/LOC106382914/LOC106357123/LOC106371702/LOC111197814/LOC106410123/LOC106412226/LOC106418278/LOC106395256/LOC111203327/LOC106400399
GO:0016787	F	hydrolase activity	77/425	5106/55459	7.11798e-07	77	LOC106394971/LOC106402336/LOC106395970/LOC106414967/LOC106357926/LOC106450462/LOC106416159/LOC106400960/BNACNNG09480D/LOC106350979/LOC106348462/LOC106420486/LOC111209947/LOC106371587/LOC106388907/LOC106444975/LOC106411064/LOC106382835/LOC106445112/LOC106375305/LOC106404858/LOC106365436/LOC106405911/LOC106447471/LOC106372753/LOC106401746/LOC106426280/LOC106432981/LOC106439444/LOC106405120/LOC10644…
GO:0008200	F	ion channel inhibitor activity	5/425	23/55459	5.96961e-05	5	LOC106391835/LOC106391830/LOC106423952/LOC106391834/LOC106423941
GO:0019871	F	sodium channel inhibitor activity	5/425	23/55459	5.96961e-05	5	LOC106391835/LOC106391830/LOC106423952/LOC106391834/LOC106423941
GO:0004781	F	sulfate adenylyltransferase (ATP) activity	4/425	11/55459	6.90055e-05	4	LOC106451780/LOC106357712/LOC111214198/LOC106439617
GO:0030795	F	jasmonate O-methyltransferase activity	3/425	8/55459	0.00117042	3	LOC106351453/LOC106398052/LOC106449311
GO:0102078	F	methyl jasmonate methylesterase activity	3/425	8/55459	0.00117042	3	LOC106351453/LOC106398052/LOC106449311
GO:0009973	F	adenylyl-sulfate reductase activity	3/425	11/55459	0.00235825	3	LOC106418321/LOC106435512/LOC106347879
GO:0016413	F	O-acetyltransferase activity	6/425	89/55459	0.00235825	6	LOC111215993/LOC106395743/LOC111215580/LOC111205257/LOC106347237/LOC106451203
GO:0019904	F	protein domain specific binding	7/425	130/55459	0.00235825	7	LOC106451520/LOC106451517/LOC106371241/LOC106388225/LOC106352625/LOC106348621/LOC106348623
GO:0033741	F	adenylyl-sulfate reductase (glutathione) activity	3/425	11/55459	0.00235825	3	LOC106418321/LOC106435512/LOC106347879
GO:0004650	F	polygalacturonase activity	8/425	178/55459	0.00245192	8	LOC106357926/LOC106439444/LOC111204514/LOC106409262/LOC106446613/LOC106374944/LOC106450140/LOC106386595
GO:0004020	F	adenylylsulfate kinase activity	3/425	14/55459	0.00405606	3	LOC106410969/LOC106410468/LOC106439325
GO:0000987	F	cis-regulatory region sequence-specific DNA binding	5/425	67/55459	0.00433068	5	LOC106380354/LOC106380355/LOC111199421/LOC106370337/LOC106352177
GO:0015929	F	hexosaminidase activity	2/425	3/55459	0.00434365	2	LOC106426280/LOC111197814
GO:0005351	F	carbohydrate:proton symporter activity	5/425	70/55459	0.00499334	5	LOC106400037/LOC111206383/LOC106432894/LOC106348664/LOC106435807
GO:0016830	F	carbon-carbon lyase activity	2/425	4/55459	0.00724156	2	LOC106451520/LOC106451517
GO:0008422	F	beta-glucosidase activity	6/425	123/55459	0.00791663	6	LOC106394971/LOC106420486/LOC106411064/LOC106445112/LOC106375305/LOC106371702
GO:0001653	F	peptide receptor activity	3/425	21/55459	0.00925614	3	LOC111200429/LOC106420112/LOC106354198
GO:0004563	F	beta-N-acetylhexosaminidase activity	2/425	5/55459	0.00925614	2	LOC106426280/LOC111197814
GO:0004737	F	pyruvate decarboxylase activity	2/425	5/55459	0.00925614	2	LOC106423973/LOC106423972
GO:0005363	F	maltose transmembrane transporter activity	2/425	5/55459	0.00925614	2	LOC106426192/LOC106387734
GO:0015293	F	symporter activity	7/425	181/55459	0.00925614	7	LOC106400202/LOC106400037/LOC111206383/LOC106419393/LOC106397620/LOC106429767/LOC106440083
GO:0102148	F	N-acetyl-beta-D-galactosaminidase activity	2/425	5/55459	0.00925614	2	LOC106426280/LOC111197814
GO:0008113	F	peptide-methionine (S)-S-oxide reductase activity	3/425	22/55459	0.00970393	3	LOC106438378/LOC106446073/LOC106405875
GO:0102483	F	scopolin beta-glucosidase activity	5/425	90/55459	0.0102413	5	LOC106394971/LOC106420486/LOC106411064/LOC106445112/LOC106375305
GO:0003824	F	catalytic activity	34/425	2459/55459	0.0114182	34	LOC106352999/LOC106402336/LOC106418321/LOC106372504/LOC106376739/LOC106423973/LOC106425270/LOC106359932/LOC106439231/LOC111214132/LOC106361388/LOC111198774/LOC106393669/LOC106435512/LOC106434600/LOC106418936/LOC106423972/LOC106347879/LOC106376534/LOC106352233/LOC106440440/LOC106431248/LOC106382114/LOC111213653/LOC106401381/LOC106415509/LOC106389170/LOC106412226/LOC106431467/LOC106349173/LOC106432…
GO:0004372	F	glycine hydroxymethyltransferase activity	3/425	26/55459	0.0137675	3	LOC106361388/LOC106418936/LOC106415509
GO:0047631	F	ADP-ribose diphosphatase activity	2/425	8/55459	0.0194475	2	LOC106401746/LOC106411144
GO:0051753	F	mannan synthase activity	3/425	33/55459	0.0243493	3	LOC106410860/BNAA05G19810D/LOC106440277
GO:0008757	F	S-adenosylmethionine-dependent methyltransferase activity	5/425	120/55459	0.0268394	5	LOC106351453/LOC106368677/LOC106441142/LOC106398052/LOC106449311
GO:0008515	F	sucrose transmembrane transporter activity	3/425	36/55459	0.0290909	3	LOC106419393/LOC106429767/LOC106426370
GO:0000981	F	DNA-binding transcription factor activity, RNA polymerase II-specific	5/425	124/55459	0.0299087	5	LOC106380354/LOC106380355/LOC111199421/LOC106370337/LOC106352177
GO:0008271	F	secondary active sulfate transmembrane transporter activity	3/425	38/55459	0.0313019	3	LOC106400202/LOC106397620/LOC106440083
GO:0030170	F	pyridoxal phosphate binding	8/425	313/55459	0.0313019	8	LOC106352999/LOC106439231/LOC111214132/LOC106361388/LOC106393669/LOC106418936/LOC106382114/LOC106415509
GO:0015116	F	sulfate transmembrane transporter activity	3/425	39/55459	0.0320334	3	LOC106400202/LOC106397620/LOC106440083
GO:0051539	F	4 iron, 4 sulfur cluster binding	6/425	186/55459	0.0320334	6	LOC106451520/LOC106418321/LOC106451517/LOC106435512/LOC106347879/LOC106346065
GO:0005353	F	fructose transmembrane transporter activity	2/425	13/55459	0.0386926	2	LOC106432894/LOC106435807
GO:0005355	F	glucose transmembrane transporter activity	2/425	13/55459	0.0386926	2	LOC106432894/LOC106435807
GO:0046527	F	glucosyltransferase activity	2/425	13/55459	0.0386926	2	LOC106452536/LOC106433532
GO:0016671	F	oxidoreductase activity, acting on a sulfur group of donors, disulfide as acceptor	3/425	44/55459	0.0414997	3	LOC106418321/LOC106435512/LOC106347879
GO:0008506	F	sucrose:proton symporter activity	2/425	14/55459	0.0429172	2	LOC106419393/LOC106429767
GO:0022857	F	transmembrane transporter activity	16/425	1005/55459	0.0443497	16	LOC106400037/LOC106434562/LOC111206383/LOC106432894/LOC106368099/LOC106348664/LOC106386603/LOC106401752/LOC106438156/LOC106435807/LOC106450252/LOC106355436/LOC106397233/LOC106360096/LOC111202315/LOC106450552
GO:0015301	F	anion:anion antiporter activity	3/425	46/55459	0.0444771	3	LOC106400202/LOC106397620/LOC106440083
GO:0004869	F	cysteine-type endopeptidase inhibitor activity	3/425	47/55459	0.0467349	3	LOC106351594/LOC106435413/LOC106408380
GO:0005887	C	integral component of plasma membrane	14/425	242/55459	7.11798e-07	14	LOC106400202/LOC106400037/LOC111206383/LOC106432894/LOC106419393/LOC106348664/LOC106397620/LOC106429767/LOC106440083/LOC106435807/LOC106380146/LOC106447382/LOC106447383/LOC106426370
GO:0005576	C	extracellular region	40/425	2278/55459	6.9189e-05	40	LOC106438570/LOC106395970/LOC106357926/LOC106450462/LOC106391590/LOC106407179/LOC106374562/LOC106431885/LOC106438577/LOC106404858/LOC106449510/LOC106365436/LOC106351594/LOC106439444/LOC111204514/LOC106407562/LOC106364907/LOC106346895/LOC106357123/LOC106420418/LOC106409262/LOC106399430/LOC106435413/LOC106428953/LOC106412226/LOC106446613/LOC106433296/LOC106418278/LOC106381782/LOC106391835/LOC106391…
GO:0005618	C	cell wall	23/425	1259/55459	0.00374448	23	LOC106438570/LOC106450462/LOC106438577/LOC106449510/LOC106365436/LOC106397313/LOC106397296/LOC106426280/LOC106347375/LOC111204514/LOC106407562/LOC106354360/LOC106380503/LOC111213653/LOC106371702/LOC106399430/LOC111197814/LOC106428953/LOC106421465/LOC106418278/LOC111203327/LOC106410048/LOC106400399
GO:0099503	C	secretory vesicle	9/425	289/55459	0.00844391	9	LOC106432001/LOC106371587/LOC106433222/LOC106397313/LOC106397296/LOC106347375/LOC106381106/LOC106418278/LOC106408952
GO:0090568	C	nuclear transcriptional repressor complex	2/425	6/55459	0.012394	2	LOC106403212/LOC106382480
GO:0009505	C	plant-type cell wall	10/425	442/55459	0.0268394	10	LOC106450462/LOC106433222/LOC106438577/LOC106404858/LOC106354360/LOC106357123/LOC106371702/LOC106354288/LOC106381106/LOC106418278
GO:0005773	C	vacuole	22/425	1501/55459	0.0319365	22	LOC106432001/LOC106414967/LOC106416159/LOC106400960/LOC106429353/LOC106371587/LOC106444975/LOC106447554/LOC106438577/LOC106405911/LOC106419393/LOC106421623/LOC106354360/LOC106386603/LOC106429767/LOC106436585/LOC106425330/LOC106418278/LOC106441090/LOC106352625/LOC106348621/LOC106348623
GO:0005775	C	vacuolar lumen	2/425	14/55459	0.0429172	2	LOC106414967/LOC106400960

[truncated: 8 more sheets: Westar_SE8_upregulated, Westar_SE8_downregulated, DH12075_SEG_upregulated, DH12075_SEG_downregulated, Topas_SEG_upregulated, Topas_SEG_downregulated, Westar_SEG_upregulated, Westar_SEG_downregulated]
