# Supplementary material for: Transcriptome analysis of thermomorphogenesis in ovules and during early seed development in Brassica napus
Source: BMC Genomics. 2023 May 4;24:236. doi: 10.1186/s12864-023-09316-2 (PMC10158150; doi:10.1186/s12864-023-09316-2)
Supplement: Supplementary file 4 — Additional file 4: Supplementary Table 4. KEGG pathways [20] enrichment analysis in DEGs. Significantly enriched pathways (adjusted p-value < 0.05) are shown for each tissue and cultivar. [file 12864_2023_9316_MOESM4_ESM.xlsx]

## Sheet: DH12075_ovules
Supplementary Table 4. KEGG pathways [20] enrichment analysis in DEGs. Significantly enriched pathways (adjusted p-value < 0.05) are shown for each tissue and cultivar.
DH12075 ovules up-regulated
ID	Description	GeneRatio	BgRatio	adjusted p-value	Count	geneID
bna04141	Protein processing in endoplasmic reticulum	84/529	681/17367	1.20432e-26	84	106418378/106383113/111209741/106424571/106428733/106367426/106377472/106382750/111211015/106419901/106397530/106379149/106444768/106405758/111213927/106443275/106345882/106436445/106353095/106440815/106390243/106441140/106415486/106450047/106443195/106447433/106402676/106451531/106451533/111215787/106452875/106345946/106346793/106347533/106347769/106347898/106443219/106360468/106360989/106387580…
bna00591	Linoleic acid metabolism	12/529	44/17367	2.63972e-07	12	106383072/106446190/106406355/106353334/106406326/106387621/106388246/106381296/106361173/106424215/106410653/106358574
bna00592	alpha-Linolenic acid metabolism	17/529	161/17367	0.000311659	17	106383072/106450532/106446190/106389792/106367432/106406355/106353334/106406326/106387621/106437957/106381296/106361173/106424215/106441260/106406278/106410653/106358574
bna04075	Plant hormone signal transduction	60/529	1158/17367	0.000997584	60	106436837/106419805/106416580/106416522/106416521/106418606/106400623/106426199/106372313/106433287/106431861/106437008/106453943/106371532/106438157/106440950/111214337/106394527/106444507/106446159/106445777/106452205/106347995/106366793/106353329/106353450/106353800/106354217/106400213/106360482/106387620/106430004/106412088/106365107/106369086/111200411/106419899/106375083/106371281/106420290…
bna00410	beta-Alanine metabolism	15/529	153/17367	0.00148961	15	106396908/106435966/111211981/106440920/106402089/106347415/106387720/106429281/106439681/106439680/106426648/106434498/106391704/106441260/106427509
bna00052	Galactose metabolism	15/529	169/17367	0.00379104	15	106439490/106439487/106418461/106435765/106439029/106436392/106452309/106354090/106451567/106392335/106419861/106450883/106416669/106433599/106396142
bna00966	Glucosinolate biosynthesis	8/529	72/17367	0.022329	8	106411693/111199316/106354366/106361266/106419827/106439341/106388301/106354325
bna00909	Sesquiterpenoid and triterpenoid biosynthesis	7/529	57/17367	0.022329	7	106428469/106428468/106428446/106371933/106446452/106366016/106392124
bna00960	Tropane, piperidine and pyridine alkaloid biosynthesis	10/529	114/17367	0.0303866	10	106396908/106429959/106450053/106446945/106440999/106402089/106439681/106439680/106447283/106446964
DH12075 ovules down-regulated
ID	Description	GeneRatio	BgRatio	adjusted p-value	Count	geneID
bna00941	Flavonoid biosynthesis	7/219	100/17367	0.0275985	7	106440667/106412109/106419065/106396668/106436705/106367722/106433979
bna01110	Biosynthesis of secondary metabolites	66/219	3632/17367	0.0313691	66	106412189/106445422/106418464/106416421/106440667/106386102/106417789/106429323/106357789/106439231/106437745/111214132/106444596/106440921/106446400/106451114/106451607/106451605/106411351/106345760/106346246/106353225/106351453/106386401/106357570/106357744/106366674/106354395/106361022/106362381/106412109/106350952/106365101/106391116/106371018/106370937/106371324/106372504/106419470/106419065…
bna00500	Starch and sucrose metabolism	16/219	519/17367	0.0313691	16	106368973/106386102/106437745/106411064/106446946/106451114/106345760/106366674/106365511/106350952/106419470/106431467/106352743/106376363/106395051/106412074

## Sheet: Topas_ovules
Topas ovules up-regulated
ID	Description	GeneRatio	BgRatio	adjusted p-value	Count	geneID
bna04141	Protein processing in endoplasmic reticulum	66/273	681/17367	5.9634e-32	66	106418378/111209741/106424571/106367426/106377472/106382750/111211015/106419901/106379149/106444768/106405758/111213927/106443275/106345882/106436445/106353095/106361840/106440815/106390243/106415486/106450047/106443195/106402676/106451531/106451533/106452875/106346793/106347533/106347769/106443219/106360989/106431701/106387580/106368528/111200369/106351544/106430858/106427971/106346572/106376022…
bna03040	Spliceosome	25/273	605/17367	0.000403424	25	106377472/106353095/106415486/106412002/106345754/106346292/106346793/106358031/111199710/106387580/111200417/106351544/106376035/106446239/106423977/106401239/106446981/106412199/106396610/106401895/106452514/106381370/106453449/106425342/106406688
bna00052	Galactose metabolism	11/273	169/17367	0.00185832	11	106432840/106439490/106436892/106439029/106436392/106451567/106392335/106450883/106416669/106396142/106365546
bna00591	Linoleic acid metabolism	5/273	44/17367	0.0111087	5	106377835/106353868/106406355/106361173/106410653
Topas ovules down-regulated
ID	Description	GeneRatio	BgRatio	adjusted p-value	Count	geneID
bna00250	Alanine, aspartate and glutamate metabolism	11/140	191/17367	3.33167e-05	11	106352999/106410465/106439231/111214132/106439758/111199291/106352666/106423699/106354452/106354451/106389407
bna00500	Starch and sucrose metabolism	17/140	519/17367	3.84653e-05	17	111198004/111212846/106411064/111215195/106347565/106349507/106366674/106365511/106350952/106420486/106420487/106376027/106431467/106352743/106395051/106371101/106410767
bna01100	Metabolic pathways	81/140	6838/17367	0.000182923	81	106412180/106419852/106352999/106440394/106410465/106445422/106366592/106416421/106418601/106446299/106440667/111211195/106353584/111198004/106372753/111212846/106349218/106439231/106428169/106388996/111214132/106439758/106440412/106440749/106447672/106447679/106351646/106451520/106452749/106347565/106349507/106357570/106366674/111199291/106418928/106362160/106365511/106396627/106367543/106412109…
bna01110	Biosynthesis of secondary metabolites	51/140	3632/17367	0.0003197	51	106412180/106352999/106410465/106445422/106366592/106416421/106440667/111211195/106353584/111198004/106417789/111212846/106439231/106428169/111214132/106439758/106447672/106351453/106347565/106349507/106357570/106366674/111199291/106418928/106362160/106396627/106412109/106350952/106352666/106372504/106419065/106428297/106377306/106431054/106431467/106384710/106384611/106389407/106352743/106428589…
bna00260	Glycine, serine and threonine metabolism	10/140	234/17367	0.0003197	10	106352999/106410465/106439231/106428169/111214132/106439758/106396627/106377306/106389407/106453134
bna00730	Thiamine metabolism	4/140	67/17367	0.0259956	4	106451520/106418928/106371241/106451517
bna00960	Tropane, piperidine and pyridine alkaloid biosynthesis	5/140	114/17367	0.0259956	5	106445422/106428169/106396627/106377306/106368968
bna00950	Isoquinoline alkaloid biosynthesis	4/140	73/17367	0.0282752	4	106428169/106357570/106396627/106377306
bna00100	Steroid biosynthesis	5/140	136/17367	0.0430808	5	106366592/111211195/106353584/106362160/106431054

## Sheet: Westar_ovules
Westar ovules up-regulated
ID	Description	GeneRatio	BgRatio	adjusted p-value	Count	geneID
bna04141	Protein processing in endoplasmic reticulum	77/325	681/17367	9.45821e-37	77	106418378/106383113/111209741/106424571/106428733/106367426/106377472/106382750/111211015/106419901/106379149/106444768/106405758/111213927/106443275/106345882/106436445/106353095/106361840/106440274/106440815/106441140/106415486/106450047/106443195/106402676/106451531/106451533/111215787/106452875/106345946/106346793/106347533/106347769/106443219/106360468/106360989/106387580/106362348/106362288…
bna00591	Linoleic acid metabolism	10/325	44/17367	2.94707e-07	10	106383072/106377835/106446190/106406355/106353334/106387621/106388246/106381296/106361173/106410653
bna00920	Sulfur metabolism	11/325	150/17367	0.0037286	11	106348158/106441276/106361236/106412334/106453252/106360391/106439325/106377307/106390778/106402810/106410468
bna00592	alpha-Linolenic acid metabolism	11/325	161/17367	0.0052146	11	106383072/106377835/106450532/106446190/106389792/106406355/106353334/106387621/106381296/106361173/106410653
bna04075	Plant hormone signal transduction	36/325	1158/17367	0.0310634	36	106368905/106368904/106419805/106416580/106416522/106416521/106372313/106431861/106346512/106371532/106447667/106438157/106441137/111215116/111215687/106390147/106353329/106354217/106400213/106361961/106387620/106426672/106430004/106369086/111198027/106376765/106376719/106454811/106358145/106391643/106446486/106406284/106421716/106421717/106410189/106358572
bna00966	Glucosinolate biosynthesis	6/325	72/17367	0.0310634	6	111199316/106354366/106361266/106439341/106427182/106410467
bna03040	Spliceosome	22/325	605/17367	0.0310634	22	106377472/106353095/106415486/106412002/106346292/106346793/106351917/111199710/106387580/106351544/106376035/106446239/106401239/106390100/106446981/106412199/106396610/106452514/106453449/106425342/106394462/106406688
Westar ovules down-regulated
ID	Description	GeneRatio	BgRatio	adjusted p-value	Count	geneID
bna00630	Glyoxylate and dicarboxylate metabolism	17/205	269/17367	1.91919e-06	17	106410465/106381340/106439367/106439758/111214291/106389037/106406022/106362172/106348910/106371018/106423699/106354452/106354451/106389407/106364306/106415453/111207231
bna00250	Alanine, aspartate and glutamate metabolism	14/205	191/17367	2.81797e-06	14	106352999/106410465/106439231/106381340/111214132/106439758/111199291/106406022/111202360/106423699/106354452/106354451/106389407/111207231
bna01110	Biosynthesis of secondary metabolites	73/205	3632/17367	2.234e-05	73	106412189/106415413/106352999/106410465/106445422/106416421/106440667/106353584/111212274/106417789/106439231/106437745/111214132/106353228/106439367/106439758/106440215/106440440/106440921/106391590/106446371/106447011/106391472/106447331/106405744/106376237/106351453/106357570/106366674/106352891/106353401/111199291/106406022/106361479/106362172/106362160/106362381/106366599/111197703/106348910…
bna01100	Metabolic pathways	114/205	6838/17367	3.68235e-05	114	106415413/106420095/106352999/106440394/106410465/106445422/106404792/106416421/106428595/106440667/106353584/111212274/106372753/106436935/106439231/106381340/106437745/111214074/111214107/106388996/111214132/106353228/106439367/106360762/106439758/106440215/106440412/106440440/106440767/106440921/111214291/106391590/106445462/106430092/106446371/106447011/106391472/106447679/106447331/106405744…
bna00260	Glycine, serine and threonine metabolism	13/205	234/17367	7.71999e-05	13	106352999/106410465/106439231/111214132/106439758/106406022/106362172/106362381/106389407/106364306/106415453/111207231/106453134
bna00500	Starch and sucrose metabolism	18/205	519/17367	0.000677017	18	106437745/106440440/106438338/106411064/106446371/106447011/106391472/106447331/106376237/106366674/106365511/106420486/106419470/106410571/106431467/106388145/106395051/106425234
bna01200	Carbon metabolism	25/205	938/17367	0.00151725	25	106415413/106410465/111212274/106439367/106439758/111214291/106353401/106389037/106406022/106361479/106362172/106362381/106348910/106371018/106372160/106426853/106428297/106385030/106384951/106384952/106389407/106364306/106415453/111207231/106453134
bna00511	Other glycan degradation	5/205	51/17367	0.00366925	5	111214074/106445462/106426280/111203638/111197814
bna00520	Amino sugar and nucleotide sugar metabolism	14/205	441/17367	0.00726966	14	106440394/106404792/106437745/111214107/106446371/106447011/106366674/106426280/106372172/106367179/106431467/106389072/106382835/111197814
bna00220	Arginine biosynthesis	7/205	128/17367	0.00726966	7	106381340/106440215/106406022/106423699/106354452/106354451/111207231
bna00100	Steroid biosynthesis	7/205	136/17367	0.00885357	7	106353584/106440921/106362160/106366599/106426862/106431054/106388465
bna00941	Flavonoid biosynthesis	6/205	100/17367	0.00885357	6	106440667/106352891/111197703/106412109/106419065/106367722
bna00910	Nitrogen metabolism	7/205	148/17367	0.0129795	7	106381340/111214291/106389037/106423699/106354452/106354451/106362058
bna01230	Biosynthesis of amino acids	20/205	865/17367	0.0203258	20	106415413/106416421/111212274/106381340/106440215/106353401/106406022/106361479/106362381/106387758/106428297/106385030/106423699/106384951/106384952/106354452/106354451/111207231/106375928/106453134
bna00604	Glycosphingolipid biosynthesis - ganglio series	2/205	8/17367	0.0213545	2	106426280/111197814
bna00010	Glycolysis / Gluconeogenesis	12/205	414/17367	0.0213545	12	106415413/111212274/106353401/106361479/106362381/106426853/106428297/106385030/106384951/106384952/106347601/106453134
bna00460	Cyanoamino acid metabolism	8/205	218/17367	0.0219348	8	106438338/111214291/106411064/106389037/106420486/106419470/106410571/106425234
bna03050	Proteasome	8/205	218/17367	0.0219348	8	106390477/106448672/106353416/106360928/106375432/106389112/106396459/106419761
bna00710	Carbon fixation in photosynthetic organisms	8/205	254/17367	0.0482323	8	106415413/106353401/106406022/106361479/106371018/106426853/106428297/111207231
bna04145	Phagosome	10/205	361/17367	0.0482323	10	106418189/106439466/106438492/106440424/106415553/111200975/106374298/106389890/106421170/106375684

## Sheet: DH12075_SE8
DH12075 SE8 up-regulated
ID	Description	GeneRatio	BgRatio	adjusted p-value	Count	geneID
bna04141	Protein processing in endoplasmic reticulum	60/250	681/17367	1.03507e-28	60	106417106/106383113/106383132/111209741/106424571/106367426/106377472/111211015/106419901/106390592/106379149/106444768/106405758/111213927/106443275/106345882/106436445/106353095/106361726/106441140/106415486/106450047/106443195/106402676/106451531/106451533/106452875/106346793/106347533/106347769/106443219/106360468/106387580/106351544/106430858/106346572/111202235/111198178/106376116/106366724…
DH12075 SE8 down-regulated
ID	Description	GeneRatio	BgRatio	adjusted p-value	Count	geneID
bna01100	Metabolic pathways	171/283	6838/17367	5.52255e-11	171	106412226/106352999/106392218/106410969/106445422/106404792/111209961/106418680/106372235/106421222/106446299/106372023/111210462/106382478/106430302/106434208/106434209/106411879/106436024/106357712/106401291/111212758/106438934/106439231/111213653/106436268/106405578/106378250/111214132/106353230/111214198/106352233/106417011/106376534/106441142/111197739/106441276/106441278/106391590/106430110…
bna01110	Biosynthesis of secondary metabolites	102/283	3632/17367	1.47159e-07	102	106352999/106445422/106418680/106372235/111210462/106382478/106430302/106434208/106434209/106357712/106401291/106439231/111213653/106436268/106405578/111214132/111214198/106352233/106376534/106441142/106445008/106391590/106430110/106446172/106450213/106444667/106450752/106451114/106411351/106451780/106452306/106345760/111216248/106377066/106351453/106348000/106349108/106386401/106366674/106353745…
bna00230	Purine metabolism	22/283	312/17367	3.6411e-07	22	106410969/106411879/106436024/106357712/106405578/106378250/106353230/111214198/106441276/106441278/106451780/106360618/106387780/106372630/106439325/106369188/111204202/106439617/106392110/106430981/106401494/106423685
bna00920	Sulfur metabolism	15/283	150/17367	7.00344e-07	15	106410969/106357712/106378250/111214198/106441276/106441278/106451780/106439325/106369188/106396803/106439617/106347988/106420885/106413823/106415121
bna00071	Fatty acid degradation	13/283	168/17367	9.135e-05	13	106382478/106434208/106434209/106401291/111213653/106411351/106348000/106386401/106390743/106401513/106451557/106392161/106414927
bna00500	Starch and sucrose metabolism	22/283	519/17367	0.000876554	22	106412226/106376534/106411064/106445112/106450213/106396850/106451114/106452306/106345760/106366674/106420486/106400960/106386981/106431467/106352743/106396264/106395051/106394971/106423685/106402336/106405730/106348917
bna00010	Glycolysis / Gluconeogenesis	18/283	414/17367	0.00272877	18	106434208/106434209/106436268/106405578/106444667/106411351/106386401/106454460/106362381/106426853/106423972/106401513/106423685/111206472/106392161/106348917/106453134/106414927
bna00592	alpha-Linolenic acid metabolism	10/283	161/17367	0.00464319	10	106382478/106401291/111213653/106351453/106348000/106430278/106398052/106406278/106392161/106449311
bna00261	Monobactam biosynthesis	5/283	47/17367	0.0127449	5	106357712/111214198/106451780/106369188/106439617
bna00280	Valine, leucine and isoleucine degradation	9/283	157/17367	0.0130425	9	106352999/106382478/106439231/111214132/106411351/106362399/106401513/106396919/106414927
bna00520	Amino sugar and nucleotide sugar metabolism	16/283	441/17367	0.026535	16	106404792/106447408/106446732/106366674/106349276/106381063/106367179/106432530/106431467/106377238/106382835/106423685/111197814/106405730/106348917/106453737
bna00460	Cyanoamino acid metabolism	10/283	218/17367	0.0308757	10	106411064/106445112/106396850/106361388/106420486/106426855/106396803/106386981/106384710/106394971
bna00940	Phenylpropanoid biosynthesis	19/283	589/17367	0.0341447	19	106418680/106372235/106454902/106441142/106411064/106445112/106391590/106396850/106356601/106353745/106359272/106420486/106434512/106396668/106386981/106437536/106394971/106407151/106408604
bna00450	Selenocompound metabolism	5/283	65/17367	0.0347987	5	106357712/111214198/106451780/106369188/106439617

## Sheet: Topas_SE8
Topas SE8 up-regulated
ID	Description	GeneRatio	BgRatio	adjusted p-value	Count	geneID
bna04141	Protein processing in endoplasmic reticulum	53/166	681/17367	4.23143e-32	53	106383113/106383132/111209741/106424571/106367426/106377472/111211015/106419901/106379149/106444768/106405758/111213927/106443275/106345882/106436445/106353095/106415486/106450047/106443195/106402676/106451531/106451533/106452875/106346793/106347533/106347769/106347898/106443219/106387580/106351544/106430858/106346572/111202235/106376116/106366724/106380811/106387159/106380873/106377322/111204203…
bna03040	Spliceosome	21/166	605/17367	1.18229e-05	21	106377472/106430351/106435109/106353095/106415486/106412002/106345754/106346292/106346793/106387580/106351544/106446239/106401239/106446981/106412199/106396610/106452514/106406901/106453449/106425342/106406688
Topas SE8 down-regulated
ID	Description	GeneRatio	BgRatio	adjusted p-value	Count	geneID
bna00920	Sulfur metabolism	11/129	150/17367	8.13666e-07	11	106410969/106418321/106435512/106357712/111214198/106451780/106347879/106397243/106439325/106439617/106410468
bna01100	Metabolic pathways	82/129	6838/17367	8.13666e-07	82	106414967/106419852/106412226/106352999/106410969/106418321/106416421/106404858/106446299/106432877/106423973/106433532/106444299/106434208/106434209/106411879/106435512/106357712/106372753/106439231/111213653/111214132/111214198/106352233/106440440/106417011/106376534/106441142/106391590/106450140/106447471/106451780/106451520/106452749/106353225/106347879/106348220/106349108/106386595/106366674…
bna00500	Starch and sucrose metabolism	16/129	519/17367	3.75852e-05	16	106414967/106412226/106440440/106376534/106411064/106445112/106366674/106420486/106420487/106400960/106371702/106375305/106431467/106388145/106394971/106402336
bna01110	Biosynthesis of secondary metabolites	50/129	3632/17367	4.82146e-05	50	106414967/106352999/106416421/106432877/106423973/106444299/106434208/106434209/106357712/106439231/111213653/111214132/111214198/106352233/106440440/106376534/106441142/106391590/106451780/106353225/106351453/106349108/106366674/106354360/106418936/106361388/106359272/106376703/106377813/106349173/106412109/106400960/106371702/106372504/106376549/106376739/106423972/106425270/106379996/106431467…
bna00460	Cyanoamino acid metabolism	10/129	218/17367	7.83287e-05	10	106411064/106445112/106418936/106361388/106420486/106420487/106371702/106375305/106394971/106415509
bna00604	Glycosphingolipid biosynthesis - ganglio series	3/129	8/17367	0.000264147	3	106426280/106418278/111197814
bna00261	Monobactam biosynthesis	5/129	47/17367	0.000264147	5	106357712/111214198/106451780/106349173/106439617
bna00230	Purine metabolism	10/129	312/17367	0.00104646	10	106410969/106411879/106357712/111214198/106451780/111198774/106387780/106439325/106439617/106410468
bna00260	Glycine, serine and threonine metabolism	8/129	234/17367	0.00298146	8	106352999/106439231/111214132/106418936/106361388/106349173/106379996/106415509
bna00531	Glycosaminoglycan degradation	3/129	26/17367	0.00679818	3	106426280/106418278/111197814
bna00450	Selenocompound metabolism	4/129	65/17367	0.00932359	4	106357712/111214198/106451780/106439617
bna00040	Pentose and glucuronate interconversions	9/129	412/17367	0.0225602	9	106419852/106450140/106452749/106386595/106450598/106428953/111204514/106374944/111207488
bna00940	Phenylpropanoid biosynthesis	11/129	589/17367	0.0254771	11	106444299/106441142/106411064/106445112/106391590/106359272/106420486/106420487/106371702/106375305/106394971
bna00511	Other glycan degradation	3/129	51/17367	0.0324579	3	106426280/106418278/111197814
bna00941	Flavonoid biosynthesis	4/129	100/17367	0.0324579	4	106444299/106352233/106441142/106412109
bna00592	alpha-Linolenic acid metabolism	5/129	161/17367	0.0325948	5	111213653/106351453/106376739/106398052/106449311

## Sheet: Westar_SE8
Westar SE8 up-regulated
ID	Description	GeneRatio	BgRatio	adjusted p-value	Count	geneID
bna04141	Protein processing in endoplasmic reticulum	24/109	681/17367	2.71632e-10	24	111209741/106424571/106367426/106377472/111211015/106419901/106379149/106444768/106405758/111213927/106353095/106450047/106451533/106443219/106351544/106430858/106385027/106377322/106423530/106401239/106416798/106407579/106451510/106453698
bna00195	Photosynthesis	9/109	208/17367	0.000210027	9	106357656/106382925/106451406/106345779/106433715/106361579/106439707/106374937/106409174
Westar SE8 down-regulated
ID	Description	GeneRatio	BgRatio	adjusted p-value	Count	geneID
bna00941	Flavonoid biosynthesis	9/117	100/17367	1.69325e-06	9	106440667/106438010/106352233/106441142/106374840/106412109/106396668/106367722/106433979
bna01110	Biosynthesis of secondary metabolites	46/117	3632/17367	0.000145859	46	106404411/106352999/106445422/106416421/106369988/106440667/106357712/106352176/106439231/106436268/111214132/106439777/106352233/106441142/106376249/106351453/106454477/106353745/111199291/106374840/106359272/106412109/106352666/106372504/106426853/106375299/106376549/106376739/106396668/106376850/106423972/106386981/111203943/106388809/106352743/106390766/106415570/106398052/106415092/106450750…
bna04712	Circadian rhythm - plant	6/117	121/17367	0.00398156	6	106404304/106382203/106439924/106348254/106348478/106428080
bna00250	Alanine, aspartate and glutamate metabolism	7/117	191/17367	0.00554024	7	106352999/106439231/111214132/111199291/106352666/106376850/106397932
bna00940	Phenylpropanoid biosynthesis	12/117	589/17367	0.00814465	12	106438010/106441142/106411064/106350027/106353745/106359272/106420486/106420487/106396668/106386981/106394971/106408604
bna00460	Cyanoamino acid metabolism	7/117	218/17367	0.00814465	7	106411064/106420486/106420487/106376850/106386981/106394971/106397932
bna01100	Metabolic pathways	63/117	6838/17367	0.0104141	63	106419852/106404411/106352999/106392218/106445422/106418321/106416421/106369988/106421222/106421363/106446299/106440667/106357712/106352176/106439231/106436268/111214132/106439777/106352233/106441142/106441276/106447471/106351654/106351646/106376249/106454477/106450598/106353745/111199291/106374840/106359272/106366315/106434976/106412109/106419789/106420273/106352666/106372504/106426853/106375299…
bna00592	alpha-Linolenic acid metabolism	5/117	161/17367	0.0415853	5	106351453/106376739/106415570/106398052/106449311
bna00945	Stilbenoid, diarylheptanoid and gingerol biosynthesis	3/117	55/17367	0.0478073	3	106438010/106441142/106396668

## Sheet: DH12075_SEG
DH12075 SEG up-regulated
ID	Description	GeneRatio	BgRatio	adjusted p-value	Count	geneID
bna04141	Protein processing in endoplasmic reticulum	48/173	681/17367	6.35428e-26	48	111209741/106424571/106367426/106377472/111211015/106419901/106379149/106444768/106405758/111213927/106443275/106345882/106436445/106353095/106450047/106443195/106402676/106451531/106451533/106452875/106346793/106347533/106347769/106443219/106387580/106351544/106430858/106346572/106376022/111202235/106376116/106366724/106380811/106385027/106380873/106377322/106355372/106385357/106423530/106401239…
bna03040	Spliceosome	15/173	605/17367	0.0352822	15	106377472/106353095/106412002/106345754/106346292/106346793/106387580/106366069/106351544/106446239/106401239/106396610/106453449/106425342/106406688
DH12075 SEG down-regulated
ID	Description	GeneRatio	BgRatio	adjusted p-value	Count	geneID
bna00941	Flavonoid biosynthesis	17/183	100/17367	3.24456e-14	17	106381815/106352233/106431192/106441142/106446740/106374840/106361053/111197703/106412109/106419065/106396668/106374812/106367233/111204286/106395425/106436705/106367722
bna01100	Metabolic pathways	120/183	6838/17367	2.54657e-11	120	106419852/106352999/106372244/106392218/106445422/106418321/106405681/106427864/106418680/106372235/106404858/106421222/106426623/106382478/106381815/106434208/106434209/106411879/106436024/106372753/111197810/106438934/106439231/106436268/106392662/111214132/111214198/106352233/106431192/106417011/106441142/106348189/106391590/106446778/106447471/106454578/106450918/106452306/111216248/106376249…
bna01110	Biosynthesis of secondary metabolites	73/183	3632/17367	1.04043e-07	73	106352999/106372244/106445422/106405681/106427864/106418680/106372235/106426623/106382478/106381815/106434208/106434209/106439231/106436268/106392662/106438786/111214132/111214198/106352233/106431192/106441142/106348189/106391590/106446778/106452306/106437380/111216248/106376249/106446740/106351453/106347958/106386401/106358171/106358221/106353745/106374840/106361053/106434955/106365833/106347238…
bna00940	Phenylpropanoid biosynthesis	22/183	589/17367	6.20465e-06	22	106372244/106418680/106372235/106392662/106441142/106391590/106391500/106451642/106446740/106356601/106353745/106361053/106347238/106420486/106369164/106379181/106396668/106374573/106406691/106352733/106394971/106436705
bna00520	Amino sugar and nucleotide sugar metabolism	14/183	441/17367	0.00384405	14	106404858/106380439/111197810/106446732/106357123/106399468/106439262/106377238/106382835/106433599/106401518/111197814/106405730/106453737
bna00945	Stilbenoid, diarylheptanoid and gingerol biosynthesis	5/183	55/17367	0.00384405	5	106441142/106446740/106361053/106396668/106436705
bna04712	Circadian rhythm - plant	7/183	121/17367	0.00384405	7	106381815/106431192/106348254/106367233/111204286/106348478/106428080
bna00071	Fatty acid degradation	8/183	168/17367	0.00470612	8	106382478/106434208/106434209/106386401/106358171/106401513/106397452/106451557
bna00270	Cysteine and methionine metabolism	12/183	418/17367	0.0164774	12	106352999/106426623/106438934/106439231/111214132/106376249/106397796/106436493/106396803/106429086/106446623/106401189
bna00531	Glycosaminoglycan degradation	3/183	26/17367	0.0227808	3	106418278/111197814/106449539
bna00604	Glycosphingolipid biosynthesis - ganglio series	2/183	8/17367	0.0245342	2	106418278/111197814
bna00062	Fatty acid elongation	5/183	108/17367	0.0433866	5	106367340/106372504/106422802/106425270/106381143
bna00280	Valine, leucine and isoleucine degradation	6/183	157/17367	0.0449704	6	106352999/106382478/106439231/111214132/106401513/106397452

## Sheet: Topas_SEG
Topas SEG up-regulated
ID	Description	GeneRatio	BgRatio	adjusted p-value	Count	geneID
bna04141	Protein processing in endoplasmic reticulum	53/168	681/17367	7.47051e-32	53	106383132/111209741/106424571/106367426/106377472/111211015/106419901/106379149/106444768/106405758/111213927/106443275/106345882/106436445/106353095/106450047/106443195/106402676/106451531/106451533/106452875/106346793/106347533/106353316/106443219/106387580/106362288/106351544/106430858/106346572/111202235/111198178/106376116/106380811/106387159/106380873/106416308/106377322/106355372/106385357…
bna03040	Spliceosome	21/168	605/17367	1.28505e-05	21	106377472/106353095/106412002/106345754/106346292/106346793/106351917/106358031/106387580/106426678/106351544/106446239/106401239/106446981/106412199/106396610/106452514/106406901/106453449/106425342/106406688
Topas SEG down-regulated
ID	Description	GeneRatio	BgRatio	adjusted p-value	Count	geneID
bna00941	Flavonoid biosynthesis	5/118	100/17367	0.0467075	5	106352233/106441142/106412109/106396668/106395425

## Sheet: Westar_SEG
Westar SEG up-regulated
ID	Description	GeneRatio	BgRatio	adjusted p-value	Count	geneID
bna04141	Protein processing in endoplasmic reticulum	50/176	681/17367	1.60912e-27	50	106383113/106383132/111209741/106424571/106367426/106377472/111211015/106419901/106379149/106444768/106405758/111213927/106345882/106436445/106353095/106390243/106441140/106415486/106450047/106443195/106402676/106451531/106451533/111215787/106452875/106346793/106347533/106347769/106443219/106360468/106387580/106351544/106430858/106346572/111202235/106376116/106366724/106380811/106385027/106380873…
bna00195	Photosynthesis	14/176	208/17367	9.8886e-07	14	106357656/106382925/106418443/106396448/106451406/106345779/106346340/106347957/106348084/106421661/106374937/106405435/106405437/106409174
bna03040	Spliceosome	20/176	605/17367	8.4119e-05	20	106377472/106353095/106415486/106412002/106345754/106346793/106351917/106387580/106389966/111200417/106351544/106389971/106446239/106401239/106446620/106446981/106396610/106406901/106453449/106406688
bna00196	Photosynthesis - antenna proteins	7/176	76/17367	0.000215757	7	106435287/111213033/106353269/106451196/106415221/106390159/106396788
Westar SEG down-regulated
ID	Description	GeneRatio	BgRatio	adjusted p-value	Count	geneID
bna01100	Metabolic pathways	107/171	6838/17367	5.71471e-08	107	106415413/106404244/106420000/106352999/106402417/106392218/106410969/106445422/106418321/106404792/106416421/106433109/106433114/106404858/106366244/106430302/106434208/106434209/106435512/106357712/106372753/106439231/111213387/111213653/106436268/106378250/111214132/106439570/106436992/106352233/106440433/106440440/106441142/106348189/106441278/111214291/106441358/106391472/106447653/106447471…
bna00920	Sulfur metabolism	13/171	150/17367	1.3234e-07	13	106410969/106418321/106433114/106435512/106357712/106378250/106440433/106441278/106451780/106366895/106347988/106396567/106420885
bna01110	Biosynthesis of secondary metabolites	63/171	3632/17367	3.36554e-05	63	106415413/106404244/106420000/106352999/106445422/106416421/106433109/106430302/106434208/106434209/106357712/106439231/111213387/111213653/106436268/111214132/106436992/106352233/106440440/106441142/106348189/106391472/106451780/106351453/106358171/106353401/106353745/111199291/106357249/106354395/106418936/106450624/106348910/106412109/106400960/106397796/106370131/106372504/106376549/106376739…
bna00350	Tyrosine metabolism	8/171	137/17367	0.00143535	8	106404244/106434208/106434209/106358171/106360642/106446623/106390643/106390642
bna01200	Carbon metabolism	20/171	938/17367	0.0169023	20	106415413/106434208/106434209/106436268/106436992/106348189/111214291/106358171/106353401/106389037/106418936/106450624/106348910/106383609/106389170/106396447/106446623/106401322/106415453/106412106
bna00940	Phenylpropanoid biosynthesis	14/171	589/17367	0.0278563	14	106420000/111213387/106437143/106441142/106411064/106353745/106454906/106420486/106370131/106396668/106385992/106418605/106394971/106408604
bna00604	Glycosphingolipid biosynthesis - ganglio series	2/171	8/17367	0.0278563	2	106426280/111197814
bna00010	Glycolysis / Gluconeogenesis	11/171	414/17367	0.0278563	11	106415413/106404244/106434208/106434209/106436268/106436992/106348189/106358171/106353401/106423972/106445067
bna00250	Alanine, aspartate and glutamate metabolism	7/171	191/17367	0.0278563	7	106352999/106439231/111214132/106439570/111199291/106386315/106446623
bna00941	Flavonoid biosynthesis	5/171	100/17367	0.0278563	5	106352233/106441142/106412109/106396668/106395425
bna00062	Fatty acid elongation	5/171	108/17367	0.0352147	5	106433109/106430302/106372504/106425270/111208229
bna00592	alpha-Linolenic acid metabolism	6/171	161/17367	0.0393062	6	111213653/106351453/106376739/106398052/106397650/106449311
