# Supplementary material for: Transcriptome analysis of thermomorphogenesis in ovules and during early seed development in Brassica napus
Source: BMC Genomics. 2023 May 4;24:236. doi: 10.1186/s12864-023-09316-2 (PMC10158150; doi:10.1186/s12864-023-09316-2)
Supplement: Supplementary file 5 — Additional file 5: Supplementary Table S5. GO terms and KEGG pathways [20] enrichment analysis of DEGs specific for Topas and for sensitive cultivars DH12075 and Westar. [file 12864_2023_9316_MOESM5_ESM.xlsx]

## Sheet: Topas_specific_ovules
Supplementary Table S5. GO terms and KEGG pathways [20] enrichment analysis of DEGs specific for Topas and for sensitive cultivars DH12075 and Westar.
Topas specific, ovules, up-regulated
GO_ID	GO_Group	Description	GeneRatio	BgRatio	adjusted p-value	Count	geneID
GO:0016554	P	cytidine to uridine editing	4/210	56/57658	0.0271258	4	LOC106367002/LOC106404738/LOC106421196/LOC106365932
GO:0000077	P	DNA damage checkpoint	2/210	7/57658	0.0456373	2	LOC106351733/LOC111207718
GO:0019310	P	inositol catabolic process	2/210	8/57658	0.0456373	2	LOC106407713/LOC106440879
GO:0050113	F	inositol oxygenase activity	2/210	8/57658	0.0456373	2	LOC106407713/LOC106440879
KEGG_ID		Description	GeneRatio	BgRatio	adjusted p-value	Count	geneID
-
Topas specific, ovules, down-regulated
GO_ID	GO_Group	Description	GeneRatio	BgRatio	adjusted p-value	Count	geneID
GO:0009308	P	amine metabolic process	3/200	15/57658	0.00440933	3	LOC106377306/LOC106428169/LOC106396627
GO:0016031	P	tRNA import into mitochondrion	2/200	2/57658	0.00440933	2	LOC106348488/LOC106348487
GO:0005978	P	glycogen biosynthetic process	3/200	30/57658	0.0075499	3	LOC111212846/LOC106349507/LOC106410767
GO:0005980	P	glycogen catabolic process	2/200	5/57658	0.0075499	2	LOC106371101/LOC106347565
GO:0042127	P	regulation of cell population proliferation	3/200	40/57658	0.0146329	3	LOC106356803/LOC106432465/LOC106353490
GO:0006809	P	nitric oxide biosynthetic process	2/200	12/57658	0.0254852	2	LOC106377306/LOC106396627
GO:0009908	P	flower development	7/200	426/57658	0.0254852	7	LOC106354755/LOC106451862/LOC106433816/LOC106397842/LOC106449291/LOC106432465/LOC106353490
GO:0009738	P	abscisic acid-activated signaling pathway	6/200	315/57658	0.0269357	6	LOC111198499/LOC106436996/LOC106377306/LOC106396627/LOC106428589/LOC111207849
GO:0007142	P	male meiosis II	2/200	14/57658	0.0314805	2	LOC106359389/LOC106352036
GO:0015696	P	ammonium transport	2/200	15/57658	0.0315137	2	LOC106381253/LOC106384866
GO:0072488	P	ammonium transmembrane transport	2/200	15/57658	0.0315137	2	LOC106381253/LOC106384866
GO:0019252	P	starch biosynthetic process	3/200	71/57658	0.0469377	3	LOC111212846/LOC106349507/LOC106410767
GO:0008878	F	glucose-1-phosphate adenylyltransferase activity	3/200	16/57658	0.00440933	3	LOC111212846/LOC106349507/LOC106410767
GO:0052593	F	tryptamine:oxygen oxidoreductase (deaminating) activity	2/200	4/57658	0.00606765	2	LOC106377306/LOC106396627
GO:0052594	F	aminoacetone:oxygen oxidoreductase(deaminating) activity	2/200	4/57658	0.00606765	2	LOC106377306/LOC106396627
GO:0052595	F	aliphatic-amine oxidase activity	2/200	4/57658	0.00606765	2	LOC106377306/LOC106396627
GO:0052596	F	phenethylamine:oxygen oxidoreductase (deaminating) activity	2/200	4/57658	0.00606765	2	LOC106377306/LOC106396627
GO:0008131	F	primary amine oxidase activity	3/200	25/57658	0.00663653	3	LOC106377306/LOC106428169/LOC106396627
GO:0004645	F	1,4-alpha-oligoglucan phosphorylase activity	2/200	6/57658	0.0075499	2	LOC106371101/LOC106347565
GO:0008184	F	glycogen phosphorylase activity	2/200	6/57658	0.0075499	2	LOC106371101/LOC106347565
GO:0102250	F	linear malto-oligosaccharide phosphorylase activity	2/200	6/57658	0.0075499	2	LOC106371101/LOC106347565
GO:0102499	F	SHG alpha-glucan phosphorylase activity	2/200	6/57658	0.0075499	2	LOC106371101/LOC106347565
GO:0048038	F	quinone binding	3/200	43/57658	0.0170048	3	LOC106377306/LOC106428169/LOC106396627
GO:0008519	F	ammonium transmembrane transporter activity	2/200	15/57658	0.0315137	2	LOC106381253/LOC106384866
GO:0005815	C	microtubule organizing center	2/200	19/57658	0.0469377	2	LOC106366795/LOC106398587
KEGG_ID		Description	GeneRatio	BgRatio	adjusted p-value	Count	geneID
bna00500		Starch and sucrose metabolism	9/56	495/17041	0.00142599	9	106347565/106349507/106371101/106376027/106410767/106420487/111198004/111212846/111215195
bna00960		Tropane, piperidine and pyridine alkaloid biosynthesis	4/56	113/17041	0.011954	4	106368968/106377306/106396627/106428169
bna00410		beta-Alanine metabolism	4/56	145/17041	0.0189906	4	106351646/106377306/106396627/106428169
bna00950		Isoquinoline alkaloid biosynthesis	3/56	71/17041	0.0189906	3	106377306/106396627/106428169
bna01110		Biosynthesis of secondary metabolites	23/56	4085/17041	0.0315384	23	106347565/106349507/106352666/106354755/106366592/106368968/106371101/106377306/106384611/106396627/106399603/106402880/106410767/106412180/106418928/106420487/106428169/106428589/106447672/111198004/111211195/111212846/111215195
bna01100		Metabolic pathways	35/56	7659/17041	0.0413352	35	106347565/106349218/106349507/106351646/106352666/106354755/106366592/106368968/106371101/106376027/106377306/106384611/106396447/106396627/106399603/106401322/106402880/106410468/106410767/106412180/106418601/106418928/106420487/106425715/106428169/106428589/106435496/106440749/106446299/106447672/106452749/111198004/111211195/111212846/111215195
bna00360		Phenylalanine metabolism	3/56	114/17041	0.0413352	3	106377306/106396627/106428169

## Sheet: Topas_specific_SE8
Topas specific, SE8, up-regulated
GO_ID	GO_Group	Description	GeneRatio	BgRatio	adjusted p-value	Count	geneID
GO:0009308	P	amine metabolic process	3/191	15/57658	0.00352581	3	LOC106355105/LOC106396908/LOC106439680
GO:0009408	P	response to heat	8/191	323/57658	0.00352581	8	LOC106424692/LOC106429199/LOC106397539/LOC106426081/LOC106389772/LOC106430600/LOC106435577/LOC106376492
GO:0071456	P	cellular response to hypoxia	7/191	263/57658	0.00364352	7	LOC106381279/LOC106429199/LOC106440816/LOC106416491/LOC106397539/LOC106426081/LOC106435577
GO:0009414	P	response to water deprivation	9/191	515/57658	0.00552407	9	LOC106372069/LOC106438672/LOC106417365/LOC106416491/LOC106426081/LOC106426031/LOC106389639/LOC106437024/LOC106435577
GO:0106035	P	protein maturation by [4Fe-4S] cluster transfer	2/191	6/57658	0.00904925	2	LOC106426157/LOC106454845
GO:1903426	P	regulation of reactive oxygen species biosynthetic process	2/191	6/57658	0.00904925	2	LOC106396908/LOC106439680
GO:0006883	P	cellular sodium ion homeostasis	2/191	8/57658	0.0112122	2	LOC106426081/LOC106435577
GO:0010286	P	heat acclimation	4/191	93/57658	0.0112122	4	LOC106397539/LOC106426081/LOC106389639/LOC106435577
GO:0030644	P	cellular chloride ion homeostasis	2/191	8/57658	0.0112122	2	LOC106426081/LOC106435577
GO:1902884	P	positive regulation of response to oxidative stress	2/191	8/57658	0.0112122	2	LOC106426081/LOC106435577
GO:0009612	P	response to mechanical stimulus	2/191	11/57658	0.0175215	2	LOC106429199/LOC106376492
GO:1901562	P	response to paraquat	2/191	13/57658	0.0205966	2	LOC106426081/LOC106435577
GO:0010025	P	wax biosynthetic process	3/191	57/57658	0.0215454	3	LOC106426031/LOC106396513/LOC106437024
GO:0006814	P	sodium ion transport	3/191	59/57658	0.0226307	3	LOC106380766/LOC106426099/LOC106387750
GO:0006869	P	lipid transport	5/191	233/57658	0.0239553	5	LOC106417365/LOC106436104/LOC106376871/LOC106385182/LOC106346844
GO:0000302	P	response to reactive oxygen species	3/191	65/57658	0.0260589	3	LOC106438672/LOC106426081/LOC106435577
GO:0043447	P	alkane biosynthetic process	2/191	19/57658	0.0334254	2	LOC106426031/LOC106437024
GO:0009664	P	plant-type cell wall organization	4/191	157/57658	0.0341754	4	LOC106429199/LOC106406215/LOC106410940/LOC106352980
GO:0010118	P	stomatal movement	3/191	80/57658	0.0418125	3	LOC106372069/LOC106396908/LOC106439680
GO:0055088	P	lipid homeostasis	2/191	23/57658	0.0435779	2	LOC106440816/LOC106414551
GO:0008131	F	primary amine oxidase activity	3/191	25/57658	0.00579757	3	LOC106355105/LOC106396908/LOC106439680
GO:0048038	F	quinone binding	3/191	43/57658	0.0137412	3	LOC106355105/LOC106396908/LOC106439680
GO:0005504	F	fatty acid binding	3/191	49/57658	0.0175215	3	LOC106353597/LOC106445531/LOC106414551
GO:0009924	F	octadecanal decarbonylase activity	2/191	12/57658	0.0184933	2	LOC106426031/LOC106437024
GO:1990465	F	aldehyde oxygenase (deformylating) activity	2/191	12/57658	0.0184933	2	LOC106426031/LOC106437024
GO:1990457	C	pexophagosome	2/191	3/57658	0.00364352	2	LOC106395796/LOC106433482
GO:0009898	C	cytoplasmic side of plasma membrane	2/191	16/57658	0.0257567	2	LOC106426081/LOC106435577
KEGG_ID		Description	GeneRatio	BgRatio	adjusted p-value	Count	geneID
-
Topas specific, SE8, down-regulated
GO_ID	GO_Group	Description	GeneRatio	BgRatio	adjusted p-value	Count	geneID
GO:0008152	P	metabolic process	22/233	1152/57658	6.55124e-07	22	LOC111203327/LOC106349173/LOC106446613/LOC106410123/LOC106357123/LOC106405120/LOC106375305/LOC106404858/LOC106418278/LOC106450140/LOC106382914/LOC106409262/LOC111204514/LOC106400399/LOC106357926/LOC106386595/LOC106414967/LOC106374944/LOC106388907/LOC106439444/LOC111198774/LOC106426280
GO:0005975	P	carbohydrate metabolic process	24/233	1645/57658	1.00936e-05	24	LOC111203327/LOC106446613/LOC106410123/LOC106357123/LOC106405120/LOC106375305/LOC106404858/LOC106395256/LOC106418278/LOC106432981/LOC106450140/LOC106382914/LOC106409262/LOC111204514/LOC106400399/LOC106357926/LOC106426192/LOC106386595/LOC106414967/LOC106374944/LOC106388907/LOC106439444/LOC106426280/LOC106371702
GO:0015691	P	cadmium ion transport	2/233	2/57658	0.00125902	2	LOC106383071/LOC106353335
GO:0071366	P	cellular response to indolebutyric acid stimulus	2/233	4/57658	0.0058441	2	LOC106383071/LOC106353335
GO:0019419	P	sulfate reduction	2/233	11/57658	0.0295756	2	LOC106347879/LOC106435512
GO:0071555	P	cell wall organization	13/233	1158/57658	0.0306062	13	LOC111203327/LOC106446613/LOC106410048/LOC106410860/LOC106409262/LOC111204514/LOC106449510/LOC106400399/LOC106357926/LOC106386595/LOC106440277/LOC106450462/LOC106439444
GO:0019344	P	cysteine biosynthetic process	3/233	51/57658	0.0335385	3	LOC106410468/LOC106347879/LOC106435512
GO:0009627	P	systemic acquired resistance	4/233	116/57658	0.0353942	4	LOC106418417/LOC106383071/LOC106353335/LOC106425178
GO:0000103	P	sulfate assimilation	3/233	56/57658	0.0363356	3	LOC106410468/LOC106347879/LOC106435512
GO:0010951	P	negative regulation of endopeptidase activity	4/233	120/57658	0.0363356	4	LOC106408380/LOC106435413/LOC106354264/LOC106351594
GO:0042344	P	indole glucosinolate catabolic process	2/233	17/57658	0.0479817	2	LOC106383071/LOC106353335
GO:0016798	F	hydrolase activity, acting on glycosyl bonds	21/233	961/57658	2.88559e-07	21	LOC111203327/LOC106446613/LOC106410123/LOC106357123/LOC106405120/LOC106375305/LOC106404858/LOC106418278/LOC106432981/LOC106450140/LOC106382914/LOC106409262/LOC111204514/LOC106400399/LOC106357926/LOC106386595/LOC106414967/LOC106374944/LOC106388907/LOC106439444/LOC106426280
GO:0016787	F	hydrolase activity	50/233	5305/57658	2.25773e-06	50	LOC111203327/LOC106430803/LOC106436545/LOC106440440/LOC106446613/LOC106381782/LOC106410123/LOC106357123/LOC106405120/LOC106375305/LOC106404858/LOC106411236/LOC106432877/LOC106372753/LOC106410857/LOC106395256/LOC106418278/LOC106432981/LOC106450140/LOC106382914/LOC106409262/LOC111204514/LOC106454439/LOC106348462/LOC106400399/LOC106444975/LOC106364302/LOC106446611/LOC106364907/LOC106357926/LOC106405…
GO:0004553	F	hydrolase activity, hydrolyzing O-glycosyl compounds	15/233	761/57658	6.70313e-05	15	LOC111203327/LOC106410123/LOC106357123/LOC106405120/LOC106375305/LOC106404858/LOC106395256/LOC106418278/LOC106432981/LOC106382914/LOC106400399/LOC106414967/LOC106388907/LOC106426280/LOC106371702
GO:0004650	F	polygalacturonase activity	8/233	190/57658	0.000109892	8	LOC106446613/LOC106450140/LOC106409262/LOC111204514/LOC106357926/LOC106386595/LOC106374944/LOC106439444
GO:0001653	F	peptide receptor activity	3/233	21/57658	0.00556255	3	LOC111200429/LOC106354198/LOC106420112
GO:0009973	F	adenylyl-sulfate reductase activity	2/233	11/57658	0.0295756	2	LOC106347879/LOC106435512
GO:0033741	F	adenylyl-sulfate reductase (glutathione) activity	2/233	11/57658	0.0295756	2	LOC106347879/LOC106435512
GO:0004869	F	cysteine-type endopeptidase inhibitor activity	3/233	49/57658	0.0315067	3	LOC106408380/LOC106435413/LOC106351594
GO:0009505	C	plant-type cell wall	9/233	460/57658	0.00650251	9	LOC106357123/LOC106404858/LOC106418278/LOC106381106/LOC106438577/LOC106354360/LOC106450462/LOC106354288/LOC106371702
GO:0005576	C	extracellular region	23/233	2436/57658	0.00772682	23	LOC111203327/LOC106446613/LOC106381782/LOC106357123/LOC106404858/LOC106410048/LOC106418278/LOC106409262/LOC111204514/LOC106449510/LOC106435413/LOC106400399/LOC106438577/LOC106391834/LOC106364907/LOC106357926/LOC106431885/LOC106386595/LOC106433296/LOC106450462/LOC106439444/LOC106351594/LOC106420418
GO:0099503	C	secretory vesicle	7/233	301/57658	0.0110154	7	LOC106432001/LOC106418278/LOC106381106/LOC106347375/LOC106397313/LOC106397296/LOC106371587
GO:0005618	C	cell wall	15/233	1332/57658	0.0160197	15	LOC111203327/LOC106410048/LOC106418278/LOC106421465/LOC111204514/LOC106449510/LOC106400399/LOC106438577/LOC106347375/LOC106354360/LOC106397313/LOC106397296/LOC106450462/LOC106426280/LOC106371702
GO:0005615	C	extracellular space	5/233	205/57658	0.0363356	5	LOC106366968/LOC106436545/LOC106447315/LOC106405911/LOC106371587
KEGG_ID		Description	GeneRatio	BgRatio	adjusted p-value	Count	geneID
bna00604		Glycosphingolipid biosynthesis - ganglio series	2/60	8/17041	0.0225608	2	106418278/106426280

## Sheet: Topas_specific_SEG
Topas specific, SEG, up-regulated
GO_ID	GO_Group	Description	GeneRatio	BgRatio	adjusted p-value	Count	geneID
GO:0006869	P	lipid transport	11/190	233/57658	2.09092e-07	11	LOC106417365/LOC106404633/LOC106345884/LOC106387148/LOC106387931/LOC106406388/LOC106447676/LOC106454649/LOC106423777/LOC106436104/LOC106385182
GO:0071456	P	cellular response to hypoxia	10/190	263/57658	5.20493e-06	10	LOC106375828/LOC106429199/LOC106397539/LOC106348944/LOC106387178/LOC106430173/LOC106434696/LOC106419544/LOC106440531/LOC106404895
GO:0050832	P	defense response to fungus	9/190	402/57658	0.00105547	9	LOC106416255/LOC106411008/LOC106410419/LOC106439858/LOC106437024/LOC106434696/LOC106440531/LOC106415478/LOC106396164
GO:0010286	P	heat acclimation	5/190	93/57658	0.00148403	5	LOC106397539/LOC106402021/LOC106379450/LOC106387178/LOC106389639
GO:0009414	P	response to water deprivation	9/190	515/57658	0.00451714	9	LOC106417365/LOC106451788/LOC106438672/LOC106412054/LOC106452782/LOC106367506/LOC106387178/LOC106389639/LOC106437024
GO:0006979	P	response to oxidative stress	10/190	682/57658	0.00483691	10	LOC106354506/LOC106423244/LOC106438672/LOC106389449/LOC106352321/LOC106385972/LOC106443747/LOC106420556/LOC106382353/LOC106419544
GO:0009408	P	response to heat	7/190	323/57658	0.00483691	7	LOC106429199/LOC106397539/LOC106368579/LOC106387178/LOC106430173/LOC106419544/LOC106396164
GO:0016131	P	brassinosteroid metabolic process	3/190	28/57658	0.00483691	3	LOC106357767/LOC106357769/LOC106375828
GO:1900386	P	positive regulation of flavonol biosynthetic process	2/190	5/57658	0.00483691	2	LOC106348811/LOC106348872
GO:0050821	P	protein stabilization	3/190	41/57658	0.0129046	3	LOC106389639/LOC106434696/LOC106440531
GO:0052386	P	cell wall thickening	2/190	10/57658	0.0167198	2	LOC106411008/LOC106410419
GO:0009627	P	systemic acquired resistance	4/190	116/57658	0.0187843	4	LOC106404633/LOC106445531/LOC111213827/LOC106393895
GO:0009245	P	lipid A biosynthetic process	2/190	12/57658	0.0201074	2	LOC106389901/LOC106407608
GO:0009734	P	auxin-activated signaling pathway	7/190	455/57658	0.0228084	7	LOC106369247/LOC106451788/LOC106353537/LOC106361581/LOC106385304/LOC106367506/LOC106433425
GO:2000072	P	regulation of defense response to fungus, incompatible interaction	2/190	15/57658	0.028436	2	LOC106434696/LOC106440531
GO:0006021	P	inositol biosynthetic process	2/190	16/57658	0.0289691	2	LOC106416255/LOC106415478
GO:0008654	P	phospholipid biosynthetic process	4/190	141/57658	0.0289691	4	LOC106416255/LOC106348944/LOC106446845/LOC106415478
GO:0031647	P	regulation of protein stability	2/190	17/57658	0.0289691	2	LOC106434696/LOC106440531
GO:0009733	P	response to auxin	8/190	664/57658	0.0290765	8	LOC106416255/LOC106451788/LOC106429199/LOC106385304/LOC106390892/LOC106367506/LOC106415478/LOC106433425
GO:0010264	P	myo-inositol hexakisphosphate biosynthetic process	2/190	19/57658	0.0290765	2	LOC106416255/LOC106415478
GO:0051131	P	chaperone-mediated protein complex assembly	2/190	19/57658	0.0290765	2	LOC106402021/LOC106389639
GO:0051555	P	flavonol biosynthetic process	2/190	23/57658	0.0412727	2	LOC106348811/LOC106348872
GO:0008289	F	lipid binding	10/190	364/57658	7.05527e-05	10	LOC106417365/LOC106404633/LOC106345884/LOC106387148/LOC106387931/LOC106406388/LOC106447676/LOC106454649/LOC106436104/LOC106385182
GO:0009029	F	tetraacyldisaccharide 4'-kinase activity	2/190	4/57658	0.00451714	2	LOC106389901/LOC106407608
GO:0004512	F	inositol-3-phosphate synthase activity	2/190	8/57658	0.0121902	2	LOC106416255/LOC106415478
GO:0005504	F	fatty acid binding	3/190	49/57658	0.0187843	3	LOC106404633/LOC106445531/LOC111213827
GO:0003841	F	1-acylglycerol-3-phosphate O-acyltransferase activity	2/190	17/57658	0.0289691	2	LOC106348944/LOC106446845
GO:0016760	F	cellulose synthase (UDP-forming) activity	3/190	69/57658	0.0289691	3	LOC106415724/LOC106411008/LOC106410419
GO:0044212	F	transcription regulatory region DNA binding	10/190	951/57658	0.0289691	10	LOC106451788/LOC106425408/LOC106348811/LOC106348872/LOC106412054/LOC106397539/LOC106390892/LOC106367506/LOC106419544/LOC106433425
GO:0080118	F	brassinosteroid sulfotransferase activity	2/190	18/57658	0.0289691	2	LOC106357767/LOC106357769
GO:1990135	F	flavonoid sulfotransferase activity	2/190	18/57658	0.0289691	2	LOC106357767/LOC106357769
KEGG_ID		Description	GeneRatio	BgRatio	adjusted p-value	Count	geneID
-
Topas specific, SEG, down-regulated
GO_ID	GO_Group	Description	GeneRatio	BgRatio	adjusted p-value	Count	geneID
GO:0061025	P	membrane fusion	4/191	95/57658	0.0272712	4	LOC106362319/LOC106362318/LOC106362294/LOC106346324
GO:0010226	P	response to lithium ion	2/191	7/57658	0.0272712	2	LOC106345958/LOC106447625
GO:0055085	P	transmembrane transport	18/191	2302/57658	0.0393779	18	LOC106397233/LOC111199288/LOC106388986/LOC106447210/LOC106372124/LOC106354179/LOC106347102/LOC106429353/LOC106440083/LOC106367213/LOC106414857/LOC111212929/LOC106434228/LOC106410995/LOC106396675/LOC106401714/LOC106391766/LOC106431738
GO:0000913	P	preprophase band assembly	2/191	16/57658	0.0441746	2	LOC106386818/LOC106353177
GO:0001653	F	peptide receptor activity	3/191	21/57658	0.0102929	3	LOC106354198/LOC111200429/LOC106420112
GO:0047631	F	ADP-ribose diphosphatase activity	2/191	8/57658	0.0272712	2	LOC106401746/LOC106411144
GO:0051287	F	NAD binding	5/191	199/57658	0.0359559	5	LOC106392215/LOC106380661/LOC106401746/LOC106352802/LOC106411144
GO:0035529	F	NADH pyrophosphatase activity	2/191	16/57658	0.0441746	2	LOC106401746/LOC106411144
GO:0022857	F	transmembrane transporter activity	11/191	1086/57658	0.0441746	11	LOC106397233/LOC106447210/LOC106372124/LOC106347102/LOC106367213/LOC106414857/LOC106434228/LOC106410995/LOC106396675/LOC106401714/LOC106431738
GO:0008878	F	glucose-1-phosphate adenylyltransferase activity	2/191	16/57658	0.0441746	2	LOC106431467/LOC106366674
GO:0005484	F	SNAP receptor activity	4/191	132/57658	0.0441746	4	LOC106362319/LOC106362318/LOC106362294/LOC106346324
GO:0009504	C	cell plate	5/191	62/57658	0.000949753	5	LOC106403012/LOC106362319/LOC106362318/LOC106362294/LOC106346324
GO:0009524	C	phragmoplast	5/191	183/57658	0.0286579	5	LOC106386818/LOC106362319/LOC106362318/LOC106362294/LOC106346324
KEGG_ID		Description	GeneRatio	BgRatio	adjusted p-value	Count	geneID
bna00260		Glycine, serine and threonine metabolism	5/51	255/17041	0.0354230574560157	5	106379996/106380661/106392215/106397082/106410465
bna04130		SNARE interactions in vesicular transport	4/51	162/17041	0.0354230574560157	4	106346324/106362294/106362318/106362319

## Sheet: D-W_specific_ovules
DH12075 and Westar specific, ovules, up-regulated
GO_ID	GO_Group	Description	GeneRatio	BgRatio	adjusted p-value	Count	geneID
GO:0071456	P	cellular response to hypoxia	36/1457	263/57658	3.82253e-13	36	LOC106354665/BNAA07G23070D/LOC106406849/LOC106375828/LOC106372134/LOC106385980/LOC106357909/LOC106430173/LOC106358094/LOC106387178/LOC106432756/LOC106375947/LOC106347144/LOC106402024/LOC106434696/LOC111206589/LOC106404895/LOC106420779/LOC111211726/LOC106371709/LOC106423105/LOC106433651/LOC106440480/LOC106435577/LOC106347136/LOC106347965/LOC106440169/LOC111197984/LOC106440274/LOC106366817/LOC10642…
GO:0009414	P	response to water deprivation	41/1457	515/57658	1.3339e-07	41	LOC106438672/LOC106417365/LOC106445000/LOC106437008/LOC106387066/LOC106379879/LOC106402878/LOC106435765/LOC106411888/LOC106411906/LOC106451021/LOC106376470/LOC106396434/LOC106424192/LOC106390544/LOC106387178/LOC106348955/LOC106434436/LOC106410601/LOC106432527/LOC106437165/LOC106437077/LOC106406812/LOC111211726/LOC106371709/LOC106429805/LOC106445245/LOC106411299/LOC106432215/LOC111214987/LOC106420…
GO:0009737	P	response to abscisic acid	46/1457	728/57658	6.61989e-06	46	LOC106402917/LOC106438672/LOC106409641/LOC106416702/LOC106384036/LOC106417365/LOC106439577/LOC106427364/LOC106352671/LOC106392317/LOC106435765/LOC106411888/LOC106411906/LOC106366907/LOC111198090/LOC106440851/LOC106439642/LOC106389209/LOC106396434/LOC106396120/LOC106440497/LOC106444508/LOC106427657/LOC106431895/LOC106450114/LOC106433113/LOC106390544/LOC106432527/LOC106437165/LOC106437077/LOC106351…
GO:0009617	P	response to bacterium	20/1457	185/57658	1.61128e-05	20	LOC106391093/LOC106435765/LOC106388001/LOC106447410/LOC111204589/LOC106382424/LOC106437772/LOC106347463/LOC106410467/LOC106426664/LOC106371126/LOC106404493/LOC106404494/LOC106383072/LOC106451357/LOC106381296/LOC111204707/LOC106446190/LOC106353334/LOC106439341
GO:0034440	P	lipid oxidation	7/1457	21/57658	0.00011195	7	LOC106358574/LOC106387621/LOC106383072/LOC106388246/LOC106381296/LOC106446190/LOC106353334
GO:0009408	P	response to heat	25/1457	323/57658	0.000156874	25	LOC106406849/LOC106427364/LOC106414083/LOC106439642/LOC106430173/LOC106387178/LOC106452733/LOC106452824/LOC106347463/LOC106415142/LOC106444507/LOC106435577/LOC106346376/LOC106418606/LOC106435922/LOC106428986/LOC106376116/LOC106424692/LOC106371532/LOC106424702/LOC106426081/LOC111215787/LOC106406128/LOC106384590/LOC106365354
GO:0031408	P	oxylipin biosynthetic process	11/1457	72/57658	0.000280392	11	LOC106358574/LOC106367432/LOC106406326/LOC106406278/LOC111215733/LOC106387621/LOC106383072/LOC106388246/LOC106381296/LOC106446190/LOC106353334
GO:0043617	P	cellular response to sucrose starvation	5/1457	11/57658	0.000562186	5	LOC106390153/LOC106371358/LOC106352721/LOC106347356/LOC106376446
GO:0042908	P	xenobiotic transport	17/1457	195/57658	0.00126311	17	LOC106416537/LOC106427364/LOC106347885/LOC106441252/LOC106401813/LOC106385617/LOC106406150/LOC106415716/LOC106372473/LOC106399885/LOC106389938/LOC106360988/LOC106391379/LOC106369165/LOC106420836/LOC106405685/LOC106417697
GO:0009744	P	response to sucrose	14/1457	154/57658	0.00433462	14	LOC106390153/LOC106371358/LOC106352721/LOC111198585/LOC106397671/LOC106347356/LOC111211726/LOC106371709/LOC106376446/LOC106396634/LOC106402320/LOC111215868/LOC106396306/LOC106441137
GO:0000186	P	activation of MAPKK activity	4/1457	9/57658	0.00440494	4	LOC106440497/LOC106444508/LOC106427657/LOC106450114
GO:0009611	P	response to wounding	23/1457	362/57658	0.00538835	23	LOC106438672/LOC106358574/LOC106409447/LOC106367432/LOC106388001/LOC106346829/LOC106385617/LOC106452309/LOC106348154/LOC106437772/BNAC03G40200D/LOC106376025/LOC106435922/LOC106439384/LOC106428986/LOC106387621/LOC106383072/LOC106381296/LOC106446190/LOC106421576/LOC106353334/LOC106377353/LOC106452206
GO:0097237	P	cellular response to toxic substance	3/1457	4/57658	0.00538835	3	LOC106380839/LOC106382974/LOC106422614
GO:0006970	P	response to osmotic stress	18/1457	250/57658	0.00633338	18	BNAA09G45220D/BNAA08G23410D/LOC106439577/LOC106387066/LOC106427364/LOC106392317/LOC106389209/LOC106440497/LOC106444508/LOC106427657/LOC106450114/LOC106390544/LOC106348955/LOC106366671/LOC111211726/LOC106371709/LOC106418606/LOC106435922
GO:0018171	P	peptidyl-cysteine oxidation	3/1457	5/57658	0.010463	3	LOC106372134/LOC106385980/LOC106432756
GO:0009738	P	abscisic acid-activated signaling pathway	20/1457	315/57658	0.0107824	20	LOC106435765/LOC106439642/LOC106440497/LOC106444508/LOC106427657/LOC106450114/LOC106431577/LOC106432527/LOC106437165/LOC106437077/LOC106353976/LOC106411299/LOC106444507/LOC106438911/LOC106418606/LOC106426807/LOC106445716/LOC106347946/LOC106348069/LOC106438157
GO:0006355	P	regulation of transcription, DNA-templated	140/1457	4105/57658	0.0113019	140	LOC106402917/LOC106409685/LOC106380796/LOC106374406/LOC106435325/LOC106354018/LOC106409736/LOC106443126/LOC106451159/LOC106400996/LOC106353450/LOC106391148/LOC106384036/LOC106376574/LOC106400011/LOC106345698/LOC106445294/LOC106414083/LOC106454412/LOC106365856/LOC106387779/LOC106379879/LOC106352671/LOC106444338/LOC106420597/LOC106351054/LOC106351550/LOC106402878/LOC106441525/LOC106397396/LOC106392…
GO:0006629	P	lipid metabolic process	53/1457	1251/57658	0.0115964	53	LOC106358574/LOC106409641/LOC106399641/LOC106431426/LOC106367432/LOC106388085/LOC106415772/LOC111210971/LOC106442268/LOC106354311/LOC106445157/LOC106382211/LOC106387178/BNAA05G25110D/LOC106421300/BNAC03G32080D/BNAC08G46040D/LOC106390786/BNAA04G07370D/LOC106424215/LOC106430180/LOC106439874/LOC106452409/LOC111197774/LOC106415478/LOC106387805/LOC106406278/LOC106438911/LOC106357689/LOC106438596/LOC10…
GO:0010951	P	negative regulation of endopeptidase activity	11/1457	120/57658	0.0115964	11	LOC106409447/LOC106365033/LOC106352200/LOC106404641/LOC106404810/LOC106406678/LOC106428090/LOC106358590/LOC106354203/LOC106411699/LOC106354274
GO:0043068	P	positive regulation of programmed cell death	5/1457	23/57658	0.0115964	5	LOC106402917/LOC106352671/LOC106381519/LOC106404493/LOC106404494
GO:0046208	P	spermine catabolic process	4/1457	13/57658	0.0115964	4	LOC106440920/LOC111211981/LOC106391704/LOC106434498
GO:0009651	P	response to salt stress	35/1457	734/57658	0.0121963	35	LOC106402917/LOC106412194/LOC106384036/LOC106417365/LOC106439577/LOC106352671/LOC106392317/LOC106435765/LOC106411888/LOC106411906/LOC106451021/LOC106357769/LOC106389209/LOC106431895/LOC106424192/LOC106406019/LOC106434436/LOC106452733/LOC106452824/LOC106366671/LOC106410601/LOC106394971/LOC106348154/LOC106351099/LOC106391001/LOC106429805/LOC106445245/LOC111214987/LOC106445716/LOC106361986/LOC106365…
GO:0006598	P	polyamine catabolic process	4/1457	14/57658	0.0122191	4	LOC106440920/LOC111211981/LOC106391704/LOC106434498
GO:0080086	P	stamen filament development	4/1457	14/57658	0.0122191	4	LOC106358574/LOC106387621/LOC106381296/LOC106446190
GO:0009646	P	response to absence of light	7/1457	53/57658	0.0128438	7	LOC106438672/LOC106390153/LOC106371358/LOC106427364/LOC106352721/LOC106347356/LOC106376446
GO:0010150	P	leaf senescence	14/1457	190/57658	0.0128438	14	LOC106402917/LOC106438672/LOC111204598/LOC106447758/LOC106384036/LOC106352671/LOC106397396/LOC106431895/LOC106353830/LOC106451712/LOC106429959/LOC106406278/LOC106438911/LOC106420290
GO:0006995	P	cellular response to nitrogen starvation	8/1457	74/57658	0.0139699	8	BNAA09G45220D/BNAA08G23410D/LOC106436083/LOC106401002/LOC106382211/LOC106440434/LOC106420977/LOC106411232
GO:0009415	P	response to water	5/1457	28/57658	0.0139699	5	LOC106416234/LOC106358233/LOC106358243/LOC106347282/LOC106421664
GO:0010155	P	regulation of proton transport	3/1457	7/57658	0.0139699	3	LOC106413659/LOC106440962/LOC106409714
GO:0010350	P	cellular response to magnesium starvation	2/1457	2/57658	0.0139699	2	LOC106376470/LOC106365945
GO:0010555	P	response to mannitol	5/1457	27/57658	0.0139699	5	LOC106411888/LOC106411906/LOC111211726/LOC106371709/LOC106377353
GO:0019477	P	L-lysine catabolic process	2/1457	2/57658	0.0139699	2	LOC106438508/LOC106368756
GO:0030327	P	prenylated protein catabolic process	2/1457	2/57658	0.0139699	2	LOC106347946/LOC106348069
GO:0030328	P	prenylcysteine catabolic process	2/1457	2/57658	0.0139699	2	LOC106347946/LOC106348069
GO:0031115	P	negative regulation of microtubule polymerization	2/1457	2/57658	0.0139699	2	LOC106376470/LOC106365945
GO:0042026	P	protein refolding	10/1457	111/57658	0.0139699	10	LOC106389120/LOC106357511/LOC106366724/LOC106347463/LOC106424692/LOC106424702/LOC106406128/LOC106345946/LOC106384590/LOC106355046
GO:0070483	P	detection of hypoxia	3/1457	7/57658	0.0139699	3	LOC106372134/LOC106385980/LOC106432756
GO:0071281	P	cellular response to iron ion	2/1457	2/57658	0.0139699	2	LOC106376470/LOC106365945
GO:0071286	P	cellular response to magnesium ion	2/1457	2/57658	0.0139699	2	LOC106376470/LOC106365945
GO:0071325	P	cellular response to mannitol stimulus	2/1457	2/57658	0.0139699	2	LOC106376470/LOC106365945
GO:0072709	P	cellular response to sorbitol	2/1457	2/57658	0.0139699	2	LOC106376470/LOC106365945
GO:1903647	P	negative regulation of chlorophyll catabolic process	2/1457	2/57658	0.0139699	2	LOC106388569/LOC106438786
GO:1903648	P	positive regulation of chlorophyll catabolic process	2/1457	2/57658	0.0139699	2	LOC106445294/LOC111198574
GO:0051085	P	chaperone cofactor-dependent protein refolding	8/1457	76/57658	0.0145191	8	LOC106366724/LOC106347463/LOC106400442/LOC106376536/LOC106406128/LOC106345946/LOC106355046/LOC106365354
GO:1900057	P	positive regulation of leaf senescence	4/1457	17/57658	0.0158321	4	LOC106402917/LOC106445294/LOC106352671/LOC111198574
GO:0006883	P	cellular sodium ion homeostasis	3/1457	8/57658	0.0163979	3	LOC106387178/LOC106435577/LOC106426081
GO:0030644	P	cellular chloride ion homeostasis	3/1457	8/57658	0.0163979	3	LOC106387178/LOC106435577/LOC106426081
GO:0043562	P	cellular response to nitrogen levels	3/1457	8/57658	0.0163979	3	LOC106347415/LOC106396634/LOC106429281
GO:1902884	P	positive regulation of response to oxidative stress	3/1457	8/57658	0.0163979	3	LOC106387178/LOC106435577/LOC106426081
GO:0009835	P	fruit ripening	4/1457	18/57658	0.0182673	4	LOC106409122/LOC106397396/LOC106423689/LOC106353830
GO:0006801	P	superoxide metabolic process	5/1457	32/57658	0.0212489	5	LOC106442544/LOC106346563/LOC111202229/LOC111197895/LOC106411727
GO:0009061	P	anaerobic respiration	3/1457	9/57658	0.0212489	3	LOC106372134/LOC106385980/LOC106432756
GO:0034976	P	response to endoplasmic reticulum stress	6/1457	47/57658	0.0212489	6	LOC106390575/LOC106366724/LOC106415836/LOC106385027/LOC106345946/LOC106355046
GO:0046037	P	GMP metabolic process	3/1457	9/57658	0.0212489	3	LOC106382824/LOC106445195/LOC106368204
GO:0046203	P	spermidine catabolic process	3/1457	9/57658	0.0212489	3	LOC111211981/LOC106391704/LOC106434498
GO:0046710	P	GDP metabolic process	3/1457	9/57658	0.0212489	3	LOC106382824/LOC106445195/LOC106368204
GO:0055114	P	oxidation-reduction process	139/1457	4260/57658	0.0218094	139	LOC106393967/LOC106415595/LOC106351462/LOC106390153/LOC106358574/LOC106446945/LOC106367432/LOC111199325/LOC106437474/LOC106365966/LOC106376249/LOC106402928/LOC106436083/LOC106446964/LOC106387066/LOC106372134/LOC106385980/LOC106383089/LOC106424091/LOC106451021/LOC106357909/LOC106432658/LOC106375745/LOC106428446/LOC106447410/LOC111204589/LOC106380619/LOC106438508/LOC106442544/LOC106423689/LOC106392…
GO:0071398	P	cellular response to fatty acid	4/1457	20/57658	0.0242915	4	LOC106376249/LOC106423689/LOC106349119/LOC106365779
GO:0009735	P	response to cytokinin	8/1457	86/57658	0.0253319	8	LOC106432527/LOC106437165/LOC106437077/LOC106411299/LOC106387392/LOC106426807/LOC106441137/LOC106428478
GO:0006210	P	thymine catabolic process	2/1457	3/57658	0.0262857	2	LOC106347415/LOC106429281
GO:0006212	P	uracil catabolic process	2/1457	3/57658	0.0262857	2	LOC106347415/LOC106429281
GO:0009083	P	branched-chain amino acid catabolic process	4/1457	21/57658	0.0262857	4	LOC106390153/LOC106347356/LOC106376446/LOC106427509
GO:0009625	P	response to insect	6/1457	51/57658	0.0262857	6	LOC106438672/LOC106358590/LOC106445716/LOC106410467/LOC106361266/LOC106439341
GO:0009749	P	response to glucose	8/1457	87/57658	0.0262857	8	LOC106371358/LOC106352721/LOC111198585/LOC106397671/LOC111211726/LOC106371709/LOC106438911/LOC111215868
GO:0019483	P	beta-alanine biosynthetic process	2/1457	3/57658	0.0262857	2	LOC106347415/LOC106429281
GO:0043066	P	negative regulation of apoptotic process	3/1457	10/57658	0.0262857	3	LOC106418575/LOC106381875/LOC106430028
GO:0046246	P	terpene biosynthetic process	2/1457	3/57658	0.0262857	2	LOC106447410/LOC111204589
GO:0071219	P	cellular response to molecule of bacterial origin	3/1457	10/57658	0.0262857	3	LOC106376470/LOC106446581/LOC106365945
GO:0080187	P	floral organ senescence	3/1457	10/57658	0.0262857	3	LOC106402917/LOC106352671/LOC106451712
GO:1901045	P	negative regulation of oviposition	2/1457	3/57658	0.0262857	2	LOC106447410/LOC111204589
GO:0009901	P	anther dehiscence	5/1457	36/57658	0.027854	5	LOC106358574/LOC106433035/LOC106387621/LOC106381296/LOC106446190
GO:0009813	P	flavonoid biosynthetic process	7/1457	72/57658	0.0306514	7	LOC106358242/LOC106361047/LOC106397058/LOC106380839/LOC106382974/LOC106422614/LOC111202304
GO:0042538	P	hyperosmotic salinity response	9/1457	115/57658	0.0350344	9	LOC106387066/LOC106451021/LOC106424192/LOC106387178/LOC106348955/LOC106434436/LOC106410601/LOC106435577/LOC106426081
GO:0006979	P	response to oxidative stress	30/1457	682/57658	0.0362579	30	LOC106402917/LOC106438672/LOC106436083/LOC106382353/LOC106362395/LOC106362393/LOC106352671/LOC106451021/LOC106419737/LOC106419861/LOC106346829/LOC106442544/LOC106392662/LOC106346563/LOC111202229/LOC106438356/LOC106420779/LOC106415142/LOC106412314/LOC111207322/LOC106406278/LOC106438911/LOC106409379/LOC106346376/LOC111201481/LOC106376694/LOC106415836/LOC106368671/LOC106385027/LOC106410977
GO:0010193	P	response to ozone	6/1457	56/57658	0.0372221	6	LOC106442544/LOC106346563/LOC111202229/BNAC03G40200D/LOC106381296/LOC106446190
GO:0070814	P	hydrogen sulfide biosynthetic process	4/1457	24/57658	0.0373413	4	LOC106416260/LOC106410468/LOC106441276/LOC106439325
GO:0001666	P	response to hypoxia	7/1457	76/57658	0.0397416	7	LOC106372134/LOC106385980/LOC106432756/LOC111211726/LOC106371709/LOC106438911/LOC106371126
GO:0009688	P	abscisic acid biosynthetic process	5/1457	40/57658	0.0408969	5	LOC106387066/LOC106348955/LOC106376414/LOC106354557/LOC106454477
GO:0006457	P	protein folding	19/1457	375/57658	0.0431359	19	LOC106362312/LOC106390575/LOC106389120/LOC106357511/LOC106397530/LOC106400442/LOC111213332/LOC106386993/LOC106432522/LOC106426992/LOC106415836/LOC106374493/LOC106383113/LOC106362288/LOC106406128/LOC106385027/LOC106384590/LOC106362348/LOC106365354
GO:0006551	P	leucine metabolic process	2/1457	4/57658	0.0431359	2	LOC106363577/LOC106427509
GO:0006573	P	valine metabolic process	2/1457	4/57658	0.0431359	2	LOC106363577/LOC106427509
GO:0010080	P	regulation of floral meristem growth	2/1457	4/57658	0.0431359	2	LOC106411714/LOC106411900
GO:0010081	P	regulation of inflorescence meristem growth	2/1457	4/57658	0.0431359	2	LOC106411714/LOC106411900
GO:0036071	P	N-glycan fucosylation	2/1457	4/57658	0.0431359	2	LOC106348857/LOC106348793
GO:0050832	P	defense response to fungus	20/1457	402/57658	0.0431359	20	LOC106367432/LOC106348516/LOC106358043/LOC106447410/LOC111204589/LOC106392662/LOC106389644/LOC106382174/LOC106452309/LOC106434696/LOC106439858/LOC106415478/LOC106445716/LOC106426664/LOC106428986/LOC106452994/LOC106431066/LOC106410293/LOC106410977/LOC106434077
GO:0090400	P	stress-induced premature senescence	2/1457	4/57658	0.0431359	2	LOC106402917/LOC106352671
GO:1904250	P	positive regulation of age-related resistance	2/1457	4/57658	0.0431359	2	LOC106402917/LOC106352671
GO:0033481	P	galacturonate biosynthetic process	3/1457	13/57658	0.0434585	3	LOC106382174/LOC106410293/LOC106434077
GO:0071395	P	cellular response to jasmonic acid stimulus	3/1457	13/57658	0.0434585	3	LOC106388001/LOC106437772/LOC106426664
GO:1901562	P	response to paraquat	3/1457	13/57658	0.0434585	3	LOC106387178/LOC106435577/LOC106426081
GO:0010120	P	camalexin biosynthetic process	4/1457	26/57658	0.0441231	4	LOC106440950/LOC106445777/LOC106410467/LOC106439341
GO:0010411	P	xyloglucan metabolic process	10/1457	146/57658	0.0464807	10	LOC106391891/LOC106391591/LOC106401646/LOC106441041/LOC106346512/LOC106424125/LOC111201482/LOC106371532/LOC106452994/LOC106353787
GO:0010431	P	seed maturation	5/1457	43/57658	0.0492919	5	LOC106416496/LOC106348315/LOC106387178/LOC106435577/LOC106426081
GO:0016702	F	oxidoreductase activity, acting on single donors with incorporation of molecular oxygen, incorporation of two atoms of oxygen	15/1457	78/57658	5.41289e-07	15	LOC106358574/LOC106387066/LOC106372134/LOC106385980/LOC106432756/LOC106348955/LOC106406326/LOC106354557/LOC106454477/LOC106387621/LOC106383072/LOC106388246/LOC106381296/LOC106446190/LOC106353334
GO:0051213	F	dioxygenase activity	30/1457	341/57658	1.89383e-06	30	LOC106358574/LOC106376249/LOC106387066/LOC106357909/LOC106375745/LOC106423689/LOC106375266/LOC106348955/LOC106375947/LOC106406326/LOC106380839/LOC106451483/LOC106380944/LOC106349119/LOC106438720/LOC106382974/LOC106390253/LOC106406278/LOC106354557/LOC106365779/LOC106454477/LOC106422614/LOC106394497/LOC111202304/LOC106387621/LOC106383072/LOC106388246/LOC106381296/LOC106446190/LOC106353334
GO:0016165	F	linoleate 13S-lipoxygenase activity	6/1457	14/57658	0.000117061	6	LOC106358574/LOC106387621/LOC106383072/LOC106381296/LOC106446190/LOC106353334
GO:0042910	F	xenobiotic transmembrane transporter activity	17/1457	193/57658	0.00118751	17	LOC106416537/LOC106427364/LOC106347885/LOC106441252/LOC106401813/LOC106385617/LOC106406150/LOC106415716/LOC106372473/LOC106399885/LOC106389938/LOC106360988/LOC106391379/LOC106369165/LOC106420836/LOC106405685/LOC106417697
GO:0004709	F	MAP kinase kinase kinase activity	4/1457	9/57658	0.00440494	4	LOC106440497/LOC106444508/LOC106427657/LOC106450114
GO:0022857	F	transmembrane transporter activity	49/1457	1086/57658	0.00681779	49	LOC106416754/LOC106416537/LOC106381096/LOC106451034/LOC106368070/LOC106367994/LOC106406468/LOC106396599/LOC106377349/LOC106352702/LOC106427364/LOC106347885/LOC106441252/LOC106452746/LOC106419542/LOC106447296/LOC111204477/LOC106385617/LOC106399437/LOC111213989/LOC106419878/LOC106377014/LOC106401282/LOC106445601/LOC106405663/LOC106406150/LOC106405898/LOC106397017/LOC106395979/LOC106432557/LOC106389…
GO:0019900	F	kinase binding	9/1457	77/57658	0.0104202	9	LOC111198585/LOC106411888/LOC106411906/LOC106439642/LOC106397671/LOC106380854/LOC106444507/LOC106438911/LOC106430023
GO:0061929	F	gamma-glutamylaminecyclotransferase activity	3/1457	5/57658	0.010463	3	LOC106432851/LOC106435811/LOC106453202
GO:0120091	F	jasmonic acid hydrolase	4/1457	12/57658	0.0106476	4	LOC106380839/LOC106382974/LOC106422614/LOC111202304
GO:0003700	F	DNA-binding transcription factor activity	101/1457	2784/57658	0.0113019	101	LOC106402917/LOC106409685/LOC106431575/LOC106435325/LOC106354018/LOC106409736/LOC106443126/LOC106353450/LOC106391148/LOC106384036/LOC106376574/LOC106400011/LOC106436691/LOC106445294/LOC106414083/LOC106454412/LOC106365856/LOC106379879/LOC106352671/LOC106444338/LOC106351054/LOC106402878/LOC106441525/LOC106397396/LOC106392400/LOC111198090/LOC106345377/LOC106447536/LOC111198574/LOC106390459/LOC106396…
GO:0046592	F	polyamine oxidase activity	4/1457	13/57658	0.0115964	4	LOC106440920/LOC111211981/LOC106391704/LOC106434498
GO:0004866	F	endopeptidase inhibitor activity	8/1457	66/57658	0.0118278	8	LOC106365033/LOC106352200/LOC106404641/LOC106404810/LOC106406678/LOC106358590/LOC106354203/LOC106354274
GO:0003826	F	alpha-ketoacid dehydrogenase activity	3/1457	6/57658	0.0120183	3	LOC106390153/LOC106347356/LOC106376446
GO:0003863	F	3-methyl-2-oxobutanoate dehydrogenase (2-methylpropanoyl-transferring) activity	3/1457	6/57658	0.0120183	3	LOC106390153/LOC106347356/LOC106376446
GO:0016844	F	strictosidine synthase activity	8/1457	67/57658	0.0120183	8	LOC111214980/LOC106448656/LOC106437929/LOC106368036/LOC106412412/LOC106368031/LOC111214979/LOC106368033
GO:0033836	F	flavonol 7-O-beta-glucosyltransferase activity	3/1457	6/57658	0.0120183	3	LOC106358242/LOC106430142/LOC106361047
GO:0001735	F	prenylcysteine oxidase activity	2/1457	2/57658	0.0139699	2	LOC106347946/LOC106348069
GO:0004020	F	adenylylsulfate kinase activity	4/1457	15/57658	0.0139699	4	LOC106416260/LOC106410468/LOC106441276/LOC106439325
GO:0004411	F	homogentisate 1,2-dioxygenase activity	2/1457	2/57658	0.0139699	2	LOC106380944/LOC106390253
GO:0004753	F	saccharopine dehydrogenase activity	2/1457	2/57658	0.0139699	2	LOC106438508/LOC106368756
GO:0005547	F	phosphatidylinositol-3,4,5-trisphosphate binding	2/1457	2/57658	0.0139699	2	LOC106376470/LOC106365945
GO:0016491	F	oxidoreductase activity	120/1457	3525/57658	0.0139699	120	LOC106393967/LOC106390153/LOC106358574/LOC106446945/LOC106367432/LOC111199325/LOC106437474/LOC106365966/LOC106376249/LOC106402928/LOC106436083/LOC106446964/LOC106387066/LOC106372134/LOC106385980/LOC106383089/LOC106424091/LOC106451021/LOC106357909/LOC106432658/LOC106375745/LOC106447410/LOC111204589/LOC106380619/LOC106438508/LOC106442544/LOC106423689/LOC106392662/LOC106415481/LOC106346563/LOC111202…
GO:0016670	F	oxidoreductase activity, acting on a sulfur group of donors, oxygen as acceptor	2/1457	2/57658	0.0139699	2	LOC106347946/LOC106348069
GO:0044212	F	transcription regulatory region DNA binding	42/1457	951/57658	0.0139699	42	LOC106402917/LOC106435325/LOC106353450/LOC106436691/LOC106445294/LOC106379879/LOC106352671/LOC106441525/LOC106397396/LOC106392400/LOC106416496/LOC111198574/LOC106382424/LOC106353830/LOC106390544/LOC106380854/LOC106433425/LOC106347144/LOC106432527/LOC106437165/LOC106437077/LOC106388121/LOC106402024/LOC106415412/LOC106351099/LOC106407338/LOC106371998/LOC106358293/LOC106411299/LOC106442036/LOC106450…
GO:0102149	F	farnesylcysteine lyase activity	2/1457	2/57658	0.0139699	2	LOC106347946/LOC106348069
GO:0051082	F	unfolded protein binding	18/1457	303/57658	0.0163979	18	LOC106362312/LOC106389120/LOC106357511/LOC106366724/LOC106397530/LOC106347463/LOC106400442/LOC106426992/LOC106415836/LOC106374493/LOC106383113/LOC106362288/LOC106406128/LOC106345946/LOC106384590/LOC106362348/LOC106355046/LOC106365354
GO:0051119	F	sugar transmembrane transporter activity	5/1457	30/57658	0.0170238	5	LOC106376451/LOC106348315/LOC106351817/LOC106385408/LOC106415257
GO:0003677	F	DNA binding	164/1457	5116/57658	0.0190775	164	LOC106402917/LOC106408912/LOC106409685/LOC106380796/LOC106431575/LOC106374406/LOC106435325/LOC106354018/LOC106409736/LOC106451159/LOC106400996/LOC106353450/LOC106384036/LOC106400011/LOC106372146/LOC106361992/LOC106345698/LOC106376785/LOC106436691/LOC106445294/LOC106414083/LOC106454412/LOC106387779/LOC106379879/LOC106352671/LOC106444338/LOC106420597/LOC106351054/LOC106351550/LOC106402878/LOC106441…
GO:0004385	F	guanylate kinase activity	3/1457	9/57658	0.0212489	3	LOC106382824/LOC106445195/LOC106368204
GO:0030544	F	Hsp70 protein binding	3/1457	9/57658	0.0212489	3	LOC106452733/LOC106452824/LOC111215787
GO:0051787	F	misfolded protein binding	6/1457	49/57658	0.0242915	6	LOC106366724/LOC106358094/LOC106347463/LOC106347898/LOC106345946/LOC106355046
GO:0015297	F	antiporter activity	20/1457	373/57658	0.0251003	20	LOC106416537/LOC106427364/LOC106347885/LOC106441252/LOC106401813/LOC106385617/LOC106406150/LOC106406019/LOC106415716/LOC106372473/LOC106399885/LOC111215868/LOC106389938/LOC106360988/LOC106391379/LOC106369165/LOC106420836/LOC106354796/LOC106405685/LOC106417697
GO:0000774	F	adenyl-nucleotide exchange factor activity	4/1457	21/57658	0.0262857	4	LOC106452733/LOC106452824/LOC106432522/LOC111215787
GO:0002058	F	uracil binding	2/1457	3/57658	0.0262857	2	LOC106347415/LOC106429281
GO:0017113	F	dihydropyrimidine dehydrogenase (NADP+) activity	2/1457	3/57658	0.0262857	2	LOC106347415/LOC106429281
GO:0046872	F	metal ion binding	199/1457	6447/57658	0.0262857	199	LOC106362312/LOC106415595/LOC106376287/LOC106376955/LOC111205877/BNAA10G01230D/LOC106419899/LOC106390153/LOC106358574/LOC106361058/LOC106431575/LOC106424637/LOC106352748/LOC106397669/LOC106397663/LOC106367432/LOC111199325/LOC106363497/LOC106437474/LOC106365966/LOC106371933/LOC106376249/LOC106402928/LOC106407488/LOC106351678/LOC106374367/LOC106411015/LOC106367932/LOC106436083/LOC106387066/LOC10639…
GO:0051879	F	Hsp90 protein binding	4/1457	21/57658	0.0262857	4	LOC106387177/LOC106415696/LOC106405835/LOC106381000
GO:0097007	F	4,8,12-trimethyltrideca-1,3,7,11-tetraene synthase activity	2/1457	3/57658	0.0262857	2	LOC106447410/LOC111204589
GO:0097008	F	(3E)-4,8-dimethyl-1,3,7-nonatriene synthase activity	2/1457	3/57658	0.0262857	2	LOC106447410/LOC111204589
GO:0019829	F	ATPase-coupled cation transmembrane transporter activity	6/1457	53/57658	0.0294808	6	LOC106390487/LOC106450803/LOC106421334/LOC106451579/LOC106441015/LOC106348150
GO:0017172	F	cysteine dioxygenase activity	3/1457	11/57658	0.0306514	3	LOC106372134/LOC106385980/LOC106432756
GO:0047893	F	flavonol 3-O-glucosyltransferase activity	3/1457	11/57658	0.0306514	3	LOC106358242/LOC106430142/LOC106361047
GO:0080025	F	phosphatidylinositol-3,5-bisphosphate binding	3/1457	12/57658	0.0383924	3	LOC106376470/LOC106435922/LOC106365945
GO:0045549	F	9-cis-epoxycarotenoid dioxygenase activity	4/1457	25/57658	0.0422223	4	LOC106387066/LOC106348955/LOC106354557/LOC106454477
GO:0046921	F	alpha-(1->6)-fucosyltransferase activity	2/1457	4/57658	0.0431359	2	LOC106348857/LOC106348793
GO:0043169	F	cation binding	10/1457	147/57658	0.0484348	10	LOC106419899/LOC106361058/LOC106352748/LOC106396362/LOC106439642/LOC106451999/LOC106368514/LOC106444507/LOC106452091/LOC106418606
GO:0005788	C	endoplasmic reticulum lumen	14/1457	101/57658	6.23726e-05	14	LOC106362312/LOC106390575/LOC106345382/LOC106366724/LOC106397530/LOC106445716/LOC106440274/LOC106415836/LOC106383113/LOC106362288/LOC106385027/LOC106345946/LOC106362348/LOC106355046
GO:0034663	C	endoplasmic reticulum chaperone complex	4/1457	12/57658	0.0106476	4	LOC106366724/LOC106440274/LOC106345946/LOC106355046
GO:0005947	C	mitochondrial alpha-ketoglutarate dehydrogenase complex	3/1457	6/57658	0.0120183	3	LOC106390153/LOC106347356/LOC106376446
GO:0099503	C	secretory vesicle	19/1457	301/57658	0.0120183	19	LOC106354665/LOC106437008/LOC106345382/LOC106358043/LOC106366724/LOC106389644/LOC106358590/LOC106441041/LOC106365922/LOC106357984/LOC106440274/LOC106452495/LOC106415836/LOC106371532/LOC106389388/LOC106385027/LOC106345946/LOC106410977/LOC106355046
GO:0005773	C	vacuole	62/1457	1560/57658	0.0128438	62	LOC106381570/LOC111214980/LOC106368548/LOC106445000/LOC106419542/LOC106435765/LOC106437929/LOC106398680/LOC106366724/LOC106376470/LOC106399437/LOC106368036/LOC106401002/LOC106382211/LOC106412412/LOC106431398/LOC106418450/LOC106387178/LOC106440434/LOC106406019/LOC111207269/LOC106391491/LOC106420977/LOC106352588/LOC106411232/LOC106421954/LOC106391001/LOC106368638/LOC106433483/LOC106371822/LOC106365…
GO:0005783	C	endoplasmic reticulum	78/1457	2086/57658	0.0139699	78	LOC106362312/LOC106390575/LOC111214980/LOC106451210/LOC106375828/LOC106444591/LOC106387377/LOC106345382/LOC106392317/LOC106437929/LOC106424091/LOC106358043/LOC106366724/LOC106432658/LOC106388477/LOC106396434/LOC106347616/LOC106368036/LOC106389644/LOC106412412/LOC106424192/LOC106387178/LOC106454936/LOC106411714/LOC106434436/LOC106452733/LOC106452824/LOC106410601/LOC106397530/LOC106411900/LOC106348…
GO:0000421	C	autophagosome membrane	4/1457	21/57658	0.0262857	4	LOC106401002/LOC106440434/LOC106420977/LOC106411232
KEGG_ID		Description	GeneRatio	BgRatio	adjusted p-value	Count	geneID
bna04075		Plant hormone signal transduction	60/408	1081/17041	9.08e-08	60	106346512/106347995/106352789/106353329/106353450/106353800/106354217/106358145/106358572/106360482/106361961/106365107/106366793/106368904/106368905/106369086/106371532/106372313/106376719/106384060/106387620/106388755/106390147/106391643/106394527/106400213/106410189/106410455/106412088/106413837/106416521/106416522/106416580/106418606/106419899/106420290/106421716/106421717/106426199/106426672…
bna00591		Linoleic acid metabolism	8/408	39/17041	0.000174756	8	106353334/106358574/106381296/106383072/106387621/106388246/106406326/106446190
bna00592		alpha-Linolenic acid metabolism	13/408	152/17041	0.00263845	13	106353334/106358574/106367432/106381296/106383072/106387621/106389792/106406278/106406326/106437957/106441260/106446190/106450532
bna01110		Biosynthesis of secondary metabolites	131/408	4085/17041	0.00263845	131	106347356/106347946/106348069/106348257/106348955/106349119/106350027/106351995/106352721/106353334/106353652/106354325/106354557/106357909/106358242/106358574/106360618/106361047/106361236/106361266/106362156/106363577/106365779/106365966/106366016/106366811/106366813/106367432/106367434/106367679/106368671/106368756/106371358/106371709/106372481/106375745/106375828/106375909/106375947/106376249…
bna00410		beta-Alanine metabolism	12/408	145/17041	0.00419488	12	106347415/106387720/106391704/106402089/106426648/106427509/106429281/106434498/106435966/106440920/106441260/111211981
bna00966		Glucosinolate biosynthesis	8/408	76/17041	0.00825589	8	106354325/106361266/106388301/106410467/106419827/106427182/106439341/111199316
bna04141		Protein processing in endoplasmic reticulum	30/408	681/17041	0.0156768	30	106345946/106347616/106347898/106355046/106360468/106362288/106362312/106362347/106362348/106366724/106367405/106376116/106376838/106376839/106383113/106385027/106390575/106397530/106404842/106407488/106415836/106416798/106428733/106440274/106441140/106447433/106452733/106452824/111198178/111215787
bna00770		Pantothenate and CoA biosynthesis	10/408	134/17041	0.0195615	10	106347415/106363577/106387990/106391704/106419827/106426648/106429281/106434498/106435966/111211981
DH12075 and Westar specific, ovules, down-regulated
GO_ID	GO_Group	Description	GeneRatio	BgRatio	adjusted p-value	Count	geneID
GO:0007049	P	cell cycle	31/885	401/57658	1.41042e-10	31	LOC106440107/LOC106352295/LOC106369053/LOC106402978/LOC106394808/LOC106411477/LOC106359618/LOC106427089/LOC106348211/LOC106418277/LOC106413887/LOC106448208/LOC111208183/LOC106438519/LOC106387810/LOC106401136/LOC106407159/LOC106431141/LOC111199204/LOC106368745/LOC106375750/LOC106440091/LOC106447681/LOC106364186/LOC106433975/LOC106386810/LOC106366834/LOC106453149/LOC106366308/LOC106346903/LOC106362…
GO:0051301	P	cell division	32/885	444/57658	2.91659e-10	32	LOC106440107/LOC106352295/LOC106369053/LOC106402978/LOC106394808/LOC106411477/LOC106359618/LOC106427089/LOC106367766/LOC106348211/LOC106418277/LOC106413887/LOC106448208/LOC106414082/LOC111208183/LOC106438519/LOC106387810/LOC106401136/LOC106431141/LOC111199204/LOC106368745/LOC106375750/LOC106371983/LOC106440091/LOC106447681/LOC106451931/LOC106364186/LOC106433975/LOC106386810/LOC106375035/LOC106366…
GO:0007018	P	microtubule-based movement	20/885	174/57658	7.9092e-10	20	LOC106368821/LOC106435110/LOC106390755/LOC106369053/LOC106428461/LOC106377170/LOC106446924/LOC106427089/LOC106347695/LOC106410528/LOC106451909/LOC106366852/LOC106396498/LOC106366029/LOC106427092/LOC106391456/LOC106380892/LOC106389834/LOC106346903/LOC106445745
GO:1904668	P	positive regulation of ubiquitin protein ligase activity	6/885	24/57658	0.000146341	6	LOC106411477/LOC111208183/LOC106438519/LOC106431141/LOC106368745/LOC106375750
GO:0035407	P	histone H3-T11 phosphorylation	3/885	3/57658	0.000250847	3	LOC106366834/LOC106453149/LOC106362361
GO:0072355	P	histone H3-T3 phosphorylation	3/885	3/57658	0.000250847	3	LOC106366834/LOC106453149/LOC106362361
GO:0000226	P	microtubule cytoskeleton organization	10/885	103/57658	0.000270676	10	LOC106402978/LOC106423862/LOC106387938/LOC106427538/LOC106440424/LOC106438492/LOC106447681/LOC106394804/LOC106402812/LOC106454612
GO:0044210	P	'de novo' CTP biosynthetic process	5/885	17/57658	0.000270676	5	LOC111210395/LOC106441209/LOC106452376/LOC106377480/LOC106360762
GO:0019856	P	pyrimidine nucleobase biosynthetic process	5/885	19/57658	0.000456174	5	LOC111210395/LOC106441209/LOC106452376/LOC106377480/LOC106360762
GO:0000278	P	mitotic cell cycle	8/885	68/57658	0.000504778	8	LOC106427538/LOC106440424/LOC106438492/LOC106394804/LOC106366834/LOC106453149/LOC106454612/LOC106362361
GO:0006879	P	cellular iron ion homeostasis	7/885	49/57658	0.000504778	7	LOC106360983/LOC106389928/LOC106383088/LOC106427233/LOC106368108/LOC106382035/LOC106345607
GO:0007017	P	microtubule-based process	9/885	90/57658	0.000516276	9	LOC111203408/LOC106347246/LOC106427538/LOC106451685/LOC106440424/LOC106438492/LOC106425745/LOC106415553/LOC106419324
GO:0009558	P	embryo sac cellularization	4/885	12/57658	0.00114788	4	LOC106369053/LOC106427089/LOC106346903/LOC106416382
GO:0000914	P	phragmoplast assembly	3/885	5/57658	0.00144192	3	LOC106387810/LOC106433975/LOC106386810
GO:0007349	P	cellularization	3/885	5/57658	0.00144192	3	LOC106387810/LOC106433975/LOC106386810
GO:0010342	P	endosperm cellularization	3/885	5/57658	0.00144192	3	LOC106387810/LOC106433975/LOC106386810
GO:0071577	P	zinc ion transmembrane transport	8/885	80/57658	0.00144192	8	LOC106416658/LOC106389849/LOC106389850/LOC106415396/LOC111212519/LOC106452371/LOC106412072/LOC106419842
GO:0000911	P	cytokinesis by cell plate formation	7/885	66/57658	0.00261966	7	LOC106369053/LOC106427089/LOC106387810/LOC106433975/LOC106386810/LOC106346903/LOC106416382
GO:0071332	P	cellular response to fructose stimulus	3/885	6/57658	0.00261966	3	LOC106451114/LOC106447331/LOC106391472
GO:0005978	P	glycogen biosynthetic process	5/885	30/57658	0.00319804	5	LOC106386102/LOC106451114/LOC106447331/LOC106391472/LOC106446371
GO:0006880	P	intracellular sequestering of iron ion	3/885	7/57658	0.00372624	3	LOC106427233/LOC106368108/LOC106382035
GO:0010245	P	radial microtubular system formation	3/885	7/57658	0.00372624	3	LOC106387810/LOC106433975/LOC106386810
GO:0019252	P	starch biosynthetic process	7/885	71/57658	0.00372624	7	LOC106386102/LOC106451114/LOC106447331/LOC106391472/LOC106446371/LOC106447011/LOC106437745
GO:0046686	P	response to cadmium ion	27/885	785/57658	0.00372624	27	LOC106390566/LOC106436705/LOC106361259/LOC106376645/LOC106380770/LOC106452376/LOC106377480/LOC106427813/LOC106406485/LOC106425311/LOC106347948/LOC106382473/LOC106440424/LOC106410482/LOC106438492/LOC106415453/LOC106387758/LOC106388145/LOC106364306/LOC106372172/LOC106428595/LOC106415413/LOC106396459/LOC106448672/LOC111202360/LOC106362381/LOC106371018
GO:0006241	P	CTP biosynthetic process	5/885	35/57658	0.00536355	5	LOC111210395/LOC106441209/LOC106452376/LOC106377480/LOC106360762
GO:0007346	P	regulation of mitotic cell cycle	6/885	55/57658	0.00536355	6	LOC106348730/LOC106418277/LOC106413887/LOC106444015/LOC111214073/LOC106385249
GO:0006541	P	glutamine metabolic process	7/885	91/57658	0.0120511	7	LOC111210395/LOC106441209/LOC106452376/LOC106377480/LOC106429442/LOC111202360/LOC106360762
GO:0006546	P	glycine catabolic process	3/885	11/57658	0.0123768	3	LOC106415453/LOC106362172/LOC106364306
GO:0000086	P	G2/M transition of mitotic cell cycle	2/885	3/57658	0.0143047	2	LOC111207167/LOC106421687
GO:0015882	P	L-ascorbic acid transmembrane transport	2/885	3/57658	0.0143047	2	LOC106434947/LOC106433712
GO:0006221	P	pyrimidine nucleotide biosynthetic process	5/885	47/57658	0.0152912	5	LOC111210395/LOC106441209/LOC106452376/LOC106377480/LOC106360762
GO:0006869	P	lipid transport	11/885	233/57658	0.020887	11	LOC106380003/LOC106377257/LOC106367749/LOC106368802/LOC106436039/LOC106451951/LOC106447676/LOC106404948/LOC106440829/LOC106348079/LOC106439235
GO:0007142	P	male meiosis II	3/885	14/57658	0.0220446	3	LOC106347176/LOC106451153/LOC106410420
GO:0010043	P	response to zinc ion	6/885	78/57658	0.0240018	6	LOC106380770/LOC106427233/LOC106387758/LOC106428595/LOC106371018/LOC106440767
GO:0009095	P	aromatic amino acid family biosynthetic process, prephenate pathway	2/885	4/57658	0.0243747	2	LOC106446400/LOC106375928
GO:0016572	P	histone phosphorylation	2/885	4/57658	0.0243747	2	LOC111207167/LOC106421687
GO:0071329	P	cellular response to sucrose stimulus	3/885	15/57658	0.0248586	3	LOC106451114/LOC106447331/LOC106391472
GO:0048366	P	leaf development	11/885	244/57658	0.0260866	11	LOC106411098/LOC106367766/LOC106427233/LOC106431859/LOC106435470/LOC106368108/LOC106382035/LOC111202360/LOC106375513/LOC106445380/LOC106390921
GO:0006644	P	phospholipid metabolic process	4/885	34/57658	0.0291814	4	LOC106451605/LOC106451607/LOC106406327/LOC106412189
GO:0016226	P	iron-sulfur cluster assembly	5/885	57/57658	0.0295311	5	LOC106360983/LOC106389928/LOC106383088/LOC106346347/LOC106386574
GO:0005975	P	carbohydrate metabolic process	41/885	1645/57658	0.0301149	41	LOC106446723/LOC106376363/LOC106438447/LOC106446946/LOC106345760/LOC106368973/LOC106434695/LOC106451114/LOC106400096/LOC111211586/LOC106409262/LOC106352694/LOC106399587/LOC106415809/LOC106375989/LOC106437890/LOC106365101/LOC106447331/LOC106354846/LOC106425234/LOC106391472/LOC106376237/LOC111197814/LOC106438338/LOC106410571/LOC106445462/LOC106447011/LOC106353401/LOC106347601/LOC111211011/LOC106350…
GO:0006096	P	glycolytic process	10/885	219/57658	0.0306763	10	LOC106381505/LOC106396272/LOC106385030/LOC106384951/LOC106384952/LOC106361479/LOC106353401/LOC106415413/LOC111212274/LOC106362381
GO:0009652	P	thigmotropism	2/885	5/57658	0.0306763	2	LOC106359618/LOC106366308
GO:0010028	P	xanthophyll cycle	2/885	5/57658	0.0306763	2	LOC106434947/LOC106433712
GO:0010115	P	regulation of abscisic acid biosynthetic process	3/885	17/57658	0.0306763	3	LOC106382342/LOC106382341/BNAC02G35030D
GO:0032465	P	regulation of cytokinesis	2/885	5/57658	0.0306763	2	LOC106394804/LOC106454612
GO:0035372	P	protein localization to microtubule	2/885	5/57658	0.0306763	2	LOC106359618/LOC106366308
GO:1901703	P	protein localization involved in auxin polar transport	3/885	17/57658	0.0306763	3	LOC111199204/LOC106451247/LOC106440091
GO:1904825	P	protein localization to microtubule plus-end	2/885	5/57658	0.0306763	2	LOC106359618/LOC106366308
GO:0010021	P	amylopectin biosynthetic process	3/885	18/57658	0.0328226	3	LOC106451114/LOC106447331/LOC106391472
GO:0009908	P	flower development	15/885	426/57658	0.0359811	15	LOC111215528/LOC106429323/LOC106381354/LOC106389085/LOC106375521/LOC106395380/LOC106427233/LOC106445202/LOC106401865/LOC106368108/LOC106408059/LOC106382035/LOC106447128/LOC106438992/LOC106381310
GO:0007094	P	mitotic spindle assembly checkpoint	3/885	19/57658	0.0371207	3	LOC106418277/LOC106413887/LOC106419197
GO:0071333	P	cellular response to glucose stimulus	3/885	19/57658	0.0371207	3	LOC106451114/LOC106447331/LOC106391472
GO:0006169	P	adenosine salvage	2/885	6/57658	0.0410132	2	LOC106372630/LOC106436024
GO:0010229	P	inflorescence development	4/885	40/57658	0.0410132	4	LOC106381354/LOC106375513/LOC106445380/LOC106381310
GO:0031110	P	regulation of microtubule polymerization or depolymerization	2/885	6/57658	0.0410132	2	LOC106359618/LOC106366308
GO:0044209	P	AMP salvage	2/885	6/57658	0.0410132	2	LOC106372630/LOC106436024
GO:0061025	P	membrane fusion	6/885	95/57658	0.0422071	6	LOC106362319/LOC106362318/LOC106362294/LOC106346324/LOC106415202/LOC106385049
GO:0010499	P	proteasomal ubiquitin-independent protein catabolic process	4/885	42/57658	0.0458252	4	LOC106440108/LOC106396459/LOC106448672/LOC106353416
GO:0071482	P	cellular response to light stimulus	4/885	42/57658	0.0458252	4	LOC106401482/LOC106451114/LOC106447331/LOC106391472
GO:0008017	F	microtubule binding	37/885	349/57658	6.78174e-17	37	BNAC04G54240D/LOC106368821/BNAC05G18890D/LOC106435110/LOC106390755/LOC106369053/LOC106402978/LOC106436225/LOC106436219/LOC106428461/LOC106377170/LOC106446924/LOC106359618/LOC106427089/LOC106423862/LOC106347695/LOC106410528/LOC106403069/LOC106451909/LOC106432177/LOC106414082/LOC106387810/LOC106366852/LOC106387938/LOC106396498/LOC106366029/LOC106427092/LOC106391456/LOC106447681/LOC106433975/LOC1063…
GO:0003777	F	microtubule motor activity	20/885	174/57658	7.9092e-10	20	LOC106368821/LOC106435110/LOC106390755/LOC106369053/LOC106428461/LOC106377170/LOC106446924/LOC106427089/LOC106347695/LOC106410528/LOC106451909/LOC106366852/LOC106396498/LOC106366029/LOC106427092/LOC106391456/LOC106380892/LOC106389834/LOC106346903/LOC106445745
GO:0008198	F	ferrous iron binding	7/885	33/57658	7.91677e-05	7	LOC106452020/LOC106360983/LOC106389928/LOC106383088/LOC106427233/LOC106368108/LOC106382035
GO:0097027	F	ubiquitin-protein transferase activator activity	6/885	24/57658	0.000146341	6	LOC106411477/LOC111208183/LOC106438519/LOC106431141/LOC106368745/LOC106375750
GO:0003774	F	motor activity	13/885	164/57658	0.000174657	13	LOC106435110/LOC106390755/LOC106377170/LOC106446924/LOC106410528/LOC106451909/LOC106366852/LOC106396498/LOC106427092/LOC106391456/LOC106415313/LOC106445745/LOC106419324
GO:0010997	F	anaphase-promoting complex binding	6/885	26/57658	0.000211338	6	LOC106411477/LOC111208183/LOC106438519/LOC106431141/LOC106368745/LOC106375750
GO:0035402	F	histone kinase activity (H3-T11 specific)	3/885	3/57658	0.000250847	3	LOC106366834/LOC106453149/LOC106362361
GO:0072354	F	histone kinase activity (H3-T3 specific)	3/885	3/57658	0.000250847	3	LOC106366834/LOC106453149/LOC106362361
GO:0000166	F	nucleotide binding	124/885	5411/57658	0.000270676	124	LOC106366170/LOC106401693/LOC111203408/LOC106368821/LOC106435110/LOC106367261/LOC106372630/LOC106390755/LOC106436024/LOC106360759/LOC106369053/LOC106415396/LOC106428461/LOC106377170/LOC106390566/LOC106347246/LOC106355024/LOC106361347/LOC106446924/LOC111210395/LOC106441209/LOC106349593/LOC106346036/LOC106427089/LOC106390481/LOC106376645/LOC106431763/LOC106381505/LOC106351163/LOC106386102/LOC106348…
GO:0003883	F	CTP synthase activity	5/885	17/57658	0.000270676	5	LOC111210395/LOC106441209/LOC106452376/LOC106377480/LOC106360762
GO:0005385	F	zinc ion transmembrane transporter activity	7/885	69/57658	0.00330419	7	LOC106416658/LOC106389849/LOC106389850/LOC111212519/LOC106452371/LOC106412072/LOC106419842
GO:0003844	F	1,4-alpha-glucan branching enzyme activity	3/885	8/57658	0.00536355	3	LOC106451114/LOC106447331/LOC106391472
GO:0008289	F	lipid binding	16/885	364/57658	0.00536355	16	LOC106377257/LOC106367749/LOC106368802/LOC106375319/LOC106451605/LOC111199204/LOC106389945/LOC106451607/LOC106360990/LOC106440091/LOC106447676/LOC106404948/LOC106411145/LOC106440829/LOC106348079/LOC106439235
GO:0102752	F	1,4-alpha-glucan branching enzyme activity (using a glucosylated glycogenin as primer for glycogen synthesis)	3/885	8/57658	0.00536355	3	LOC106451114/LOC106447331/LOC106391472
GO:0005524	F	ATP binding	134/885	6497/57658	0.00664477	134	LOC106401693/LOC106404038/LOC106403050/LOC106421657/LOC106368821/LOC106410963/LOC106435110/LOC106367261/LOC106372630/LOC106390755/LOC106436024/LOC106360759/LOC106369053/LOC106415396/LOC106357493/LOC106428461/LOC106377170/LOC111207180/LOC106390566/LOC106355024/LOC106361347/LOC106349057/LOC106446924/LOC111210395/LOC106441209/LOC106349593/LOC106346036/LOC106427089/LOC106390481/LOC106376645/LOC106381…
GO:0046873	F	metal ion transmembrane transporter activity	8/885	111/57658	0.00831061	8	LOC106416658/LOC106389849/LOC106389850/LOC111212519/LOC106345607/LOC106452371/LOC106412072/LOC106419842
GO:0004553	F	hydrolase activity, hydrolyzing O-glycosyl compounds	25/885	761/57658	0.00897875	25	LOC106376363/LOC106446946/LOC106345760/LOC106368973/LOC106451114/LOC106400096/LOC111211586/LOC106399587/LOC106437890/LOC106447331/LOC106425234/LOC111214074/LOC106391472/LOC106376237/LOC111197814/LOC106438338/LOC106410571/LOC106445462/LOC106350962/LOC106362420/LOC106404792/LOC106451086/LOC106426280/LOC106347938/LOC106419470
GO:0005200	F	structural constituent of cytoskeleton	8/885	113/57658	0.00897875	8	LOC111203408/LOC106347246/LOC106427538/LOC106451685/LOC106440424/LOC106438492/LOC106415553/LOC106451931
GO:0008199	F	ferric iron binding	4/885	26/57658	0.0141395	4	LOC106452020/LOC106427233/LOC106368108/LOC106382035
GO:0015229	F	L-ascorbic acid transmembrane transporter activity	2/885	3/57658	0.0143047	2	LOC106434947/LOC106433712
GO:0015929	F	hexosaminidase activity	2/885	3/57658	0.0143047	2	LOC111197814/LOC106426280
GO:0102567	F	phospholipase A2 activity (consuming 1,2-dipalmitoylphosphatidylcholine)	2/885	3/57658	0.0143047	2	LOC106451605/LOC106451607
GO:0102568	F	phospholipase A2 activity consuming 1,2-dioleoylphosphatidylethanolamine)	2/885	3/57658	0.0143047	2	LOC106451605/LOC106451607
GO:0019900	F	kinase binding	6/885	77/57658	0.0227461	6	LOC106372630/LOC106436024/LOC106411477/LOC111208183/LOC106438519/LOC106368745
GO:0045486	F	naringenin 3-dioxygenase activity	2/885	4/57658	0.0243747	2	LOC111197703/LOC106367722
GO:0004298	F	threonine-type endopeptidase activity	6/885	84/57658	0.0301149	6	LOC106360612/LOC106440108/LOC106375432/LOC106396459/LOC106448672/LOC106353416
GO:0016887	F	ATPase activity	20/885	626/57658	0.0301149	20	LOC106368821/LOC106367261/LOC106369053/LOC106415396/LOC106428461/LOC106427089/LOC106390481/LOC106376645/LOC106347695/LOC106427813/LOC106401043/LOC106366029/LOC106407019/LOC106367303/LOC106369203/LOC106388637/LOC106433562/LOC106410857/LOC106346903/LOC106444636
GO:0005515	F	protein binding	105/885	5164/57658	0.0303426	105	LOC111215528/LOC106391523/LOC106390054/LOC111204066/LOC106346667/LOC106347497/LOC106383731/LOC106354395/LOC106396668/LOC106421020/LOC106360759/LOC106381354/LOC106364369/LOC106368802/LOC106355024/LOC106411477/LOC106349593/LOC106367766/LOC106376645/LOC106451605/LOC106440108/LOC106351163/LOC106389085/LOC106383991/LOC106358182/LOC106380770/LOC106348211/LOC106414996/LOC106418277/LOC106452491/LOC106413…
GO:0004563	F	beta-N-acetylhexosaminidase activity	2/885	5/57658	0.0306763	2	LOC111197814/LOC106426280
GO:0016773	F	phosphotransferase activity, alcohol group as acceptor	6/885	86/57658	0.0306763	6	LOC106372630/LOC106436024/LOC106415809/LOC106354846/LOC106447011/LOC106437745
GO:0033853	F	aspartate-prephenate aminotransferase activity	2/885	5/57658	0.0306763	2	LOC106446400/LOC106375928
GO:0033854	F	glutamate-prephenate aminotransferase activity	2/885	5/57658	0.0306763	2	LOC106446400/LOC106375928
GO:0102148	F	N-acetyl-beta-D-galactosaminidase activity	2/885	5/57658	0.0306763	2	LOC111197814/LOC106426280
GO:0004175	F	endopeptidase activity	7/885	120/57658	0.0342724	7	LOC106360612/LOC106440108/LOC106397448/LOC106375432/LOC106396459/LOC106448672/LOC106353416
GO:0004001	F	adenosine kinase activity	2/885	6/57658	0.0410132	2	LOC106372630/LOC106436024
GO:0008233	F	peptidase activity	28/885	1051/57658	0.0459575	28	LOC106354359/LOC106347497/LOC106434346/LOC106395970/LOC106361864/LOC111214756/LOC106434934/LOC106450797/LOC106367259/LOC106360612/LOC106440108/LOC106366527/LOC106349401/LOC106362378/LOC106390108/LOC106368737/LOC106382701/LOC106382723/LOC106364702/LOC106406336/LOC106445772/LOC106375432/LOC106361127/LOC106396459/LOC106448672/LOC106393508/LOC106353416/LOC106383636
GO:0004743	F	pyruvate kinase activity	4/885	43/57658	0.0486823	4	LOC106385030/LOC106384951/LOC106384952/LOC111212274
GO:0030955	F	potassium ion binding	4/885	43/57658	0.0486823	4	LOC106385030/LOC106384951/LOC106384952/LOC111212274
GO:0009524	C	phragmoplast	23/885	183/57658	9.86507e-12	23	LOC106369053/LOC106359618/LOC106427089/LOC106440108/LOC106387810/LOC106362319/LOC106362318/LOC106362294/LOC106385249/LOC106447681/LOC106375513/LOC106445380/LOC106433975/LOC106386810/LOC106366834/LOC106453149/LOC106366308/LOC106346903/LOC106346324/LOC106415202/LOC106385049/LOC106362361/LOC106416382
GO:0009506	C	plasmodesma	71/885	1817/57658	3.41056e-10	71	LOC106383731/LOC106454704/LOC106450154/LOC106434512/LOC106377257/LOC106381354/LOC106367749/LOC106365138/LOC106424889/LOC106424869/LOC106386082/LOC106349057/LOC106372380/LOC111205477/LOC106381505/LOC106437916/LOC106358182/LOC106380770/LOC106434397/LOC106366527/LOC106427813/LOC106345989/LOC106400096/LOC106387810/LOC106355440/LOC106446081/LOC106362319/LOC106362318/LOC106362294/LOC106439879/LOC106427…
GO:0005874	C	microtubule	28/885	395/57658	5.72094e-09	28	LOC111203408/LOC106368821/LOC106369053/LOC106402978/LOC106428461/LOC106347246/LOC106359618/LOC106427089/LOC106347695/LOC106410528/LOC106432177/LOC106403074/LOC106387810/LOC106366852/LOC106366029/LOC111214073/LOC106427092/LOC106427538/LOC106451685/LOC106440424/LOC106438492/LOC106447681/LOC106415553/LOC106433975/LOC106386810/LOC106366308/LOC106346903/LOC106419324
GO:0005856	C	cytoskeleton	31/885	522/57658	3.8472e-08	31	LOC111203408/LOC106369053/LOC106402978/LOC106347246/LOC106365810/LOC106359618/LOC106427089/LOC106418277/LOC106413887/LOC106387810/LOC111214073/LOC106427538/LOC106451685/LOC106385249/LOC106440424/LOC106438492/LOC106447681/LOC106415553/LOC106451931/LOC106375513/LOC106445380/LOC106433975/LOC106386810/LOC106366834/LOC106453149/LOC106366308/LOC106428167/LOC106346903/LOC106419324/LOC106362361/LOC106416…
GO:0005819	C	spindle	12/885	126/57658	7.91677e-05	12	LOC106359618/LOC106440108/LOC106418277/LOC106413887/LOC106403074/LOC106387810/LOC106447681/LOC106375513/LOC106445380/LOC106433975/LOC106386810/LOC106366308
GO:0005737	C	cytoplasm	129/885	5624/57658	0.00024163	129	LOC106347497/LOC106444596/LOC111203408/LOC106419518/LOC106396668/LOC106421020/LOC106434512/LOC106367261/LOC106372630/LOC106346246/LOC106436024/LOC106381354/LOC106369053/LOC106402978/LOC106390566/LOC106432291/LOC106347246/LOC106361347/LOC106365810/LOC106359618/LOC106427089/LOC106376645/LOC106360612/LOC106354168/LOC106381505/LOC106440108/LOC106351163/LOC106358182/LOC106380770/LOC106348211/LOC106367…
GO:0033597	C	mitotic checkpoint complex	4/885	10/57658	0.000516276	4	LOC106411477/LOC111208183/LOC106438519/LOC106368745
GO:0005829	C	cytosol	130/885	6024/57658	0.00182847	130	LOC106391523/LOC106390054/LOC106396668/LOC106421020/LOC106434512/LOC106434346/LOC106372630/LOC106438447/LOC106377257/LOC106436024/BNAC03G47610D/LOC106367749/LOC106390566/LOC106436705/LOC106442510/LOC106355024/LOC106361347/LOC111210395/LOC106441209/LOC106376580/LOC111205477/LOC106361259/LOC106376645/LOC106431763/LOC106381505/LOC106358106/LOC106440108/LOC106358182/LOC106380770/LOC106403069/LOC11119…
GO:0000502	C	proteasome complex	11/885	180/57658	0.00372624	11	LOC106360612/LOC106440108/LOC106382701/LOC106382723/LOC106377314/LOC106375432/LOC106396459/LOC106419761/LOC106448672/LOC106360928/LOC106353416
GO:0097268	C	cytoophidium	3/885	7/57658	0.00372624	3	LOC111210395/LOC106441209/LOC106360762
GO:0005871	C	kinesin complex	7/885	77/57658	0.00536355	7	LOC106368821/LOC106369053/LOC106428461/LOC106427089/LOC106347695/LOC106366029/LOC106346903
GO:0005618	C	cell wall	38/885	1332/57658	0.00651239	38	LOC106452743/LOC106434346/LOC106377257/LOC106399430/LOC106367749/LOC106434934/LOC106349057/LOC106359618/LOC106434695/LOC106376645/LOC106437916/LOC106434397/LOC106368498/LOC106362378/LOC106400096/LOC106439879/LOC106427886/LOC106427538/LOC106358254/LOC106437890/LOC106421465/LOC106428953/LOC111197814/LOC111198521/LOC111208210/LOC106372172/LOC106415413/LOC106350962/LOC106362420/LOC106393508/LOC111214…
GO:0099503	C	secretory vesicle	14/885	301/57658	0.00697016	14	LOC106449601/LOC106365138/LOC106386082/LOC106346728/LOC106362378/LOC106427813/LOC106345989/LOC106355440/LOC111205308/LOC106427886/LOC106452809/LOC106381106/LOC106393508/LOC106401841
GO:0005886	C	plasma membrane	122/885	5861/57658	0.00863114	122	LOC106390054/LOC106426575/LOC106409403/LOC106385589/LOC106450154/LOC106421020/LOC106434512/LOC106372630/LOC106436024/LOC106360759/LOC106381354/LOC106415396/LOC106449601/LOC106368802/LOC106365138/LOC106446894/LOC106436705/LOC106442510/LOC106424828/LOC106347834/LOC106386082/LOC106349057/LOC106349593/LOC106346036/LOC106376645/LOC106381505/LOC106437916/LOC106358182/LOC106380770/LOC106400617/LOC106414…
GO:0009504	C	cell plate	6/885	62/57658	0.00897875	6	LOC106362319/LOC106362318/LOC106362294/LOC106346324/LOC106415202/LOC106385049
GO:0008541	C	proteasome regulatory particle, lid subcomplex	4/885	30/57658	0.0214535	4	LOC106382701/LOC106382723/LOC106419761/LOC106360928
GO:0009570	C	chloroplast stroma	37/885	1396/57658	0.0214535	37	LOC106426575/BNACNNG68480D/LOC106346246/LOC106381060/LOC106355024/LOC106361347/LOC106361259/LOC106345844/LOC106381505/LOC106380770/LOC106452491/LOC106451114/LOC106446400/LOC106357744/LOC106427538/LOC106415160/LOC106354685/LOC106427233/LOC106447331/LOC106385030/LOC106430565/LOC106372160/LOC106415453/LOC106391472/LOC106368108/LOC106380129/LOC106387758/LOC106375928/LOC106372497/LOC106353401/LOC10636…
GO:0005828	C	kinetochore microtubule	2/885	4/57658	0.0243747	2	LOC106418277/LOC106413887
GO:0019773	C	proteasome core complex, alpha-subunit complex	4/885	33/57658	0.0268783	4	LOC106440108/LOC106396459/LOC106448672/LOC106353416
GO:0045298	C	tubulin complex	3/885	16/57658	0.0291541	3	LOC106427538/LOC106440424/LOC106438492
GO:0005839	C	proteasome core complex	6/885	83/57658	0.0291814	6	LOC106360612/LOC106440108/LOC106375432/LOC106396459/LOC106448672/LOC106353416
GO:0000307	C	cyclin-dependent protein kinase holoenzyme complex	5/885	60/57658	0.0306763	5	LOC106348211/LOC106401136/LOC106364186/LOC111207167/LOC106421687
GO:0051233	C	spindle midzone	2/885	6/57658	0.0410132	2	LOC106359618/LOC106366308
KEGG_ID		Description	GeneRatio	BgRatio	adjusted p-value	Count	geneID
bna00511		Other glycan degradation	6/256	45/17041	0.00551085	6	106426280/106445462/106446723/111197814/111203638/111214074
bna01200		Carbon metabolism	29/256	944/17041	0.0100232	29	106348910/106353401/106361259/106361479/106362172/106362381/106364306/106366366/106371018/106371324/106372160/106381060/106381505/106384951/106384952/106385030/106386401/106389037/106396272/106406022/106415413/106415453/106426853/106436612/106439367/111206472/111207231/111212274/111214291
bna00010		Glycolysis / Gluconeogenesis	16/256	406/17041	0.0100232	16	106347601/106353401/106361479/106362381/106365101/106381505/106384951/106384952/106385030/106386401/106396272/106411351/106415413/106426853/111206472/111212274
bna01110		Biosynthesis of secondary metabolites	85/256	4085/17041	0.0100232	85	106345760/106346246/106347601/106348910/106352694/106352891/106353225/106353228/106353401/106354395/106355538/106357744/106357789/106361022/106361479/106362172/106362381/106364306/106365101/106366599/106367722/106370937/106371018/106371324/106372160/106375928/106376237/106376363/106376550/106380770/106381060/106381505/106381942/106384951/106384952/106385030/106386102/106386401/106387758/106388145…
bna03050		Proteasome	11/256	219/17041	0.0100232	11	106353416/106360612/106360928/106375432/106377314/106382701/106382723/106396459/106419761/106440108/106448672
bna00630		Glyoxylate and dicarboxylate metabolism	12/256	278/17041	0.0179168	12	106348910/106362172/106364306/106371018/106381060/106381340/106389037/106406022/106415453/106439367/111207231/111214291
bna00710		Carbon fixation in photosynthetic organisms	11/256	250/17041	0.0211407	11	106353401/106361259/106361479/106371018/106381060/106381505/106406022/106415413/106426853/111206472/111207231
bna01100		Metabolic pathways	137/256	7659/17041	0.0388779	137	106345760/106346246/106346329/106347601/106348910/106349432/106349859/106351898/106352891/106353225/106353228/106353401/106354395/106354606/106354846/106355538/106357381/106357744/106357789/106360762/106361022/106361095/106361259/106361479/106362172/106362381/106364306/106365101/106366366/106366599/106367179/106367722/106368973/106370317/106370505/106370937/106371018/106371324/106372160/106372172…
bna00500		Starch and sucrose metabolism	16/256	495/17041	0.0388779	16	106345760/106368973/106376237/106376363/106386102/106388145/106391472/106412074/106419470/106437745/106440440/106446371/106446946/106447011/106447331/106451114

## Sheet: D-W_specific_SE8
DH12075 and Westar specific, SE8, up-regulated
GO_ID	GO_Group	Description	GeneRatio	BgRatio	adjusted p-value	Count	geneID
GO:0015979	P	photosynthesis	21/605	399/57658	1.11723e-06	21	LOC106428610/LOC106346340/LOC106360470/LOC106388570/LOC111206508/LOC106396788/LOC106423081/LOC106399822/LOC106437383/LOC106352647/LOC106361579/LOC106352649/LOC106345779/LOC106415490/LOC106396209/LOC106451406/LOC106439707/LOC106361527/LOC106357656/LOC106382925/LOC111213033
GO:0006833	P	water transport	10/605	81/57658	3.41951e-06	10	LOC111213677/LOC106410834/LOC106396224/LOC106452594/LOC111207416/LOC106398710/LOC106367143/LOC106398717/LOC106398753/LOC106439438
GO:0006801	P	superoxide metabolic process	6/605	32/57658	0.000147367	6	LOC106368861/LOC111197895/LOC106442544/LOC106346563/LOC111202229/LOC106411335
GO:0009768	P	photosynthesis, light harvesting in photosystem I	7/605	69/57658	0.00098205	7	LOC106346340/LOC111206508/LOC106396788/LOC106399822/LOC106415490/LOC106396209/LOC111213033
GO:0006073	P	cellular glucan metabolic process	7/605	104/57658	0.00663691	7	LOC106392059/LOC106391891/LOC106391591/LOC106389958/LOC106435143/LOC106441041/LOC106438727
GO:0010423	P	negative regulation of brassinosteroid biosynthetic process	2/605	2/57658	0.00663691	2	LOC106446381/LOC106430401
GO:0030001	P	metal ion transport	12/605	298/57658	0.00663691	12	LOC106447955/LOC106375981/LOC106410702/LOC111199025/LOC106450803/LOC106425608/LOC106348339/LOC106386683/LOC106406011/LOC106428082/LOC106445436/LOC106368095
GO:0046688	P	response to copper ion	4/605	23/57658	0.00663691	4	LOC106433715/LOC106442544/LOC106346563/LOC111202229
GO:0009765	P	photosynthesis, light harvesting	6/605	78/57658	0.00925983	6	LOC111206508/LOC106396788/LOC106399822/LOC106415490/LOC106396209/LOC111213033
GO:0006457	P	protein folding	13/605	375/57658	0.0098665	13	LOC106385972/LOC106389120/LOC106357511/LOC106408479/LOC106348157/LOC106444974/LOC106454515/LOC106444705/LOC106348964/LOC106365354/LOC106385027/LOC106439629/LOC106366935
GO:0001678	P	cellular glucose homeostasis	3/605	15/57658	0.0166639	3	LOC106416669/LOC106439029/LOC106406721
GO:0051156	P	glucose 6-phosphate metabolic process	3/605	18/57658	0.0254264	3	LOC106416669/LOC106439029/LOC106406721
GO:0007623	P	circadian rhythm	7/605	144/57658	0.0254763	7	LOC106389667/BNAC03G37520D/LOC106442544/BNAA10G23470D/LOC106346563/LOC111202229/BNAA03G32230D
GO:0010411	P	xyloglucan metabolic process	7/605	146/57658	0.0267819	7	LOC106392059/LOC106391891/LOC106391591/LOC106389958/LOC106435143/LOC106441041/LOC106438727
GO:0046916	P	cellular transition metal ion homeostasis	2/605	5/57658	0.0274918	2	LOC106410702/LOC106348339
GO:0097503	P	sialylation	2/605	5/57658	0.0274918	2	LOC106346348/LOC106416045
GO:0019318	P	hexose metabolic process	3/605	20/57658	0.0285301	3	LOC106416669/LOC106439029/LOC106406721
GO:0019430	P	removal of superoxide radicals	4/605	45/57658	0.0308155	4	LOC106442544/LOC106346563/LOC111202229/LOC106411335
GO:0042546	P	cell wall biogenesis	7/605	161/57658	0.0376162	7	LOC106392059/LOC106391891/LOC106391591/LOC106389958/LOC106435143/LOC106441041/LOC106438727
GO:0017148	P	negative regulation of translation	4/605	49/57658	0.0377833	4	LOC106440330/LOC106412069/LOC106394310/LOC106433715
GO:0018298	P	protein-chromophore linkage	6/605	121/57658	0.0379812	6	LOC111206508/LOC106396788/LOC106399822/LOC106415490/LOC106396209/LOC111213033
GO:0015250	F	water channel activity	10/605	73/57658	1.62571e-06	10	LOC111213677/LOC106410834/LOC106396224/LOC106452594/LOC111207416/LOC106398710/LOC106367143/LOC106398717/LOC106398753/LOC106439438
GO:0015267	F	channel activity	11/605	146/57658	8.94764e-05	11	LOC111213677/LOC106410834/LOC106396224/LOC106452594/LOC111207416/LOC106398710/LOC106367143/LOC106398717/LOC106398753/LOC106439438/LOC106387781
GO:0019904	F	protein domain specific binding	10/605	134/57658	0.000230923	10	LOC106438540/LOC106396788/LOC106352647/LOC106352649/LOC106415490/LOC106396209/LOC106433715/LOC106442544/LOC106346563/LOC111202229
GO:0003998	F	acylphosphatase activity	2/605	2/57658	0.00663691	2	LOC111204204/LOC106428725
GO:0008113	F	peptide-methionine (S)-S-oxide reductase activity	4/605	22/57658	0.00663691	4	LOC106405877/LOC106429354/LOC106429326/LOC111197795
GO:0016762	F	xyloglucan:xyloglucosyl transferase activity	7/605	104/57658	0.00663691	7	LOC106392059/LOC106391891/LOC106391591/LOC106389958/LOC106435143/LOC106441041/LOC106438727
GO:0004784	F	superoxide dismutase activity	4/605	30/57658	0.0120387	4	LOC106442544/LOC106346563/LOC111202229/LOC106411335
GO:0004340	F	glucokinase activity	3/605	13/57658	0.0124899	3	LOC106416669/LOC106439029/LOC106406721
GO:0019158	F	mannokinase activity	3/605	13/57658	0.0124899	3	LOC106416669/LOC106439029/LOC106406721
GO:0016168	F	chlorophyll binding	6/605	88/57658	0.0134162	6	LOC111206508/LOC106396788/LOC106399822/LOC106415490/LOC106396209/LOC111213033
GO:0004396	F	hexokinase activity	3/605	15/57658	0.0166639	3	LOC106416669/LOC106439029/LOC106406721
GO:0005536	F	glucose binding	3/605	15/57658	0.0166639	3	LOC106416669/LOC106439029/LOC106406721
GO:0008373	F	sialyltransferase activity	2/605	5/57658	0.0274918	2	LOC106346348/LOC106416045
GO:0061929	F	gamma-glutamylaminecyclotransferase activity	2/605	5/57658	0.0274918	2	LOC106432851/LOC106435811
GO:0009522	C	photosystem I	14/605	143/57658	4.11117e-07	14	LOC106428610/LOC106346340/LOC106360470/LOC111206508/LOC106396788/LOC106399822/LOC106361579/LOC106345779/LOC106415490/LOC106396209/LOC106439707/LOC106357656/LOC106382925/LOC111213033
GO:0005788	C	endoplasmic reticulum lumen	7/605	101/57658	0.00663691	7	LOC106385972/LOC106390592/LOC106444974/LOC106389987/LOC106440160/LOC106385027/LOC106345733
GO:0009534	C	chloroplast thylakoid	14/605	401/57658	0.00663691	14	LOC111206508/LOC106396788/LOC111198076/LOC106423081/LOC106399822/LOC106347363/LOC106347364/LOC106345779/LOC106415490/LOC106396209/LOC106451406/LOC106433715/LOC106357656/LOC106382925
GO:0009579	C	thylakoid	19/605	719/57658	0.0120387	19	LOC106440330/LOC106435673/LOC106346340/LOC106388570/LOC111206508/LOC106396788/LOC106399822/LOC106437383/LOC106345779/LOC106415490/LOC106396209/LOC106451406/LOC106433715/LOC106357656/LOC106442544/LOC106346563/LOC111202229/LOC106382925/LOC111213033
GO:0031307	C	integral component of mitochondrial outer membrane	4/605	38/57658	0.0225309	4	LOC106438136/LOC106416669/LOC106439029/LOC106406721
GO:0009523	C	photosystem II	8/605	182/57658	0.0233025	8	LOC111206508/LOC106399822/LOC106437383/LOC106415490/LOC106396209/LOC106451406/LOC106361527/LOC111213033
GO:0009535	C	chloroplast thylakoid membrane	18/605	721/57658	0.0233025	18	LOC106410653/LOC106435673/LOC106346340/LOC106388570/LOC111206508/LOC106396788/LOC106423081/LOC106399822/LOC106406355/LOC111198735/LOC106345779/LOC106415490/LOC106396209/LOC106451406/LOC106433715/LOC106357656/LOC106382925/LOC111213033
GO:0099503	C	secretory vesicle	10/605	301/57658	0.034047	10	LOC106425779/LOC106405517/LOC106385972/LOC106389388/LOC106437008/LOC106410977/LOC106440160/LOC106385027/LOC106452495/LOC106441041
GO:0009941	C	chloroplast envelope	24/605	1171/57658	0.0376162	24	LOC106440330/BNAC05G42690D/LOC106389120/LOC106357511/LOC106410653/LOC106435673/LOC106407391/LOC106418399/LOC111206508/LOC111198076/LOC106423081/LOC106399822/LOC106439438/LOC106430803/LOC106406355/LOC111198735/LOC106345779/LOC106415490/LOC106396209/LOC106442544/LOC106346563/LOC111202229/LOC106405997/LOC111213033
GO:0009507	C	chloroplast	63/605	4111/57658	0.0377833	63	LOC106402231/LOC106402494/LOC111212716/LOC106440330/BNAC05G42690D/LOC106346362/LOC106389120/LOC106357511/LOC106406770/LOC106354557/LOC106388173/LOC106446396/BNAC03G31450D/LOC106410653/LOC106402765/LOC111213755/BNAC08G36260D/LOC106363577/LOC106451718/LOC111213158/LOC106435673/LOC106370341/LOC106381545/LOC106407391/LOC106346340/LOC106418399/LOC106367143/LOC106424702/LOC106354661/LOC106388570/LOC111…
KEGG_ID		Description	GeneRatio	BgRatio	adjusted p-value	Count	geneID
bna00195		Photosynthesis	11/190	241/17041	0.00687847	11	106345779/106346340/106357656/106360470/106361579/106382925/106428610/106433715/106439707/106451406/106451718
bna00196		Photosynthesis - antenna proteins	6/190	74/17041	0.00709977	6	106396209/106396788/106399822/106415490/111206508/111213033
bna04075		Plant hormone signal transduction	25/190	1081/17041	0.0113119	25	106351449/106353329/106365665/106371281/106375083/106379214/106385277/106394545/106402367/106406284/106411110/106419805/106430401/106437008/106437508/106441137/106444880/106446381/106447538/106448018/106448025/106449379/106449782/106453059/111198027
DH12075 and Westar specific, SE8, down-regulated
GO_ID	GO_Group	Description	GeneRatio	BgRatio	adjusted p-value	Count	geneID
GO:0005982	P	starch metabolic process	6/724	30/57658	0.00227681	6	LOC106450213/LOC106396264/LOC106451114/LOC106395051/LOC106348917/LOC106367843
GO:0000103	P	sulfate assimilation	7/724	56/57658	0.00358906	7	LOC106378250/LOC106441278/LOC106369188/LOC106347988/LOC106420885/LOC106441276/LOC106413823
GO:0006169	P	adenosine salvage	3/724	6/57658	0.00700624	3	LOC106372630/LOC111204202/LOC106436024
GO:0044209	P	AMP salvage	3/724	6/57658	0.00700624	3	LOC106372630/LOC111204202/LOC106436024
GO:0055114	P	oxidation-reduction process	84/724	4260/57658	0.00700624	84	LOC106372724/LOC106394766/LOC106438316/LOC111208207/LOC106417455/LOC106360228/LOC106433816/LOC111216248/LOC106446172/LOC106425350/LOC106392051/LOC106427233/LOC106401513/LOC106407151/LOC106383267/LOC106418680/LOC106372235/LOC106365833/LOC111213569/LOC106414350/LOC106346458/LOC106446861/LOC106345883/LOC106411351/LOC106406140/LOC106438379/LOC106379949/LOC106362218/LOC106361259/LOC106386401/LOC106450…
GO:0006166	P	purine ribonucleoside salvage	3/724	7/57658	0.00953356	3	LOC106372630/LOC111204202/LOC106436024
GO:0006793	P	phosphorus metabolic process	2/724	2/57658	0.0156368	2	LOC106448342/LOC106440084
GO:0010231	P	maintenance of seed dormancy	3/724	10/57658	0.0178752	3	LOC106356820/LOC106428225/LOC106429314
GO:0070814	P	hydrogen sulfide biosynthetic process	4/724	24/57658	0.0178752	4	LOC106378250/LOC106441278/LOC106369188/LOC106441276
GO:0005978	P	glycogen biosynthetic process	4/724	30/57658	0.0354136	4	LOC106405730/LOC106396264/LOC106423685/LOC106451114
GO:0000160	P	phosphorelay signal transduction system	8/724	148/57658	0.0363313	8	LOC106365846/LOC106450438/LOC106354536/LOC106382203/LOC106419825/LOC106348478/LOC106348254/LOC106404304
GO:0046622	P	positive regulation of organ growth	3/724	14/57658	0.0363313	3	LOC106356803/LOC106432359/LOC106404565
GO:0048638	P	regulation of developmental growth	3/724	14/57658	0.0363313	3	LOC106356803/LOC106388093/LOC106404565
GO:0080086	P	stamen filament development	3/724	14/57658	0.0363313	3	LOC106386103/LOC106438898/LOC106430278
GO:0006826	P	iron ion transport	6/724	89/57658	0.0461309	6	LOC106433816/LOC106427233/LOC106414350/LOC106345883/LOC111213885/LOC106385867
GO:0004001	F	adenosine kinase activity	3/724	6/57658	0.00700624	3	LOC106372630/LOC111204202/LOC106436024
GO:0004185	F	serine-type carboxypeptidase activity	8/724	121/57658	0.0156368	8	LOC111199203/LOC106411684/LOC106375287/LOC106446736/LOC106400188/LOC106452858/LOC106424305/LOC106375375
GO:0022857	F	transmembrane transporter activity	29/724	1086/57658	0.0156368	29	LOC106370443/LOC106405063/LOC111213238/LOC106431814/LOC106433644/LOC106353848/LOC111213095/LOC106382384/LOC106426671/LOC106354435/LOC106439127/LOC106380427/LOC106396675/LOC111205359/LOC106433712/LOC106376851/LOC106432557/LOC106418294/LOC106428257/LOC106357802/LOC106356820/LOC106436826/LOC106401697/LOC106440583/LOC106418913/LOC106428225/LOC106346955/LOC111197943/LOC106414857
GO:0016491	F	oxidoreductase activity	69/724	3525/57658	0.0178752	69	LOC106438316/LOC111208207/LOC106360228/LOC106433816/LOC111216248/LOC106446172/LOC106392051/LOC106427233/LOC106401513/LOC106407151/LOC106418680/LOC106372235/LOC106365833/LOC111213569/LOC106414350/LOC106346458/LOC106446861/LOC106345883/LOC106411351/LOC106406140/LOC106379949/LOC106362218/LOC106361259/LOC106386401/LOC106450461/LOC111213885/LOC106406484/LOC106436147/LOC106385867/LOC106396447/LOC106392…
GO:0052689	F	carboxylic ester hydrolase activity	7/724	106/57658	0.0302358	7	LOC106451693/LOC106400938/LOC106388958/LOC111198672/LOC106440169/LOC106390265/LOC106411723
GO:0004322	F	ferroxidase activity	6/724	78/57658	0.0328669	6	LOC106433816/LOC106427233/LOC106414350/LOC106345883/LOC111213885/LOC106385867
GO:0004020	F	adenylylsulfate kinase activity	3/724	15/57658	0.0431165	3	LOC106378250/LOC106441278/LOC106441276
GO:0030527	F	structural constituent of chromatin	2/724	4/57658	0.0461309	2	LOC106402901/LOC106388174
GO:0005886	C	plasma membrane	111/724	5861/57658	0.00358906	111	LOC106389522/LOC106391762/LOC106405063/LOC106402607/LOC106439530/LOC106372630/LOC106431814/LOC106454447/LOC111204202/LOC106360228/LOC106401151/LOC106410718/LOC106433816/LOC106421011/LOC106414996/LOC106348788/LOC106400617/LOC106400948/LOC106406660/LOC106353273/LOC106440663/LOC106381362/LOC106427233/LOC106366034/LOC106383267/LOC106361486/LOC106346440/LOC106411537/LOC106442694/LOC106346513/LOC106414…
GO:0009507	C	chloroplast	81/724	4111/57658	0.00700624	81	LOC106372724/LOC106405949/LOC106444946/LOC106424692/LOC106397934/LOC111210462/LOC106379687/LOC106416718/LOC106407601/LOC106436787/LOC106424312/LOC106405730/LOC106434444/LOC106406750/LOC106433816/LOC106446172/LOC106445882/LOC106440663/LOC106427233/BNACNNG68480D/LOC106354251/LOC106442694/LOC106381416/LOC106441278/LOC106397150/LOC106432520/LOC106362218/LOC106406424/LOC106361259/LOC106400692/LOC10639…
GO:0009536	C	plastid	74/724	3770/57658	0.0137219	74	LOC106372724/LOC106405949/LOC111202925/LOC106444946/LOC106432530/LOC106424692/LOC106397934/LOC111210462/LOC106379687/LOC106436787/LOC106424312/LOC106405730/LOC106434444/LOC106410718/LOC106433816/LOC106446172/LOC106445882/LOC106440663/LOC106423699/LOC106427233/LOC106401513/LOC106354435/LOC106354251/LOC106442694/LOC106381416/LOC106441278/LOC106411351/LOC106432520/LOC106362218/LOC106361259/LOC106434…
KEGG_ID		Description	GeneRatio	BgRatio	adjusted p-value	Count	geneID
bna01100		Metabolic pathways	164/269	7659/17041	8.36877e-06	164	106345760/106346427/106346458/106346576/106347988/106348000/106348342/106348917/106348973/106349276/106350027/106351327/106351646/106351654/106351933/106352176/106352666/106352743/106353230/106353607/106353745/106354426/106357381/106357698/106357995/106359778/106360618/106361022/106361259/106362381/106362399/106363728/106365833/106366315/106367179/106367722/106368300/106369188/106369988/106370865…
bna01110		Biosynthesis of secondary metabolites	101/269	4085/17041	2.13066e-05	101	106345760/106348000/106348917/106348973/106350027/106351933/106352176/106352666/106352743/106353607/106353745/106360618/106361022/106362381/106362399/106365833/106367722/106369188/106369988/106370865/106370918/106371084/106371101/106372235/106374840/106375299/106375928/106376249/106376850/106377066/106381063/106381362/106381416/106382478/106384611/106384710/106386315/106386401/106386981/106387483…
bna00230		Purine metabolism	17/269	314/17041	0.000403677	17	106352666/106353230/106360618/106369188/106372630/106375299/106378250/106387483/106392110/106401494/106405578/106423685/106430981/106436024/106441276/106441278/111204202
bna00010		Glycolysis / Gluconeogenesis	18/269	406/17041	0.00234686	18	106348917/106362381/106369988/106375299/106386401/106392161/106401513/106405578/106411351/106414927/106419789/106423685/106426853/106436268/106444667/106453134/106454460/111206472
bna00071		Fatty acid degradation	10/269	160/17041	0.00514851	10	106348000/106382478/106386401/106390743/106392161/106401291/106401513/106411351/106414927/106451557
bna00410		beta-Alanine metabolism	9/269	145/17041	0.00922264	9	106348000/106351646/106351654/106386315/106401291/106401513/106411351/106414927/111199291
bna01230		Biosynthesis of amino acids	25/269	828/17041	0.0234599	25	106348973/106351933/106362381/106362399/106369988/106375299/106375928/106381416/106384611/106396803/106405578/106410718/106415092/106423699/106424312/106430110/106432520/106436268/106438537/106448593/106450752/106453134/106454460/111203943/111206472
bna00920		Sulfur metabolism	8/269	144/17041	0.0286101	8	106347988/106369188/106378250/106396803/106413823/106420885/106441276/106441278

## Sheet: D-W_specific_SEG
DH12075 and Westar specific, SEG, up-regulated
GO_ID	GO_Group	Description	GeneRatio	BgRatio	adjusted p-value	Count	geneID
GO:0015979	P	photosynthesis	23/557	399/57658	6.59248e-09	23	LOC106349237/LOC106437383/LOC106357656/LOC106345779/LOC106345717/LOC106444895/LOC111213033/LOC106346340/LOC106382925/LOC106388570/LOC106396788/LOC106405435/LOC106405437/LOC106353269/LOC106418443/LOC106347957/LOC106348084/LOC106438785/LOC106451406/LOC106451196/LOC106435287/LOC106415221/LOC106396448
GO:0009645	P	response to low light intensity stimulus	7/557	34/57658	1.05808e-05	7	LOC106349237/LOC111213033/LOC106396788/LOC106353269/LOC106451196/LOC106435287/LOC106415221
GO:0009768	P	photosynthesis, light harvesting in photosystem I	8/557	69/57658	8.79508e-05	8	LOC106349237/LOC111213033/LOC106346340/LOC106396788/LOC106353269/LOC106451196/LOC106435287/LOC106415221
GO:0009765	P	photosynthesis, light harvesting	7/557	78/57658	0.0013505	7	LOC106349237/LOC111213033/LOC106396788/LOC106353269/LOC106451196/LOC106435287/LOC106415221
GO:0009780	P	photosynthetic NADP+ reduction	3/557	6/57658	0.00171639	3	LOC106345779/LOC106418443/LOC106396448
GO:0009773	P	photosynthetic electron transport in photosystem I	5/557	37/57658	0.00227419	5	LOC106345779/LOC106388570/LOC106418443/LOC106438785/LOC106396448
GO:0009644	P	response to high light intensity	7/557	106/57658	0.00414128	7	LOC106349237/LOC111213033/LOC106396788/LOC106353269/LOC106451196/LOC106435287/LOC106415221
GO:0010350	P	cellular response to magnesium starvation	2/557	2/57658	0.00414128	2	LOC106365945/LOC106376470
GO:0031115	P	negative regulation of microtubule polymerization	2/557	2/57658	0.00414128	2	LOC106365945/LOC106376470
GO:0034484	P	raffinose catabolic process	2/557	2/57658	0.00414128	2	LOC106415291/LOC106451567
GO:0071281	P	cellular response to iron ion	2/557	2/57658	0.00414128	2	LOC106365945/LOC106376470
GO:0071286	P	cellular response to magnesium ion	2/557	2/57658	0.00414128	2	LOC106365945/LOC106376470
GO:0071325	P	cellular response to mannitol stimulus	2/557	2/57658	0.00414128	2	LOC106365945/LOC106376470
GO:0072709	P	cellular response to sorbitol	2/557	2/57658	0.00414128	2	LOC106365945/LOC106376470
GO:0042550	P	photosystem I stabilization	3/557	10/57658	0.00435013	3	LOC106345779/LOC106418443/LOC106396448
GO:0009627	P	systemic acquired resistance	7/557	116/57658	0.00556695	7	LOC106353597/LOC106437008/LOC106407145/LOC106437691/LOC106391614/LOC106357984/LOC106389388
GO:0018298	P	protein-chromophore linkage	7/557	121/57658	0.0069552	7	LOC106349237/LOC111213033/LOC106396788/LOC106353269/LOC106451196/LOC106435287/LOC106415221
GO:0009416	P	response to light stimulus	12/557	364/57658	0.00936266	12	LOC106391773/LOC106400358/LOC106349237/LOC111213033/LOC106396788/LOC106353269/LOC106451196/LOC106435287/LOC106415221/LOC106349478/LOC106349476/LOC106451725
GO:0001932	P	regulation of protein phosphorylation	2/557	3/57658	0.00969894	2	LOC106349478/LOC106349476
GO:0006457	P	protein folding	12/557	375/57658	0.0113959	12	LOC106364276/LOC106389120/LOC106357511/LOC106376022/LOC106444974/LOC106443806/LOC106383113/LOC106415486/LOC106385027/LOC106347769/LOC106349478/LOC106349476
GO:0009704	P	de-etiolation	4/557	35/57658	0.0115969	4	LOC106411067/LOC106350482/LOC106349478/LOC106349476
GO:0006073	P	cellular glucan metabolic process	6/557	104/57658	0.0145854	6	LOC106389424/LOC106435143/LOC106400624/LOC106346512/LOC106439779/LOC106438727
GO:0033302	P	quercetin O-glucoside metabolic process	2/557	4/57658	0.0145854	2	LOC106396851/LOC106391008
GO:0033329	P	kaempferol O-glucoside metabolic process	2/557	4/57658	0.0145854	2	LOC106396851/LOC106391008
GO:1902348	P	cellular response to strigolactone	2/557	4/57658	0.0145854	2	LOC111213210/LOC106445297
GO:0010411	P	xyloglucan metabolic process	7/557	146/57658	0.0148703	7	LOC106389424/LOC106435143/LOC106400624/LOC106346512/LOC106444966/LOC106439779/LOC106438727
GO:0042026	P	protein refolding	6/557	111/57658	0.019086	6	LOC106389120/LOC106357511/LOC106415486/LOC106366724/LOC106349478/LOC106349476
GO:0009409	P	response to cold	16/557	658/57658	0.0194894	16	LOC106351615/LOC106349237/LOC106376022/LOC106387377/LOC106400624/LOC106365945/LOC111198107/LOC106376470/LOC111213033/LOC106415486/LOC106396788/LOC106353269/LOC106451196/LOC106435287/LOC106415221/LOC106451725
GO:0071280	P	cellular response to copper ion	2/557	5/57658	0.0198593	2	LOC106365945/LOC106376470
GO:0075733	P	intracellular transport of virus	2/557	5/57658	0.0198593	2	LOC106365945/LOC106376470
GO:0006499	P	N-terminal protein myristoylation	2/557	6/57658	0.0266384	2	LOC106365945/LOC106376470
GO:0051511	P	negative regulation of unidimensional cell growth	2/557	6/57658	0.0266384	2	LOC106365945/LOC106376470
GO:0009414	P	response to water deprivation	13/557	515/57658	0.0331064	13	LOC106437008/LOC106345733/LOC106439341/LOC106410467/LOC106368045/LOC106376022/LOC106356928/LOC106452451/LOC106365945/LOC111198107/LOC106376470/LOC106347545/LOC111213630
GO:0031117	P	positive regulation of microtubule depolymerization	2/557	7/57658	0.0349577	2	LOC106365945/LOC106376470
GO:0090332	P	stomatal closure	3/557	27/57658	0.039246	3	LOC106348802/LOC106365945/LOC106376470
GO:0010343	P	singlet oxygen-mediated programmed cell death	2/557	8/57658	0.0423199	2	LOC106441162/LOC106423365
GO:0030104	P	water homeostasis	3/557	28/57658	0.0423199	3	LOC106345733/LOC106349237/LOC111213033
GO:0035865	P	cellular response to potassium ion	2/557	9/57658	0.0489953	2	LOC106365945/LOC106376470
GO:0046203	P	spermidine catabolic process	2/557	9/57658	0.0489953	2	LOC106441217/LOC106381329
GO:0051592	P	response to calcium ion	2/557	9/57658	0.0489953	2	LOC106365945/LOC106376470
GO:0019762	P	glucosinolate catabolic process	4/557	63/57658	0.0492291	4	LOC106390210/LOC106345733/LOC106396851/LOC106391008
GO:0016168	F	chlorophyll binding	7/557	88/57658	0.00217209	7	LOC106349237/LOC111213033/LOC106396788/LOC106353269/LOC106451196/LOC106435287/LOC106415221
GO:0005547	F	phosphatidylinositol-3,4,5-trisphosphate binding	2/557	2/57658	0.00414128	2	LOC106365945/LOC106376470
GO:0004867	F	serine-type endopeptidase inhibitor activity	3/557	17/57658	0.0145854	3	LOC106421495/LOC106433481/LOC106433480
GO:0016762	F	xyloglucan:xyloglucosyl transferase activity	6/557	104/57658	0.0145854	6	LOC106389424/LOC106435143/LOC106400624/LOC106346512/LOC106439779/LOC106438727
GO:0052895	F	N1-acetylspermine:oxygen oxidoreductase (N1-acetylspermidine-forming) activity	2/557	4/57658	0.0145854	2	LOC106441217/LOC106381329
GO:0051082	F	unfolded protein binding	10/557	303/57658	0.0195174	10	LOC106389120/LOC106357511/LOC106376022/LOC106444974/LOC106383113/LOC106415486/LOC106366724/LOC106347769/LOC106349478/LOC106349476
GO:0016798	F	hydrolase activity, acting on glycosyl bonds	20/557	961/57658	0.0266384	20	LOC106375875/LOC106389424/LOC106345733/LOC106427626/LOC106396851/LOC106394103/LOC106369836/LOC106448958/LOC106440534/LOC106435143/LOC106391008/LOC106444607/LOC106357926/LOC106415772/LOC106400624/LOC106346512/LOC111213409/LOC106452337/LOC106439779/LOC106438727
GO:0043325	F	phosphatidylinositol-3,4-bisphosphate binding	2/557	6/57658	0.0266384	2	LOC106365945/LOC106376470
GO:0052894	F	norspermine:oxygen oxidoreductase activity	2/557	6/57658	0.0266384	2	LOC106441217/LOC106381329
GO:0052901	F	spermine:oxygen oxidoreductase (spermidine-forming) activity	2/557	8/57658	0.0423199	2	LOC106441217/LOC106381329
GO:0044183	F	protein folding chaperone	4/557	61/57658	0.0474348	4	LOC106390085/LOC106415486/LOC106366724/LOC106372093
GO:0015267	F	channel activity	6/557	146/57658	0.0489953	6	LOC106438821/LOC106438111/LOC106399398/LOC106452451/LOC106441064/LOC106410834
GO:0009522	C	photosystem I	15/557	143/57658	6.59248e-09	15	LOC106349237/LOC106357656/LOC106345779/LOC111213033/LOC106346340/LOC106382925/LOC106396788/LOC106353269/LOC106418443/LOC106347957/LOC106348084/LOC106451196/LOC106435287/LOC106415221/LOC106396448
GO:0009534	C	chloroplast thylakoid	16/557	401/57658	0.000476022	16	LOC111212167/LOC106346634/LOC106357656/LOC106347363/LOC106347364/LOC106345779/LOC106382925/LOC106396788/LOC106353269/LOC106418443/LOC106451406/LOC106434485/LOC106451196/LOC106435287/LOC106415221/LOC106396448
GO:0009535	C	chloroplast thylakoid membrane	21/557	721/57658	0.0013505	21	LOC106349237/LOC106421334/LOC106410653/LOC106406355/LOC106357656/LOC106345779/LOC106345717/LOC111213033/LOC106346340/LOC106382925/LOC106388570/LOC106396788/LOC106353269/LOC106418443/LOC106438785/LOC106451406/LOC106421661/LOC106451196/LOC106435287/LOC106415221/LOC106396448
GO:0009579	C	thylakoid	21/557	719/57658	0.0013505	21	LOC106349237/LOC106437383/LOC106421334/LOC106357656/LOC106345779/LOC106345717/LOC111213033/LOC106346340/LOC106415486/LOC106382925/LOC106388570/LOC106396788/LOC106353269/LOC106418443/LOC106438785/LOC106451406/LOC106421661/LOC106451196/LOC106435287/LOC106415221/LOC106396448
GO:0030093	C	chloroplast photosystem I	3/557	6/57658	0.00171639	3	LOC106345779/LOC106418443/LOC106396448
GO:0005788	C	endoplasmic reticulum lumen	7/557	101/57658	0.00414128	7	LOC106345733/LOC106376022/LOC106444974/LOC106383113/LOC106366724/LOC106385027/LOC106389987
GO:0005618	C	cell wall	28/557	1332/57658	0.00527393	28	LOC106434269/LOC106437008/LOC106389424/LOC106377257/LOC106362760/LOC111213930/LOC106349138/LOC106396851/LOC106445461/LOC106440534/LOC106435143/LOC106371792/LOC106391008/LOC106362474/LOC106438184/LOC106348771/LOC111213146/LOC106400624/LOC106346512/LOC106412069/LOC106438469/LOC111213409/LOC106403120/LOC106429090/LOC106366724/LOC106385027/LOC106439779/LOC106438727
GO:0005576	C	extracellular region	40/557	2436/57658	0.0198593	40	LOC106434269/LOC106437008/LOC106389424/LOC106362760/LOC111213930/LOC106427626/LOC106349138/LOC106396851/LOC106369836/LOC106448958/LOC106440322/LOC106380663/LOC106370957/LOC106435143/LOC106371792/LOC106391008/LOC106362474/LOC106438184/LOC106348771/LOC111213146/LOC106357926/LOC106357984/LOC106400624/LOC106346512/LOC106437868/LOC106412069/LOC111200417/LOC106407044/LOC106415481/LOC106438469/LOC106346…
GO:0043657	C	host cell	2/557	5/57658	0.0198593	2	LOC106365945/LOC106376470
GO:0005881	C	cytoplasmic microtubule	2/557	7/57658	0.0349577	2	LOC106365945/LOC106376470
GO:0009523	C	photosystem II	7/557	182/57658	0.0375117	7	LOC106349237/LOC106437383/LOC106345717/LOC111213033/LOC106405435/LOC106405437/LOC106451406
GO:0009941	C	chloroplast envelope	22/557	1171/57658	0.044456	22	LOC106389120/LOC106357511/LOC106406486/LOC106388365/LOC106349237/LOC106391614/LOC106405997/LOC106410653/LOC106356928/LOC106401326/LOC106406355/LOC106439834/LOC106391452/LOC106345779/LOC111213033/LOC106415486/LOC106418443/LOC106434485/LOC106451196/LOC106435287/LOC106415221/LOC106396448
KEGG_ID		Description	GeneRatio	BgRatio	adjusted p-value	Count	geneID
bna00195		Photosynthesis	12/170	241/17041	0.00036994	12	106345779/106346340/106347957/106348084/106357656/106382925/106396448/106405435/106405437/106418443/106421661/106451406
bna00196		Photosynthesis - antenna proteins	7/170	74/17041	0.00036994	7	106349237/106353269/106396788/106415221/106435287/106451196/111213033
bna04075		Plant hormone signal transduction	23/170	1081/17041	0.0130316	23	106346512/106361344/106370934/106375083/106380960/106385277/106387620/106388157/106389366/106397555/106400624/106411110/106416521/106416522/106418215/106430535/106430580/106437008/106437691/106439664/106446459/106449782/111198027
DH12075 and Westar specific, SEG, down-regulated
GO_ID	GO_Group	Description	GeneRatio	BgRatio	adjusted p-value	Count	geneID
GO:0000103	P	sulfate assimilation	12/699	56/57658	3.38901e-09	12	LOC111214198/LOC106347879/LOC106366895/LOC106378250/LOC106441278/LOC106420885/LOC106440433/LOC106435512/LOC106451780/LOC106396567/LOC106347988/LOC106418321
GO:0019419	P	sulfate reduction	7/699	11/57658	3.38901e-09	7	LOC106347879/LOC106366895/LOC106420885/LOC106440433/LOC106435512/LOC106396567/LOC106418321
GO:0019344	P	cysteine biosynthetic process	9/699	51/57658	1.48898e-06	9	LOC106396803/LOC106347879/LOC106366895/LOC106441278/LOC106420885/LOC106440433/LOC106435512/LOC106396567/LOC106418321
GO:0009813	P	flavonoid biosynthetic process	10/699	72/57658	2.23683e-06	10	LOC111204286/LOC106431192/LOC106367233/LOC106374812/LOC106381815/LOC106367722/LOC111197703/LOC106419065/LOC106356820/LOC106428225
GO:0055114	P	oxidation-reduction process	92/699	4260/57658	6.74949e-06	92	LOC106401189/LOC106372244/LOC106381143/LOC106431074/LOC106422915/LOC106349029/LOC111204720/LOC106374812/LOC106406278/LOC106427233/LOC106348517/LOC106360981/LOC106405687/LOC106433816/LOC106366565/LOC106365833/LOC111216248/LOC106412462/LOC106383089/LOC106425805/LOC106367246/LOC106367722/LOC106406140/LOC106345883/LOC106358221/LOC106368476/LOC106418680/LOC106372235/LOC106389927/LOC111197703/LOC106405…
GO:0009629	P	response to gravity	4/699	14/57658	0.00159456	4	LOC111204286/LOC106431192/LOC106367233/LOC106381815
GO:0010188	P	response to microbial phytotoxin	3/699	8/57658	0.00544508	3	LOC106354846/LOC106441358/LOC106346576
GO:0031540	P	regulation of anthocyanin biosynthetic process	4/699	21/57658	0.00567112	4	LOC111204286/LOC106431192/LOC106367233/LOC106381815
GO:0006979	P	response to oxidative stress	21/699	682/57658	0.0057149	21	LOC106372244/LOC106353004/LOC111204286/LOC106431192/LOC106367233/LOC106381815/LOC106406278/LOC106391500/LOC106365833/LOC106435413/LOC106358221/LOC106418680/LOC106372235/LOC106369164/LOC106443808/LOC111213387/LOC106370131/LOC106408059/LOC106415413/LOC106420000/LOC106353745
GO:0019438	P	aromatic compound biosynthetic process	5/699	40/57658	0.0057149	5	LOC106356418/LOC106407084/LOC106385992/LOC106418605/LOC106437143
GO:0070814	P	hydrogen sulfide biosynthetic process	4/699	24/57658	0.00827731	4	LOC111214198/LOC106378250/LOC106441278/LOC106451780
GO:0046294	P	formaldehyde catabolic process	4/699	25/57658	0.00901629	4	LOC106386401/LOC106404244/LOC106434208/LOC106434209
GO:0071555	P	cell wall organization	29/699	1158/57658	0.00901629	29	LOC106447087/LOC106391093/LOC106365941/LOC106399430/LOC106441481/LOC106377080/LOC106421639/LOC106454578/LOC106438447/LOC106347332/LOC106419220/LOC106375989/LOC106395508/BNAC05G30800D/LOC106388958/LOC106446740/LOC106390265/LOC106411723/LOC106433599/LOC106401518/LOC106390970/LOC111203360/LOC106371967/LOC106407562/LOC106433325/LOC106416420/LOC106450918/LOC106400938/LOC106383554
GO:0098869	P	cellular oxidant detoxification	15/699	421/57658	0.00901629	15	LOC106372244/LOC106406278/LOC106358221/LOC106418680/LOC106372235/LOC106369164/BNAANNG30680D/LOC111213387/LOC106370131/LOC106352082/LOC106352081/LOC106420000/LOC106353745/LOC106417649/BNAA06G15800D
GO:0010438	P	cellular response to sulfur starvation	3/699	13/57658	0.0151872	3	LOC106411142/LOC106370986/LOC106382480
GO:0034219	P	carbohydrate transmembrane transport	4/699	30/57658	0.0151872	4	LOC106380146/LOC106376451/LOC106347359/LOC106400037
GO:0030245	P	cellulose catabolic process	6/699	82/57658	0.0158822	6	LOC106421639/LOC106454578/LOC106395508/LOC106396845/LOC106390970/LOC106411064
GO:0006508	P	proteolysis	32/699	1430/57658	0.021409	32	LOC106382452/LOC106387540/LOC106446457/LOC111199203/LOC106356289/LOC106411684/LOC106371867/LOC106388481/LOC106381748/LOC106390108/LOC106414769/LOC106433296/LOC106448553/LOC106379517/LOC106348812/LOC106423925/LOC106420418/LOC106417432/LOC106387306/LOC106446556/LOC111211668/LOC106391065/LOC106446736/LOC106438646/LOC111214756/LOC106450797/LOC106408952/LOC106431425/LOC106349401/LOC106415612/LOC106446…
GO:0008643	P	carbohydrate transport	10/699	240/57658	0.021409	10	LOC106380146/LOC106440569/LOC106371375/LOC106397598/LOC106376451/LOC106347359/LOC106380427/LOC106429767/LOC106400037/LOC106418913
GO:0009694	P	jasmonic acid metabolic process	5/699	59/57658	0.021409	5	LOC111212916/LOC106386002/LOC106388266/LOC106449311/LOC106446475
GO:0015790	P	UDP-xylose transmembrane transport	2/699	4/57658	0.021409	2	LOC106371375/LOC106397598
GO:0009696	P	salicylic acid metabolic process	4/699	36/57658	0.0216906	4	LOC111212916/LOC106386002/LOC106388266/LOC106446475
GO:0015931	P	nucleobase-containing compound transport	2/699	5/57658	0.0283285	2	LOC106371375/LOC106397598
GO:1901264	P	carbohydrate derivative transport	2/699	5/57658	0.0283285	2	LOC106371375/LOC106397598
GO:1902000	P	homogentisate catabolic process	2/699	5/57658	0.0283285	2	LOC106390643/LOC106390642
GO:0010224	P	response to UV-B	7/699	140/57658	0.0325331	7	LOC111204286/LOC106431192/LOC106367233/LOC106381815/LOC106391500/LOC106367722/LOC111197703
GO:0009809	P	lignin biosynthetic process	6/699	104/57658	0.0330249	6	LOC106436705/LOC106446740/LOC111208207/LOC106418605/LOC106365642/LOC106437143
GO:0009617	P	response to bacterium	8/699	185/57658	0.0378039	8	LOC106391093/LOC106427233/LOC106433816/LOC106354846/LOC106408059/LOC106411064/LOC106400960/LOC106450918
GO:0055085	P	transmembrane transport	44/699	2302/57658	0.0399552	44	LOC106367058/LOC106419542/LOC111197943/LOC106368051/LOC106440569/LOC106440520/LOC106371375/LOC106397598/LOC106360096/LOC106398102/LOC106384128/LOC111211844/LOC106445518/LOC106415642/LOC106368387/LOC106360095/LOC106436465/LOC106418395/LOC106380427/LOC106392390/LOC106415673/LOC106395210/LOC106401441/LOC106387468/LOC106418349/LOC106376961/LOC111212063/LOC106440583/LOC106409286/LOC106429767/LOC106349…
GO:0042886	P	amide transport	4/699	47/57658	0.0439221	4	LOC106360096/LOC106360095/LOC106392390/LOC106418349
GO:0006880	P	intracellular sequestering of iron ion	2/699	7/57658	0.045423	2	LOC106427233/LOC106433816
GO:0008652	P	cellular amino acid biosynthetic process	12/699	382/57658	0.045423	12	LOC106396803/LOC106427864/LOC106347879/LOC106366895/LOC106441278/LOC106420885/LOC106440433/LOC106435512/LOC106384611/LOC106396567/LOC106416421/LOC106418321
GO:0090627	P	plant epidermal cell differentiation	2/699	7/57658	0.045423	2	LOC106389945/LOC106347901
GO:0009973	F	adenylyl-sulfate reductase activity	7/699	11/57658	3.38901e-09	7	LOC106347879/LOC106366895/LOC106420885/LOC106440433/LOC106435512/LOC106396567/LOC106418321
GO:0033741	F	adenylyl-sulfate reductase (glutathione) activity	7/699	11/57658	3.38901e-09	7	LOC106347879/LOC106366895/LOC106420885/LOC106440433/LOC106435512/LOC106396567/LOC106418321
GO:0016671	F	oxidoreductase activity, acting on a sulfur group of donors, disulfide as acceptor	9/699	44/57658	4.9892e-07	9	LOC106347879/LOC106366895/LOC106443808/LOC111205096/LOC106420885/LOC106440433/LOC106435512/LOC106396567/LOC106418321
GO:0016491	F	oxidoreductase activity	84/699	3525/57658	5.38737e-07	84	LOC106401189/LOC106372244/LOC106381143/LOC106422915/LOC106349029/LOC111204720/LOC106374812/LOC106406278/LOC106427233/LOC106348517/LOC106360981/LOC106405687/LOC106433816/LOC106366565/LOC106365833/LOC111216248/LOC106412462/LOC106383089/LOC106425805/LOC106367246/LOC106367722/LOC106406140/LOC106345883/LOC106358221/LOC106368476/LOC106418680/LOC106372235/LOC106389927/LOC111197703/LOC106405681/LOC106386…
GO:0016210	F	naringenin-chalcone synthase activity	4/699	10/57658	0.000442532	4	LOC111204286/LOC106431192/LOC106367233/LOC106381815
GO:0003824	F	catalytic activity	56/699	2546/57658	0.00145785	56	LOC111204286/LOC106431192/LOC111204720/LOC106367233/LOC106374812/LOC106381815/LOC106421639/LOC106391500/LOC106359062/LOC106454578/LOC106410427/LOC106354550/LOC106382478/LOC106395508/LOC106446778/LOC106451642/LOC106391948/LOC106396845/LOC106406937/LOC106390970/LOC106347879/LOC106366895/LOC106382710/LOC106420825/LOC106389170/LOC106387483/LOC106386315/LOC106376739/LOC106420885/LOC106440433/LOC106435…
GO:0008236	F	serine-type peptidase activity	13/699	253/57658	0.00145785	13	LOC106390108/LOC106433296/LOC106448553/LOC106379517/LOC106348812/LOC106423925/LOC106420418/LOC106417432/LOC106387306/LOC106446556/LOC111211668/LOC106391065/LOC106450797
GO:0004252	F	serine-type endopeptidase activity	13/699	262/57658	0.00173852	13	LOC106390108/LOC106433296/LOC106448553/LOC106379517/LOC106348812/LOC106423925/LOC106420418/LOC106417432/LOC106387306/LOC106446556/LOC111211668/LOC106391065/LOC106450797
GO:0052689	F	carboxylic ester hydrolase activity	8/699	106/57658	0.00341565	8	LOC106399430/LOC106377080/LOC106388958/LOC106390265/LOC106411723/LOC106427585/LOC106407562/LOC106400938
GO:0008171	F	O-methyltransferase activity	8/699	108/57658	0.00346985	8	LOC106379181/LOC106356418/LOC106436705/LOC106361053/LOC106407084/LOC106385992/LOC106418605/LOC106437143
GO:0016787	F	hydrolase activity	96/699	5305/57658	0.00346985	96	LOC106387264/LOC106382452/LOC106391093/LOC106377238/LOC106445886/LOC111212916/LOC106386002/LOC106394445/LOC106449539/LOC106399430/LOC106352733/LOC106356289/LOC106371867/LOC106441481/BNAC04G12610D/LOC106389422/LOC106353669/LOC106388481/LOC106377080/LOC106421639/LOC106454578/LOC106361830/LOC106390108/LOC106438447/LOC106414769/LOC106419220/LOC106375989/LOC106453729/LOC106433296/LOC106395508/LOC10644…
GO:0004024	F	alcohol dehydrogenase activity, zinc-dependent	4/699	21/57658	0.00567112	4	LOC106386401/LOC106404244/LOC106434208/LOC106434209
GO:0051903	F	S-(hydroxymethyl)glutathione dehydrogenase activity	4/699	23/57658	0.00724299	4	LOC106386401/LOC106404244/LOC106434208/LOC106434209
GO:0051539	F	4 iron, 4 sulfur cluster binding	10/699	204/57658	0.00901629	10	LOC106347879/LOC106366895/LOC106385784/LOC106420885/LOC106346752/LOC106440433/LOC106435512/LOC106433114/LOC106451520/LOC106418321
GO:0004334	F	fumarylacetoacetase activity	2/699	3/57658	0.0151802	2	LOC106390643/LOC106390642
GO:0015929	F	hexosaminidase activity	2/699	3/57658	0.0151802	2	LOC106426280/LOC111197814
GO:0005464	F	UDP-xylose transmembrane transporter activity	2/699	4/57658	0.021409	2	LOC106371375/LOC106397598
GO:0016811	F	hydrolase activity, acting on carbon-nitrogen (but not peptide) bonds, in linear amides	3/699	15/57658	0.021409	3	LOC106426855/LOC111214291/LOC106389037
GO:0045486	F	naringenin 3-dioxygenase activity	2/699	4/57658	0.021409	2	LOC106367722/LOC111197703
GO:0052793	F	pectin acetylesterase activity	4/699	34/57658	0.021409	4	LOC106377080/LOC106388958/LOC106390265/LOC106411723
GO:0080030	F	methyl indole-3-acetate esterase activity	5/699	61/57658	0.021409	5	LOC111212916/LOC106386002/LOC106427585/LOC106388266/LOC106446475
GO:0080031	F	methyl salicylate esterase activity	4/699	35/57658	0.021409	4	LOC111212916/LOC106386002/LOC106388266/LOC106446475
GO:0080032	F	methyl jasmonate esterase activity	4/699	35/57658	0.021409	4	LOC111212916/LOC106386002/LOC106388266/LOC106446475
GO:0004022	F	alcohol dehydrogenase (NAD+) activity	4/699	36/57658	0.0216906	4	LOC106386401/LOC106404244/LOC106434208/LOC106434209
GO:0022857	F	transmembrane transporter activity	26/699	1086/57658	0.0216906	26	LOC106367058/LOC106419542/LOC111197943/LOC106440569/LOC106371375/LOC106397598/LOC106360096/LOC106379640/LOC106384128/LOC111211844/LOC106445518/LOC106415642/LOC106368387/LOC106360095/LOC106380427/LOC106392390/LOC106418349/LOC106440583/LOC106409286/LOC106400037/LOC106367956/LOC106418913/LOC106347844/LOC106356820/LOC106401752/LOC106428225
GO:0008757	F	S-adenosylmethionine-dependent methyltransferase activity	7/699	128/57658	0.0224218	7	LOC106356418/LOC106436705/LOC106407084/LOC106385992/LOC106449311/LOC106418605/LOC106437143
GO:0004553	F	hydrolase activity, hydrolyzing O-glycosyl compounds	20/699	761/57658	0.0260071	20	LOC106377238/LOC106352733/LOC106389422/LOC106421639/LOC106454578/LOC106453729/LOC106395508/LOC106396845/LOC106390970/LOC106366244/LOC106404792/LOC111216055/LOC106426280/LOC106433325/LOC106411064/LOC106402417/LOC106391472/LOC106400960/LOC111211999/LOC111197814
GO:0004563	F	beta-N-acetylhexosaminidase activity	2/699	5/57658	0.0283285	2	LOC106426280/LOC111197814
GO:0102148	F	N-acetyl-beta-D-galactosaminidase activity	2/699	5/57658	0.0283285	2	LOC106426280/LOC111197814
GO:0004121	F	cystathionine beta-lyase activity	2/699	6/57658	0.0381997	2	LOC106441358/LOC106346576
GO:0016629	F	12-oxophytodienoate reductase activity	2/699	6/57658	0.0381997	2	LOC106376739/LOC106397650
GO:0046975	F	histone methyltransferase activity (H3-K36 specific)	2/699	6/57658	0.0381997	2	LOC106401865/LOC106424147
GO:0004459	F	L-lactate dehydrogenase activity	3/699	24/57658	0.045423	3	LOC106389170/LOC106445067/LOC106348910
GO:0008233	F	peptidase activity	24/699	1051/57658	0.045423	24	LOC106382452/LOC106356289/LOC106371867/LOC106388481/LOC106381748/LOC106390108/LOC106414769/LOC106433296/LOC106448553/LOC106379517/LOC106348812/LOC106423925/LOC106420418/LOC106417432/LOC106387306/LOC106446556/LOC111211668/LOC106391065/LOC106446736/LOC111214756/LOC106450797/LOC106408952/LOC106349401/LOC106436362
GO:0030744	F	luteolin O-methyltransferase activity	2/699	7/57658	0.045423	2	LOC106418605/LOC106437143
GO:0030755	F	quercetin 3-O-methyltransferase activity	2/699	7/57658	0.045423	2	LOC106418605/LOC106437143
GO:0033799	F	myricetin 3'-O-methyltransferase activity	2/699	7/57658	0.045423	2	LOC106418605/LOC106437143
GO:0102822	F	quercetin 3'-O-methyltransferase activity	2/699	7/57658	0.045423	2	LOC106418605/LOC106437143
GO:0008810	F	cellulase activity	5/699	82/57658	0.049341	5	LOC106421639/LOC106454578/LOC106395508/LOC106396845/LOC106390970
GO:0005576	C	extracellular region	68/699	2436/57658	5.44162e-08	68	LOC106401189/LOC106372244/LOC106391093/LOC106449539/LOC106399430/LOC106356289/LOC106374854/LOC106449751/LOC106441481/LOC106389422/LOC106377080/LOC106421639/LOC106454578/LOC106361830/LOC106354550/LOC106390108/LOC106438447/LOC106435413/LOC106359859/LOC106425805/LOC106347332/LOC106367246/LOC106419220/LOC106375989/LOC106433296/LOC106386288/LOC106395508/LOC106448553/LOC106418680/LOC106372235/LOC106379…
GO:0009505	C	plant-type cell wall	17/699	460/57658	0.00358341	17	LOC106449539/LOC106356289/LOC106388481/LOC106349057/LOC106377080/LOC106388958/LOC106390265/LOC106411723/LOC106364639/LOC106369164/LOC106357249/LOC106367783/LOC106355440/LOC106354288/LOC106433222/LOC106420000/LOC106416420
GO:0005618	C	cell wall	32/699	1332/57658	0.00901629	32	LOC106391093/LOC106399430/LOC106356289/LOC106389422/LOC106349057/LOC106377080/LOC106354550/LOC106426623/LOC106347332/LOC106367246/LOC106419220/LOC106358221/LOC106388958/LOC106346268/LOC106390265/LOC106411723/LOC106380503/LOC106364639/LOC106383609/LOC106415413/LOC106407562/LOC106426280/LOC106433325/LOC106348332/LOC111213653/LOC106416420/LOC106431316/LOC106450918/LOC111211999/LOC106400938/LOC106383…
GO:0005887	C	integral component of plasma membrane	10/699	251/57658	0.0239279	10	LOC106380146/LOC106347359/LOC106354180/LOC106380427/LOC106401441/LOC106429767/LOC106400037/LOC106387363/LOC106431917/LOC106418913
KEGG_ID		Description	GeneRatio	BgRatio	adjusted p-value	Count	geneID
bna01100		Metabolic pathways	164/231	7659/17041	6.91381e-14	164	106345503/106346576/106346752/106347238/106347879/106347958/106347988/106348189/106348754/106348910/106351654/106352733/106353401/106353745/106354395/106354433/106354550/106354846/106357249/106357327/106357381/106357995/106358171/106358221/106360642/106360981/106361053/106365833/106366244/106366895/106367179/106367233/106367722/106369164/106370131/106371241/106372235/106372244/106374812/106374840…
bna01110		Biosynthesis of secondary metabolites	100/231	4085/17041	3.3446e-09	100	106347238/106347958/106348189/106348754/106348910/106352733/106353401/106353745/106354395/106354433/106354550/106357249/106358171/106358221/106361053/106365833/106367233/106367722/106369164/106370131/106372235/106372244/106374812/106374840/106376549/106376739/106376988/106381143/106381815/106382478/106384611/106386315/106386401/106387483/106389170/106390094/106391472/106391500/106395965/106396803…
bna00920		Sulfur metabolism	15/231	144/17041	3.75638e-08	15	106347879/106347988/106366895/106378250/106396567/106396803/106418321/106420885/106429086/106433114/106435512/106440433/106441278/106451780/111214198
bna00941		Flavonoid biosynthesis	12/231	103/17041	3.80503e-07	12	106361053/106367233/106367722/106374812/106374840/106381815/106419065/106431192/106436705/106446740/111197703/111204286
bna00940		Phenylpropanoid biosynthesis	21/231	576/17041	0.000806877	21	106347238/106352733/106353745/106361053/106369164/106370131/106372235/106372244/106374573/106391500/106406691/106411064/106418605/106418680/106420000/106436705/106437143/106446740/106451642/111208207/111213387
bna04712		Circadian rhythm - plant	8/231	123/17041	0.00464103	8	106348254/106348478/106367233/106381815/106404304/106428080/106431192/111204286
bna00350		Tyrosine metabolism	8/231	137/17041	0.00821354	8	106358171/106360642/106386401/106390642/106390643/106404244/106434208/106434209
bna00620		Pyruvate metabolism	12/231	314/17041	0.0157736	12	106348189/106358171/106383609/106386401/106391948/106401322/106401513/106404244/106434208/106434209/106436992/106445067
bna00071		Fatty acid degradation	8/231	160/17041	0.0174911	8	106358171/106382478/106386401/106401513/106404244/106434208/106434209/111213653
bna01200		Carbon metabolism	24/231	944/17041	0.0219862	24	106348189/106348910/106353401/106358171/106358221/106383609/106386401/106389037/106389170/106391948/106396803/106401322/106412106/106415413/106415453/106426855/106429086/106434208/106434209/106436268/106436992/106450624/111214291/111216248
bna00520		Amino sugar and nucleotide sugar metabolism	14/231	432/17041	0.0219862	14	106366244/106367179/106377238/106380439/106385490/106401518/106402417/106404792/106405730/106426280/106433599/106439262/111197810/111197814
bna00592		alpha-Linolenic acid metabolism	7/231	152/17041	0.0369971	7	106376739/106382478/106397650/106406278/106410427/106449311/111213653
bna00604		Glycosphingolipid biosynthesis - ganglio series	2/231	8/17041	0.0369971	2	106426280/111197814
bna00531		Glycosaminoglycan degradation	3/231	26/17041	0.0369971	3	106426280/106449539/111197814
