# Supplementary material for: Transcriptome analysis of thermomorphogenesis in ovules and during early seed development in Brassica napus
Source: BMC Genomics. 2023 May 4;24:236. doi: 10.1186/s12864-023-09316-2 (PMC10158150; doi:10.1186/s12864-023-09316-2)
Supplement: Supplementary file 6 — Additional file 6: Supplementary Table S6. List of genes co-expressed in specific modules. [file 12864_2023_9316_MOESM6_ESM.xlsx]

## Sheet: MEblack
Supplementary Table S6. List of genes co-expressed in specific modules.
Gene ID	description
LOC106415521	calcium uniporter protein 2, mitochondrial
LOC106411811	cyclin-D2-1-like
LOC106411660	bifunctional aspartate aminotransferase and glutamate/aspartate-prephenate aminotransferase-like
LOC106412266	probable inactive DNA cytosine-5 -methyltransferase DRM3
LOC106436689	protein NUCLEAR FUSION DEFECTIVE 6, chloroplastic/mitochondrial
LOC106368933	NEDD8-activating enzyme E1 regulatory subunit AXR1-like
LOC106368932	50S ribosomal protein L4-like
LOC106403991	uncharacterized LOC106403991
LOC106382499	protein PHR1-LIKE 1-like
LOC106415812	fructose-bisphosphate aldolase-lysine N-methyltransferase, chloroplastic
LOC106411993	factor of DNA methylation 4-like
LOC106425554	protein SPIRAL1-like 3
LOC106412556	nucleolin-like
LOC106404164	uncharacterized LOC106404164
LOC106404184	probable tRNA guanine26
LOC106404194	E3 ubiquitin-protein ligase CIP8-like
LOC106412216	E3 ubiquitin-protein ligase MARCH1-like
LOC106415943	ATP-dependent DNA helicase Q-like 4A
LOC106415679	eukaryotic translation initiation factor 3 subunit H-like
LOC106412259	F-box protein At1g10780
LOC106418068	oligopeptide transporter 2-like
LOC106377025	sialyltransferase-like protein 1
LOC106420142	6-phosphofructo-2-kinase/fructose-2,6-bisphosphatase
LOC106406796	40S ribosomal protein S15-1
LOC106411824	protein MRG2
LOC106353006	putative zinc transporter At3g08650
LOC106425204	dolichol-phosphate mannose synthase subunit 3
LOC106440351	uncharacterized LOC106440351
LOC106440393	soluble inorganic pyrophosphatase 6, chloroplastic-like
LOC106445422	tropinone reductase homolog At2g29310-like
LOC106449259	tropinone reductase homolog At2g29260, chloroplastic-like
LOC106401515	protein YLS3
LOC106417605	uncharacterized LOC106417605
LOC106364304	uncharacterized LOC106364304
LOC106435945	uncharacterized LOC106435945
LOC106386748	uncharacterized LOC106386748
LOC106386768	autophagy-related protein 18h-like
LOC111197919	uncharacterized LOC111197919
LOC106366619	F-box/kelch-repeat protein At5g43190-like
LOC106417894	glutathione gamma-glutamylcysteinyltransferase 1-like
LOC106418164	serine/threonine protein phosphatase 2A regulatory subunit B''alpha
BNACNNG61830D	uncharacterized BNACNNG61830D
LOC106418477	uncharacterized LOC106418477
LOC106422124	uncharacterized LOC106422124
LOC106394582	uncharacterized LOC106394582
LOC106383098	transcription factor TCP24-like
LOC106404857	pentatricopeptide repeat-containing protein At5g64320, mitochondrial-like
LOC106404847	transcription factor SAC51-like
LOC106383147	transcription factor TCP24-like
LOC106438373	probable CCR4-associated factor 1 homolog 11
LOC106404770	mediator-associated protein 2
LOC106416765	uncharacterized LOC106416765
LOC106418492	thylakoid lumenal 17.4 kDa protein, chloroplastic
LOC106418465	WD repeat-containing protein 44-like
LOC106416369	plastid division protein PDV1
LOC106417798	arabinogalactan peptide 22
LOC106417720	uncharacterized LOC106417720
LOC106417374	F-box/kelch-repeat protein At4g38940-like
LOC106364804	uncharacterized LOC106364804
LOC106364803	IAA-amino acid hydrolase ILR1-like 3
LOC106385060	ubiquitin-conjugating enzyme E2 30
LOC111208072	uncharacterized LOC111208072
LOC106405670	uncharacterized LOC106405670
LOC106417454	uncharacterized LOC106417454
LOC106395181	uncharacterized LOC106395181
LOC106415699	BTB/POZ domain-containing protein At3g50780-like
LOC106416744	uncharacterized LOC106416744
LOC106374620	F-box protein At3g26010-like
LOC106376407	T-complex protein 1 subunit beta-like
LOC111198113	uncharacterized LOC111198113
LOC106388058	uncharacterized LOC106388058
LOC106426136	protein QUIRKY-like
LOC106405850	uncharacterized LOC106405850
BNAC09G40750D	uncharacterized BNAC09G40750D
LOC106424742	probable endo-1,3, 4 -beta-glucanase ARB_01444
LOC111209727	uncharacterized LOC111209727
LOC106406097	kinesin-like protein KIN-14E
LOC106415831	DEAD-box ATP-dependent RNA helicase 56-like
LOC106413081	DEAD-box ATP-dependent RNA helicase 56-like
LOC106412564	cytochrome P450 81E8-like
LOC106411870	uncharacterized LOC106411870
LOC106449876	uncharacterized LOC106449876
LOC106406800	UPF0725 protein At1g02770-like
LOC106372533	SHUGOSHIN 2-like
LOC106405779	protein DETOXIFICATION 8-like
LOC106421379	RNA-binding protein 24
LOC106425821	40S ribosomal protein S8-1-like
LOC111210345	sucrose-phosphate synthase 1-like
LOC106397593	peptidyl-prolyl cis-trans isomerase NIMA-interacting 4-like
LOC111210398	protein PHOTOSYSTEM I ASSEMBLY 2, chloroplastic-like
LOC106442905	uncharacterized LOC106442905
LOC106431839	photosystem I chlorophyll a/b-binding protein 6, chloroplastic-like
LOC106431847	clavaminate synthase-like protein At3g21360
LOC106428359	protein BTR1
LOC106446868	uncharacterized LOC106446868
LOC106446823	protein S-acyltransferase 11
LOC106387350	myosin-13-like
LOC106425886	uncharacterized PKHD-type hydroxylase At1g22950-like
LOC106428021	ribosomal RNA-processing protein 14
LOC106427980	cytochrome b-c1 complex subunit 8-like
LOC106378852	nuclear pore complex protein NUP50A-like
LOC106453849	DEAD-box ATP-dependent RNA helicase 53, mitochondrial-like
LOC111210588	protein-tyrosine-phosphatase IBR5-like
LOC106434124	uncharacterized LOC106434124
LOC111210609	ubiquitin-conjugating enzyme E2 30-like
LOC106379116	uncharacterized LOC106379116
LOC106380438	cold shock protein 1
LOC111210716	uncharacterized LOC111210716
LOC106440663	uncharacterized aarF domain-containing protein kinase At5g05200, chloroplastic-like
LOC106432887	F-box/LRR-repeat protein At3g03030-like
LOC106452469	uncharacterized LOC106452469
LOC106454149	serine/threonine-protein kinase HT1-like
LOC106452463	uncharacterized LOC106452463
LOC106452462	chlorophyll a-b binding protein CP29.1, chloroplastic
LOC106345474	protein N-terminal and lysine N-methyltransferase efm7-like
LOC106345473	vesicle transport protein GOT1-like
LOC106452459	pyridoxal 5'-phosphate synthase subunit PDX1.3-like
LOC106452457	uncharacterized acetyltransferase At3g50280-like
LOC106345464	transcription factor DIVARICATA
LOC106425616	COP9 signalosome complex subunit 7
LOC106417585	uncharacterized LOC106417585
LOC111210435	uncharacterized LOC111210435
LOC106445264	40S ribosomal protein S3a
LOC106405686	putative clathrin assembly protein At5g10410
LOC106366226	protein SGT1 homolog B
LOC106366228	serine/threonine-protein phosphatase PP1 isozyme 6-like
LOC106451962	uncharacterized LOC106451962
LOC106404644	uncharacterized LOC106404644
LOC106381822	COP9 signalosome complex subunit 3-like
LOC106430853	geranylgeranyl transferase type-2 subunit beta 1
LOC106430887	mediator of RNA polymerase II transcription subunit 19a-like
LOC106432183	40S ribosomal protein S14-2-like
LOC111211068	uncharacterized LOC111211068
LOC106390501	glycine-rich RNA-binding protein 2, mitochondrial-like
LOC106393594	glycine-rich RNA-binding protein 2, mitochondrial-like
LOC106393592	glycine-rich RNA-binding protein 2, mitochondrial-like
BNACNNG59060D	uncharacterized protein At4g14100
LOC111211084	uncharacterized LOC111211084
LOC106415127	uncharacterized LOC106415127
LOC111211114	uncharacterized LOC111211114
LOC111211132	serine carboxypeptidase-like 49
BNACNNG28840D	uncharacterized BNACNNG28840D
LOC106376447	carboxyvinyl-carboxyphosphonate phosphorylmutase, chloroplastic
LOC106376443	TOM1-like protein 3
LOC106388890	uncharacterized LOC106388890
LOC106434178	protein mago nashi homolog
LOC106434172	ras-related protein RABD2a-like
LOC106434171	COP9 signalosome complex subunit 7-like
LOC106434158	CCR4-NOT transcription complex subunit 1-like
LOC106434155	uncharacterized LOC106434155
LOC106434160	squamosa promoter-binding-like protein 8
LOC106434162	kinesin-like protein KIN-UB
LOC106434140	peptidyl-prolyl cis-trans isomerase CYP18-1
LOC106434168	ankyrin repeat and zinc finger domain-containing protein 1-like
LOC106434170	ATPase GET3-like
LOC106434141	flap endonuclease GEN-like 1
LOC106434179	ribosomal RNA small subunit methyltransferase, chloroplastic-like
LOC106434180	peroxisomal membrane protein 11C-like
LOC106434167	K+ efflux antiporter 1, chloroplastic-like
LOC106434142	LIM domain-containing protein PLIM2b-like
LOC106434181	uncharacterized LOC106434181
LOC106434182	uncharacterized LOC106434182
LOC106434166	aquaporin PIP1-3
LOC106434165	glycerol-3-phosphate 2-O-acyltransferase 4-like
LOC106434186	ferric reduction oxidase 2
LOC106434187	probable serine/threonine-protein kinase At1g01540
LOC106434139	uncharacterized protein At1g01500-like
LOC106427412	putative nuclease HARBI1
LOC106417601	signal peptidase complex-like protein DTM1
LOC106397207	pentatricopeptide repeat-containing protein At3g49240, mitochondrial-like
LOC106431917	sulfate transporter 4.1, chloroplastic
LOC106376588	sucrose synthase 1
LOC111211325	phosphoinositide phosphatase SAC4-like
LOC106382199	meiosis regulator and mRNA stability factor 1-like
LOC106382192	histone deacetylase 5
LOC106434617	uncharacterized LOC106434617
LOC111207136	uncharacterized LOC111207136
LOC111207148	serine/threonine-protein kinase HT1-like
LOC106386543	uncharacterized LOC106386543
LOC106386535	uncharacterized LOC106386535
LOC111211439	uncharacterized LOC111211439
LOC106426881	UDP-glucose 6-dehydrogenase 3
LOC106432543	L-type lectin-domain containing receptor kinase S.4-like
LOC111198557	metallothionein-like protein type 2, MT2-4/MT2-25
LOC106399682	zinc finger HIT domain-containing protein 3-like
BNAC09G47710D	uncharacterized BNAC09G47710D
LOC106433875	protein HUA2-LIKE 1
LOC106409924	polyubiquitin
BNAC09G14830D	uncharacterized BNAC09G14830D
LOC106377452	signal recognition particle 54 kDa protein, chloroplastic-like
LOC106380928	UDP-galactose/UDP-glucose transporter 3-like
LOC106380927	UDP-galactose/UDP-glucose transporter 3-like
LOC111211611	uncharacterized LOC111211611
LOC106379275	dual specificity protein phosphatase 12-like
LOC106380915	E3 ubiquitin-protein ligase RDUF1-like
LOC106380910	RNA-binding KH domain-containing protein RCF3
LOC106380907	mitochondrial uncoupling protein 3
LOC106390601	40S ribosomal protein S23-2
LOC106366403	uncharacterized LOC106366403
LOC106444705	10 kDa chaperonin, mitochondrial
LOC106445817	uncharacterized LOC106445817
LOC106373573	phosphoinositide phosphatase SAC4-like
LOC111211786	uncharacterized LOC111211786
LOC106435869	uncharacterized LOC106435869
LOC106436400	WAS/WASL-interacting protein family member 1
LOC106352282	probable tRNA guanine 26-N-2 -dimethyltransferase 2
LOC106352252	E3 ubiquitin-protein ligase CIP8-like
LOC106352145	S-adenosylmethionine decarboxylase proenzyme 3-like
LOC106404701	helicase sen1-like
LOC111211947	uncharacterized LOC111211947
LOC111211983	serine/threonine-protein phosphatase 5
LOC111211974	putative defensin-like protein 55
LOC111212021	uncharacterized LOC111212021
LOC111212027	uncharacterized LOC111212027
LOC106437800	putative pentatricopeptide repeat-containing protein At3g16710, mitochondrial
LOC106370292	phenylalanine--tRNA ligase alpha subunit, cytoplasmic-like
LOC106417592	uncharacterized LOC106417592
LOC106434540	acyl-protein thioesterase 2-like
LOC106434550	acyl-protein thioesterase 2-like
LOC106434570	NADH-cytochrome b5 reductase-like protein
BNAA03G07910D	uncharacterized BNAA03G07910D
LOC106434671	probable glycosyltransferase At5g20260
LOC106378466	membrin-11-like
LOC106393697	potassium transporter 4-like
LOC106393650	DEAD-box ATP-dependent RNA helicase 14-like
LOC106381545	transcription termination factor MTERF2, chloroplastic-like
LOC106434990	E3 ubiquitin-protein ligase AIP2
LOC106444792	cell division control protein 48 homolog A-like
LOC106420925	uncharacterized LOC106420925
LOC106435081	calmodulin
LOC106351986	uncharacterized LOC106351986
LOC106436738	mechanosensitive ion channel protein 5
LOC106401318	ABC transporter E family member 2-like
LOC111212630	uncharacterized LOC111212630
LOC111212667	uncharacterized LOC111212667
LOC111212697	uncharacterized LOC111212697
LOC111212694	squalene synthase 1-like
LOC111212732	1-phosphatidylinositol-3-phosphate 5-kinase FAB1B-like
LOC111212766	tRNA-specific adenosine deaminase 2-like
LOC111212779	40S ribosomal protein S3a
LOC106438404	uncharacterized LOC106438404
LOC106436871	high mobility group B protein 4-like
LOC106436872	high mobility group B protein 4-like
LOC111212957	eukaryotic translation initiation factor 3 subunit E-like
LOC111212961	transcription initiation factor IIB-2
LOC111212978	nucleolin 1-like
LOC106448382	protein Brevis radix-like 2
LOC106436940	26S proteasome non-ATPase regulatory subunit 6 homolog
LOC106437004	signal recognition particle 54 kDa protein 3-like
LOC106437003	zinc finger CCCH domain-containing protein 38-like
LOC106437024	protein ECERIFERUM 1
LOC111213276	transcription initiation factor TFIID subunit 15b-like
LOC106451077	uncharacterized LOC106451077
LOC106451066	protein SSUH2 homolog
LOC106451065	protein SSUH2 homolog
LOC111213517	uncharacterized LOC111213517
LOC106358858	adenylosuccinate lyase-like
LOC111213658	probable polygalacturonase
LOC106389512	protein MCM10 homolog
LOC111213743	E3 ubiquitin-protein ligase RFWD3-like
LOC111213850	uncharacterized LOC111213850
LOC106392682	cell number regulator 8-like
LOC111213922	F-box/kelch-repeat protein At3g06240-like
LOC106402231	glutaredoxin-C5, chloroplastic-like
LOC106419735	actin-depolymerizing factor 3-like
LOC106436147	1-aminocyclopropane-1-carboxylate oxidase homolog 12-like
LOC106436094	non-specific lipid-transfer protein 3-like
LOC106436074	UDP-glucuronic acid decarboxylase 3
LOC106435944	uncharacterized LOC106435944
LOC106435835	transcription initiation factor TFIID subunit 15b-like
LOC106435691	probable inactive receptor kinase At5g58300
LOC106435682	ABC transporter B family member 25, mitochondrial-like
LOC106435549	DNA-directed RNA polymerase subunit 5-like protein 1
LOC106436571	2-methoxy-6-polyprenyl-1,4-benzoquinol methylase, mitochondrial
LOC106443290	probable 18S rRNA guanine-N 7 -methyltransferase
LOC106436503	casein kinase 1-like protein 12
LOC106441578	uncharacterized LOC106441578
BNAA03G11190D	uncharacterized BNAA03G11190D
LOC111212707	NAD-dependent protein deacetylase SRT1-like
LOC106347313	hypersensitive-induced response protein 1-like
LOC106437132	flavone 3'-O-methyltransferase 1
LOC106381422	RGG repeats nuclear RNA binding protein B-like
LOC106381423	ras-related protein RABD2c-like
LOC106437550	uncharacterized LOC106437550
BNAA03G12810D	uncharacterized BNAA03G12810D
LOC106437571	glutathione S-transferase F9
LOC106443396	tropomyosin alpha-4 chain-like
LOC106437569	actin-related protein 2/3 complex subunit 1A-like
LOC106415276	binding partner of ACD11 1
LOC106437728	40S ribosomal protein S3-2
LOC106437732	probable glutathione peroxidase 2
LOC106437774	receptor-like protein 12
LOC106437817	uncharacterized LOC106437817
LOC111214039	cell number regulator 8-like
LOC106392722	60S ribosomal protein L12-2-like
LOC106438077	probable E3 ubiquitin-protein ligase RHC2A
LOC106428105	AP2-like ethylene-responsive transcription factor At2g41710
LOC106428136	uncharacterized LOC106428136
LOC106438359	pleckstrin homology domain-containing protein 1-like
LOC106438345	histone H4
LOC106441923	V-type proton ATPase subunit a1-like
LOC106438409	26S proteasome regulatory subunit RPN13
LOC106438405	UDP-glycosyltransferase 76D1-like
LOC106438838	protein TRM32-like
LOC106438832	trafficking protein particle complex subunit 4
LOC106438827	ribonuclease II, chloroplastic/mitochondrial-like
LOC106442054	uncharacterized protein At5g02240-like
LOC106438820	nascent polypeptide-associated complex subunit alpha-like protein 4
LOC106438799	protein SGT1 homolog B
BNAANNG35050D	uncharacterized BNAANNG35050D
LOC106438794	uncharacterized LOC106438794
LOC106438747	homeobox-leucine zipper protein PROTODERMAL FACTOR 2-like
LOC106438745	vesicle-fusing ATPase-like
LOC106438742	polyubiquitin
LOC106438740	thionin
LOC106438721	serine/threonine-protein phosphatase BSL1-like
LOC106438714	uncharacterized LOC106438714
LOC106438607	plant UBX domain-containing protein 9-like
LOC106438592	mediator of RNA polymerase II transcription subunit 12
LOC106438586	vesicle-associated protein 1-3-like
LOC106393794	glucan endo-1,3-beta-glucosidase 7-like
LOC106393967	D-3-phosphoglycerate dehydrogenase 1, chloroplastic-like
BNAA03G27310D	uncharacterized BNAA03G27310D
LOC106438899	uncharacterized protein Mb2253c-like
LOC106438972	U11/U12 small nuclear ribonucleoprotein 48 kDa protein-like
LOC106438974	40S ribosomal protein S16-3
LOC106438982	peroxisome biogenesis protein 12
LOC106438981	diphthine--ammonia ligase-like
LOC106438997	multisubstrate pseudouridine synthase 7-like
LOC106438999	ER membrane protein complex subunit 2-like
LOC106439001	serine/threonine-protein kinase WNK1
LOC111214117	uncharacterized LOC111214117
LOC106389042	probable E3 ubiquitin ligase SUD1
LOC106389041	serine/threonine-protein phosphatase 4 regulatory subunit 3-like
LOC106389027	glyoxysomal fatty acid beta-oxidation multifunctional protein MFP-a
LOC106437630	bifunctional aspartokinase/homoserine dehydrogenase 2, chloroplastic
LOC106439191	60S ribosomal protein L35-1
LOC106439203	oxysterol-binding protein-related protein 3B-like
LOC106437495	organelle RRM domain-containing protein 1, chloroplastic
LOC106439226	LIMR family protein At3g08930
LOC106439234	non-specific lipid-transfer protein 6-like
LOC106439235	non-specific lipid-transfer protein 6-like
LOC106353040	uncharacterized LOC106353040
LOC106353081	transcription factor TGA6-like
LOC106353083	retinoblastoma-related protein 1-like
LOC106353085	bifunctional protein FolD 2
LOC106353088	nascent polypeptide-associated complex subunit alpha-like protein 1
LOC106353113	GATA transcription factor 4-like
LOC106353223	SUMO-conjugating enzyme SCE1-like
LOC106359626	transcription initiation factor TFIID subunit 11-like
LOC106439533	B3 domain-containing transcription factor VRN1
LOC106375690	tripeptidyl-peptidase 2-like
LOC106439050	tubulin alpha-2 chain
LOC106439053	ATP-dependent Clp protease proteolytic subunit-related protein 1, chloroplastic
LOC106439056	telomere repeat-binding factor 1
LOC106439055	mitotic checkpoint protein BUB3.2
LOC111214158	probable E3 ubiquitin ligase SUD1
LOC106439086	uncharacterized protein At3g06530-like
LOC106439093	zinc finger CCCH domain-containing protein 34-like
LOC106443923	prolyl 4-hydroxylase 2-like
LOC106439107	retinitis pigmentosa 1-like 1 protein
LOC106396301	uncharacterized LOC106396301
LOC111214172	basic blue protein
LOC106444151	guanine nucleotide-binding protein subunit gamma 2
LOC106389669	protein PHR1-LIKE 2
LOC106361842	copper transporter 1
LOC106439753	mitogen-activated protein kinase kinase kinase 3-like
LOC106439739	vacuolar-sorting receptor 3-like
LOC106439732	classical arabinogalactan protein 9-like
LOC106439868	protein IRX15-LIKE-like
LOC106439867	protein IRX15-LIKE-like
LOC106439824	transportin-1-like
LOC106439949	glycine-rich RNA-binding protein 3, mitochondrial-like
LOC106439942	uncharacterized LOC106439942
LOC106439935	SNAP25 homologous protein SNAP33-like
LOC106439924	two-component response regulator-like APRR1
LOC106439995	mitochondrial outer membrane protein porin 2-like
LOC106440013	uncharacterized LOC106440013
LOC106444321	thioredoxin domain-containing protein PLP3A
LOC106440025	UPF0183 protein At3g51130
LOC106448315	BAG family molecular chaperone regulator 4-like
LOC106448459	uncharacterized LOC106448459
LOC106440051	probable aspartyl protease At4g16563
LOC106440043	BI1-like protein
LOC106440042	BI1-like protein
LOC106363939	IAA-amino acid hydrolase ILR1-like 3
LOC106440072	telomerase Cajal body protein 1-like
LOC106440201	two-component response regulator-like APRR2
LOC111214262	cell division control protein 48 homolog A-like
LOC106440315	NEDD8-activating enzyme E1 regulatory subunit AXR1-like
LOC111214266	ABC transporter E family member 2-like
LOC106375979	L-ascorbate oxidase homolog
LOC106420984	protein BUD31 homolog 1-like
LOC106376942	protein MOS2-like
LOC106356322	uncharacterized LOC106356322
LOC111214284	PGR5-like protein 1A, chloroplastic
LOC111214285	protein FIZZY-RELATED 2-like
LOC111197916	protein STAY-GREEN 1, chloroplastic-like
LOC111214289	protein IQ-DOMAIN 14-like
LOC106380904	uncharacterized LOC106380904
BNAA03G45880D	uncharacterized BNAA03G45880D
LOC106375972	plant UBX domain-containing protein 3-like
LOC106374444	uncharacterized protein At4g22160-like
LOC106440769	arabinosyltransferase RRA3-like
LOC106440766	gamma carbonic anhydrase 1, mitochondrial
LOC106375969	potassium channel AKT2/3
LOC106361737	HVA22-like protein d
LOC106440835	ATP-dependent Clp protease ATP-binding subunit CLPT1, chloroplastic-like
LOC106440878	uncharacterized LOC106440878
LOC106385260	probable amino-acid acetyltransferase NAGS2, chloroplastic
LOC106376505	plastid lipid-associated protein 2, chloroplastic
LOC106440901	small ubiquitin-related modifier 1
LOC106376508	ubiquinol oxidase 4, chloroplastic/chromoplastic-like
LOC111214315	probable inactive leucine-rich repeat receptor-like protein kinase At3g03770
LOC106378124	probable carboxylesterase 16
BNAA03G48950D	uncharacterized BNAA03G48950D
LOC106440976	cytochrome c oxidase subunit 6b-3
LOC111214318	uncharacterized LOC111214318
LOC106389785	casein kinase 1-like protein 3
LOC106389786	AFP homolog 2-like
LOC106441021	cadmium/zinc-transporting ATPase HMA2-like
LOC106441039	uncharacterized LOC106441039
LOC106441036	probable small nuclear ribonucleoprotein F
LOC106452791	protein arginine N-methyltransferase 1.5-like
LOC106452797	aspartate--tRNA ligase 2, cytoplasmic-like
LOC106452799	uncharacterized LOC106452799
LOC106452800	proteasome subunit beta type-6-like
LOC106452802	uncharacterized LOC106452802
LOC106420399	protein CHROMOSOME TRANSMISSION FIDELITY 7-like
LOC106376539	somatic embryogenesis receptor kinase 4-like
LOC111214326	serine/arginine-rich splicing factor RSZ22-like
LOC106423409	glutamyl-tRNA Gln amidotransferase subunit C, chloroplastic/mitochondrial
LOC106423381	UDP-sulfoquinovose synthase, chloroplastic-like
LOC106423305	uncharacterized LOC106423305
LOC106423290	lipase 1-like
LOC106374412	vacuolar protein sorting-associated protein 32 homolog 2-like
LOC106376693	BRASSINOSTEROID INSENSITIVE 1-associated receptor kinase 1-like
LOC106441158	dynamin-related protein 3A-like
LOC106441138	leucine-rich repeat extensin-like protein 3
LOC111214345	bZIP transcription factor 11-like
LOC111214348	squalene synthase 1-like
LOC111214350	40S ribosomal protein S3a-2-like
LOC106432700	50S ribosomal protein L7/L12
LOC106441299	F-box protein At5g25290-like
LOC106444920	E3 ubiquitin ligase BIG BROTHER
LOC106445015	GDSL esterase/lipase At4g10955-like
LOC106445017	GDSL esterase/lipase At4g10955-like
LOC106445024	uncharacterized LOC106445024
LOC106411064	beta-glucosidase 42
LOC106447776	protein Brevis radix-like 2
LOC106416177	UDP-glucose 4-epimerase 2-like
LOC106382826	pentatricopeptide repeat-containing protein At5g64320, mitochondrial-like
LOC111215313	high mobility group B protein 4-like
LOC106449291	floral homeotic protein APETALA 3-like
LOC111214151	uncharacterized LOC111214151
LOC106445677	dihydrolipoyllysine-residue acetyltransferase component 1 of pyruvate dehydrogenase complex, mitochondrial-like
LOC106449424	uncharacterized LOC106449424
LOC106441936	bark storage protein A-like
LOC106441959	esterase CG5412-like
LOC106445871	GDSL esterase/lipase At4g10955-like
LOC106445884	protein PLASTID MOVEMENT IMPAIRED 15-like
LOC106445886	protein NtpR-like
LOC106449512	uncharacterized LOC106449512
LOC106445956	probable mitochondrial saccharopine dehydrogenase-like oxidoreductase At5g39410
LOC106446038	cyclic dof factor 2-like
LOC106446033	AIG2-like protein A
LOC106446034	uncharacterized LOC106446034
LOC106446028	DExH-box ATP-dependent RNA helicase DExH18, mitochondrial-like
LOC106446024	DExH-box ATP-dependent RNA helicase DExH18, mitochondrial-like
LOC106442126	mitochondrial uncoupling protein 4-like
LOC106446011	anaphase-promoting complex subunit 2-like
LOC106442156	glucose-6-phosphate isomerase 1, chloroplastic-like
LOC106446170	serine/threonine-protein kinase HT1
LOC106446320	isoleucine--tRNA ligase, cytoplasmic
LOC106446374	protein RER1B-like
LOC106446408	mediator of RNA polymerase II transcription subunit 18-like
LOC106449798	uncharacterized LOC106449798
LOC106446437	auxin-responsive protein IAA8
LOC106446453	GTP-binding protein At2g22870
LOC106449821	uncharacterized LOC106449821
LOC111215056	ADP-ribosylation factor 1
LOC106393960	serine/threonine-protein kinase RIO1-like
LOC106446766	abscisic-aldehyde oxidase-like
LOC106446758	nuclear speckle splicing regulatory protein 1-like
LOC106400530	regulator of nonsense transcripts 1 homolog
LOC106446723	alpha-L-fucosidase 1-like
LOC106446942	glutathione S-transferase U7
LOC106450048	uncharacterized LOC106450048
LOC106427682	beta-galactosidase 9-like
LOC106450141	uncharacterized LOC106450141
LOC106447184	uncharacterized LOC106447184
LOC106447192	DEAD-box ATP-dependent RNA helicase 21
LOC106364500	ethylene-responsive transcription factor ERF038-like
LOC106364497	chaperone protein dnaJ 13-like
LOC106366957	uncharacterized LOC106366957
LOC106450220	transcription repressor OFP15-like
LOC111215275	uncharacterized LOC111215275
LOC106450208	protein LITTLE ZIPPER 4-like
LOC111215118	uncharacterized LOC111215118
LOC106447670	uncharacterized LOC106447670
LOC106447522	potassium transporter 2
LOC106447556	fluoride export protein 1-like
LOC106444507	protein phosphatase 2C 56
LOC106444468	casein kinase 1-like protein 1
LOC106429290	cysteine synthase, chloroplastic/chromoplastic-like
LOC106453229	uncharacterized LOC106453229
LOC106453234	dof zinc finger protein DOF2.5
LOC106450406	zinc finger protein CONSTANS-LIKE 13-like
LOC106450499	uncharacterized LOC106450499
LOC106450713	BTB/POZ domain-containing protein At2g46260-like
LOC106450677	rhomboid-like protein 18
LOC106450651	villin-2-like
LOC106374085	F-box protein MAX2-like
LOC106366028	uncharacterized LOC106366028
LOC106450720	small G protein signaling modulator 1-like
LOC106366021	uncharacterized LOC106366021
LOC106396491	methylenetetrahydrofolate reductase 2-like
LOC106396413	protein N-terminal asparagine amidohydrolase-like
LOC106450790	uncharacterized LOC106450790
LOC106450786	ras-related protein RABH1b-like
BNAA05G04220D	uncharacterized BNAA05G04220D
LOC106450778	putative casein kinase II subunit beta-4
LOC106366014	dipeptidyl aminopeptidase 4
LOC106450900	probable protein S-acyltransferase 14
LOC106454596	uncharacterized LOC106454596
LOC106450839	GDP-Man:Man 3 GlcNAc 2-PP-Dol alpha-1,2-mannosyltransferase
LOC106450836	zinc finger CCCH domain-containing protein 29-like
LOC106396553	ubiquitin-like-specific protease 1D
LOC106366005	NAC domain-containing protein 62-like
LOC106451010	probable dual-specificity RNA methyltransferase RlmN
LOC106451000	ABC transporter B family member 6
LOC106450965	ethanolamine-phosphate cytidylyltransferase-like
LOC106450956	non-specific lipid-transfer protein D
LOC106454642	uncharacterized protein At5g01610-like
LOC106398660	EVI5-like protein
LOC106445325	F-box/FBD/LRR-repeat protein At4g26340
LOC106451098	E3 ubiquitin-protein ligase CHFR-like
LOC106451111	protein ROS1-like
LOC106451120	CASP-like protein 4A3
LOC106451135	uncharacterized LOC106451135
LOC106451194	protein WVD2-like 4
LOC106363317	uncharacterized LOC106363317
LOC106444879	LRR receptor-like serine/threonine-protein kinase
LOC106347177	uncharacterized LOC106347177
LOC106451302	protein FAR1-RELATED SEQUENCE 2-like
LOC106454862	uncharacterized LOC106454862
LOC106398478	transcription factor UNE12-like
LOC106423272	uncharacterized LOC106423272
LOC106399050	exocyst complex component SEC15B-like
LOC106412856	endoglucanase 17-like
LOC106398394	disease resistance protein TAO1-like
LOC106430859	SWI/SNF complex component SNF12 homolog
LOC111215618	zinc finger protein 511-like
LOC106451805	SWI/SNF-related matrix-associated actin-dependent regulator of chromatin subfamily A-like protein 1
LOC106368137	peroxisomal membrane protein 11A
LOC106410444	ribosome maturation protein SBDS-like
LOC106451690	pre-rRNA-processing protein TSR1 homolog
LOC106451826	14-3-3-like protein GF14 phi
LOC106345182	signal peptidase complex-like protein DTM1
LOC106357702	small nuclear ribonucleoprotein E-like
LOC106451799	BUD13 homolog
LOC106451872	heterogeneous nuclear ribonucleoprotein H2-like
LOC106451870	serine/threonine-protein kinase Nek6-like
LOC106411300	magnesium transporter MRS2-3-like
LOC106407494	RNA polymerase II C-terminal domain phosphatase-like 4
LOC106451959	3-epi-6-deoxocathasterone 23-monooxygenase
LOC106451950	AP-3 complex subunit delta-like
LOC106451945	mitochondrial outer membrane protein porin 2-like
LOC106390132	actin-interacting protein 1-2-like
LOC106453998	peroxidase 29
LOC106452227	probable isoaspartyl peptidase/L-asparaginase 2
LOC106404501	autophagy-related protein 8i
LOC106402381	uncharacterized LOC106402381
LOC106402622	uncharacterized LOC106402622
LOC106423549	cytochrome P450 72A13-like
LOC106440995	26S proteasome non-ATPase regulatory subunit 2 homolog A-like
BNACNNG28580D	uncharacterized BNACNNG28580D
LOC111197765	protein indeterminate-domain 11-like
LOC106452305	mitotic apparatus protein p62
LOC106452852	glycosyltransferase-like KOBITO 1
LOC106453074	flagellar attachment zone protein 1-like
LOC106453076	probable transcription factor At3g04930
LOC106453077	40S ribosomal protein S24-1
LOC106453081	40S ribosomal protein S3a-2
LOC106454349	keratin, type II cytoskeletal 1-like
LOC106453091	protein WVD2-like 1
LOC106454350	keratin, type II cytoskeletal 1-like
LOC106434311	methyl-CpG-binding domain-containing protein 9-like
LOC106433536	uncharacterized LOC106433536
LOC106438582	uncharacterized LOC106438582
LOC106345758	protein FLX-like 3
LOC106345761	glutamine-dependent NAD
LOC106345762	dihydrolipoyllysine-residue acetyltransferase component 3 of pyruvate dehydrogenase complex, mitochondrial-like
LOC106345832	polyadenylate-binding protein-interacting protein 3
LOC106345930	uncharacterized LOC106345930
LOC106345927	ABC transporter G family member 24
LOC106345926	ABC transporter G family member 24-like
LOC106345919	UBP1-associated protein 2C-like
LOC106351047	uncharacterized LOC106351047
LOC106345734	probable RNA-binding protein 19
LOC106346414	glycine-rich domain-containing protein 2-like
LOC106349745	acetyl-CoA carboxylase 1
LOC106346377	L-ascorbate peroxidase 1, cytosolic-like
LOC106346366	protein-tyrosine sulfotransferase
LOC106346365	protein-tyrosine sulfotransferase
LOC106346352	UDP-D-apiose/UDP-D-xylose synthase 2-like
LOC106346332	succinate dehydrogenase subunit 6, mitochondrial-like
LOC106349734	cysteine desulfurase 1, chloroplastic
LOC111198401	G-type lectin S-receptor-like serine/threonine-protein kinase At1g11330
LOC106388749	uncharacterized protein At1g66480-like
LOC106446367	uncharacterized LOC106446367
LOC106346844	uncharacterized LOC106346844
LOC106346056	uncharacterized LOC106346056
LOC106346055	mannosyl-oligosaccharide 1,2-alpha-mannosidase MNS1
LOC106346050	uncharacterized LOC106346050
LOC106346040	ubiquitin carboxyl-terminal hydrolase 6
LOC106346037	NADP-specific glutamate dehydrogenase
BNAA06G13740D	uncharacterized BNAA06G13740D
LOC111198854	uncharacterized LOC111198854
LOC106347325	elongation factor 1-alpha 1-like
BNAA10G09800D	uncharacterized BNAA10G09800D
LOC106371372	serine/threonine-protein kinase D6PK
LOC106347685	uncharacterized LOC106347685
LOC106441556	BES1/BZR1 homolog protein 2
LOC111197737	zinc finger CCCH domain-containing protein 67-like
LOC106415683	uncharacterized LOC106415683
LOC106347886	proteinaceous RNase P 3-like
LOC106347910	UPF0235 protein At5g63440-like
LOC106347939	beta-galactosidase 10
LOC106347942	ultraviolet-B receptor UVR8-like
LOC106347943	histidinol dehydrogenase, chloroplastic-like
LOC106348011	asparagine synthetase [glutamine-hydrolyzing] 2-like
LOC106347990	polyadenylate-binding protein 2
LOC106352052	uncharacterized LOC106352052
LOC106348395	phospholipase A1-Igamma2, chloroplastic
LOC106441953	scarecrow-like protein 15
LOC106348258	probable 6-phosphogluconolactonase 5, chloroplastic
LOC106348435	uncharacterized LOC106348435
LOC106348493	uncharacterized LOC106348493
LOC106348521	homeobox protein knotted-1-like 3
BNAA06G27820D	uncharacterized BNAA06G27820D
LOC106348557	ent-kaurene oxidase, chloroplastic
BNAA06G39530D	uncharacterized BNAA06G39530D
LOC106348586	flap endonuclease 1
LOC106348580	myosin heavy chain, cardiac muscle isoform
LOC111198689	guanine deaminase-like
LOC106348792	uncharacterized LOC106348792
LOC106348808	bromodomain and WD repeat-containing protein 1-like
LOC106352215	uncharacterized LOC106352215
LOC106351809	AT-hook motif nuclear-localized protein 6-like
LOC106347793	pectinesterase inhibitor 11-like
LOC106424824	50S ribosomal protein L22, chloroplastic-like
LOC106424825	glutathione S-transferase U9
LOC106424817	microtubule-associated protein RP/EB family member 1B
LOC106424849	microtubule-associated protein RP/EB family member 1B-like
LOC106410481	uncharacterized LOC106410481
LOC106407021	adenylate kinase 2, chloroplastic-like
LOC106410943	uncharacterized LOC106410943
LOC111198713	nitrile-specifier protein 5
LOC106348913	cyclin-C1-1-like
LOC106348905	protein XRI1-like
LOC106348899	cytochrome B5-like
LOC106349127	chorismate mutase 1, chloroplastic
LOC106415618	putative rRNA methyltransferase YlbH
LOC106402771	ras-related protein RABE1c
LOC106350933	ultraviolet-B receptor UVR8-like
LOC106349425	serine/threonine protein phosphatase 2A 55 kDa regulatory subunit B' delta isoform
LOC106352254	uncharacterized LOC106352254
LOC106352259	uncharacterized LOC106352259
LOC106348878	serine-rich adhesin for platelets-like
LOC111197757	uncharacterized LOC111197757
LOC106389145	cysteine-rich repeat secretory protein 12-like
LOC106389155	plant UBX domain-containing protein 2-like
LOC106389171	putative clathrin assembly protein At2g01600
LOC106400529	transmembrane protein 87A-like
LOC106402191	nuclear inhibitor of protein phosphatase 1-like
LOC106397097	RNA-binding protein Musashi homolog Rbp6-like
LOC106397133	pentatricopeptide repeat-containing protein At5g47360-like
LOC106399317	uncharacterized LOC106399317
LOC106399671	uncharacterized LOC106399671
BNAA06G35950D	uncharacterized BNAA06G35950D
BNAA06G35980D	uncharacterized BNAA06G35980D
LOC106400665	CTD small phosphatase-like protein 2
LOC106401938	potassium channel KAT1-like
LOC106401844	cullin-4-like
LOC111198780	ras-related protein RABA1c-like
BNAANNG05700D	uncharacterized BNAANNG05700D
LOC106386438	26S proteasome non-ATPase regulatory subunit 13 homolog A
LOC106386399	uncharacterized LOC106386399
LOC106350954	developmentally-regulated G-protein 3-like
LOC106349508	F-box/kelch-repeat protein At4g39240-like
LOC106352471	endoglucanase 22
LOC106349473	26S proteasome non-ATPase regulatory subunit 4 homolog
LOC106435542	alpha-1,3-mannosyl-glycoprotein 2-beta-N-acetylglucosaminyltransferase
LOC106435544	aminoacylase-1B
LOC106357556	mitochondrial import inner membrane translocase subunit TIM44-2-like
LOC106357520	VIN3-like protein 2
LOC106445321	cationic amino acid transporter 4, vacuolar
LOC106445311	uncharacterized LOC106445311
BNAA01G33820D	DUF724 domain-containing protein 2
LOC106445318	uncharacterized LOC106445318
LOC106445304	disease resistance protein TAO1-like
LOC106356128	60S ribosomal protein L14-1-like
LOC106357716	splicing factor 3B subunit 4-like
LOC106357717	calcium-binding protein CML39-like
LOC106357723	tubby-like F-box protein 2
LOC106357736	peptidyl-prolyl cis-trans isomerase Pin1-like
LOC106447895	fasciclin-like arabinogalactan protein 2
LOC106451663	60S ribosomal protein L8-1-like
LOC106447226	AT-rich interactive domain-containing protein 3-like
LOC106447217	cyclic dof factor 2-like
LOC106447208	ankyrin repeat domain-containing protein 2B
LOC106447197	AP-1 complex subunit sigma-1
LOC106447181	uncharacterized LOC106447181
LOC106450597	bystin-like
LOC106357852	40S ribosomal protein S19, mitochondrial
LOC106357868	endo-1,3;1,4-beta-D-glucanase-like
LOC106357872	ribonucleoside-diphosphate reductase small chain A
LOC106357886	plastid-lipid-associated protein 6, chloroplastic
LOC111199214	GLABROUS1 enhancer-binding protein-like
LOC106356273	uncharacterized LOC106356273
LOC106355081	DNA-directed RNA polymerase I subunit 2-like
LOC106358031	splicing factor U2af small subunit A-like
LOC106416060	tubby-like F-box protein 10
LOC106416050	tubby-like F-box protein 10
LOC106416066	tubby-like F-box protein 10
LOC106412185	uncharacterized LOC106412185
LOC111216055	beta-galactosidase 3
LOC106356394	uncharacterized LOC106356394
LOC106355241	random slug protein 5-like
LOC106358210	nascent polypeptide-associated complex subunit alpha-like protein 4
LOC106356429	RNA-binding protein 24
LOC106435038	zinc finger CCCH domain-containing protein 40-like
LOC106364419	uncharacterized LOC106364419
LOC106356502	uncharacterized LOC106356502
LOC106425872	ran-binding protein 1 homolog a-like
LOC111215644	histone deacetylase 15-like
LOC106352855	E3 ubiquitin-protein ligase RNF185
LOC106352868	protein LNK2-like
LOC106352887	phosphoribosylformylglycinamidine cyclo-ligase, chloroplastic
LOC106353247	GATA transcription factor 4
LOC106451610	probable serine protease EDA2
LOC106353326	pentatricopeptide repeat-containing protein At3g62890-like
LOC106353431	uncharacterized LOC106353431
LOC106396844	uncharacterized LOC106396844
LOC106353886	protein AAR2 homolog
LOC106353887	methionyl-tRNA formyltransferase
LOC106353899	protein DETOXIFICATION 8-like
LOC106353922	protein SWEETIE
LOC106454283	signal recognition particle subunit SRP72-like
LOC106454291	probable thimet oligopeptidase
LOC106449789	pentatricopeptide repeat-containing protein At1g60770-like
LOC106354122	multicopper oxidase LPR2-like
LOC106354123	beta-glucuronosyltransferase GlcAT14A-like
LOC106354124	ELL-associated factor 1
BNAA07G29130D	protein PIN-LIKES 2
LOC106354135	single-stranded DNA-binding protein WHY2, mitochondrial
LOC106354140	serine hydroxymethyltransferase 2, mitochondrial-like
BNAA07G29640D	uncharacterized BNAA07G29640D
LOC106354183	histidinol-phosphate aminotransferase 1, chloroplastic-like
LOC106354373	mitochondrial substrate carrier family protein E-like
LOC106421678	uncharacterized LOC106421678
LOC106354668	ubiquitin-conjugating enzyme E2 36
LOC106359440	DNA-directed RNA polymerases II, IV and V subunit 12
LOC106360476	protein CHUP1, chloroplastic-like
LOC106347663	la-related protein 1C-like
LOC106446545	UPF0057 membrane protein At2g24040
LOC106446536	QWRF motif-containing protein 4-like
LOC106348820	isoleucine--tRNA ligase, chloroplastic/mitochondrial-like
LOC111199681	plastid lipid-associated protein 3, chloroplastic
LOC106369804	probable serine/threonine protein kinase IRE4
LOC106390686	uncharacterized LOC106390686
LOC106360634	UDP-glycosyltransferase 75D1-like
LOC106359591	acylpyruvase FAHD1, mitochondrial-like
LOC106360657	SNF1-related protein kinase regulatory subunit beta-2
LOC106359600	uncharacterized LOC106359600
LOC106360686	probable mediator of RNA polymerase II transcription subunit 37e
LOC106422282	AT-rich interactive domain-containing protein 2-like
LOC106381662	uncharacterized LOC106381662
LOC106360998	DNA damage-binding protein 1b
LOC106424150	uncharacterized LOC106424150
LOC106383346	pre-mRNA-splicing factor clf1-like
LOC106361414	cysteine proteinase COT44-like
LOC106361381	probable glycosyltransferase At5g03795
LOC106361479	fructose-bisphosphate aldolase 2, chloroplastic-like
LOC106361474	transcription factor VIP1-like
LOC106345729	NADH kinase 1
LOC106345728	protein RBL
LOC106361532	probable magnesium transporter NIPA7
LOC106361566	60S ribosomal protein L36a
LOC106361569	serine/threonine-protein kinase tricorner-like
LOC106361587	elongation factor 2
LOC106361591	elongation factor 1-delta 1-like
LOC106361595	uncharacterized LOC106361595
LOC106361596	uncharacterized LOC106361596
LOC106361600	pyruvate dehydrogenase E1 component subunit beta-2, chloroplastic-like
LOC106361603	chlorophyll a-b binding protein 1, chloroplastic
LOC106361646	uncharacterized LOC106361646
LOC106345995	high mobility group B protein 4
LOC106377270	protein CHAPERONE-LIKE PROTEIN OF POR1, chloroplastic
LOC106436757	uncharacterized LOC106436757
LOC106361954	glycosyltransferase family 92 protein At1g27200
LOC106415235	uncharacterized LOC106415235
LOC106361978	protein IQ-DOMAIN 31
LOC106361986	glycine-rich RNA-binding protein 6, mitochondrial-like
LOC106361989	rab9 effector protein with kelch motifs-like
LOC106362168	dehydrodolichyl diphosphate synthase complex subunit NUS1-like
LOC106346236	uncharacterized protein At4g17700-like
LOC106346255	uncharacterized LOC106346255
LOC111200818	serine/arginine-rich-splicing factor SR34-like
LOC106365520	uncharacterized LOC106365520
LOC106426641	uncharacterized LOC106426641
LOC106365909	nuclear nucleic acid-binding protein C1D
LOC106365885	uncharacterized LOC106365885
LOC106365879	uncharacterized LOC106365879
LOC111200839	60S ribosomal protein L18-2-like
LOC111200847	cyclin-H1-1-like
LOC111200849	mitochondrial Rho GTPase 1-like
LOC106425228	uncharacterized LOC106425228
LOC111200864	serine/threonine protein phosphatase 2A regulatory subunit B''beta-like
LOC111198056	mevalonate kinase-like
LOC106364096	AT-hook motif nuclear-localized protein 6-like
LOC106379888	pre-mRNA-splicing factor ISY1 homolog pseudogene
LOC106346772	actin-2
BNAA01G26540D	autophagy-related protein 13b
LOC106366165	1-deoxy-D-xylulose 5-phosphate reductoisomerase, chloroplastic
LOC106346897	putative 60S ribosomal protein L30-1
LOC106346959	zinc finger CCCH domain-containing protein 38
LOC106379931	uracil-DNA glycosylase, mitochondrial
LOC106432947	protein unc-50 homolog
LOC106363706	mitochondrial uncoupling protein 5-like
LOC106368674	cyclin-D2-1-like
LOC106363704	GLABRA2 expression modulator-like
LOC106368672	monofunctional riboflavin biosynthesis protein RIBA 2, chloroplastic
LOC106368705	bifunctional aspartate aminotransferase and glutamate/aspartate-prephenate aminotransferase
LOC106365245	tyrosine decarboxylase 1-like
LOC106363737	NADH dehydrogenase [ubiquinone] 1 alpha subcomplex subunit 9, mitochondrial-like
BNAA09G12000D	uncharacterized BNAA09G12000D
LOC106424974	magnesium-chelatase subunit ChlI-1, chloroplastic-like
LOC106348613	uncharacterized LOC106348613
LOC106359720	uncharacterized LOC106359720
LOC106360960	uncharacterized LOC106360960
LOC106367300	nuclear transport factor 2-like
LOC106367391	putative zinc finger CCCH domain-containing protein 10
LOC106364689	uncharacterized LOC106364689
LOC106439137	uncharacterized LOC106439137
LOC106447057	delta 3,5-Delta 2,4-dienoyl-CoA isomerase, peroxisomal
LOC106447061	F-box/kelch-repeat protein At5g43190
LOC106450092	uncharacterized protein ycf20-like
LOC106447107	golgin candidate 1
LOC106432040	ras-related protein RABA5a-like
LOC106364402	uncharacterized LOC106364402
LOC106364598	upstream activation factor subunit UAF30
LOC106367238	uncharacterized LOC106367238
LOC106367239	protein LYK5-like
LOC106390864	uncharacterized acetyltransferase At3g50280-like
LOC106454851	uncharacterized LOC106454851
LOC106367736	protein S-acyltransferase 10-like
LOC106381678	ras-related protein RABA1c-like
LOC106411662	monothiol glutaredoxin-S14, chloroplastic
LOC106431111	UBP1-associated protein 2B-like
LOC106348676	nuclear pore complex protein NUP107-like
LOC106368099	amino acid transporter AVT6C
LOC106364948	uncharacterized LOC106364948
LOC106348655	uncharacterized LOC106348655
LOC106368089	uncharacterized LOC106368089
LOC106368079	pre-rRNA-processing protein ESF2-like
LOC106368078	E3 ubiquitin-protein ligase RZF1
LOC106368060	rhomboid-like protein 20
LOC106350895	DNA-directed RNA polymerase I subunit rpa49-like
BNAA06G30190D	uncharacterized BNAA06G30190D
BNAA06G30200D	uncharacterized protein At5g48480
BNAA06G30170D	uncharacterized BNAA06G30170D
LOC106350962	beta-galactosidase 1-like
LOC106368332	RHOMBOID-like protein 13
LOC106368325	phosphatidate cytidylyltransferase, mitochondrial-like
LOC106368448	small G protein signaling modulator 1
LOC106368447	phosphatidate cytidylyltransferase, mitochondrial-like
LOC106351001	inactive protein kinase SELMODRAFT_444075-like
LOC106351025	lysine-specific histone demethylase 1 homolog 2-like
LOC106351035	casein kinase 1-like protein HD16
LOC106412088	auxin-responsive protein SAUR36-like
LOC106368478	ethylene-responsive transcription factor CRF6
LOC106368486	uncharacterized membrane protein YuiD-like
LOC106368487	auxin response factor 18-like
LOC106347581	uncharacterized LOC106347581
LOC106347580	hemK methyltransferase family member 2 pseudogene
BNAA09G39890D	uncharacterized BNAA09G39890D
LOC106375217	GTP-binding protein At2g22870-like
LOC106368532	ferrochelatase-2, chloroplastic
LOC106368540	3beta-hydroxysteroid-dehydrogenase/decarboxylase-like
LOC106368550	casein kinase 1-like protein HD16
LOC106368556	pentatricopeptide repeat-containing protein At2g25580-like
LOC106368638	tetraspanin-8
LOC106368647	uncharacterized LOC106368647
LOC106371340	putative glycosyltransferase 7
LOC106387289	LOB domain-containing protein 41-like
LOC106387286	mannose-6-phosphate isomerase 1-like
LOC106368802	synaptotagmin-1
LOC106368797	diacylglycerol kinase 5-like
LOC106363728	mannan endo-1,4-beta-mannosidase 2-like
LOC106368784	reticulon-like protein B17
LOC106387279	WAT1-related protein At3g02690, chloroplastic-like
LOC106387280	uncharacterized LOC106387280
LOC106387278	WAT1-related protein At3g02690, chloroplastic-like
LOC106369050	threonine--tRNA ligase, mitochondrial 1
LOC106369042	cyclin-dependent kinase D-3
LOC106369038	basic transcription factor 3
LOC106369036	uncharacterized LOC106369036
LOC106430270	protein IQ-DOMAIN 31-like
LOC106413522	probable ubiquitin receptor RAD23a
LOC106367075	uncharacterized LOC106367075
LOC106434670	nuclear pore complex protein NUP155
LOC106434644	probable xyloglucan endotransglucosylase/hydrolase protein 28
LOC106369116	uncharacterized LOC106369116
LOC106402002	receptor-like protein kinase FERONIA
LOC106401879	E3 ubiquitin-protein ligase At1g12760
LOC106397078	zinc finger A20 and AN1 domain-containing stress-associated protein 1
LOC106401787	prohibitin-2, mitochondrial
LOC106435797	ADP-ribosylation factor 1-like 2
LOC106420196	ATP-dependent DNA helicase Q-like 4A
LOC106419887	uncharacterized LOC106419887
LOC106377532	uncharacterized LOC106377532
LOC106420176	probable elongation factor 1-gamma 1
LOC106420089	60S ribosomal protein L21-1-like
LOC106377530	WPP domain-interacting protein 3-like
LOC106420085	phytochrome A
LOC106420219	sucrose nonfermenting 4-like protein
LOC106419795	cation/calcium exchanger 5
LOC106377528	vacuolar cation/proton exchanger 2
LOC106377526	DNA damage-inducible protein 1
LOC106377525	uncharacterized LOC106377525
LOC106377523	heterogeneous nuclear ribonucleoprotein 1
LOC106420064	elongation factor 1-alpha 1
LOC106377522	GBF-interacting protein 1
LOC106419974	probable GTP-binding protein OBGM, mitochondrial
LOC106377516	pentatricopeptide repeat-containing protein At3g13160, mitochondrial
LOC106377515	pentatricopeptide repeat-containing protein At3g13150
LOC106377512	phosphatidylcholine transfer protein
BNAA01G30090D	uncharacterized BNAA01G30090D
BNAA01G30110D	myb family transcription factor PHL6
LOC106366753	uncharacterized LOC106366753
LOC106377498	histone acetyltransferase HAC5-like
LOC106377497	uncharacterized LOC106377497
LOC106377495	uncharacterized LOC106377495
LOC111199241	probable BOI-related E3 ubiquitin-protein ligase 3
BNAA10G03900D	uncharacterized BNAA10G03900D
LOC106370169	vesicle transport protein GOT1-like
BNAA10G03660D	uncharacterized BNAA10G03660D
LOC106371066	uncharacterized LOC106371066
LOC106387295	protease Do-like 7
LOC106370103	uncharacterized LOC106370103
LOC106370957	fasciclin-like arabinogalactan protein 9
LOC106411779	uncharacterized LOC106411779
LOC111199258	uncharacterized LOC111199258
LOC106370876	protein trichome birefringence-like 25
LOC106370864	aquaporin PIP1-3-like
LOC106371246	transcription factor ILR3-like
BNAA07G10330D	tetratricopeptide repeat domain-containing protein PYG7, chloroplastic
LOC106371458	uncharacterized LOC106371458
LOC106371464	profilin-5
LOC106370333	uncharacterized protein At4g04775-like
LOC106420454	dentin sialophosphoprotein-like
LOC106352639	transmembrane protein 214
BNAA09G51360D	uncharacterized BNAA09G51360D
LOC106352592	translocase of chloroplast 33, chloroplastic
LOC106381837	soluble inorganic pyrophosphatase 1
LOC106352549	pyruvate dehydrogenase E1 component subunit alpha-3, chloroplastic-like
LOC106352541	60S acidic ribosomal protein P1-3
LOC106414160	B3 domain-containing protein At5g60130-like
LOC106352540	3-ketoacyl-CoA synthase 1-like
LOC106352538	GRF1-interacting factor 2
LOC106352534	bifunctional fucokinase/fucose pyrophosphorylase
LOC106352536	uncharacterized LOC106352536
LOC106352533	ORM1-like protein 2
LOC106352531	uncharacterized LOC106352531
LOC106371629	probable glucuronoxylan glucuronosyltransferase F8H
BNAA10G13690D	uncharacterized BNAA10G13690D
LOC106381764	histone H3-like centromeric protein HTR12
LOC106352512	heavy metal-associated isoprenylated plant protein 39-like
LOC106451675	uncharacterized LOC106451675
LOC111201318	protein FD-like
LOC106451678	prolyl 4-hydroxylase 5-like
LOC106451680	peptide methionine sulfoxide reductase MsrB
LOC106423212	rac-like GTP-binding protein ARAC3
LOC106433681	coatomer subunit gamma-like
LOC106371942	TOM1-like protein 1
LOC106371962	phytoene synthase, chloroplastic-like
LOC106370507	ADP-ribosylation factor-like
LOC106371971	TOM1-like protein 1
LOC106371985	inositol-tetrakisphosphate 1-kinase 1
LOC106372166	transcription initiation factor TFIID subunit 8-like
LOC106372159	UDP-glucose 6-dehydrogenase 3-like
LOC106372154	cyclic nucleotide-gated ion channel 2-like
LOC106372153	cyclic nucleotide-gated ion channel 2-like
LOC106370564	KH domain-containing protein At4g18375-like
LOC106372103	DNA cytosine-5-methyltransferase DRM2-like
LOC111201472	30S ribosomal protein S13, chloroplastic-like
LOC106372066	probable carboxylesterase 16
LOC106440619	separase-like
LOC106440822	uncharacterized LOC106440822
LOC106440809	uncharacterized LOC106440809
LOC106440837	ycf49-like protein
LOC106440924	probable protein S-acyltransferase 13
LOC111198103	uncharacterized LOC111198103
LOC106441018	protein ROOT INITIATION DEFECTIVE 3-like
LOC106372375	protein RETICULATA-RELATED 4, chloroplastic-like
LOC106372368	uncharacterized LOC106372368
LOC106372365	exocyst complex component SEC10b
LOC106370630	uncharacterized LOC106370630
LOC106372357	mediator of RNA polymerase II transcription subunit 19a-like
LOC106372356	geranylgeranyl transferase type-2 subunit beta 1
LOC106372350	cysteine proteinase inhibitor 1-like
LOC106372411	putative inactive serine/threonine-protein kinase At5g11400
LOC106372424	probable sugar phosphate/phosphate translocator At5g25400
LOC106372434	trafficking protein particle complex II-specific subunit 120 homolog
LOC106372435	aberrant root formation protein 4-like
LOC106372438	polynucleotide 5'-hydroxyl-kinase NOL9
BNAA10G21560D	uncharacterized protein At1g32220, chloroplastic
LOC106433116	probable aspartyl aminopeptidase
LOC111201515	40S ribosomal protein S17-4-like
LOC106419315	phospholipid-transporting ATPase 1-like
LOC106418980	probable leucine-rich repeat receptor-like protein kinase At5g05160
LOC106419030	uncharacterized LOC106419030
LOC106419197	mitotic spindle checkpoint protein BUBR1-like
LOC106419026	deoxyhypusine synthase
LOC106419414	TLD domain-containing protein 1
LOC106419188	putative phosphatidylglycerol/phosphatidylinositol transfer protein DDB_G0282179
LOC106419303	F-box protein At5g06550-like
LOC106419306	uncharacterized LOC106419306
LOC106419299	ubiquitin carboxyl-terminal hydrolase 12-like
LOC106419047	homeobox-leucine zipper protein HAT14
LOC106419014	uncharacterized LOC106419014
LOC106419481	E3 ubiquitin-protein ligase XBAT33
LOC106419475	protein IQ-DOMAIN 14-like
LOC106419079	uncharacterized LOC106419079
LOC106419356	sorting nexin 2B-like
LOC106419357	40S ribosomal protein S4-1-like
LOC106419010	transcription factor TCP21-like
LOC106419335	KRR1 small subunit processome component homolog
LOC106419334	uncharacterized LOC106419334
LOC111201531	vacuolar protein sorting-associated protein 20 homolog 2-like
LOC106357508	EH domain-containing protein 1-like
LOC106372696	pullulanase 1, chloroplastic-like
LOC106372695	pullulanase 1, chloroplastic-like
LOC106372687	SHUGOSHIN 2-like
LOC106372662	F-box protein At5g03970-like
LOC106434585	assimilatory sulfite reductase ferredoxin, chloroplastic
LOC106372660	iron-sulfur assembly protein IscA-like 2, mitochondrial
BNAA10G26250D	uncharacterized protein At5g03900, chloroplastic
LOC106370730	uncharacterized LOC106370730
LOC106353210	GATA transcription factor 3
LOC106372613	40S ribosomal protein S23-2
LOC106372587	transcription factor-like protein DPA
LOC106372581	kinesin-like protein KIN-10B
LOC106372576	E3 ubiquitin-protein ligase PRT6-like
LOC106372575	ABC transporter I family member 20-like
LOC106372573	cystinosin homolog
LOC106372572	uncharacterized protein At5g02240-like
BNAA10G27330D	uncharacterized BNAA10G27330D
LOC106435170	sulfoquinovosyl transferase SQD2-like
LOC106346189	folylpolyglutamate synthase-like
LOC106441267	pentatricopeptide repeat-containing protein At4g37170-like
BNAC01G01990D	uncharacterized BNAC01G01990D
LOC106448443	protein MICRORCHIDIA 2-like
LOC106446391	DNA-apurinic or apyrimidinic site lyase 2-like
LOC106375251	tetraketide alpha-pyrone reductase 1-like
LOC106377578	two pore calcium channel protein 1-like
LOC106353915	bZIP transcription factor 11
LOC106427972	glycosyltransferase-like KOBITO 1
LOC106374255	uncharacterized LOC106374255
LOC111201651	protein APEM9-like
LOC106375562	methyltransferase-like protein 5
LOC106375578	WD repeat-containing protein LWD1-like
LOC106438164	uncharacterized protein At4g28440-like
LOC106438244	uncharacterized protein At4g28440-like
LOC106428599	GATA transcription factor 26-like
LOC106374344	uncharacterized LOC106374344
LOC106374312	uncharacterized LOC106374312
LOC106353038	uncharacterized LOC106353038
LOC106362647	bifunctional aspartokinase/homoserine dehydrogenase 2, chloroplastic-like
LOC106375725	B3 domain-containing transcription factor VAL3-like
LOC106429442	putative glutamine amidotransferase-like protein RP404
LOC106429405	protein PLASTID MOVEMENT IMPAIRED 15-like
LOC106437638	potassium channel AKT2/3-like
LOC106423918	transcription factor bHLH36-like
LOC106357410	PP2A regulatory subunit TAP46-like
LOC106375750	protein FIZZY-RELATED 2
LOC106376000	UDP-glucose 4-epimerase 2-like
LOC106376009	serine/threonine-protein kinase fray2-like
BNAC01G15960D	uncharacterized BNAC01G15960D
LOC106396522	AP-4 complex subunit mu-like
LOC106432338	transcriptional activator Myb-like
LOC106418731	U4/U6.U5 tri-snRNP-associated protein 2-like
LOC106376077	casein kinase 1-like protein 1
LOC106445432	upstream activation factor subunit UAF30
LOC106365672	uncharacterized LOC106365672
LOC106445510	polyadenylate-binding protein RBP45C-like
LOC106365673	probable UDP-N-acetylglucosamine--peptide N-acetylglucosaminyltransferase SEC
LOC106365674	40S ribosomal protein S16-3
LOC106376129	protein yippee-like At4g27740
BNAC01G41760D	uncharacterized BNAC01G41760D
LOC106446877	uncharacterized LOC106446877
LOC106368360	uncharacterized LOC106368360
LOC111201726	T-complex protein 1 subunit alpha-like
LOC106397724	uncharacterized LOC106397724
LOC106376433	uncharacterized LOC106376433
LOC106374720	zyxin
LOC111198039	linoleate 9S-lipoxygenase 1-like
LOC106369181	transcription termination factor MTERF5, chloroplastic-like
LOC106436824	probable serine/threonine protein phosphatase 2A regulatory subunit B''delta
LOC111202339	protein ROOT INITIATION DEFECTIVE 3-like
LOC106376783	uncharacterized LOC106376783
LOC106356092	protein SNOWY COTYLEDON 3-like
LOC111202359	60S ribosomal protein L27-3
LOC106389244	uncharacterized LOC106389244
LOC106390298	NADH dehydrogenase [ubiquinone] 1 beta subcomplex subunit 10-B-like
LOC106394431	GATA transcription factor 17
LOC106428950	translationally-controlled tumor protein homolog
LOC106428945	kinesin-like protein KIN-13A
LOC106376858	uncharacterized LOC106376858
LOC106376857	uncharacterized LOC106376857
LOC106376848	ERAD-associated E3 ubiquitin-protein ligase HRD1A-like
LOC106387503	6-4 DNA photolyase
LOC106387509	6-4 DNA photolyase-like
LOC111202394	peptide-N4-N-acetyl-beta-glucosaminyl asparagine amidase A-like
LOC111202400	trifunctional UDP-glucose 4,6-dehydratase/UDP-4-keto-6-deoxy-D-glucose 3,5-epimerase/UDP-4-keto-L-rhamnose-reductase RHM3-like
LOC106377571	1-phosphatidylinositol-3-phosphate 5-kinase FAB1B-like
LOC111202422	uncharacterized LOC111202422
LOC106425683	BTB/POZ and MATH domain-containing protein 5-like
BNAA02G05200D	uncharacterized BNAA02G05200D
LOC106351092	classical arabinogalactan protein 27-like
LOC106359546	mediator of RNA polymerase II transcription subunit 7a-like
LOC106422685	cyclin-dependent protein kinase inhibitor SIM
LOC106422587	phosphatidylinositol-3-phosphatase myotubularin-2-like
LOC111202783	copper transport protein ATX1-like
LOC106380845	DEAD-box ATP-dependent RNA helicase 18-like
LOC106380844	anaphase-promoting complex subunit 1-like
LOC106380840	uncharacterized LOC106380840
LOC106380837	26S proteasome non-ATPase regulatory subunit 7 homolog A-like
LOC106380832	exportin-7-like
LOC106380833	protein ORANGE-LIKE, chloroplastic-like
LOC106380825	ribosome biogenesis protein NSA2 homolog
LOC106380504	uncharacterized LOC106380504
LOC106380515	diacylglycerol kinase 1-like
LOC106380517	uncharacterized LOC106380517
LOC106380521	syntaxin-132-like
LOC106380523	H/ACA ribonucleoprotein complex subunit 2-like protein
LOC106417721	VAN3-binding protein-like
LOC111202785	uncharacterized LOC111202785
LOC106383008	protein ETHYLENE INSENSITIVE 3-like
LOC106429915	formate dehydrogenase, chloroplastic/mitochondrial
LOC106368218	UDP-glucose 6-dehydrogenase 3-like
LOC106379108	uncharacterized LOC106379108
LOC106423634	protein TIC 40, chloroplastic-like
LOC106380422	binding partner of ACD11 1
LOC106380423	probable arabinosyltransferase ARAD1
LOC106380794	eukaryotic translation initiation factor NCBP-like
LOC111202823	protein GPR107-like
LOC106431434	uncharacterized LOC106431434
LOC106435006	basic 7S globulin 2-like
LOC106380758	translation initiation factor eIF-2B subunit gamma
LOC106380757	elongation factor 1-beta 2
LOC106380740	tubulin alpha-3 chain-like
LOC106380716	mitochondrial pyruvate carrier 1
BNAA02G04720D	uncharacterized BNAA02G04720D
LOC106427330	outer envelope protein 61-like
LOC106427333	outer envelope protein 61-like
LOC106424062	E3 ubiquitin-protein ligase RFWD3
LOC106385035	E3 ubiquitin-protein ligase MARCH11-like
LOC106431404	B3 domain-containing protein At5g57720-like
LOC106347474	B3 domain-containing protein At5g60130-like
LOC106382898	LMBR1 domain-containing protein 2 homolog A-like
LOC106387051	uncharacterized LOC106387051
LOC106416486	DNA-directed RNA polymerase II subunit 7
LOC111203013	pentatricopeptide repeat-containing protein At3g18110, chloroplastic-like
LOC106388132	exocyst complex component EXO70B1
LOC106375095	uncharacterized LOC106375095
LOC106429169	uncharacterized LOC106429169
LOC106380881	inactive beta-amylase 4, chloroplastic
LOC111202867	uncharacterized LOC111202867
LOC106380896	uncharacterized LOC106380896
LOC106399334	calcium-binding protein PBP1
LOC106429870	ubiquitin-conjugating enzyme E2 10-like
LOC106367536	spermine synthase-like
LOC106367537	nephrocystin-3-like
LOC106422740	PRA1 family protein A2
LOC106408180	uncharacterized LOC106408180
LOC106410976	basic leucine zipper and W2 domain-containing protein 1-A-like
BNAC02G16480D	uncharacterized BNAC02G16480D
LOC106410417	membrane-associated protein VIPP1, chloroplastic
LOC106411173	acyl carrier protein 2, mitochondrial
LOC106407291	uncharacterized LOC106407291
LOC106411314	protein TRIGALACTOSYLDIACYLGLYCEROL 3, chloroplastic
LOC106381033	LEAF RUST 10 DISEASE-RESISTANCE LOCUS RECEPTOR-LIKE PROTEIN KINASE-like 1.4
LOC106391046	uncharacterized LOC106391046
LOC106415305	probable dolichyl-diphosphooligosaccharide--protein glycosyltransferase subunit 3B
BNAC02G07380D	uncharacterized BNAC02G07380D
LOC106452892	AUGMIN subunit 7
BNAC02G07360D	uncharacterized BNAC02G07360D
LOC106374229	uncharacterized LOC106374229
LOC106422689	ethylene-responsive transcription factor ERF106-like
LOC106406633	inositol-pentakisphosphate 2-kinase-like
LOC106402776	uncharacterized LOC106402776
LOC106406486	beta carbonic anhydrase 4-like
LOC111202915	uncharacterized LOC111202915
LOC106436948	diphthamide biosynthesis protein 3-like
LOC111202921	uncharacterized LOC111202921
LOC106381282	5'-nucleotidase SurE
LOC106381254	uncharacterized LOC106381254
LOC106379422	uncharacterized LOC106379422
LOC106381252	uncharacterized LOC106381252
LOC106381250	probable zinc metalloprotease EGY1, chloroplastic
LOC106430261	uncharacterized LOC106430261
LOC106390982	probable sugar phosphate/phosphate translocator At3g17430
LOC111198488	novel plant SNARE 13-like
LOC111202937	probable acyl-activating enzyme 5, peroxisomal
LOC106367685	tubby-like F-box protein 1
LOC106389614	caffeoylshikimate esterase
LOC106385996	proteasome subunit beta type-3-A
LOC106389611	replication factor C subunit 5
LOC106381430	ubiquitin-conjugating enzyme E2 36-like
LOC106359464	COP9 signalosome complex subunit 1-like
LOC106378313	uncharacterized LOC106378313
LOC106402871	uncharacterized LOC106402871
LOC106406188	uncharacterized GPI-anchored protein At1g61900-like
LOC106383096	MADS-box protein FLOWERING LOCUS C
LOC106416078	3-hydroxyacyl-[acyl-carrier-protein] dehydratase FabZ-like
LOC106381695	cytochrome c6, chloroplastic
LOC106425488	protein NUCLEAR FUSION DEFECTIVE 4-like
LOC106381773	triose phosphate/phosphate translocator TPT, chloroplastic
LOC106381766	uncharacterized LOC106381766
LOC111203280	uncharacterized LOC111203280
LOC106452593	peroxisomal membrane protein 11E
LOC106381570	60S ribosomal protein L9-1-like
LOC106381574	uncharacterized LOC106381574
LOC106381881	casein kinase II subunit beta-1
LOC106381860	60S ribosomal protein L18a-2
LOC106381917	sulfhydryl oxidase 2
LOC106432939	F-box protein SKIP28-like
LOC106438191	basic blue protein
LOC106400749	probable inactive receptor kinase At1g27190
LOC106454018	polyadenylate-binding protein 6-like
LOC106388093	squamosa promoter-binding-like protein 7
LOC106388089	NADH dehydrogenase [ubiquinone] 1 alpha subcomplex subunit 8-B
LOC106388083	ISWI chromatin-remodeling complex ATPase CHR17-like
LOC106426519	uncharacterized LOC106426519
LOC106379856	non-specific lipid-transfer protein 6-like
LOC106428976	probable receptor-like protein kinase At3g17420
LOC106379310	uncharacterized LOC106379310
LOC106378747	myosin-11-like
LOC106380011	uncharacterized LOC106380011
LOC106367214	DNA translocase FtsK-like
LOC106367213	high affinity nitrate transporter 2.7-like
LOC106367212	DEAD-box ATP-dependent RNA helicase 46-like
BNAA02G02260D	uncharacterized BNAA02G02260D
LOC106375019	uncharacterized LOC106375019
LOC106375011	DNA-directed RNA polymerases II, IV and V subunit 12
LOC106377301	uncharacterized LOC106377301
LOC106367187	mitochondrial outer membrane protein porin 3
LOC106433833	protein root UVB sensitive 5-like
LOC106402590	serine-threonine kinase receptor-associated protein
LOC106389891	uncharacterized LOC106389891
LOC106427606	probable LRR receptor-like serine/threonine-protein kinase At1g29720
LOC106385287	probable pectinesterase/pectinesterase inhibitor 47
LOC106382977	peptide-N4-N-acetyl-beta-glucosaminyl asparagine amidase A-like
LOC106382974	probable 2-oxoglutarate-dependent dioxygenase At5g05600
LOC106389466	F-box protein SKIP23-like
LOC106426299	FT-interacting protein 1-like
LOC106426349	nucleolin 1-like
LOC106385003	formin-like protein 20
LOC106384921	cellulose synthase A catalytic subunit 5 [UDP-forming]
LOC111204268	uncharacterized LOC111204268
LOC106354447	protein TIC 40, chloroplastic
LOC111204284	telomere repeat-binding protein 4-like
LOC106441433	uncharacterized LOC106441433
LOC106432623	UDP-glucose 6-dehydrogenase 3
LOC106352465	F-box protein DOR-like
LOC106383526	uncharacterized LOC106383526
LOC106385182	non-specific lipid-transfer protein 3
LOC106387165	probable inactive receptor kinase At5g58300
LOC106346039	probable mitochondrial-processing peptidase subunit alpha-1, mitochondrial
LOC106346047	auxin-responsive protein IAA18
LOC106346036	lysM domain receptor-like kinase 3
LOC106437539	WD repeat-containing protein 44-like
LOC106381509	2-dehydro-3-deoxyphosphooctonate aldolase 1-like
BNAC01G35810D	uncharacterized BNAC01G35810D
LOC106385661	uncharacterized LOC106385661
LOC106383717	kinesin-like protein KIN-13B
LOC106387486	topless-related protein 4
LOC106431485	uncharacterized LOC106431485
LOC106415903	protein phosphatase inhibitor 2-like
LOC106416094	transmembrane E3 ubiquitin-protein ligase 1
LOC106387884	malonyl CoA-acyl carrier protein transacylase-like
LOC106387880	protein LURP-one-related 7
LOC106387879	putative tRNA pseudouridine synthase
LOC106387876	uncharacterized LOC106387876
LOC106387860	uncharacterized GPI-anchored protein At1g61900-like
LOC106387843	mitochondrial inner membrane protease subunit 1
LOC106387838	rho-N domain-containing protein 1, chloroplastic-like
LOC106445710	rho-N domain-containing protein 1, chloroplastic-like
LOC106387996	40S ribosomal protein S3-2
LOC106425680	protein CLT1, chloroplastic-like
LOC106441066	60S ribosomal protein L12-2-like
LOC106392646	cell number regulator 8-like
LOC106405549	uncharacterized LOC106405549
LOC106405539	DNA repair protein UVH3-like
LOC106405541	novel plant SNARE 11-like
LOC106405233	polyadenylate-binding protein 6-like
LOC106380182	protein BASIC PENTACYSTEINE7-like
LOC106388133	ubiquitin-60S ribosomal protein L40
LOC106388131	1-5-phosphoribosyl-5-[5-phosphoribosylamino methylideneamino] imidazole-4-carboxamide isomerase, chloroplastic-like
LOC106425816	tubulin alpha-3 chain-like
LOC106425817	tubulin alpha-3 chain-like
LOC111203943	3-isopropylmalate dehydrogenase 2, chloroplastic-like
LOC106411559	uncharacterized LOC106411559
LOC106388155	probable methyltransferase PMT23
BNAC03G23200D	uncharacterized BNAC03G23200D
LOC106352794	AUGMIN subunit 1
LOC106352795	protein EARLY RESPONSIVE TO DEHYDRATION 15
LOC106352793	DNA-apurinic or apyrimidinic site lyase, chloroplastic-like
LOC106352808	villin-2-like
LOC106388282	inactive TPR repeat-containing thioredoxin TTL3-like
LOC106425807	protein S-acyltransferase 24
LOC106388353	uncharacterized LOC106388353
LOC106385503	ELMO domain-containing protein A-like
LOC106389259	uncharacterized LOC106389259
LOC106447286	uncharacterized LOC106447286
LOC106388392	hydroxymethylglutaryl-CoA lyase, mitochondrial
LOC106388378	B3 domain-containing protein REM12
LOC106397539	heat stress transcription factor A-2
LOC106400752	B3 domain-containing protein REM13-like
LOC106425719	T-complex protein 1 subunit beta-like
LOC106425722	eukaryotic translation initiation factor 2 subunit beta-like
LOC106388461	F-box protein At3g12350-like
LOC106425726	uncharacterized LOC106425726
LOC106388527	pollen-specific protein C13
LOC106388526	random slug protein 5
LOC106435654	F-box/kelch-repeat protein At4g38940-like
LOC106435661	F-box/kelch-repeat protein At4g38940-like
LOC106435655	F-box/kelch-repeat protein At4g38940-like
LOC106435665	39S ribosomal protein L41-A, mitochondrial
LOC106435658	F-box/kelch-repeat protein At4g38940-like
LOC106423552	UDP-rhamnose/UDP-galactose transporter 5
LOC106414020	F-box/kelch-repeat protein At4g38940-like
LOC106384919	protein argonaute 9-like
LOC106384884	la-related protein 1A-like
LOC106388533	ubiquitin carboxyl-terminal hydrolase 10-like
LOC106388536	probable mannose-1-phosphate guanylyltransferase 3
LOC106388541	RNA polymerase II transcriptional coactivator KELP-like
LOC106388574	putative transferase At4g12130, mitochondrial
LOC106409273	uncharacterized LOC106409273
LOC106406709	uncharacterized LOC106406709
LOC106384839	E3 ubiquitin-protein ligase RHF2A-like
LOC106384821	chaperone protein dnaJ 3
LOC106431526	cytochrome b6-f complex iron-sulfur subunit, chloroplastic
LOC106431493	frataxin, mitochondrial-like
LOC106388597	ETO1-like protein 1
LOC106388596	dormancy-associated protein homolog 3-like
LOC111204484	F-box protein SKIP17-like
LOC106384104	uncharacterized LOC106384104
BNAC03G32800D	uncharacterized BNAC03G32800D
LOC106388819	protein translocase subunit SecA-like
LOC106388822	acyl carrier protein, chloroplastic
LOC106388827	acyl carrier protein, chloroplastic
LOC106388901	peroxisomal membrane protein 13-like
BNAC03G35350D	uncharacterized BNAC03G35350D
LOC111204509	U11/U12 small nuclear ribonucleoprotein 25 kDa protein
LOC111204510	F-box protein At3g07870
LOC111204514	polygalacturonase QRT2-like
LOC106389092	transcription initiation factor IIB-2
LOC106389099	PRA1 family protein A2
LOC106389104	dehydration-responsive element-binding protein 2B-like
LOC106389105	uncharacterized LOC106389105
LOC106408084	aspartic proteinase-like protein 2
LOC106371913	uncharacterized LOC106371913
LOC106366951	elongation factor 2-like
LOC106439799	protein MAIN-LIKE 2
LOC111204601	3',5'-nucleoside bisphosphate phosphatase-like
LOC106437079	protein IRX15-LIKE
LOC106408412	protein TIFY 8-like
LOC111204608	pentatricopeptide repeat-containing protein At2g15690, mitochondrial-like
LOC106382053	lysM domain-containing GPI-anchored protein 2
LOC106389470	serine/threonine-protein kinase/endoribonuclease IRE1a-like
LOC106389472	uncharacterized LOC106389472
LOC106385833	thiol protease aleurain-like
LOC106426919	lanC-like protein GCL1
LOC106377249	uncharacterized LOC106377249
LOC106426651	bifunctional riboflavin biosynthesis protein RIBA 1, chloroplastic-like
LOC106347792	protein LNK1-like
LOC106347827	uncharacterized LOC106347827
LOC106431255	ribonuclease J-like
LOC106385644	40S ribosomal protein S15a
LOC106391265	protein MEMO1
LOC106405375	protein HESO1
LOC106408061	epsin
LOC106387236	DNA-directed RNA polymerase II subunit 7-like
LOC106387285	serine/threonine-protein kinase HT1-like
BNAA02G07370D	uncharacterized BNAA02G07370D
LOC106389581	splicing factor U2af small subunit A-like
LOC106419021	NAP1-related protein 2
LOC106387851	uncharacterized LOC106387851
LOC106388899	uncharacterized LOC106388899
LOC111204707	cinnamyl alcohol dehydrogenase 7
LOC106389827	uncharacterized LOC106389827
LOC106396256	uncharacterized LOC106396256
LOC106396972	protein ALP1-like
LOC106396200	60S ribosomal protein L23a-2-like
LOC106382833	leucine-rich repeat extensin-like protein 3
LOC106382835	beta-D-xylosidase 4-like
LOC106389753	protein transport protein SEC23-like
LOC106432160	RNA polymerase II C-terminal domain phosphatase-like 1
LOC106371096	uncharacterized LOC106371096
LOC106386225	60S ribosomal protein L39-1
LOC106394375	zinc finger protein CONSTANS-LIKE 13-like
LOC106390649	peptide chain release factor 1-like
LOC106394625	uncharacterized LOC106394625
LOC106389843	protein ENHANCED DOWNY MILDEW 2-like
LOC106396768	transcription initiation factor IIB-1-like
LOC106389965	small ubiquitin-related modifier 1-like
LOC106361773	50S ribosomal protein L1-like
LOC106396050	extensin-2-like
LOC106396710	F-box/LRR-repeat protein At2g43260-like
LOC106390510	F-box/LRR-repeat protein At2g43260-like
LOC106396693	biotin synthase, mitochondrial-like
LOC106390851	3beta-hydroxysteroid-dehydrogenase/decarboxylase
LOC106396319	protein EMSY-LIKE 4-like
LOC106395831	trihelix transcription factor ASIL2-like
BNAC04G03890D	uncharacterized BNAC04G03890D
LOC106418570	uncharacterized LOC106418570
LOC106396106	transketolase-2, chloroplastic
LOC111197950	tRNA 2'-phosphotransferase 1-like
LOC106394591	uncharacterized LOC106394591
LOC106390306	histone deacetylase complex subunit SAP18
LOC106450928	protein BPS1, chloroplastic
LOC111205033	proline-, glutamic acid- and leucine-rich protein 1-like
LOC106377400	uncharacterized LOC106377400
LOC106377389	nuclear transcription factor Y subunit B-3
LOC106377392	putative pentatricopeptide repeat-containing protein At3g15930
LOC106377391	PX domain-containing protein EREX
BNAC01G35640D	uncharacterized BNAC01G35640D
LOC106395918	uncharacterized LOC106395918
LOC106407272	40S ribosomal protein S11-3-like
LOC106390270	probable aminotransferase TAT2
LOC106396356	EVI5-like protein
LOC106390138	40S ribosomal protein S5-1
LOC106396414	RNA-binding protein CP29B, chloroplastic-like
LOC106396223	uncharacterized LOC106396223
LOC106390303	ribosomal protein L11 methyltransferase-like
LOC106365806	uncharacterized LOC106365806
LOC106390393	cytochrome P450 89A2-like
LOC106402275	uncharacterized LOC106402275
LOC106418657	uncharacterized LOC106418657
LOC106368397	protein NRT1/ PTR FAMILY 5.16-like
LOC106401396	uncharacterized LOC106401396
BNACNNG22560D	protein PHOTOSYSTEM I ASSEMBLY 2, chloroplastic
LOC106390719	probable bifunctional methylthioribulose-1-phosphate dehydratase/enolase-phosphatase E1
LOC106394924	uncharacterized LOC106394924
LOC106390668	cytochrome b5-like
LOC106390655	cytochrome b5-like
LOC106419783	transcription factor KUA1-like
LOC106391749	ATP-dependent zinc metalloprotease FTSH 11, chloroplastic/mitochondrial
LOC106391870	uncharacterized LOC106391870
LOC106380576	cysteine-rich and transmembrane domain-containing protein WIH1-like
LOC106391710	cyclic nucleotide-gated ion channel 1-like
LOC106396432	cysteine-rich and transmembrane domain-containing protein WIH1-like
LOC106391664	RNA-binding KH domain-containing protein RCF3-like
LOC106374033	thioredoxin reductase 2-like
LOC106419331	uncharacterized LOC106419331
LOC106390563	uncharacterized LOC106390563
LOC111198552	plastidial pyruvate kinase 2-like
LOC106391648	plastidial pyruvate kinase 2
LOC106394501	uncharacterized LOC106394501
LOC106390152	60S acidic ribosomal protein P2-2-like
LOC106391592	notchless protein homolog
LOC106396506	60S ribosomal protein L10a-2-like
LOC106391452	uncharacterized membrane protein YjcL-like
LOC106391433	proline--tRNA ligase, chloroplastic/mitochondrial-like
LOC106452532	protein trichome birefringence-like 2
LOC111205293	uncharacterized LOC111205293
LOC106391370	protein CROWDED NUCLEI 2-like
LOC106391147	uncharacterized protein DDB_G0283697-like
LOC106415769	myosin heavy chain, striated muscle-like
LOC106374717	increased DNA methylation 2-like
LOC106376374	autophagy-related protein 18a-like
LOC106396774	ubiquitin-40S ribosomal protein S27a-3
LOC106412132	cysteine and histidine-rich domain-containing protein RAR1-like
LOC106444975	universal stress protein A-like protein
LOC106415615	trehalose-phosphate phosphatase A
LOC106415868	polycomb group protein EMBRYONIC FLOWER 2-like
LOC106396368	aspartic proteinase oryzasin-1-like
LOC106390114	uncharacterized LOC106390114
LOC106394473	uncharacterized protein At4g14342-like
LOC106390762	uncharacterized protein At4g14342-like
LOC106391038	uncharacterized LOC106391038
LOC111205340	uncharacterized LOC111205340
LOC106368659	probable chlorophyllide b reductase NYC1, chloroplastic
LOC106399520	splicing factor U2af large subunit B-like
LOC106390049	xyloglucan endotransglucosylase/hydrolase protein 24-like
LOC106368961	putative F-box protein At4g05475
LOC106395045	uncharacterized LOC106395045
LOC106390958	WAT1-related protein At5g40240-like
LOC106391017	heterogeneous nuclear ribonucleoprotein 1-like
LOC106391015	serine/threonine-protein kinase HT1-like
LOC106440930	CMP-sialic acid transporter 1-like
LOC106376497	ribulose bisphosphate carboxylase small chain F1, chloroplastic-like
LOC106420755	V-type proton ATPase subunit a2-like
LOC106420610	phenylalanine--tRNA ligase alpha subunit, cytoplasmic
LOC106392112	histone-lysine N-methyltransferase, H3 lysine-9 specific SUVH6-like
LOC106393895	methylesterase 4-like
LOC106446622	probable cyclic nucleotide-gated ion channel 6
LOC106446652	probable sarcosine oxidase
LOC106449937	60S ribosomal protein L39-1
LOC106400868	nuclear polyA-polymerase 2-like
LOC106424329	60S ribosomal protein L10a-2
LOC106426384	probable galacturonosyltransferase 5
LOC106406472	probable 2-oxoacid dependent dioxygenase
LOC106406182	switch-associated protein 70
LOC106394622	protein phosphatase 1 regulatory subunit 11
LOC106367639	proteasome subunit alpha type-5-A-like
LOC106401830	bystin-like
LOC106427625	cyclin-dependent kinase inhibitor 4
LOC106432797	high mobility group B protein 14
LOC106432800	60S ribosomal protein L18a-2
LOC111205494	uncharacterized LOC111205494
LOC106432759	cytochrome P450 710A1-like
LOC106447296	cationic amino acid transporter 5-like
LOC106447314	uncharacterized LOC106447314
LOC111205024	uncharacterized LOC111205024
LOC106392535	farnesoic acid carboxyl-O-methyltransferase-like
LOC111205533	GTP-binding protein SAR1B
LOC106391634	polyglutamine-binding protein 1-like
LOC106391711	serine/threonine-protein phosphatase 5
LOC106391695	multifunctional methyltransferase subunit TRM112-like protein At1g22270
LOC106391834	defensin-like protein 2
LOC106391800	beta-glucosidase 15-like
LOC106371215	protein transport protein Sec61 subunit beta-like
LOC106358377	protein PAIR1-like
LOC106395513	C-terminal binding protein AN
LOC106399239	protein TSS-like
LOC106401958	uncharacterized LOC106401958
LOC106400478	60S acidic ribosomal protein P1-3-like
LOC106401784	protein LHY-like
LOC106401878	uncharacterized LOC106401878
LOC106401156	probable tyrosine-protein phosphatase At1g05000
LOC111206226	uncharacterized LOC111206226
LOC106401563	transcription factor GTE4-like
LOC106399596	histone H1.1-like
LOC106400897	protein TIC110, chloroplastic-like
LOC106400920	50S ribosomal protein L4, chloroplastic
LOC106415140	tRNA ligase 1-like
LOC106401587	uncharacterized LOC106401587
LOC106401658	multiple inositol polyphosphate phosphatase 1
LOC111206433	uncharacterized LOC111206433
LOC106400863	rhamnogalacturonate lyase B-like
LOC106399953	uncharacterized LOC106399953
LOC106401593	protein FAM135B-like
LOC106368303	NLR family CARD domain-containing protein 3-like
LOC106357924	AMSH-like ubiquitin thioesterase 2
LOC106357928	uncharacterized LOC106357928
BNAC05G08190D	uncharacterized BNAC05G08190D
LOC106356282	aluminum-activated malate transporter 4-like
LOC106357932	AP-1 complex subunit mu-2
LOC106357944	uncharacterized protein At1g10890-like
LOC106401299	starch synthase 3, chloroplastic/amyloplastic
LOC106401301	probable beta-1,3-galactosyltransferase 1
LOC106397624	dehydrodolichyl diphosphate synthase complex subunit NUS1-like
LOC106399242	uncharacterized LOC106399242
LOC106398386	coilin-like
LOC106445578	probable LRR receptor-like serine/threonine-protein kinase At1g12460
LOC106445580	kinesin-like protein KIN-UA
LOC106452355	uncharacterized LOC106452355
LOC106452397	pentatricopeptide repeat-containing protein At1g15510, chloroplastic
LOC106379496	uncharacterized LOC106379496
LOC106396646	protein WVD2-like 4
LOC106390618	pentatricopeptide repeat-containing protein At2g36240-like
LOC106390171	uncharacterized protein At2g39795, mitochondrial-like
LOC106447225	coiled-coil domain-containing protein 94
LOC106447243	40S ribosomal protein S5-like
LOC106427121	uncharacterized LOC106427121
LOC106427124	probable serine/threonine-protein kinase SIS8
LOC106427126	uncharacterized LOC106427126
LOC106427175	protein REVEILLE 7-like
LOC106427162	LEAF RUST 10 DISEASE-RESISTANCE LOCUS RECEPTOR-LIKE PROTEIN KINASE-like 1.2
LOC106427088	uncharacterized LOC106427088
LOC106427178	LON peptidase N-terminal domain and RING finger protein 1-like
LOC106427143	probable xyloglucan 6-xylosyltransferase 5
LOC106397495	60S acidic ribosomal protein P2-1
LOC106428103	uncharacterized LOC106428103
LOC106428091	acetyl-CoA acetyltransferase, cytosolic 1-like
BNAC05G17000D	uncharacterized BNAC05G17000D
LOC106376316	uncharacterized LOC106376316
LOC106398603	3-oxoacyl-[acyl-carrier-protein] reductase 3, chloroplastic-like
LOC106399357	uncharacterized LOC106399357
LOC106401531	uncharacterized LOC106401531
LOC106432342	aspartate carbamoyltransferase, chloroplastic
LOC106397266	60S ribosomal protein L37-2-like
LOC106440618	transmembrane 9 superfamily member 7-like
LOC106440608	uncharacterized LOC106440608
LOC106452768	probable serine/threonine-protein kinase PBL19
LOC106396994	non-specific lipid-transfer protein 6-like
LOC106396993	F-box/kelch-repeat protein At5g51250-like
LOC106400698	F-box/LRR-repeat protein 12-like
LOC111206519	probable glucan endo-1,3-beta-glucosidase A6
LOC106453025	gibberellin receptor GID1A
LOC106453021	probable polygalacturonase
LOC106453020	coiled-coil domain-containing protein 12
LOC111206356	mannose-1-phosphate guanyltransferase alpha-like
LOC106422549	RNA-binding KH domain-containing protein RCF3-like
LOC106347187	glutamate dehydrogenase B-like
LOC106347178	F-box protein At1g11270-like
LOC106404704	uncharacterized LOC106404704
LOC106397351	uncharacterized LOC106397351
LOC106424414	cyclin-dependent kinase inhibitor 7-like
LOC106424363	F-box protein At1g49990-like
LOC106388591	F-box protein SKIP17-like
LOC106405526	protein CURVATURE THYLAKOID 1C, chloroplastic-like
LOC111207151	serine-threonine kinase receptor-associated protein-like
LOC106348457	polyadenylate-binding protein-interacting protein 3
LOC111206430	uncharacterized LOC111206430
LOC106396950	protein LAZ1 homolog 1-like
LOC111207007	uncharacterized LOC111207007
LOC106357510	uncharacterized LOC106357510
LOC106436378	uncharacterized hydrolase YugF
LOC106404586	probable ribosome biogenesis protein RLP24
LOC106410595	putative disease resistance RPP13-like protein 1
LOC106381527	proteasome subunit alpha type-2-A
LOC106432098	uncharacterized LOC106432098
LOC106381512	DExH-box ATP-dependent RNA helicase DExH12-like
LOC106428221	putative callose synthase 6
LOC106402416	protein BASIC PENTACYSTEINE6-like
LOC106346994	endonuclease MutS2-like
LOC111207139	uncharacterized LOC111207139
LOC106429669	60S ribosomal protein L7-1-like
LOC106406736	topless-related protein 2-like
LOC111206744	uncharacterized LOC111206744
LOC106353512	protein MIZU-KUSSEI 1
LOC111198081	uncharacterized LOC111198081
LOC106398431	uncharacterized LOC106398431
LOC106398475	DNA-repair protein XRCC1
LOC106398485	D-glycerate 3-kinase, chloroplastic
LOC106402733	probable peroxygenase 4
LOC106388211	F-box protein At4g00755-like
LOC106396985	protein-tyrosine-phosphatase PTP1
LOC111206724	aspartate--tRNA ligase 1, cytoplasmic-like
LOC106376825	patellin-1-like
LOC106373764	cysteine protease inhibitor WSCP-like
LOC106354332	uncharacterized LOC106354332
LOC106411349	3-oxoacyl-[acyl-carrier-protein] synthase I, chloroplastic
LOC106446388	quinone oxidoreductase PIG3-like
LOC106449759	endonuclease 4-like
LOC106446385	subtilisin-like protease SBT3.13
LOC106445741	uncharacterized LOC106445741
LOC106445740	transcription factor bHLH104-like
LOC106365277	uncharacterized LOC106365277
LOC106445742	chromatin modification-related protein MEAF6
LOC106393352	3-hydroxy-3-methylglutaryl-coenzyme A reductase 2-like
BNAC02G45840D	uncharacterized BNAC02G45840D
LOC106370993	uncharacterized LOC106370993
LOC106394159	ubiquitin carboxyl-terminal hydrolase 25-like
LOC106394425	uncharacterized LOC106394425
LOC106420937	uncharacterized LOC106420937
LOC111207802	uncharacterized LOC111207802
LOC106406676	eukaryotic translation initiation factor 1A
LOC111207554	uncharacterized LOC111207554
LOC106399945	uncharacterized LOC106399945
LOC106399954	mitochondrial carnitine/acylcarnitine carrier-like protein
LOC106399964	protein TPLATE
LOC106377164	U11/U12 small nuclear ribonucleoprotein 31 kDa protein
LOC106400640	GATA transcription factor 27-like
LOC106400663	vesicle-associated protein 2-1
LOC106415366	60S ribosomal protein L11-1
LOC106416508	lysine-specific demethylase JMJ706-like
LOC111207547	uncharacterized LOC111207547
LOC106411438	uncharacterized LOC106411438
LOC106409257	YDG domain-containing protein At5g47150
LOC106406961	ras-related protein RABA5a
LOC106407336	NADH dehydrogenase [ubiquinone] 1 beta subcomplex subunit 8, mitochondrial
BNAC07G20380D	uncharacterized BNAC07G20380D
LOC106410626	SEC14 cytosolic factor-like
LOC106407391	maltose excess protein 1, chloroplastic-like
LOC111208315	uncharacterized LOC111208315
LOC106410411	clp protease adapter protein ClpF, chloroplastic
LOC106396802	uncharacterized LOC106396802
LOC106425290	uncharacterized LOC106425290
LOC106425332	uncharacterized LOC106425332
LOC106425312	serine/threonine-protein phosphatase 2A 65 kDa regulatory subunit A beta isoform-like
LOC111207815	uncharacterized LOC111207815
LOC106380626	COP1-interacting protein 7-like
LOC106407001	DCN1-like protein 2
LOC106348951	uncharacterized LOC106348951
LOC111207872	40S ribosomal protein S27-2
LOC106410937	pentatricopeptide repeat-containing protein At5g48910-like
LOC106415176	glutamyl-tRNA Gln amidotransferase subunit B, chloroplastic/mitochondrial
LOC106378186	golgin subfamily A member 6-like protein 2
LOC106440085	high mobility group B protein 1
LOC106410894	pleckstrin homology domain-containing protein 1-like
LOC106411421	probable ADP-ribosylation factor GTPase-activating protein AGD8
LOC106410887	UDP-N-acetylglucosamine transferase subunit ALG14 homolog
LOC106421156	tripeptidyl-peptidase 2-like
LOC106420974	uncharacterized LOC106420974
LOC111197927	sphingosine kinase 1-like
LOC106420958	RNA polymerase II C-terminal domain phosphatase-like 1
LOC106420962	protein NRT1/ PTR FAMILY 7.2
LOC106440472	PGR5-like protein 1A, chloroplastic
LOC106440468	dihydroorotase, mitochondrial-like
LOC106440464	UDP-galactose/UDP-glucose transporter 2
LOC106440460	uncharacterized LOC106440460
LOC106397947	B3 domain-containing transcription factor VRN1
LOC106348934	uncharacterized LOC106348934
LOC106410336	protein transport protein Sec61 subunit gamma-1
LOC106407403	60S ribosomal protein L7a-2-like
LOC106409357	calcineurin B-like protein 3
LOC106410897	protein phosphatase 2C 57-like
BNAC09G37170D	uncharacterized BNAC09G37170D
LOC106406942	protein trichome birefringence-like 16
LOC106407366	uncharacterized LOC106407366
LOC111205375	serine carboxypeptidase-like 29
LOC106411065	VIN3-like protein 2
BNAA02G18790D	uncharacterized BNAA02G18790D
LOC106407505	uncharacterized LOC106407505
LOC106411431	proteasome subunit beta type-6-like
LOC106420554	AIG2-like protein C
LOC111198000	V-type proton ATPase subunit H-like
LOC111207771	D-3-phosphoglycerate dehydrogenase 1, chloroplastic-like
LOC106411471	tubulin-folding cofactor C
LOC106410767	glucose-1-phosphate adenylyltransferase large subunit 3, chloroplastic
LOC106407569	uncharacterized LOC106407569
LOC106407829	leucine-rich repeat extensin-like protein 3
LOC106424830	uncharacterized LOC106424830
LOC106419784	translation initiation factor eIF-2B subunit delta
LOC106423702	uncharacterized LOC106423702
BNAA08G03890D	uncharacterized BNAA08G03890D
LOC106405928	gamma carbonic anhydrase 2, mitochondrial
LOC106399654	B-box zinc finger protein 18-like
LOC111208510	uncharacterized LOC111208510
LOC106379736	uncharacterized LOC106379736
BNAC08G09690D	uncharacterized BNAC08G09690D
LOC106412030	DNA-directed RNA polymerase V subunit 7
LOC111208735	protein ROOT PRIMORDIUM DEFECTIVE 1-like
LOC106411989	uncharacterized LOC106411989
BNAC08G47810D	uncharacterized BNAC08G47810D
LOC111208514	uncharacterized LOC111208514
LOC106427865	uncharacterized LOC106427865
LOC106429508	uncharacterized WD repeat-containing protein C2A9.03-like
LOC106453179	uncharacterized LOC106453179
BNACNNG06750D	uncharacterized BNACNNG06750D
BNAA09G54610D	uncharacterized BNAA09G54610D
LOC106453132	COBRA-like protein 6
LOC106403348	FRIGIDA-like protein 3
LOC106393729	uncharacterized LOC106393729
LOC106425136	peptidyl-prolyl cis-trans isomerase FKBP15-2
LOC106360198	uncharacterized LOC106360198
LOC106360209	zinc finger BED domain-containing protein DAYSLEEPER-like
LOC111208992	uncharacterized LOC111208992
LOC106364276	10 kDa chaperonin-like
LOC106377390	uncharacterized LOC106377390
LOC111208998	uncharacterized LOC111208998
LOC111208811	translation initiation factor eIF-2B subunit delta-like
BNAC08G21770D	uncharacterized BNAC08G21770D
LOC106367733	probable protein phosphatase 2C 46
LOC111209158	vacuolar protein sorting-associated protein 35C-like
LOC106412234	protein PHR1-LIKE 3
LOC106413909	uncharacterized LOC106413909
LOC106402603	clustered mitochondria protein-like
LOC106402595	30S ribosomal protein 2, chloroplastic-like
LOC106367844	30S ribosomal protein 2, chloroplastic
LOC106412050	ethylene-responsive transcription factor WRI1-like
LOC106434005	phosphoribosylformylglycinamidine cyclo-ligase, chloroplastic-like
LOC106360776	peptidyl-prolyl cis-trans isomerase FKBP20-1
LOC106360775	E3 ubiquitin-protein ligase SDIR1
LOC106360790	rop guanine nucleotide exchange factor 6
LOC106360799	60S ribosomal protein L35a-2
LOC106360809	CTD small phosphatase-like protein
BNAC08G26940D	uncharacterized BNAC08G26940D
LOC106360814	UTP--glucose-1-phosphate uridylyltransferase 3, chloroplastic
LOC106360816	probable inactive receptor-like protein kinase At3g56050
LOC106368107	PRA1 family protein B1
LOC106367984	adenylylsulfatase HINT1
LOC106367987	adenylylsulfatase HINT1
LOC106367998	exocyst complex component SEC15A-like
LOC106416210	nucleolar protein 10
LOC106411956	ribosomal RNA small subunit methyltransferase NEP1
LOC106414065	uncharacterized LOC106414065
LOC106415212	villin-3-like
LOC106376348	1-acyl-sn-glycerol-3-phosphate acyltransferase 2-like
LOC106376608	carboxyl-terminal-processing peptidase 3, chloroplastic-like
LOC106411934	F-box/LRR-repeat protein At1g06630-like
LOC111208522	paladin-like
LOC106452000	ubiquitin-40S ribosomal protein S27a-3
LOC106451999	probable protein phosphatase 2C 49
LOC111208806	ribonuclease J-like
LOC106416199	autophagy-related protein 18a-like
LOC106413679	protein EARLY FLOWERING 3-like
LOC106415181	adenine nucleotide transporter BT1, chloroplastic/mitochondrial-like

## Sheet: MEblue
Gene ID	description
LOC106411766	HD domain-containing protein 2-like
LOC106415853	nicotinate phosphoribosyltransferase 2-like
LOC106412133	molybdate-anion transporter
LOC106415835	ATP-dependent 6-phosphofructokinase 5, chloroplastic
LOC106413472	uncharacterized LOC106413472
LOC106415122	transcription termination factor MTERF2, chloroplastic-like
LOC106415313	myosin-3
LOC106415985	protein RER1B
LOC106415174	phosphatidylinositol/phosphatidylcholine transfer protein SFH8-like
LOC106411726	uncharacterized LOC106411726
LOC106416332	ubiquitin recognition factor in ER-associated degradation protein 1-like
LOC106382652	rhomboid-like protein 11, chloroplastic
LOC106415593	formimidoyltransferase-cyclodeaminase-like
LOC106436693	H/ACA ribonucleoprotein complex subunit 3-like protein
LOC106368892	calcium-dependent protein kinase 10-like
LOC106368882	GPI mannosyltransferase 1-like
LOC106411921	uncharacterized LOC106411921
LOC106415926	alanine aminotransferase 1, mitochondrial-like
LOC106403898	uncharacterized LOC106403898
LOC106415293	DEAD-box ATP-dependent RNA helicase 36
LOC106415782	uncharacterized LOC106415782
LOC106414893	factor of DNA methylation 1-like
LOC106414898	Golgi SNAP receptor complex member 1-1-like
LOC106412490	factor of DNA methylation 1-like
LOC106414897	Golgi SNAP receptor complex member 1-1-like
LOC106382501	GDP-mannose 3,5-epimerase
LOC106425499	uncharacterized LOC106425499
BNAC08G40060D	uncharacterized BNAC08G40060D
LOC106416129	protein KTI12 homolog
LOC106416010	ninja-family protein AFP2-like
LOC106404129	probable mitochondrial-processing peptidase subunit beta, mitochondrial
LOC106411590	proteasome subunit beta type-5-B
LOC106412538	transportin MOS14-like
LOC106412548	glyceraldehyde-3-phosphate dehydrogenase A, chloroplastic-like
LOC106404135	LRR receptor-like serine/threonine-protein kinase RPK2
LOC106413791	protein cornichon homolog 4
LOC106404152	UDP-arabinopyranose mutase 1
LOC106404170	developmental protein SEPALLATA 2
LOC106415337	serine--tRNA ligase, chloroplastic/mitochondrial
LOC106415241	tyrosyl-DNA phosphodiesterase 2-like
LOC106412493	alpha-ketoglutarate-dependent dioxygenase alkB
LOC106415242	alpha-ketoglutarate-dependent dioxygenase alkB
LOC106416157	wings apart-like protein homolog
LOC106415768	transmembrane 9 superfamily member 1-like
LOC106415300	F-box protein At1g11270-like
LOC106404629	uncharacterized LOC106404629
LOC106405811	geranylgeranyl diphosphate reductase, chloroplastic-like
LOC106377015	E4 SUMO-protein ligase PIAL1-like
LOC106377017	protein BONZAI 3-like
LOC106377022	serine/threonine-protein kinase EDR1-like
LOC106377030	palmitoyl-acyl carrier protein thioesterase, chloroplastic
LOC111208727	uncharacterized LOC111208727
LOC106420004	protein LIGHT-DEPENDENT SHORT HYPOCOTYLS 6-like
BNAA09G49660D	UDP-xylose transporter 3
LOC106420156	prolycopene isomerase, chloroplastic
LOC106420233	probable galacturonosyltransferase 6
LOC106419995	PTI1-like tyrosine-protein kinase 1
LOC106420095	4-hydroxyphenylpyruvate dioxygenase
LOC106404311	exonuclease mut-7 homolog
LOC106420203	metacaspase-1
LOC106420109	TOM1-like protein 2
LOC106419963	homeobox-leucine zipper protein HDG2-like
LOC106419800	ubiquitin carboxyl-terminal hydrolase 2-like
LOC106419834	vesicle-associated membrane protein 721-like
LOC106402902	BRCA1-associated RING domain protein 1-like
LOC106406166	prohibitin-2, mitochondrial
LOC106402801	TVP38/TMEM64 family membrane protein slr0305-like
LOC106404452	40S ribosomal protein S11-3
LOC106392285	nodulin homeobox-like
LOC106392284	nodulin homeobox-like
LOC106392296	U1 small nuclear ribonucleoprotein C-like
BNAC09G00560D	uncharacterized BNAC09G00560D
LOC106435141	indole-3-acetic acid-amido synthetase GH3.10
LOC106412053	pentatricopeptide repeat-containing protein At3g26540-like
LOC106415389	inorganic phosphate transporter 2-1, chloroplastic
LOC106415070	pentatricopeptide repeat-containing protein At3g26782, mitochondrial-like
LOC106413988	actin-related protein 2
LOC106401629	probably inactive leucine-rich repeat receptor-like protein kinase At3g28040
LOC106397599	ninja-family protein AFP3-like
LOC106425169	signal recognition particle 19 kDa protein
LOC106425218	uncharacterized LOC106425218
LOC106440344	uncharacterized LOC106440344
LOC106440350	zinc finger CCCH domain-containing protein 3
LOC106440355	UMP-CMP kinase 3
LOC106440357	sugar transport protein 13
LOC106440372	protein PEROXIN-4-like
BNAC09G47140D	uncharacterized BNAC09G47140D
LOC106440379	protein LIN1-like
LOC106440391	mediator of RNA polymerase II transcription subunit 15-like
LOC106440396	cytochrome b5 domain-containing protein RLF-like
LOC106440400	histone-lysine N-methyltransferase ATXR5-like
LOC106426776	probable inactive receptor kinase At5g10020
LOC106426714	ribosome biogenesis protein TSR3 homolog
LOC106426698	aspartic proteinase-like protein 1
LOC106427344	tetratricopeptide repeat protein SKI3-like
LOC106428455	protein RETICULATA-RELATED 1, chloroplastic
LOC106428465	60S ribosomal protein L13-3-like
LOC106428451	60S ribosomal protein L13-3-like
LOC106428447	cleft lip and palate transmembrane protein 1 homolog
LOC106360530	superoxide dismutase [Fe] 3, chloroplastic
LOC106407501	transcription factor bHLH79
LOC106411491	uncharacterized LOC106411491
LOC106405532	50S ribosomal protein L22-like
LOC106423944	serine/arginine-rich splicing factor SR34A-like
LOC106439147	probable serine/threonine-protein kinase PBL17
LOC106357655	SAL1 phosphatase
LOC106357650	dicarboxylate transporter 2.1, chloroplastic
LOC106402523	magnesium transporter MRS2-2-like
BNAC09G06410D	uncharacterized protein At1g04910
LOC106402890	uncharacterized LOC106402890
LOC106405413	CASP-like protein 4A2
LOC106413838	uncharacterized LOC106413838
LOC111209817	uncharacterized LOC111209817
BNAC09G07010D	uncharacterized BNAC09G07010D
LOC106414996	LRR receptor-like serine/threonine-protein kinase HSL2
LOC106415663	ADP-ribosylation factor-like protein 8b
LOC106425949	uncharacterized LOC106425949
BNAC07G10040D	uncharacterized protein At2g34160
LOC106402835	polyadenylate-binding protein 6-like
LOC106360724	F-box protein SKIP2
LOC106360725	tRNA-dihydrouridine(16/17) synthase [NAD(P)(+)]-like
LOC111209613	protein RALF-like 34
LOC106392256	uncharacterized LOC106392256
LOC106392242	ankyrin repeat domain-containing protein, chloroplastic-like
LOC106392240	ankyrin repeat domain-containing protein, chloroplastic-like
LOC106392228	heterogeneous nuclear ribonucleoprotein F-like
LOC106392226	kinesin-like protein KIN-14E
BNACNNG22340D	uncharacterized BNACNNG22340D
LOC106406952	protein TIC 21, chloroplastic-like
LOC106411114	receptor protein kinase-like protein At4g34220
LOC106410875	E3 ubiquitin-protein ligase MBR1-like
LOC106409035	uncharacterized LOC106409035
LOC106410465	serine--glyoxylate aminotransferase
LOC106410651	NAD-dependent malic enzyme 1, mitochondrial
LOC106410773	vacuolar-sorting receptor 3-like
LOC106409083	histone deacetylase 6-like
LOC106405274	F-box/LRR-repeat protein At5g63520-like
LOC106357805	uncharacterized LOC106357805
LOC106357811	ATPase family AAA domain-containing protein 3C-like
LOC106405927	calmodulin-binding protein 60 C
LOC106404682	transcription factor bHLH146-like
LOC111210049	uncharacterized LOC111210049
LOC106406137	subtilisin-like protease SBT2.5
LOC106405164	transcription elongation factor SPT4 homolog 2
LOC106375515	60S ribosomal protein L28-1-like
LOC106375514	60S ribosomal protein L31-1-like
LOC106375508	F-box protein At1g30790-like
LOC106375500	glycine-rich cell wall structural protein 1-like
LOC106405131	uncharacterized LOC106405131
LOC106445391	uncharacterized LOC106445391
LOC106445403	myb family transcription factor PHL4
LOC106405120	beta-galactosidase 6-like
LOC106447951	pentatricopeptide repeat-containing protein At2g20710, mitochondrial-like
LOC106445410	60S ribosomal protein L13a-2
LOC106445417	uncharacterized LOC106445417
LOC106379776	mitochondrial import receptor subunit TOM7-2-like
LOC106392209	2-C-methyl-D-erythritol 2,4-cyclodiphosphate synthase, chloroplastic
LOC106392185	protein BOLA1, chloroplastic-like
LOC106392177	NF-kappa-B-activating protein-like
LOC106358559	phosphatidylinositol glycan anchor biosynthesis class U protein-like
LOC106358563	lysophospholipid acyltransferase 2-like
BNACNNG68480D	uncharacterized BNACNNG68480D
LOC106402291	uncharacterized LOC106402291
LOC106402040	NADH dehydrogenase (ubiquinone) complex I, assembly factor 6
LOC106435942	heat stress transcription factor A-1e-like
LOC106418698	protein EI24 homolog
LOC106391163	secretory carrier-associated membrane protein 3-like
LOC106449091	phosphoinositide phosphatase SAC2-like
LOC106417054	exonuclease mut-7-like
LOC106386683	heavy metal-associated isoprenylated plant protein 35-like
LOC111207933	UTP--glucose-1-phosphate uridylyltransferase 2
LOC106386727	uncharacterized LOC106386727
LOC106431602	F-box/kelch-repeat protein At5g42350-like
LOC106366625	casein kinase 1-like protein 8
LOC106364337	uncharacterized LOC106364337
LOC111209826	uncharacterized LOC111209826
LOC106418166	casein kinase 1-like protein 7
LOC111209773	eukaryotic translation initiation factor 3 subunit D-like
LOC106410697	heat stress transcription factor A-4c-like
LOC106406958	60S ribosomal protein L11-1
LOC111209312	uncharacterized LOC111209312
LOC106418410	RGG repeats nuclear RNA binding protein C-like
LOC106418178	nuclear transcription factor Y subunit B-2
LOC106416388	5'-adenylylsulfate reductase-like 5
LOC106359895	protein indeterminate-domain 5, chloroplastic-like
LOC106416639	uncharacterized LOC106416639
LOC106417611	auxin-responsive protein IAA9-like
LOC106418594	translin-associated protein X
BNAA01G06990D	uncharacterized BNAA01G06990D
LOC106376381	uncharacterized LOC106376381
LOC106381589	short-chain dehydrogenase/reductase SDRA
LOC106381582	ER membrane protein complex subunit 3-like
LOC106381580	E3 ubiquitin-protein ligase UPL5-like
LOC106422144	uncharacterized LOC106422144
LOC106422145	uncharacterized LOC106422145
LOC106435426	protein CYPRO4-like
LOC106422134	ATP synthase subunit delta, chloroplastic
LOC106422137	uncharacterized LOC106422137
BNAC09G24810D	uncharacterized BNAC09G24810D
LOC106390631	mitochondrial amidoxime-reducing component 1
LOC106446295	AT-rich interactive domain-containing protein 2-like
LOC106446284	probable phospholipid hydroperoxide glutathione peroxidase 6, mitochondrial
LOC106446283	uncharacterized LOC106446283
LOC106418629	UDP-glucuronate 4-epimerase 5-like
BNAC09G23270D	uncharacterized BNAC09G23270D
LOC106418723	uncharacterized LOC106418723
LOC106417684	uncharacterized LOC106417684
LOC106383100	elongation factor 1-delta 1-like
LOC106383102	uncharacterized LOC106383102
LOC106404868	dicarboxylate transporter 2.2, chloroplastic
LOC106383145	elongation factor 1-delta 1-like
LOC106404792	beta-D-xylosidase 4-like
LOC106438379	peptide methionine sulfoxide reductase A3-like
LOC106438374	transcription factor E2FB
LOC106443695	uncharacterized LOC106443695
LOC106411668	60S ribosomal protein L11-2
LOC106411615	uncharacterized LOC106411615
LOC106431762	probable boron transporter 3
BNAC09G29030D	uncharacterized BNAC09G29030D
BNAC09G29040D	uncharacterized BNAC09G29040D
LOC106417865	uncharacterized LOC106417865
LOC106418690	ATPase family AAA domain-containing protein 1-like
LOC106356994	uncharacterized LOC106356994
LOC106392952	uncharacterized LOC106392952
BNAC09G30580D	transcription termination factor MTERF8, chloroplastic
LOC106390661	probable S-adenosylmethionine carrier 2, chloroplastic
LOC106392175	uncharacterized LOC106392175
BNAC09G31230D	UV-B-induced protein At3g17800, chloroplastic
LOC111210016	uncharacterized LOC111210016
BNAC09G31710D	uncharacterized BNAC09G31710D
LOC106429993	cell division protein FtsZ homolog 1, chloroplastic-like
LOC106389247	UPF0725 protein At4g29550
LOC106445261	betaine aldehyde dehydrogenase 2, mitochondrial
LOC106445255	protein NRT1/ PTR FAMILY 2.10
LOC106445254	dnaJ homolog subfamily B member 1-like
LOC106376282	E3 ubiquitin-protein ligase listerin-like
LOC106390909	putative chloride channel-like protein CLC-g
LOC106390902	uncharacterized LOC106390902
BNAC09G32250D	uncharacterized BNAC09G32250D
LOC106390893	fasciclin-like arabinogalactan protein 1
LOC106385130	uncharacterized LOC106385130
LOC106385055	THO complex subunit 3
LOC111198512	serine/threonine-protein kinase ATM-like
LOC106440567	zinc finger CCCH domain-containing protein 64-like
LOC106432834	profilin-5
LOC106416395	casein kinase 1-like protein 12
LOC106418409	glycylpeptide N-tetradecanoyltransferase 1-like
LOC106418464	lycopene epsilon cyclase, chloroplastic-like
LOC106416707	uncharacterized LOC106416707
LOC106399453	uncharacterized LOC106399453
LOC106405681	cytochrome P450 90B1-like
LOC106397965	uncharacterized LOC106397965
LOC106400623	xyloglucan endotransglucosylase/hydrolase protein 22-like
LOC106397962	calmodulin-binding protein 60 B
LOC106402127	bifunctional dethiobiotin synthetase/7,8-diamino-pelargonic acid aminotransferase, mitochondrial
LOC106394808	cyclin-dependent kinases regulatory subunit 2
LOC106425997	RNA polymerase II C-terminal domain phosphatase-like 4
LOC106426067	protein RTF2 homolog
LOC106426053	bifunctional bis(5'-adenosyl)-triphosphatase/adenylylsulfatase FHIT-like
BNAC09G35150D	uncharacterized BNAC09G35150D
LOC106416646	zinc finger protein ZAT12
LOC106418401	actin-depolymerizing factor 3-like
LOC111209950	protein disulfide isomerase-like 1-4
LOC106427799	protein RETICULATA-RELATED 1, chloroplastic-like
LOC106427858	AP-2 complex subunit alpha-2-like
LOC106427864	arogenate dehydratase 5, chloroplastic
LOC106410574	alkaline/neutral invertase E, chloroplastic
LOC106376411	eukaryotic translation initiation factor 2 subunit beta-like
LOC106376408	protein TIFY 3B-like
LOC106374613	E3 ubiquitin-protein ligase RHA1B
LOC106405772	esterase OVCA2-like
LOC106439492	sucrose-phosphate synthase 1-like
LOC106439486	uncharacterized LOC106439486
BNAC09G37590D	uncharacterized BNAC09G37590D
LOC106439479	26S proteasome regulatory subunit 8 homolog A
LOC106439476	protein PGR
LOC106439462	mitochondrial dicarboxylate/tricarboxylate transporter DTC
LOC106401228	ras-related protein RABD2c-like
LOC106401944	GATA transcription factor 26-like
LOC106431324	outer envelope protein 80, chloroplastic-like
LOC106431298	probable ADP-ribosylation factor GTPase-activating protein AGD11
LOC106433658	NEDD8-activating enzyme E1 catalytic subunit-like
LOC111209961	glycosylphosphatidylinositol anchor attachment 1 protein-like
LOC106391412	uncharacterized LOC106391412
LOC106388051	uncharacterized LOC106388051
LOC106388054	TVP38/TMEM64 family membrane protein slr0305-like
LOC106388057	4-hydroxy-tetrahydrodipicolinate reductase 1, chloroplastic-like
LOC106388060	6,7-dimethyl-8-ribityllumazine synthase, chloroplastic-like
LOC106426100	uncharacterized LOC106426100
LOC106426191	50S ribosomal protein 6, chloroplastic-like
LOC106426202	zinc finger protein VAR3, chloroplastic
LOC106426181	uncharacterized LOC106426181
LOC106345769	protein TRIGALACTOSYLDIACYLGLYCEROL 5, chloroplastic-like
LOC106379836	uncharacterized LOC106379836
LOC106387715	GPI ethanolamine phosphate transferase 3-like
LOC106387714	phytoene synthase, chloroplastic
LOC106387707	NADP-dependent alkenal double bond reductase P2
LOC106387706	ATPase family AAA domain-containing protein 3-B-like
LOC106372230	uncharacterized LOC106372230
LOC106372224	transcription repressor KAN1-like
LOC106372223	probable UDP-arabinopyranose mutase 5
LOC106372218	uncharacterized LOC106372218
LOC106424722	T-complex protein 1 subunit zeta 2-like
LOC106424766	very-long-chain enoyl-CoA reductase-like
LOC106424688	uncharacterized LOC106424688
BNAC09G42530D	uncharacterized BNAC09G42530D
LOC106424641	uncharacterized LOC106424641
LOC106424651	uncharacterized LOC106424651
LOC106418618	peptide deformylase 1B, chloroplastic/mitochondrial
LOC106418288	TLC domain-containing protein At5g14285
LOC106417620	uncharacterized LOC106417620
LOC106406033	protein ANTHESIS POMOTING FACTOR 1
LOC106370591	uncharacterized LOC106370591
LOC106370598	uncharacterized LOC106370598
LOC106370599	uncharacterized LOC106370599
LOC106372271	N-terminal acetyltransferase A complex catalytic subunit NAA10-like
LOC106372287	nudix hydrolase 16, mitochondrial
LOC106372321	uncharacterized LOC106372321
LOC106372322	uncharacterized LOC106372322
LOC106427001	uncharacterized LOC106427001
LOC106372344	zinc finger CCCH domain-containing protein 55
LOC106382904	F-box/LRR-repeat protein At5g63520
LOC106382914	beta-galactosidase 6
LOC106382918	probable receptor-like protein kinase At3g17420
LOC106424633	uncharacterized LOC106424633
LOC106424511	CTD small phosphatase-like protein 2
BNAC09G44880D	uncharacterized BNAC09G44880D
LOC106424575	psbP domain-containing protein 5, chloroplastic-like
LOC106424574	uncharacterized LOC106424574
LOC106417628	uncharacterized LOC106417628
LOC106415147	argininosuccinate lyase, chloroplastic
LOC106412572	vacuolar protein sorting-associated protein 45 homolog
LOC106411765	F-box/LRR-repeat protein 17-like
LOC106406843	uncharacterized LOC106406843
LOC106406147	porphobilinogen deaminase, chloroplastic
LOC106405933	serine carboxypeptidase-like 35
LOC106387310	uncharacterized LOC106387310
LOC111197776	WD repeat-containing protein 26-like
LOC106419327	uncharacterized LOC106419327
LOC111210094	NADH dehydrogenase [ubiquinone] flavoprotein 1, mitochondrial-like
LOC111209958	transcription factor SRM1-like
LOC106446114	uncharacterized LOC106446114
LOC106446081	protein BONZAI 2-like
LOC106446069	WD repeat-containing protein WRAP73-like
LOC106446065	transcription factor TGA2
LOC106446059	CDK5RAP3-like protein
LOC106448276	transcription termination factor MTEF18, mitochondrial-like
LOC111209352	uncharacterized LOC111209352
LOC111209973	uncharacterized LOC111209973
LOC106372531	probable protein S-acyltransferase 15
LOC106357018	organelle RRM domain-containing protein 6, chloroplastic-like
LOC106402899	DNA ligase 6-like
LOC106406104	mitochondrial uncoupling protein 2
LOC106433287	probable protein phosphatase 2C 78
LOC106421217	high mobility group B protein 3-like
LOC111210261	uncharacterized LOC111210261
LOC106421218	beta-glucosidase BoGH3B-like
LOC106421381	F-box/WD-40 repeat-containing protein At5g21040-like
LOC106421335	ylmG homolog protein 2, chloroplastic-like
LOC106428963	THO complex subunit 4B-like
LOC106421382	outer envelope protein 61-like
LOC106366354	protein FATTY ACID EXPORT 2, chloroplastic
LOC106390004	alkaline/neutral invertase A, mitochondrial
LOC106423415	uncharacterized LOC106423415
LOC111210290	uncharacterized LOC111210290
LOC106425073	probable CCR4-associated factor 1 homolog 9
LOC106425072	probable CCR4-associated factor 1 homolog 9
LOC106428863	E3 ubiquitin-protein ligase UPL4-like
LOC106387483	ectonucleotide pyrophosphatase/phosphodiesterase family member 1-like
LOC106428835	F-box/LRR-repeat protein At5g02910-like
LOC106428854	40S ribosomal protein S23-2
LOC106364197	uncharacterized LOC106364197
LOC106406479	oxygen-evolving enhancer protein 3-1, chloroplastic-like
LOC106406436	uncharacterized LOC106406436
LOC106404879	glycerophosphodiester phosphodiesterase GDPD1, chloroplastic-like
LOC106416617	putative hydrolase C777.06c
LOC111210067	uncharacterized LOC111210067
LOC106358323	glycine-rich RNA-binding protein 2, mitochondrial
LOC106413827	uncharacterized LOC106413827
LOC106380709	nuclear pore complex protein NUP1-like
LOC106395414	transcription factor TCP22-like
LOC106387044	E3 ubiquitin-protein ligase RDUF2-like
BNAC03G11930D	uncharacterized protein C24B11.05
LOC106402707	uncharacterized LOC106402707
LOC106376212	enhanced ethylene response protein 5
LOC111210379	uncharacterized LOC111210379
LOC111210087	40S ribosomal protein S28-1
LOC106366658	uncharacterized LOC106366658
LOC106366652	UDP-galactose/UDP-glucose transporter 5B
LOC106345836	uncharacterized LOC106345836
LOC106351003	uncharacterized LOC106351003
LOC106441200	pentatricopeptide repeat-containing protein At2g35030, mitochondrial
LOC106431838	ubiquinone biosynthesis protein COQ9-B, mitochondrial-like
LOC106431837	ubiquinone biosynthesis protein COQ9, mitochondrial
LOC106387677	phosphoserine phosphatase, chloroplastic
LOC106387674	protein LONGIFOLIA 1-like
LOC106385289	uncharacterized LOC106385289
LOC106387671	60S ribosomal protein L6-1-like
LOC106375655	chaperone protein ClpD, chloroplastic
LOC106375657	protein FRIGIDA
LOC106375662	U6 snRNA phosphodiesterase
LOC106446853	proteasome assembly chaperone 2
LOC106446847	phospholipase A-2-activating protein
LOC106446845	probable 1-acyl-sn-glycerol-3-phosphate acyltransferase 5
LOC106450009	uncharacterized LOC106450009
LOC106446836	DNA-directed RNA polymerase II subunit 4-like
LOC106425170	ras-related protein RABG3d-like
LOC106425225	probable mitochondrial-processing peptidase subunit alpha-1, mitochondrial
LOC106425168	pentatricopeptide repeat-containing protein At1g51965, mitochondrial
LOC106402431	U3 snoRNP-associated protein-like YAO
LOC106446308	40S ribosomal protein S10-2-like
LOC106418442	serine/arginine-rich splicing factor RS40-like
LOC106428191	lysosomal beta glucosidase-like
LOC106428218	chlorophyll(ide) b reductase NOL, chloroplastic
LOC106387345	WD repeat-containing protein 70
LOC106428175	phospholipid-transporting ATPase 1-like
LOC106367449	uncharacterized LOC106367449
LOC106367448	uncharacterized LOC106367448
LOC106421968	actin-related protein 2/3 complex subunit 2A
LOC106386011	mitochondrial outer membrane protein porin 3-like
LOC111210517	uncharacterized LOC111210517
LOC106406417	polycomb group protein EMBRYONIC FLOWER 2
LOC106402798	histone-lysine N-methyltransferase ATXR2-like
LOC106403071	APO protein 4, mitochondrial-like
LOC111210522	uncharacterized LOC111210522
LOC106372023	uncharacterized LOC106372023
LOC106425974	14-3-3-like protein GF14 omega
LOC106425971	probable protein phosphatase 2C 9
LOC106425920	uncharacterized LOC106425920
LOC106366708	phosphoribosylglycinamide formyltransferase, chloroplastic
LOC106366701	thioredoxin O2, mitochondrial-like
LOC106366699	GTP-binding protein ERG
LOC106423119	organelle RRM domain-containing protein 2, mitochondrial
LOC106453816	OTU domain-containing protein DDB_G0284757-like
LOC106426667	protein ABC transporter 1, mitochondrial
LOC111210561	NAD(P)H-quinone oxidoreductase subunit 2, chloroplastic
LOC106430223	ubiquitin carboxyl-terminal hydrolase 2-like
LOC106430226	ankyrin repeat domain-containing protein 13C-B-like
LOC106426033	tRNA wybutosine-synthesizing protein 4
LOC106426023	ethylene-responsive transcription factor 13
LOC106425995	peptidyl-prolyl cis-trans isomerase CYP18-1
LOC106426076	uncharacterized LOC106426076
LOC106426077	ATPase GET3-like
LOC106426082	ribosomal RNA small subunit methyltransferase, chloroplastic-like
LOC106425985	F-box/kelch-repeat protein At4g39560-like
LOC106349098	proteinaceous RNase P 2-like
LOC106382220	acyl-CoA-binding domain-containing protein 4
LOC106382215	26S proteasome regulatory subunit 6A homolog
LOC111210602	tRNase Z TRZ2, chloroplastic
LOC111210596	heat stress transcription factor A-4a-like
LOC106380446	THO complex subunit 3
LOC106380434	lysine histidine transporter-like 8
LOC111210620	adenylosuccinate synthetase, chloroplastic-like
LOC106361529	eukaryotic translation initiation factor
LOC106361527	uncharacterized LOC106361527
LOC106430465	lysM domain receptor-like kinase 3
LOC106430633	eukaryotic translation initiation factor 4E-1
LOC111210653	ATP synthase subunit beta, chloroplastic
LOC111210648	photosystem II CP43 reaction center protein-like
LOC106382022	probable pectate lyase 4
LOC106386178	uncharacterized LOC106386178
LOC106429356	protein BONZAI 2
LOC106440685	NF-X1-type zinc finger protein NFXL2-like
LOC106440657	ubiquitin-conjugating enzyme E2 22-like
LOC106440648	histone-lysine N-methyltransferase, H3 lysine-9 specific SUVH1-like
LOC106440647	histone-lysine N-methyltransferase, H3 lysine-9 specific SUVH1-like
LOC106440646	phospholipid-transporting ATPase 1
LOC106440641	vacuolar protein sorting-associated protein 36
LOC106440643	DExH-box ATP-dependent RNA helicase DExH3-like
LOC106440628	vacuolar protein sorting-associated protein 60.2-like
LOC106345688	uncharacterized LOC106345688
BNAC06G08300D	uncharacterized protein yae1
LOC106345625	protein SENSITIVE TO PROTON RHIZOTOXICITY 1-like
LOC106432849	U-box domain-containing protein 7
LOC106432893	protease Do-like 7
LOC106432890	peptidyl-tRNA hydrolase 2, mitochondrial-like
LOC106423795	isopentenyl-diphosphate Delta-isomerase I
LOC106377479	protein gar2-like
LOC106375076	nudix hydrolase 16, mitochondrial
LOC106438857	U1 small nuclear ribonucleoprotein C-like
LOC106438842	uncharacterized LOC106438842
LOC106443309	histone deacetylase HDT2-like
LOC106380461	subtilisin-like protease SBT2.3
LOC106380459	probable ribose-5-phosphate isomerase 4, chloroplastic
LOC106366912	plant UBX domain-containing protein 4-like
LOC106366905	protein WVD2-like 2
LOC106385021	uncharacterized LOC106385021
LOC106452458	symplekin-like
LOC106368973	endoglucanase 6
BNAANNG20920D	uncharacterized protein C119.09c
LOC106445267	ankyrin-1-like
LOC111214756	serine carboxypeptidase-like 35
LOC106449180	probable transcription factor At3g04930
LOC111210462	FAD synthetase 2, chloroplastic-like
LOC106346627	phytosulfokines 5
LOC106351311	uncharacterized LOC106351311
LOC106346625	protein arginine N-methyltransferase 2
LOC106381734	protein trichome birefringence-like 13
LOC106384955	transcription elongation factor SPT4 homolog 1-like
LOC111198209	protein DETOXIFICATION 28-like
LOC106452046	phosphoethanolamine N-methyltransferase 1-like
LOC106452040	B3 domain-containing protein At5g25470-like
LOC106452037	uncharacterized LOC106452037
LOC106452029	uncharacterized LOC106452029
BNAC05G35730D	uncharacterized BNAC05G35730D
LOC106435972	uncharacterized LOC106435972
LOC106425478	F-box protein At3g17710-like
LOC106401637	arginine--tRNA ligase, chloroplastic/mitochondrial
LOC106399352	60S ribosomal protein L31-3
LOC106401924	thioredoxin-like 2-1, chloroplastic
LOC106401804	uracil phosphoribosyltransferase, chloroplastic-like
LOC106420265	tetraspanin-10
LOC106432721	uncharacterized LOC106432721
LOC106432722	DEAD-box ATP-dependent RNA helicase 12-like
LOC106433070	protein QUIRKY
LOC106433073	beta-glucuronosyltransferase GlcAT14A
LOC106433074	uncharacterized protein At3g03773
LOC106430039	acetolactate synthase small subunit 2, chloroplastic-like
LOC106430000	protein FAM136A
LOC106351029	uncharacterized LOC106351029
LOC106345865	uncharacterized LOC106345865
LOC106364320	uncharacterized LOC106364320
LOC106430583	soluble inorganic pyrophosphatase 6, chloroplastic
LOC106396293	V-type proton ATPase subunit d1
LOC106366267	cyclin-dependent kinase E-1
LOC106364144	uncharacterized LOC106364144
LOC106366254	dicarboxylate transporter 2.1, chloroplastic-like
LOC106366248	NAC domain-containing protein 104
LOC106366245	magnesium transporter MRS2-2
LOC106364133	40S ribosomal protein S28-2
LOC106364131	uncharacterized LOC106364131
LOC106366233	dicarboxylate transporter 2.1, chloroplastic-like
LOC106366230	uncharacterized LOC106366230
LOC111210882	auxin-responsive protein SAUR72-like
LOC111198067	uncharacterized LOC111198067
LOC106383067	peroxisome biogenesis protein 2
LOC106422901	small glutamine-rich tetratricopeptide repeat-containing protein alpha-like
LOC106439340	serine/arginine-rich-splicing factor SR34
LOC106439335	uncharacterized LOC106439335
LOC106439326	thylakoid lumenal 16.5 kDa protein, chloroplastic-like
LOC106439323	cullin-1
LOC106439322	cullin-1
LOC106442207	transcription factor UNE12
BNAC01G20270D	uncharacterized BNAC01G20270D
LOC106382482	60S ribosomal protein L13a-4-like
LOC106395642	uncharacterized LOC106395642
LOC106395631	uncharacterized LOC106395631
LOC106404511	uncharacterized LOC106404511
BNAC03G49490D	uncharacterized BNAC03G49490D
LOC106375599	small GTPase LIP1-like
LOC106375589	programmed cell death protein 2-like
LOC111210976	cleavage stimulating factor 64-like
LOC106411302	uncharacterized LOC106411302
LOC106379687	30S ribosomal protein S13, chloroplastic-like
LOC106429960	mitochondrial phosphate carrier protein 3, mitochondrial-like
LOC106430191	protein ENHANCED DISEASE RESISTANCE 2-like
LOC106382762	ADP-ribosylation factor GTPase-activating protein AGD1-like
LOC106382764	ferritin-3, chloroplastic-like
LOC111211007	uncharacterized LOC111211007
LOC111211019	CTD small phosphatase-like protein 2
LOC106430914	translation machinery-associated protein 22
LOC106430925	protein ALP1-like
LOC106430906	splicing factor 3B subunit 6-like protein
LOC106430868	ankyrin repeat-containing protein P16F5.05c-like
LOC106430879	protein PMR5-like
LOC106432226	26S proteasome non-ATPase regulatory subunit 7 homolog A
LOC106432222	deoxyhypusine synthase-like
LOC106432189	uncharacterized protein At2g39795, mitochondrial-like
BNAC07G33250D	uncharacterized BNAC07G33250D
LOC111211052	uncharacterized LOC111211052
LOC111211046	ORM1-like protein 3
LOC111211060	small G protein signaling modulator 1-like
LOC106433238	aminodeoxychorismate synthase, chloroplastic-like
LOC106349092	bifunctional enolase 2/transcriptional activator-like
LOC106426728	uncharacterized LOC106426728
LOC106426619	uncharacterized LOC106426619
LOC106357603	leucine-rich repeat extensin-like protein 4
LOC106416163	uncharacterized LOC106416163
LOC111211092	protein HAIKU1-like
LOC106433488	probable mitochondrial adenine nucleotide transporter BTL3
LOC106433563	phosphopantothenate--cysteine ligase 2-like
BNACNNG03670D	uncharacterized BNACNNG03670D
BNACNNG03600D	uncharacterized protein C24B11.05
LOC106433557	metallothionein-like protein type 2, MT2-4/MT2-25
LOC106433521	phosphatidylinositol N-acetylglucosaminyltransferase subunit A-like
LOC111211108	probable ubiquitin-like-specific protease 2B
LOC106372530	aspartate--tRNA ligase 1, cytoplasmic-like
LOC106410309	40S ribosomal protein S23-2
LOC106410753	uncharacterized LOC106410753
LOC106410538	probable 3-beta-hydroxysteroid-Delta(8),Delta(7)-isomerase
LOC106410536	ferredoxin--NADP reductase, leaf isozyme 2, chloroplastic
LOC106420174	translation machinery-associated protein 22-like
LOC106423240	uncharacterized LOC106423240
LOC106420173	translation machinery-associated protein 22-like
LOC106421234	ras-related protein RABG3d-like
LOC106377142	40S ribosomal protein S17-3
LOC111211147	uncharacterized LOC111211147
LOC106432977	actin cytoskeleton-regulatory complex protein pan1
LOC106432992	40S ribosomal protein S29-like
LOC106420206	mechanosensitive ion channel protein 10
LOC106444234	F-box/FBD/LRR-repeat protein At4g26340-like
LOC106444213	F-box/FBD/LRR-repeat protein At4g26340-like
LOC106444182	E3 ubiquitin-protein ligase SIRP1-like
LOC106444170	COP9 signalosome complex subunit 6b-like
BNAC06G18170D	uncharacterized BNAC06G18170D
LOC106433913	uncharacterized LOC106433913
LOC106395383	glycine-rich protein 23-like
LOC106408997	protein NRT1/ PTR FAMILY 2.10-like
LOC111210733	uncharacterized LOC111210733
LOC106408939	E3 ubiquitin-protein ligase SIS3
LOC106389060	uncharacterized LOC106389060
LOC106371265	squalene synthase 1
LOC106371268	40S ribosomal protein S3a-2-like
LOC106371272	V-type proton ATPase subunit c1
LOC106401176	protein MODIFIER OF SNC1 11
LOC106402194	very-long-chain enoyl-CoA reductase-like
LOC106372545	chaperone protein dnaJ 11, chloroplastic
LOC106452327	high mobility group B protein 10
BNAC05G16630D	uncharacterized protein C57A10.07
BNAC05G16550D	nuclear speckle RNA-binding protein B
LOC106419818	F-box/kelch-repeat protein At1g64840-like
BNAA08G20710D	uncharacterized PKHD-type hydroxylase At1g22950
LOC106434236	14-3-3-like protein GF14 omega
LOC106417940	homeobox-leucine zipper protein ATHB-17
LOC106417925	uncharacterized LOC106417925
LOC106368170	phenylalanine--tRNA ligase, chloroplastic/mitochondrial-like
LOC106368165	histone H2A.Z-specific chaperone CHZ1-like
LOC106431906	CCR4-NOT transcription complex subunit 9-like
LOC106368150	serine/threonine-protein phosphatase PP2A-4 catalytic subunit-like
LOC106398416	glycine-rich protein 23-like
LOC106434151	tRNA wybutosine-synthesizing protein 4-like
LOC106427349	26S proteasome non-ATPase regulatory subunit 6 homolog
LOC106430496	vacuolar fusion protein MON1 homolog
LOC106399301	cystathionine beta-lyase, chloroplastic
LOC106397229	protein ROOT INITIATION DEFECTIVE 3
LOC106431938	cytochrome b-c1 complex subunit Rieske-4, mitochondrial-like
LOC106418549	nucleoside diphosphate kinase 1
LOC106381159	tRNA (guanine-N(7)-)-methyltransferase
LOC106376593	20 kDa chaperonin, chloroplastic
LOC106376592	auxin response factor 7-like
LOC106431948	phosphatidylinositol 4-kinase gamma 4-like
LOC106382197	40S ribosomal protein S19-3-like
LOC106382193	glycine-rich RNA-binding protein 3, mitochondrial-like
LOC106434519	tRNA pseudouridine(38/39) synthase
LOC106351989	uncharacterized LOC106351989
LOC106391284	uncharacterized LOC106391284
LOC106357590	triosephosphate isomerase, cytosolic
LOC106391281	ubiquitin-conjugating enzyme E2 2-like
LOC106434611	uncharacterized LOC106434611
BNAC06G18500D	uncharacterized BNAC06G18500D
LOC106434878	uncharacterized LOC106434878
LOC106393993	cell division cycle and apoptosis regulator protein 1
LOC111211384	U-box domain-containing protein 4-like
LOC106431767	ras-related protein RABA1d
LOC106353786	ubiquitin carboxyl-terminal hydrolase MINDY-1
LOC106434796	choline/ethanolaminephosphotransferase 1
LOC106386526	proteasome subunit beta type-4-like
LOC106386515	proteasome subunit beta type-4-like
LOC106386381	probable NOT transcription complex subunit VIP2
LOC106389426	cycloartenol synthase-like
LOC106385875	uncharacterized LOC106385875
LOC111207158	mitochondrial uncoupling protein 2-like
LOC106386102	glucose-1-phosphate adenylyltransferase small subunit, chloroplastic-like
LOC111211422	mitochondrial outer membrane protein porin 3-like
LOC106386009	mitochondrial outer membrane protein porin 3-like
LOC106391425	pentatricopeptide repeat-containing protein At1g55630
LOC106418563	ruBisCO large subunit-binding protein subunit alpha, chloroplastic-like
LOC106392098	trimethylguanosine synthase-like
LOC111207195	uncharacterized LOC111207195
LOC106424992	nuclear intron maturase 1, mitochondrial
LOC106359278	uncharacterized LOC106359278
LOC106379172	inactive LRR receptor-like serine/threonine-protein kinase BIR2
LOC111211443	sugar transporter ERD6-like 6
LOC106431715	pyrroline-5-carboxylate reductase-like
LOC106429495	uncharacterized LOC106429495
LOC111211475	40S ribosomal protein SA-like
LOC111211468	uncharacterized LOC111211468
LOC106431788	paired amphipathic helix protein Sin3-like 2
LOC106347209	chloride conductance regulatory protein ICln-like
LOC106345301	programmed cell death protein 2
LOC106426882	F-box protein At4g22390-like
LOC106426874	L-type lectin-domain containing receptor kinase VIII.2-like
LOC106435266	glycerophosphodiester phosphodiesterase GDPD2-like
LOC106435262	uncharacterized protein At2g33490-like
LOC106435261	AT-hook motif nuclear-localized protein 5
LOC111211502	receptor for activated C kinase 1A-like
LOC106357622	uncharacterized LOC106357622
LOC106437940	26S proteasome non-ATPase regulatory subunit 10
BNAA03G05380D	uncharacterized BNAA03G05380D
LOC106435244	small nuclear ribonucleoprotein Sm D2-like
LOC111211543	30S ribosomal protein S1, chloroplastic
LOC106397840	uncharacterized LOC106397840
LOC106397254	uncharacterized LOC106397254
LOC106433878	ATP-dependent Clp protease proteolytic subunit 2, mitochondrial
LOC106424625	tubby-like F-box protein 10
LOC106395537	uncharacterized LOC106395537
LOC106415344	chaperone protein DnaJ
LOC106443125	U3 small nucleolar ribonucleoprotein protein IMP3-like
LOC111211609	uncharacterized LOC111211609
LOC106369159	ubiquitin-conjugating enzyme E2 1
LOC106436024	adenosine kinase 2-like
LOC106436026	probable serine/threonine-protein kinase PBL19
LOC106434874	LRR repeats and ubiquitin-like domain-containing protein At2g30105
LOC106434861	glycine-rich protein 23-like
LOC106434854	mitoferrin-like
LOC106356748	cell wall / vacuolar inhibitor of fructosidase 1
LOC106397284	protein CIA1-like
LOC106390594	lipid phosphate phosphatase gamma-like
LOC106441493	uncharacterized LOC106441493
LOC111211668	subtilisin-like protease SBT2.5
LOC106357479	cell division cycle protein 27 homolog B
LOC106366405	mannose-6-phosphate isomerase 1
LOC106366406	40S ribosomal protein S7-like
LOC106435635	pyruvate, phosphate dikinase regulatory protein 2-like
LOC106435626	SNF1-related protein kinase catalytic subunit alpha KIN10
LOC106435614	40S ribosomal protein S19-1
LOC106357712	ATP sulfurylase 1, chloroplastic-like
LOC106444706	uncharacterized LOC106444706
LOC111211003	biotin carboxyl carrier protein of acetyl-CoA carboxylase 1, chloroplastic-like
LOC111211694	uncharacterized LOC111211694
LOC106358502	uncharacterized LOC106358502
BNAC09G27950D	uncharacterized BNAC09G27950D
BNAA02G33190D	uncharacterized BNAA02G33190D
LOC106410381	eukaryotic translation initiation factor 3 subunit L-like
LOC106435762	flavin-containing monooxygenase FMO GS-OX-like 4
LOC106435764	3-oxoacyl-[acyl-carrier-protein] synthase III, chloroplastic
LOC106390392	uncharacterized LOC106390392
LOC106394689	ribonuclease H2 subunit C-like
LOC106391511	ribonuclease H2 subunit C-like
LOC106389095	uncharacterized LOC106389095
LOC106432523	eukaryotic translation initiation factor NCBP-like
LOC106357960	protein phosphatase 2C and cyclic nucleotide-binding/kinase domain-containing protein
LOC106418709	carbon catabolite repressor protein 4 homolog 1
LOC106418609	DEAD-box ATP-dependent RNA helicase 11
LOC111211785	uncharacterized LOC111211785
LOC106391230	tRNAse Z TRZ4, mitochondrial-like
LOC111211792	F-box/FBD/LRR-repeat protein At4g26340-like
LOC106435776	probable E3 ubiquitin-protein ligase RHA1A
LOC106412083	DNA repair protein RAD51 homolog 2-like
LOC106415677	uncharacterized LOC106415677
LOC106433661	5'-adenylylsulfate reductase-like 7
LOC106364421	ultraviolet-B receptor UVR8-like
LOC106364420	uncharacterized LOC106364420
LOC106366816	tyrosine--tRNA ligase, chloroplastic/mitochondrial-like
LOC106433761	uncharacterized LOC106433761
BNAA03G06990D	uncharacterized BNAA03G06990D
LOC106435870	UPF0503 protein At3g09070, chloroplastic-like
LOC106445969	ADP,ATP carrier protein ER-ANT1
LOC106371831	N-terminal acetyltransferase A complex catalytic subunit NAA10-like
BNAC02G04960D	uncharacterized BNAC02G04960D
LOC106435988	protein YIPF1 homolog
LOC111211856	topless-related protein 2-like
LOC111211865	ABC transporter F family member 3-like
LOC111211863	cationic amino acid transporter 2, vacuolar
LOC111211869	uncharacterized LOC111211869
LOC111211878	putative metallophosphoesterase At3g03305
LOC106352290	developmental protein SEPALLATA 2
LOC106360889	cysteine synthase, chloroplastic/chromoplastic-like
LOC106436239	uncharacterized LOC106436239
LOC106434996	uncharacterized protein At1g04910-like
LOC106360881	uncharacterized LOC106360881
LOC111211906	protein ARABIDILLO 2-like
LOC111211898	E3 ubiquitin-protein ligase RNF25-like
LOC106349373	30S ribosomal protein S6 alpha, chloroplastic
LOC106382511	large proline-rich protein bag6-like
LOC106396465	uncharacterized LOC106396465
LOC106436241	pre-mRNA-splicing factor SPF27 homolog
LOC111211155	organelle RRM domain-containing protein 1, chloroplastic-like
LOC106434176	UPF0613 protein PB24D3.06c-like
LOC106436264	probable serine incorporator
LOC106436253	guanylate kinase 3, chloroplastic-like
BNAC07G12420D	uncharacterized BNAC07G12420D
LOC111212012	uncharacterized LOC111212012
LOC106404583	auxin-responsive protein IAA27-like
LOC111212033	uncharacterized LOC111212033
LOC111212030	probable inactive receptor kinase At5g10020
LOC111212032	ribosome biogenesis protein TSR3 homolog
LOC106390961	ycf3-interacting protein 1, chloroplastic-like
LOC106396421	protein AUXIN RESPONSE 4
LOC106434281	rhodanese-like/PpiC domain-containing protein 12, chloroplastic
LOC106436933	50S ribosomal protein L10, chloroplastic-like
LOC111212055	cysteine proteinase inhibitor 6-like
LOC106382558	protein SHORT HYPOCOTYL IN WHITE LIGHT 1-like
LOC106434371	subtilisin-like protease SBT6.1
LOC106434397	mitochondrial dicarboxylate/tricarboxylate transporter DTC
LOC111212109	ATP-dependent RNA helicase DBP3-like
LOC106427287	uncharacterized LOC106427287
LOC106434419	hypoxia-inducible factor 1-alpha inhibitor-like
LOC106346632	DNA-directed RNA polymerase IV subunit 1-like
LOC111212174	gamma carbonic anhydrase-like 2, mitochondrial
LOC111212176	uncharacterized LOC111212176
LOC111212206	adrenodoxin-like protein 2, mitochondrial
LOC106436508	dormancy-associated protein 1-like
LOC106434559	nudix hydrolase 19, chloroplastic-like
LOC106405949	30S ribosomal protein S20, chloroplastic-like
LOC106436517	glycerophosphodiester phosphodiesterase GDPD1, chloroplastic-like
LOC106436510	UPF0496 protein At3g19330-like
LOC106436516	glycerophosphodiester phosphodiesterase GDPD1, chloroplastic-like
LOC106436513	potassium transporter 4
LOC111212261	ABC transporter F family member 4-like
LOC106370645	mitochondrial import inner membrane translocase subunit PAM16 like 2-like
BNAA03G07980D	uncharacterized BNAA03G07980D
LOC111212268	uncharacterized LOC111212268
LOC106377177	lycopene beta cyclase, chloroplastic
LOC106381832	sm-like protein LSM8
LOC106434877	protein transport protein SEC13 homolog B
LOC106393750	ATP-dependent DNA helicase At3g02060, chloroplastic-like
LOC111212315	cytochrome c1 1, heme protein, mitochondrial-like
LOC111212316	cytochrome c1 1, heme protein, mitochondrial-like
LOC111212317	uncharacterized LOC111212317
LOC111212326	decapping 5-like protein
LOC111212327	60S ribosomal protein L18a-like protein
LOC106434797	uncharacterized LOC106434797
LOC106393226	cinnamyl alcohol dehydrogenase 7
LOC106368694	lariat debranching enzyme-like
LOC106434840	RING-box protein 1a
LOC106411756	uncharacterized LOC106411756
LOC111212375	conserved oligomeric Golgi complex subunit 3-like
LOC106416370	calcium-transporting ATPase 3, endoplasmic reticulum-type-like
LOC106418198	pentatricopeptide repeat-containing protein At1g10270-like
LOC106418696	pentatricopeptide repeat-containing protein At1g02370, mitochondrial
LOC106400748	transducin beta-like protein 2
LOC106397076	calmodulin-like protein 12
LOC106380029	60S ribosomal protein L22-3-like
LOC111212405	methionine--tRNA ligase, chloroplastic/mitochondrial
LOC106434900	20 kDa chaperonin, chloroplastic-like
BNACNNG50560D	uncharacterized RING finger protein C4G3.12c
LOC106427958	protein DEFECTIVE IN EXINE FORMATION 1
LOC111212440	transcription factor bHLH60-like
LOC106368194	uncharacterized LOC106368194
LOC106378248	uncharacterized LOC106378248
LOC106382957	transcription factor bHLH104-like
LOC106382955	uncharacterized LOC106382955
LOC111212487	uncharacterized LOC111212487
LOC106452068	transmembrane 9 superfamily member 1
LOC111212527	tyrosine--tRNA ligase 2, cytoplasmic-like
LOC106435059	BTB/POZ and MATH domain-containing protein 5-like
LOC106422804	beta-glucuronosyltransferase GlcAT14A
LOC106360900	receptor-like protein 51
LOC106415779	cytosolic sulfotransferase 18
LOC106412783	replication protein A 70 kDa DNA-binding subunit A-like
LOC111212569	39S ribosomal protein L41-A, mitochondrial-like
LOC106419275	uncharacterized LOC106419275
LOC111198513	uncharacterized LOC111198513
LOC106383095	auxin response factor 2-like
LOC106384156	uncharacterized LOC106384156
LOC111211371	high mobility group B protein 10-like
LOC106381249	eukaryotic translation initiation factor
LOC106360901	shaggy-related protein kinase eta-like
LOC111212672	polyribonucleotide nucleotidyltransferase 1, chloroplastic-like
LOC106452333	enhancer of mRNA-decapping protein 4-like
LOC111212696	40S ribosomal protein S3a-2-like
LOC111212713	tRNA dimethylallyltransferase 2-like
LOC111212726	uncharacterized LOC111212726
LOC106432156	uncharacterized LOC106432156
LOC111212757	APO protein 1, chloroplastic-like
LOC106424509	uncharacterized LOC106424509
LOC111212774	double-strand break repair protein MRE11
LOC111212780	ankyrin-1-like
LOC106437307	uncharacterized protein C20orf24 homolog
LOC111212787	uncharacterized LOC111212787
LOC106436822	pentatricopeptide repeat-containing protein At5g65560-like
LOC106436828	PTI1-like tyrosine-protein kinase 3
LOC106429323	glycerol-3-phosphate 2-O-acyltransferase 6
LOC106436850	F-box protein At5g46170
LOC111212824	26S proteasome non-ATPase regulatory subunit 10-like
LOC111212828	PX domain-containing protein EREL1-like
LOC111212844	40S ribosomal protein S25-4-like
LOC111212862	uncharacterized LOC111212862
LOC106431011	protein yippee-like At5g53940
LOC111212886	ATP-dependent (S)-NAD(P)H-hydrate dehydratase-like
LOC106436880	uncharacterized LOC106436880
LOC111212893	uncharacterized LOC111212893
LOC111212896	disease resistance protein TAO1-like
LOC106454111	serine/threonine protein phosphatase 2A 57 kDa regulatory subunit B' alpha isoform-like
LOC111212905	60S ribosomal protein L6-3-like
LOC106381227	cytosolic sulfotransferase 16-like
LOC106370344	uncharacterized LOC106370344
LOC106451588	UDP-N-acetylglucosamine--dolichyl-phosphate N-acetylglucosaminephosphotransferase-like
LOC106451583	UDP-N-acetylglucosamine--dolichyl-phosphate N-acetylglucosaminephosphotransferase-like
LOC106436495	40S ribosomal protein S19, mitochondrial
LOC106411142	protein SULFUR DEFICIENCY-INDUCED 2
LOC106452370	DCN1-like protein 2
LOC106422458	uncharacterized LOC106422458
LOC106423322	DNA mismatch repair protein MSH6-like
LOC106435094	pentatricopeptide repeat-containing protein At2g18520, mitochondrial-like
LOC111213031	protein RST1-like
LOC106389065	APO protein 4, mitochondrial-like
LOC106452379	nudix hydrolase 16, mitochondrial
LOC106346462	clp protease adapter protein ClpF, chloroplastic-like
LOC106372199	40S ribosomal protein S7-3-like
LOC106368990	beta-glucuronosyltransferase GlcAT14A-like
LOC111213115	uncharacterized LOC111213115
LOC106408529	phosphate transporter PHO1-like
LOC111213139	cyclin-dependent kinase C-2-like
LOC111213147	uncharacterized LOC111213147
LOC111213149	uncharacterized protein At5g39865-like
LOC106452386	nascent polypeptide-associated complex subunit alpha-like protein 1
LOC106415991	secretory carrier-associated membrane protein 1
LOC106412509	secretory carrier-associated membrane protein 1-like
LOC111213163	WPP domain-containing protein 2-like
LOC106394348	uncharacterized LOC106394348
LOC106401033	uncharacterized LOC106401033
LOC106431484	protein phosphatase 2C 70
LOC111213198	40S ribosomal protein S23-2
LOC111213204	secretory carrier-associated membrane protein 1-like
LOC111213229	5'-methylthioadenosine/S-adenosylhomocysteine nucleosidase 2-like
LOC111198009	protein EMSY-LIKE 1-like
LOC111213277	probable serine/threonine-protein kinase DDB_G0282963
LOC106420400	casein kinase II subunit alpha-2-like
LOC111213332	20 kDa chaperonin, chloroplastic
LOC106394463	small nuclear ribonucleoprotein SmD1a-like
LOC106390507	glucose-6-phosphate 1-dehydrogenase, cytoplasmic
LOC106437066	peptidyl-prolyl cis-trans isomerase CYP21-3, mitochondrial
LOC106451057	acetyl-coenzyme A carboxylase carboxyl transferase subunit alpha, chloroplastic
LOC111197809	3-hydroxyisobutyryl-CoA hydrolase-like protein 4, mitochondrial
LOC111213377	coatomer subunit alpha-1-like
LOC111213388	D-aminoacyl-tRNA deacylase-like
LOC111213467	proteasome subunit alpha type-2-A-like
LOC111213481	26S proteasome non-ATPase regulatory subunit 3 homolog A-like
LOC111213497	uncharacterized LOC111213497
LOC106451056	protein RETICULATA, chloroplastic-like
LOC111213499	mitochondrial inner membrane protease ATP23-like
LOC106451052	NADPH-dependent aldo-keto reductase, chloroplastic-like
LOC111213539	uncharacterized LOC111213539
LOC111213571	ATP-dependent zinc metalloprotease FTSH 8, chloroplastic-like
LOC111197744	ubiquitin-40S ribosomal protein S27a-1
LOC106419512	uncharacterized LOC106419512
LOC106429198	derlin-1
LOC111213688	phytoene synthase, chloroplastic-like
LOC111213702	phosphatidate cytidylyltransferase, mitochondrial-like
LOC111213709	classical arabinogalactan protein 9-like
LOC111213721	nuclear transcription factor Y subunit B-8-like
LOC106403141	uncharacterized LOC106403141
LOC106360908	adenylosuccinate lyase
LOC111213803	uncharacterized LOC111213803
LOC111213828	protein RER1D-like
LOC106419547	histone deacetylase HDT2
LOC111213882	40S ribosomal protein S15a
LOC111213884	putative ribosomal large subunit pseudouridine synthase SVR1, chloroplastic
LOC111213896	uncharacterized GPI-anchored protein At1g61900-like
LOC111213984	NADPH-dependent oxidoreductase 2-alkenal reductase-like
LOC111214011	protein disulfide-isomerase 5-2-like
LOC106419733	ABC transporter F family member 1
LOC106419711	uncharacterized LOC106419711
LOC106419712	agglutinin-like protein 5
LOC106419558	probable histone H2A.7
LOC106419544	zinc finger protein ZAT12-like
LOC106436229	probable NOT transcription complex subunit VIP2
LOC106436182	E3 ubiquitin-protein ligase RDUF2-like
BNAA03G09690D	uncharacterized BNAA03G09690D
LOC111207700	photosystem II reaction center PSB28 protein, chloroplastic
LOC111212122	uncharacterized LOC111212122
LOC111214556	uncharacterized LOC111214556
LOC111212148	UPF0725 protein At2g20620-like
LOC106401235	piriformospora indica-insensitive protein 2
LOC106436656	mitochondrial outer membrane protein porin 4
BNAA03G10440D	uncharacterized BNAA03G10440D
LOC106436489	uncharacterized LOC106436489
LOC106436286	40S ribosomal protein S30
LOC106406243	DNA-directed RNA polymerase IV subunit 1-like
LOC106405578	probable pyruvate kinase, cytosolic isozyme
LOC106381427	uncharacterized LOC106381427
LOC106347317	FH protein interacting protein FIP2
LOC106351589	uncharacterized LOC106351589
LOC106437242	universal stress protein PHOS32-like
LOC106437198	probable ADP-ribosylation factor GTPase-activating protein AGD5
LOC106437181	ras-related protein RABD2c
LOC111213101	zinc finger protein CONSTANS-LIKE 9-like
LOC106437513	ubiquitin-conjugating enzyme E2 10-like
LOC106387953	protein COFACTOR ASSEMBLY OF COMPLEX C SUBUNIT B CCB2, chloroplastic
LOC106345878	splicing factor-like protein 1
LOC106345866	protein FRIGIDA-like
LOC106437594	structure-specific endonuclease subunit slx1-like
LOC106415185	uncharacterized LOC106415185
LOC106437579	histone H1.2-like
BNAA01G34670D	uncharacterized BNAA01G34670D
LOC106415419	heat stress transcription factor A-1a
LOC106437744	uncharacterized LOC106437744
LOC106437743	gamma-secretase subunit APH1-like
LOC106443446	uncharacterized LOC106443446
LOC106441778	preprotein translocase subunit SCY2, chloroplastic
LOC106437763	uncharacterized LOC106437763
LOC111198548	transcriptional corepressor LEUNIG_HOMOLOG-like
LOC106437771	purple acid phosphatase 13-like
LOC106437789	chaperonin CPN60, mitochondrial
LOC106437795	uncharacterized LOC106437795
LOC106437798	heterogeneous nuclear ribonucleoprotein 1-like
LOC106423941	defensin-like protein 2
LOC106437815	protein transport protein Sec61 subunit alpha-like
LOC106424086	peptidyl-prolyl cis-trans isomerase FKBP16-3, chloroplastic-like
LOC106437823	60S ribosomal protein L18a-2-like
LOC106437824	katanin p60 ATPase-containing subunit A-like 2
LOC106437831	accelerated cell death 11-like
LOC106437850	eyes absent homolog 4-like
LOC106441057	probable LRR receptor-like serine/threonine-protein kinase At1g67720
LOC106392865	histone H4
LOC106438169	OTU domain-containing protein At3g57810-like
LOC106438156	putative glycerol-3-phosphate transporter 1
LOC106438140	uncharacterized LOC106438140
LOC106438138	7-methylguanosine phosphate-specific 5'-nucleotidase A
LOC106443596	uncharacterized LOC106443596
LOC106438123	guanylate-binding protein 4-like
LOC106438117	probable inactive lysine-specific demethylase JMJ19
LOC106438108	uncharacterized LOC106438108
LOC106438095	CDP-diacylglycerol--glycerol-3-phosphate 3-phosphatidyltransferase 1, chloroplastic-like
LOC106438054	60S acidic ribosomal protein P0-1-like
LOC106437991	AUGMIN subunit 1
LOC106428177	NADPH-dependent thioredoxin reductase 3-like
LOC106428160	ABC transporter A family member 1
LOC106428187	zinc finger CCCH domain-containing protein 30-like
LOC106428169	copper methylamine oxidase-like
LOC106438207	60S ribosomal protein L2, mitochondrial-like
LOC106438224	acyl carrier protein 1, mitochondrial
LOC106443640	uncharacterized LOC106443640
LOC106438227	uncharacterized LOC106438227
LOC106438226	putative casein kinase II subunit beta-4
LOC106438237	phosphatidate cytidylyltransferase 4, chloroplastic
LOC106438245	Golgi SNAP receptor complex member 1-2-like
LOC106438247	protein GRAVITROPIC IN THE LIGHT 1-like
LOC106438263	phosphomannomutase
LOC106438276	protein SUPPRESSOR OF PHYA-105 1-like
LOC106438366	transcription termination factor MTERF8, chloroplastic
LOC106443685	cell division control protein 6 homolog
LOC106438355	serine/threonine-protein phosphatase PP1 isozyme 1
LOC106438342	histone H2B.3
LOC106443677	uncharacterized LOC106443677
LOC111214062	vacuolar fusion protein MON1 homolog
LOC106438421	protein SUPPRESSOR OF K(+) TRANSPORT GROWTH DEFECT 1
LOC106432024	protein ENHANCED DISEASE RESISTANCE 2
LOC106438385	heat stress transcription factor A-2-like
LOC106400578	3-dehydrosphinganine reductase TSC10A
LOC106445810	F-box/LRR-repeat protein 4-like
LOC106388422	DNA repair protein RadA-like
LOC106388426	probable aspartyl aminopeptidase
LOC106388427	adenylate kinase 3
LOC106385532	protein transport protein Sec61 subunit gamma-1
LOC106388431	F-box protein At3g12350
LOC106438447	probable polygalacturonase
LOC106441960	uncharacterized LOC106441960
LOC106443734	uncharacterized LOC106443734
LOC106443739	39S ribosomal protein L41-A, mitochondrial-like
LOC106438494	ATP synthase subunit delta, chloroplastic-like
LOC106438497	ras-related protein RABG3a
LOC111214090	UDP-rhamnose/UDP-galactose transporter 5-like
LOC106438825	chlorophyll a-b binding protein CP26, chloroplastic
LOC106438811	V-type proton ATPase subunit E1
LOC106438801	serine/threonine-protein phosphatase PP1 isozyme 6-like
LOC106438770	transcription initiation factor IIF subunit alpha-like
LOC106438758	uncharacterized LOC106438758
LOC106438743	monothiol glutaredoxin-S17-like
LOC106438725	U1 small nuclear ribonucleoprotein C-like
LOC106442025	transcription factor UNE12-like
LOC106438702	cullin-1-like
LOC106438699	xyloglucan 6-xylosyltransferase 2-like
LOC106438682	cullin-1-like
LOC106438646	uncharacterized LOC106438646
LOC106442004	ribonuclease P protein subunit p38-like
LOC106438618	mitogen-activated protein kinase 4
LOC106438597	acyl-coenzyme A thioesterase 8-like
LOC106393759	bifunctional dihydrofolate reductase-thymidylate synthase 2-like
LOC106435388	uncharacterized LOC106435388
LOC111214104	upstream activation factor subunit UAF30-like
LOC106438870	probable adenylate kinase 7, mitochondrial
LOC106438874	ribosome-recycling factor-like
LOC106438877	peptidyl serine alpha-galactosyltransferase-like
LOC106438895	DEAD-box ATP-dependent RNA helicase 14-like
LOC106438897	U-box domain-containing protein 4-like
LOC106438908	mitochondrial outer membrane protein porin 1-like
LOC106438919	protein LONGIFOLIA 2-like
LOC111197821	NADPH-dependent diflavin oxidoreductase 1-like
LOC106437714	uncharacterized LOC106437714
LOC106438938	14-3-3-like protein GF14 nu
LOC106438941	40S ribosomal protein S7
LOC106438959	cytochrome P450 89A9
LOC106438961	uncharacterized LOC106438961
LOC106438971	T-complex protein 1 subunit theta-like
LOC106438994	ankyrin repeat and protein kinase domain-containing protein 1-like
LOC106389029	lipoamide acyltransferase component of branched-chain alpha-keto acid dehydrogenase complex, mitochondrial-like
LOC106389017	protein transport protein Sec24-like At3g07100
LOC111198192	U11/U12 small nuclear ribonucleoprotein 25 kDa protein-like
LOC106388992	F-box protein At3g07870-like
LOC106385677	reactive oxygen species modulator 1-like
BNAA03G30300D	protein TAB2 homolog, chloroplastic
LOC106388993	U11/U12 small nuclear ribonucleoprotein 25 kDa protein
LOC106443974	reactive oxygen species modulator 1-like
LOC106442162	kinesin-like protein KIN-7O
LOC106439183	tankyrase-1-like
LOC106439187	coatomer subunit zeta-2
LOC106439190	40S ribosomal protein S23-2
LOC106439201	hsp70 nucleotide exchange factor fes1-like
LOC106439232	regulatory-associated protein of TOR 1
LOC106439246	exocyst complex component SEC8-like
LOC106353019	NAC domain-containing protein 4-like
LOC106353041	omega-3 fatty acid desaturase, chloroplastic-like
LOC106353044	plant intracellular Ras-group-related LRR protein 9-like
LOC106353068	40S ribosomal protein S5-1-like
LOC106353072	spliceosome-associated protein 130 A-like
LOC111214134	uncharacterized LOC111214134
LOC106360732	protein FMP32, mitochondrial
LOC106356787	dolichyl-diphosphooligosaccharide--protein glycosyltransferase subunit 4A
LOC106353097	DNA damage-repair/toleration protein DRT100-like
LOC106353104	phosphoglycerate kinase 1, chloroplastic-like
LOC106353111	vesicle-associated protein 1-1
LOC106360734	polyprenol reductase 2-like
LOC106360735	peptidyl-prolyl cis-trans isomerase-like
LOC106356804	uncharacterized LOC106356804
LOC106353145	U5 small nuclear ribonucleoprotein 40 kDa protein pseudogene
LOC106353149	protein YIF1B-A
BNAA09G08870D	basic leucine zipper 23
LOC106353179	probable serine/threonine-protein kinase PBL7
LOC106353182	trihelix transcription factor ASIL2
LOC106353202	phenylalanine--tRNA ligase, chloroplastic/mitochondrial
LOC106356844	uncharacterized LOC106356844
LOC106353241	lysM domain receptor-like kinase 3
LOC106353242	origin of replication complex subunit 5-like
LOC106380198	rRNA-processing protein FCF1 homolog
LOC106380199	RING-H2 finger protein ATL67-like
LOC106382933	uncharacterized LOC106382933
LOC106446190	lipoxygenase 4, chloroplastic-like
LOC106446181	40S ribosomal protein SA-like
LOC106446180	vesicle-associated membrane protein 724-like
LOC106390695	organic cation/carnitine transporter 7-like
LOC106390483	30S ribosomal protein S10, chloroplastic
BNAA03G32780D	uncharacterized WD repeat-containing protein C2A9.03
LOC106390452	putative tRNA (cytidine(34)-2'-O)-methyltransferase
LOC106439355	ethylene-responsive transcription factor RAP2-2-like
LOC106439370	60S ribosomal protein L18a-2-like
LOC106439383	polynucleotide 3'-phosphatase ZDP
LOC106439397	reticulon-4-interacting protein 1, mitochondrial-like
LOC106439400	AP-5 complex subunit zeta-1
LOC106439411	choline transporter protein 1-like
LOC106439413	ribosome biogenesis protein BRX1 homolog 1
LOC106360765	elongation factor Tu, chloroplastic
BNAANNG26280D	uncharacterized BNAANNG26280D
LOC106442222	cytochrome c oxidase subunit 5b-1, mitochondrial-like
LOC106439422	phosphatidylcholine:diacylglycerol cholinephosphotransferase 1
LOC106439427	topless-related protein 4
LOC106439442	translationally-controlled tumor protein homolog
BNAA03G34760D	UV-B-induced protein At3g17800, chloroplastic
LOC106439565	outer envelope protein 64, chloroplastic
LOC106439553	protein ASPARTIC PROTEASE IN GUARD CELL 1-like
LOC106439547	uridylate kinase-like
BNAA03G34930D	uncharacterized BNAA03G34930D
LOC111211704	berberine bridge enzyme-like 17
LOC106439537	ras-related protein RABG3f
LOC106439521	uncharacterized LOC106439521
BNAA08G02240D	uncharacterized BNAA08G02240D
LOC106439048	uncharacterized LOC106439048
LOC106389711	uncharacterized LOC106389711
LOC106439071	probable manganese-transporting ATPase PDR2
LOC106439081	peptidyl-prolyl cis-trans isomerase CYP21-4-like
LOC106439108	pectin acetylesterase 12-like
LOC106439111	shaggy-related protein kinase gamma
LOC106396085	protein indeterminate-domain 4, chloroplastic-like
LOC106396124	tobamovirus multiplication protein 3
LOC106389700	protein transport protein Sec24-like At3g07100
LOC106389299	mitochondrial import receptor subunit TOM40-1
LOC106389294	uncharacterized LOC106389294
LOC106389285	ethylene-responsive transcription factor 7-like
LOC106424488	kelch repeat-containing protein At3g27220-like
LOC106424354	uncharacterized LOC106424354
LOC106439655	uncharacterized LOC106439655
LOC106439643	36.4 kDa proline-rich protein-like
LOC111214191	probable rRNA-processing protein EBP2 homolog
LOC111214200	plastidial pyruvate kinase 1, chloroplastic
LOC106389650	ferredoxin--NADP reductase, leaf isozyme 2, chloroplastic-like
LOC106389651	probable 3-beta-hydroxysteroid-Delta(8),Delta(7)-isomerase
LOC106438464	small RNA 2'-O-methyltransferase-like
LOC106389668	glutamine--fructose-6-phosphate aminotransferase [isomerizing] 2-like
LOC106361793	thioredoxin-like protein 4B
LOC106361796	E3 ubiquitin-protein ligase PRT1
LOC106361812	putative rRNA methyltransferase YqxC
LOC106361813	rhodanese-like domain-containing protein 4A, chloroplastic
LOC111214206	BTB/POZ domain-containing protein At2g04740
LOC106439796	altered inheritance rate of mitochondria protein 25-like
LOC106439787	oxidation resistance protein 1-like
LOC106439770	proteasome subunit alpha type-6-B-like
LOC106439742	protein trichome birefringence-like 13
LOC106439738	adenylyl-sulfate kinase 1, chloroplastic
LOC111214030	UDP-URONIC ACID TRANSPORTER 1-like
LOC106439849	F-box protein At2g16365-like
LOC106381209	U1 small nuclear ribonucleoprotein C-like
LOC106439838	protein NUCLEAR FUSION DEFECTIVE 4
LOC106444248	iron-sulfur assembly protein IscA-like 1, mitochondrial
LOC106439822	F-box protein SKIP23-like
LOC106439899	photosystem II stability/assembly factor HCF136, chloroplastic-like
LOC106439963	protein COBRA
LOC106439961	cleavage stimulation factor subunit 50
LOC111197735	DNA-binding protein RHL1-like
LOC106439946	histone deacetylase 5
LOC106439934	probable leucine-rich repeat receptor-like protein kinase At1g35710
LOC106439925	ribulose-phosphate 3-epimerase, chloroplastic
LOC106439915	autophagy-related protein 3
LOC106439913	autophagy-related protein 3
LOC106433036	CDPK-related kinase 2
LOC106440004	serine/threonine-protein kinase SRK2D
LOC106440019	lipid phosphate phosphatase epsilon 1, chloroplastic-like
LOC106442462	uncharacterized LOC106442462
LOC106348833	uncharacterized LOC106348833
LOC106348832	probable transcription factor At1g61730
LOC106448342	vacuolar cation/proton exchanger 3
LOC106448489	transcription termination factor MTERF6, chloroplastic/mitochondrial-like
LOC106442470	plant UBX domain-containing protein 5-like
LOC111214244	serine/threonine protein phosphatase 2A 59 kDa regulatory subunit B' gamma isoform-like
LOC106440044	linolenate hydroperoxide lyase, chloroplastic-like
LOC106440041	F-box/LRR-repeat protein 4-like
LOC106440032	monooxygenase 1
LOC106440028	uncharacterized LOC106440028
LOC106440297	SNF1-related protein kinase regulatory subunit beta-2
LOC106440294	uncharacterized LOC106440294
LOC106440292	transcriptional adapter ADA2b-like
LOC106440120	bifunctional riboflavin kinase/FMN phosphatase
LOC106440259	uncharacterized LOC106440259
LOC106440246	deSI-like protein At4g17486
LOC111214250	ubiquitin carboxyl-terminal hydrolase 3-like
LOC111197910	pentatricopeptide repeat-containing protein At4g17616-like
BNAA03G43310D	uncharacterized BNAA03G43310D
LOC106440195	putative thiamine biosynthesis oxidoreductase ThiO
LOC106440185	phospho-N-acetylmuramoyl-pentapeptide-transferase homolog
LOC106440180	magnesium-chelatase subunit ChlI-1, chloroplastic-like
LOC106440176	pentatricopeptide repeat-containing protein At4g18520, chloroplastic
BNAA04G25010D	uncharacterized BNAA04G25010D
LOC111214264	replication protein A 70 kDa DNA-binding subunit E-like
BNAA05G17850D	uncharacterized BNAA05G17850D
LOC106376949	ATP-dependent RNA helicase A
LOC111214701	putative defensin-like protein 234
LOC111214486	probable sodium/metabolite cotransporter BASS6, chloroplastic
LOC111214279	probable sodium/metabolite cotransporter BASS6, chloroplastic
LOC111214286	dihydroorotase, mitochondrial
LOC106438332	60S ribosomal protein L7a-1
LOC106440503	glutamate--cysteine ligase, chloroplastic-like
LOC106440531	protein SGT1 homolog A
LOC106375974	chromatin remodeling protein EBS-like
LOC106440797	geranylgeranyl transferase type-2 subunit alpha 1-like
LOC106440780	31 kDa ribonucleoprotein, chloroplastic-like
LOC106442734	conserved oligomeric Golgi complex subunit 2-like
LOC106440750	uncharacterized LOC106440750
LOC106440732	probable serine/threonine-protein kinase PBL21
LOC106440726	coiled-coil domain-containing protein 115-like
LOC106361740	snurportin-1-like
LOC106361731	magnesium protoporphyrin IX methyltransferase, chloroplastic-like
LOC106384397	heptahelical transmembrane protein 4
LOC106440861	40S ribosomal protein S10-1
LOC106440872	protein phosphatase 2C 56-like
LOC106440880	arginine--tRNA ligase, chloroplastic/mitochondrial-like
LOC106444644	COP9 signalosome complex subunit 6b-like
LOC106430898	mitochondrial phosphate carrier protein 3, mitochondrial
LOC106376511	uncharacterized membrane protein At1g16860-like
LOC106440953	universal stress protein PHOS34-like
LOC106376517	alkaline ceramidase-like
LOC106440969	protein phosphatase 2C 57
LOC106440970	protein BOBBER 2-like
LOC111198034	uncharacterized LOC111198034
BNAA03G49180D	uncharacterized BNAA03G49180D
LOC106376527	ER membrane protein complex subunit 3
LOC106389782	glutaredoxin-C5, chloroplastic
LOC106386096	methyltransferase-like protein 5
LOC106386209	gamma-glutamyltranspeptidase 3-like
BNAA03G49560D	uncharacterized BNAA03G49560D
LOC106444719	transmembrane protein 230-like
LOC106444722	defensin-like protein 182
LOC106441020	probable helicase MAGATAMA 3
LOC106441032	NADPH--cytochrome P450 reductase 2-like
LOC106441044	FGGY carbohydrate kinase domain-containing protein-like
LOC106452795	DDB1- and CUL4-associated factor homolog 1-like
LOC106452803	protein CHROMOSOME TRANSMISSION FIDELITY 7-like
LOC106423405	B3 domain-containing transcription repressor VAL2-like
LOC106423276	putative L-ascorbate peroxidase 6
LOC106423377	cell division cycle 20.1, cofactor of APC complex-like
LOC106423271	uncharacterized LOC106423271
LOC106423394	tocopherol cyclase, chloroplastic
LOC106423280	uncharacterized LOC106423280
LOC106423391	F-box/LRR-repeat protein 15-like
LOC111214335	40S ribosomal protein S29-like
LOC106441151	40S ribosomal protein S29-like
LOC106441149	uncharacterized LOC106441149
LOC106441147	probable protein phosphatase 2C 63
LOC106441139	CBS domain-containing protein CBSX2, chloroplastic
LOC111197739	V-type proton ATPase subunit c1
LOC106348133	CMP-sialic acid transporter 4
LOC106348153	BTB/POZ and TAZ domain-containing protein 4-like
LOC106348164	ADP-ribosylation factor-like protein 8b
LOC106348162	pentatricopeptide repeat-containing protein At5g67570, chloroplastic
LOC106348190	uncharacterized LOC106348190
LOC106445512	RNA-binding protein Musashi homolog 2-like
LOC106358932	phosphatidylinositol 4-kinase gamma 2-like
LOC106375545	probable alpha,alpha-trehalose-phosphate synthase [UDP-forming] 10
LOC106444947	nucleomorphin-like
LOC106444946	multiple organellar RNA editing factor 9, chloroplastic-like
LOC106444935	selenocysteine Se-methyltransferase-like
LOC106444933	protein ANTAGONIST OF LIKE HETEROCHROMATIN PROTEIN 1-like
LOC106444886	60S ribosomal protein L7a-1-like
LOC106394022	60S ribosomal protein L34-2-like
LOC106394047	carbamoyl-phosphate synthase small chain, chloroplastic
LOC106441366	50S ribosomal protein L25
LOC106410488	uncharacterized LOC106410488
LOC111214963	50S ribosomal protein L9, chloroplastic-like
LOC106375989	probable polygalacturonase
LOC106445044	4-hydroxy-tetrahydrodipicolinate synthase 1, chloroplastic
LOC106445047	40S ribosomal protein S13-2
LOC106445049	tubulin-folding cofactor D-like
LOC106406944	uncharacterized LOC106406944
LOC106445109	uncharacterized LOC106445109
LOC106445127	cysteine synthase, mitochondrial
LOC106445130	60S ribosomal protein L38
LOC106445138	uncharacterized LOC106445138
LOC106382828	classical arabinogalactan protein 1-like
LOC106396317	DEAD-box ATP-dependent RNA helicase 52-like
LOC106415749	uncharacterized LOC106415749
LOC106390325	putative F-box protein At3g58950
LOC106416178	uncharacterized LOC106416178
LOC106445367	eukaryotic translation initiation factor 6-2-like
LOC106413970	2-keto-3-deoxy-L-rhamnonate aldolase-like
LOC106445468	DNA-directed RNA polymerase V subunit 5C-like
LOC106445535	mitochondrial substrate carrier family protein B
LOC111215220	UDP-arabinopyranose mutase 2-like
LOC106445169	nicastrin-like
LOC106445162	probable aspartyl protease At4g16563
LOC106415003	endoplasmin homolog
LOC106415732	3-oxo-Delta(4,5)-steroid 5-beta-reductase-like
LOC106445664	DNA-directed RNA polymerases II, IV and V subunit 11-like
LOC106445647	DNA-directed RNA polymerases II, IV and V subunit 3
LOC106445794	actin-related protein 2/3 complex subunit 4
LOC106445786	long-chain-fatty-acid--[acyl-carrier-protein] ligase AEE15, chloroplastic
LOC106445776	probable ADP-ribosylation factor GTPase-activating protein AGD6
LOC106445772	RHOMBOID-like protein 4
LOC106430112	inosine triphosphate pyrophosphatase-like
LOC106430126	protein ABC transporter 1, mitochondrial-like
LOC106445865	protein PMR5
LOC106445882	pyridoxal kinase
LOC106445894	proline-rich receptor-like protein kinase PERK8
LOC106445951	phenolic glucoside malonyltransferase 1-like
LOC106445954	EID1-like F-box protein 2
LOC106445959	imidazole glycerol phosphate synthase hisHF, chloroplastic-like
LOC106442096	uncharacterized protein At1g04910-like
LOC106446029	protease Do-like 8, chloroplastic
LOC106442105	ubiquitin carboxyl-terminal hydrolase 16-like
LOC106448260	probable zinc transporter cis4
LOC106449605	ankyrin repeat domain-containing protein EMB506, chloroplastic-like
LOC106446133	WAT1-related protein At5g40210-like
LOC106446143	zinc finger CCCH domain-containing protein 59-like
LOC106446161	probable galactinol--sucrose galactosyltransferase 5
LOC106446164	mitogen-activated protein kinase kinase 3-like
LOC106446168	ribosomal RNA-processing protein 8-like
LOC106446169	ribosomal RNA-processing protein 8-like
LOC106448341	AUGMIN subunit 6-like
LOC106446178	prohibitin-3, mitochondrial
LOC106446223	50S ribosomal protein L27, chloroplastic
BNAA04G10720D	uncharacterized BNAA04G10720D
LOC106446207	pentatricopeptide repeat-containing protein At5g41170, mitochondrial-like
LOC106446206	casein kinase II subunit beta-2-like
LOC106446204	glutathione S-transferase T1-like
LOC106446268	40S ribosomal protein S10-2-like
LOC106366990	small nuclear ribonucleoprotein-associated protein B'
LOC111215041	vacuolar protein sorting-associated protein 2 homolog 2-like
LOC106442256	serine/threonine-protein kinase AFC2-like
LOC106442312	31 kDa ribonucleoprotein, chloroplastic-like
LOC106446340	eukaryotic translation initiation factor 3 subunit J
LOC106442360	26S proteasome non-ATPase regulatory subunit 6 homolog
LOC106446353	uncharacterized LOC106446353
LOC106446403	uncharacterized LOC106446403
LOC106446462	protein RER1C-like
LOC106446465	ethylene-responsive transcription factor ERF008-like
LOC106359251	uncharacterized LOC106359251
LOC111215058	eukaryotic translation initiation factor 3 subunit B-like
LOC106403087	uncharacterized LOC106403087
LOC106442533	chromophore lyase CRL, chloroplastic
LOC106446711	protein MAIN-LIKE 1-like
LOC106446706	ribonuclease H2 subunit A
LOC106448631	protein MEMO1-like
LOC111215067	putative pentatricopeptide repeat-containing protein At5g40405
LOC106446803	tryptophan--tRNA ligase, chloroplastic/mitochondrial-like
LOC106446771	serrate RNA effector molecule-like
LOC106446767	serrate RNA effector molecule-like
LOC106446738	arogenate dehydratase 3, chloroplastic-like
LOC106446727	ruBisCO large subunit-binding protein subunit alpha, chloroplastic-like
LOC106403461	serine/threonine-protein phosphatase 6 regulatory subunit 3-like
LOC106450023	DNA repair protein RAD51 homolog 2
LOC106410334	uncharacterized LOC106410334
LOC106446920	histone H4
LOC106446914	U-box domain-containing protein 12-like
BNAA04G16800D	uncharacterized protein C20orf24 homolog
LOC106448747	major pollen allergen Ole e 10
LOC106447037	protein root UVB sensitive 2, chloroplastic-like
LOC106447033	autophagy-related protein 9-like
LOC106447014	transcription factor bHLH155-like
LOC106447023	40S ribosomal protein S3-2
BNAA10G04140D	uncharacterized BNAA10G04140D
LOC106447149	uncharacterized LOC106447149
LOC106447165	short-chain dehydrogenase/reductase family 42E member 1-like
LOC106447183	uncharacterized LOC106447183
LOC106447172	heat stress transcription factor A-4a-like
LOC106447195	30S ribosomal protein S5, chloroplastic-like
LOC111215089	uncharacterized LOC111215089
LOC106447206	E3 ubiquitin-protein ligase RDUF2-like
LOC111215271	DExH-box ATP-dependent RNA helicase DExH12-like
LOC106366968	serpin-ZX-like
LOC106366966	LRR receptor-like serine/threonine-protein kinase FEI 2
LOC106450210	uncharacterized LOC106450210
LOC111197781	hydroxyacylglutathione hydrolase 1, mitochondrial-like
LOC106391487	uncharacterized LOC106391487
LOC106447391	adenylate kinase 1, chloroplastic-like
LOC106448908	40S ribosomal protein S5-like
LOC111215113	histone H4
LOC106407983	protein CER1-like 2
LOC106447415	uncharacterized LOC106447415
LOC106447688	guanylate-binding protein 4-like
LOC106447695	protein ROOT PRIMORDIUM DEFECTIVE 1-like
LOC111215280	eukaryotic translation initiation factor 2 subunit alpha homolog
LOC106447456	protein HESO1
LOC106447469	metal tolerance protein 11
LOC106447484	shaggy-related protein kinase epsilon-like
LOC106447524	uroporphyrinogen decarboxylase 2, chloroplastic
LOC106447518	40S ribosomal protein S26-3-like
LOC106448949	macro domain-containing protein VPA0103-like
LOC106447514	glycerol-3-phosphate dehydrogenase [NAD(+)] 2, chloroplastic-like
LOC106450298	uncharacterized LOC106450298
LOC106447561	40S ribosomal protein S2-2-like
LOC106447586	DEAD-box ATP-dependent RNA helicase 37-like
LOC106447592	protein SYM1-like
LOC106444636	ABC transporter B family member 2
LOC106391943	protein FATTY ACID EXPORT 1, chloroplastic
LOC106394527	auxin-responsive protein SAUR36
LOC111215193	citrate synthase 4, mitochondrial-like
LOC106429251	polygalacturonase-like
LOC106429246	probable thiol methyltransferase 2
LOC106429206	60S ribosomal protein L7-3-like
LOC106429294	ethylene-responsive transcription factor 13-like
LOC106453228	transcription factor ABA-INDUCIBLE bHLH-TYPE
LOC106453233	pyridoxine/pyridoxamine 5'-phosphate oxidase 2
LOC111215506	uncharacterized LOC111215506
LOC106434844	piezo-type mechanosensitive ion channel homolog
LOC106450402	trafficking protein particle complex subunit 13-like
LOC106450442	U1 small nuclear ribonucleoprotein A-like
LOC106450437	fumarate hydratase 1, mitochondrial
LOC106436382	uncharacterized LOC106436382
LOC106450465	protein phosphatase 2C 32
LOC106450466	uncharacterized LOC106450466
LOC106450505	uncharacterized LOC106450505
LOC106450709	protein ABIL1-like
LOC106450700	reticulon-like protein B5
LOC106450703	late embryogenesis abundant protein At1g64065-like
LOC106450701	reticulon-like protein B5
LOC106366043	cleft lip and palate transmembrane protein 1 homolog
LOC106450690	uncharacterized LOC106450690
LOC106450669	probable calcium-binding protein CML35
LOC106450667	mediator of DNA damage checkpoint protein 1-like
LOC106450656	NADPH-dependent thioredoxin reductase 3
LOC106450655	AP2-like ethylene-responsive transcription factor At2g41710
LOC106450650	DTW domain-containing protein 2-like
LOC106450638	uncharacterized LOC106450638
LOC106450637	nudix hydrolase 23, chloroplastic-like
LOC106450636	probable plastid-lipid-associated protein 13, chloroplastic
LOC106450631	TBCC domain-containing protein 1
LOC106453316	serine/threonine-protein phosphatase PP2A-3 catalytic subunit-like
LOC106450615	inactive TPR repeat-containing thioredoxin TTL3-like
LOC106366033	60S ribosomal protein L13-3-like
LOC106421203	ras-related protein RABA5c
LOC106421098	F-box/LRR-repeat protein At2g43260-like
LOC106421211	biotin synthase, mitochondrial-like
LOC106421165	flowering time control protein FPA-like
LOC106450719	protein NLP8-like
LOC106396242	stearoyl-[acyl-carrier-protein] 9-desaturase, seed specific, chloroplastic-like
LOC106396169	cysteine synthase, chloroplastic/chromoplastic
LOC106396171	molybdopterin synthase catalytic subunit-like
LOC106396704	uncharacterized LOC106396704
LOC106396412	uncharacterized LOC106396412
LOC106450781	protein TRIGALACTOSYLDIACYLGLYCEROL 4, chloroplastic
LOC106450782	10 kDa chaperonin 2, chloroplastic-like
LOC106450774	RNA-binding motif protein, X chromosome
LOC111216111	cytochrome b
LOC106450767	cell number regulator 6-like
LOC106450760	methionine aminopeptidase 1A-like
LOC106450914	protein GRAVITROPIC IN THE LIGHT 1-like
LOC106450904	40S ribosomal protein S13-2-like
LOC106450889	transcription factor TCP9-like
LOC106450863	aquaporin PIP1-2-like
LOC106450864	aquaporin PIP1-2
LOC106450860	uncharacterized LOC106450860
LOC106450841	eukaryotic translation initiation factor 2 subunit alpha homolog
LOC111215533	uncharacterized LOC111215533
LOC111215540	uncharacterized LOC111215540
LOC106366002	protein RETICULATA-RELATED 1, chloroplastic-like
LOC106391108	serine/threonine-protein phosphatase PP1 isozyme 4-like
LOC106451003	geranylgeranyl transferase type-1 subunit beta
LOC106454660	ribonuclease H2 subunit C
LOC106450996	SAC3 family protein A
LOC106450984	anaphase-promoting complex subunit 7
LOC106365998	chromosomal protein D1-like
LOC106450976	nuclear transcription factor Y subunit B-1
LOC106450962	KH domain-containing protein At2g38610
LOC106450951	pentatricopeptide repeat-containing protein At2g38420, mitochondrial-like
LOC106450950	TOM1-like protein 6
LOC106450946	AMP deaminase
LOC111215556	30S ribosomal protein S31, chloroplastic-like
LOC106398836	protein CURVATURE THYLAKOID 1A, chloroplastic
LOC106398926	uncharacterized LOC106398926
LOC106451101	aspartic proteinase-like protein 2
LOC111215557	uncharacterized LOC111215557
LOC106451114	1,4-alpha-glucan-branching enzyme 2-1, chloroplastic/amyloplastic
LOC106451119	host cell factor-like
LOC106445289	COP9 signalosome complex subunit 6b-like
LOC111215561	ubiquitin-60S ribosomal protein L40
LOC111215566	putative dual specificity protein phosphatase DSP8
LOC106451029	mitochondrial import inner membrane translocase subunit TIM17-2-like
LOC106451042	beta-glucuronosyltransferase GlcAT14C-like
LOC106451051	L-type lectin-domain containing receptor kinase IV.1-like
LOC106367470	chaperonin CPN60, mitochondrial-like
LOC106401070	3-ketoacyl-CoA thiolase 2, peroxisomal
LOC106447490	katanin p60 ATPase-containing subunit A-like 2
LOC106450287	ribosomal protein S14, mitochondrial-like
LOC106445085	calcineurin B-like protein 3
LOC106448933	60S ribosomal protein L18a-2-like
LOC106447503	RRP12-like protein
LOC106447507	protein transport protein Sec61 subunit alpha-like
LOC106447511	nucleobase-ascorbate transporter 2-like
LOC106445135	uncharacterized LOC106445135
LOC111215577	protein SCAR1-like
LOC111215578	calcineurin subunit B-like
LOC111215579	uncharacterized protein YNL011C-like
LOC106347191	probable protein phosphatase 2C 27
LOC106347181	uncharacterized protein At2g33490-like
BNAA09G28480D	uncharacterized BNAA09G28480D
LOC106402485	putative lipase ROG1
LOC106402401	uncharacterized LOC106402401
LOC106406522	calcium-binding mitochondrial carrier protein SCaMC-1-like
BNAA05G35110D	uncharacterized BNAA05G35110D
BNAANNG16170D	uncharacterized BNAANNG16170D
BNAA05G10770D	uncharacterized BNAA05G10770D
LOC106451314	glutamate receptor 3.7-like
LOC106451315	NEDD8-activating enzyme E1 regulatory subunit AXL-like
LOC106451332	folate-biopterin transporter 1, chloroplastic
LOC106454826	uncharacterized LOC106454826
LOC106453640	40S ribosomal protein S3-2-like
LOC106451373	transcription factor bHLH155
LOC106451366	ATP-dependent zinc metalloprotease FTSH 2, chloroplastic
LOC106451409	histone H1.2
LOC106454892	uncharacterized LOC106454892
LOC106451443	protein FLC EXPRESSOR
LOC106429839	allene oxide synthase, chloroplastic
LOC106429833	chlorophyll synthase, chloroplastic-like
LOC111216017	protein SAMBA-like
LOC106434088	villin-1-like
LOC106439794	uncharacterized LOC106439794
LOC106361249	KIN17-like protein
BNAA05G13750D	protein MET1, chloroplastic
LOC106396554	mitochondrial import inner membrane translocase subunit TIM23-2-like
LOC106438335	pyruvate, phosphate dikinase regulatory protein 1, chloroplastic-like
LOC106397534	ELKS/Rab6-interacting/CAST family member 1-like
LOC106399012	putative GTP diphosphokinase RSH1, chloroplastic
LOC106412831	uncharacterized protein At2g29880-like
LOC106449227	putative F-box protein At1g53550
LOC106449239	glutamyl-tRNA reductase 1, chloroplastic
LOC106451605	phospholipase A2-alpha
LOC106375897	calcium-binding protein PBP1-like
LOC106445728	probable serine/threonine-protein kinase At1g54610
LOC106445725	serine-threonine kinase receptor-associated protein-like
LOC106445808	universal stress protein PHOS34
LOC106445718	uncharacterized LOC106445718
LOC106451615	60S ribosomal protein L37-2
LOC106451624	probable mitochondrial-processing peptidase subunit alpha-1, mitochondrial
LOC106453744	pentatricopeptide repeat-containing protein At1g51965, mitochondrial
LOC106375923	uncharacterized LOC106375923
LOC106443086	COP9 signalosome complex subunit 3-like
LOC106426812	transcription factor MYB44
LOC106368826	formate--tetrahydrofolate ligase-like
LOC106451695	uncharacterized LOC106451695
LOC106381055	nucleolin 1-like
LOC106345175	uncharacterized LOC106345175
LOC106361710	calcium-transporting ATPase 1
LOC106431967	uncharacterized LOC106431967
LOC106451807	DUF21 domain-containing protein At1g47330
LOC106411351	aldehyde dehydrogenase family 3 member H1-like
LOC106410443	transcriptional corepressor SEUSS-like
LOC106410478	serine decarboxylase
LOC106451833	alkaline/neutral invertase CINV1-like
LOC106451829	transcription factor bHLH80
LOC111215647	UV-B-induced protein At3g17800, chloroplastic-like
LOC111215907	preprotein translocase subunit SCY1, chloroplastic
LOC106445606	uncharacterized LOC106445606
LOC106445600	plastidial pyruvate kinase 3, chloroplastic
LOC106451757	protein transport protein Sec24-like At3g07100
LOC106451744	phosphoribulokinase, chloroplastic
BNAA05G16500D	uncharacterized BNAA05G16500D
LOC106451798	histidine biosynthesis bifunctional protein hisIE, chloroplastic-like
LOC106451797	probable methyltransferase PMT20
LOC106451780	ATP sulfurylase 1, chloroplastic-like
LOC106451773	protein RDM1-like
LOC111216053	uncharacterized LOC111216053
LOC106449537	APO protein 4, mitochondrial-like
BNAA05G19700D	uncharacterized BNAA05G19700D
LOC106446004	clavaminate synthase-like protein At3g21360
LOC106402589	rhodanese-like domain-containing protein 14, chloroplastic
LOC106446006	mediator of RNA polymerase II transcription subunit 6-like
LOC106421962	glutamyl-tRNA reductase-binding protein, chloroplastic-like
LOC106451896	regulator of nonsense transcripts UPF3-like
LOC111216065	uncharacterized LOC111216065
LOC106345223	uncharacterized LOC106345223
LOC106440831	uncharacterized LOC106440831
LOC106451868	uncharacterized LOC106451868
LOC106451861	CCR4-NOT transcription complex subunit 9
LOC106451859	protein ETHYLENE INSENSITIVE 3-like
LOC106451843	transcription factor bHLH47-like
LOC106428839	uncharacterized LOC106428839
LOC106428892	phytochrome-associated serine/threonine-protein phosphatase 3
LOC106379124	mitochondrial inner membrane protein OXA1
LOC106410746	uncharacterized LOC106410746
LOC106411562	U1 small nuclear ribonucleoprotein 70 kDa-like
LOC106428373	sodium/proton antiporter 1
LOC106451902	autophagy-related protein 2-like
LOC106451917	proteasome assembly chaperone 2-like
LOC106451923	phospholipase A-2-activating protein-like
LOC106451934	protein TONSOKU-like
LOC106451977	putative F-box/kelch-repeat protein At4g35120
BNAA03G53520D	uncharacterized BNAA03G53520D
LOC106451964	long chain base biosynthesis protein 1-like
LOC106436118	pre-mRNA-splicing factor SPF27 homolog
LOC106378363	translation initiation factor IF-2-like
LOC106436134	protein LST8 homolog
LOC106390126	protein LST8 homolog
LOC106390125	receptor for activated C kinase 1C
LOC106390220	nucleolin 1-like
LOC111215681	aldose 1-epimerase-like
BNAANNG29080D	uncharacterized BNAANNG29080D
LOC106452086	transcription factor bHLH147-like
LOC106452070	phospholipase D zeta 1-like
LOC106452064	kinesin-like protein KIN-13A
LOC106453991	translocase of chloroplast 120, chloroplastic-like
LOC106452166	UTP:RNA uridylyltransferase 1
LOC106452176	DEAD-box ATP-dependent RNA helicase 6
LOC106452194	ubiquitin-conjugating enzyme E2 6
LOC106452216	nuclear pore complex protein NUP35-like
LOC106452219	tRNAse Z TRZ4, mitochondrial
LOC106452223	probable inactive nicotinamidase At3g16190
LOC106406041	palmitoyl-monogalactosyldiacylglycerol delta-7 desaturase, chloroplastic-like
LOC106402395	biotin carboxyl carrier protein of acetyl-CoA carboxylase-like
LOC111198230	cytochrome c oxidase subunit 5b-1, mitochondrial-like
LOC106404007	plant intracellular Ras-group-related LRR protein 6-like
LOC106405809	beta-glucuronosyltransferase GlcAT14A-like
LOC111215702	uncharacterized LOC111215702
LOC106423562	multiple organellar RNA editing factor 8, chloroplastic/mitochondrial-like
LOC106423583	uncharacterized LOC106423583
LOC106423538	trifunctional UDP-glucose 4,6-dehydratase/UDP-4-keto-6-deoxy-D-glucose 3,5-epimerase/UDP-4-keto-L-rhamnose-reductase RHM3
LOC106451522	acyl-coenzyme A thioesterase 13
LOC106451530	mitochondrial import inner membrane translocase subunit TIM10
LOC111215093	uncharacterized LOC111215093
LOC111215720	sm-like protein LSM1B
LOC106452274	TATA-box-binding protein 1
LOC106452273	E3 ubiquitin-protein ligase SIRP1-like
LOC106415725	T-complex protein 1 subunit eta-like
LOC106416238	uncharacterized LOC106416238
LOC106437668	COP9 signalosome complex subunit 6a
LOC106425442	E3 ubiquitin ligase PARAQUAT TOLERANCE 3-like
LOC111215742	40S ribosomal protein S14-2-like
LOC111215759	trihelix transcription factor ASIL2-like
LOC106452644	senescence associated gene 20-like
LOC106425466	asparagine--tRNA ligase, chloroplastic/mitochondrial-like
LOC106452675	exocyst complex component SEC8
LOC111215764	probable serine/threonine-protein kinase At1g54610
LOC111215766	acyltransferase-like protein At1g54570, chloroplastic
BNAC05G43170D	uncharacterized BNAC05G43170D
LOC111215784	UNC93-like protein 3
LOC106452740	pectin acetylesterase 5-like
LOC111215807	importin subunit beta-1-like
LOC106452833	BRISC complex subunit Abraxas 2-like
LOC106452855	uncharacterized LOC106452855
LOC106452865	reactive oxygen species modulator 1
LOC106452936	peroxisomal membrane protein 13-like
LOC106452935	F-box/LRR-repeat protein 12-like
LOC106452920	E3 ubiquitin-protein ligase CHIP
LOC106452973	desumoylating isopeptidase 1-like
LOC106452977	sterol 3-beta-glucosyltransferase UGT80A2
LOC106452985	probable E3 ubiquitin ligase SUD1
LOC106453001	elongation of fatty acids protein 3-like
LOC106362020	transcription termination factor MTERF15, mitochondrial-like
LOC106362024	26S proteasome regulatory subunit 6A homolog
LOC106453056	sugar transporter ERD6-like 11
LOC106453082	ER membrane protein complex subunit 2-like
LOC106345653	PITH domain-containing protein At3g04780-like
LOC106453203	probable inactive receptor kinase At3g02880
LOC106453216	isopentenyl-diphosphate Delta-isomerase II, chloroplastic
LOC106382868	developmental protein SEPALLATA 2
LOC106379049	E3 ubiquitin-protein ligase At3g02290-like
LOC106345778	pentatricopeptide repeat-containing protein At1g55630
LOC106345776	F-box protein At-B
LOC106349567	PRA1 family protein F2-like
LOC106345828	probable GTP diphosphokinase RSH3, chloroplastic
LOC106345823	oligouridylate-binding protein 1A-like
LOC106345809	translation initiation factor eIF-2B subunit alpha-like
LOC106345797	translation initiation factor IF-2-like
LOC106350993	uncharacterized LOC106350993
LOC106437386	uncharacterized LOC106437386
LOC106345788	trafficking protein particle complex II-specific subunit 130 homolog
LOC106345967	exportin-4
LOC106349636	diphthine--ammonia ligase
LOC106345940	polyadenylate-binding protein-interacting protein 8-like
LOC106345910	putative ubiquitin-conjugating enzyme E2 38
LOC111215036	uncharacterized LOC111215036
LOC106437449	peroxisomal acyl-coenzyme A oxidase 1
LOC106447432	signal peptidase complex catalytic subunit SEC11C-like
LOC106345747	uncharacterized LOC106345747
LOC106346158	serine/threonine-protein kinase TOR-like
LOC111215045	UDP-N-acetylglucosamine transferase subunit ALG13 homolog
LOC106346140	zinc finger protein ZOP1-like
LOC106346126	PI-PLC X domain-containing protein At5g67130-like
LOC106349690	polyadenylate-binding protein 8-like
LOC106437455	uncharacterized LOC106437455
LOC106346116	protein TRIGALACTOSYLDIACYLGLYCEROL 4, chloroplastic-like
LOC106346113	uncharacterized LOC106346113
LOC106346110	protein DEHYDRATION-INDUCED 19 homolog 4-like
LOC106437379	uncharacterized protein At1g04910
LOC106406482	outer envelope protein 64, chloroplastic-like
LOC106346408	probable sugar phosphate/phosphate translocator At1g48230
LOC106346402	YTH domain-containing family protein 2-like
LOC106346396	probable 3-hydroxyisobutyrate dehydrogenase-like 1, mitochondrial
LOC106346392	40S ribosomal protein S15a
LOC106361140	uncharacterized LOC106361140
LOC106346380	uncharacterized LOC106346380
LOC106346378	probable serine/threonine-protein kinase PBL5
LOC106346370	elongation factor 1-alpha 1
LOC106346368	serine/threonine-protein phosphatase 6 regulatory subunit 3-like
BNAA06G04680D	uncharacterized BNAA06G04680D
LOC106346335	recQ-mediated genome instability protein 2
LOC106346334	RINT1-like protein MAG2L
LOC106346331	protein STRICTOSIDINE SYNTHASE-LIKE 3
LOC106361133	E3 ubiquitin-protein ligase At4g11680-like
LOC106346317	uncharacterized LOC106346317
LOC106346315	phosphoenolpyruvate carboxylase kinase 1
LOC106346313	probable ADP-ribosylation factor GTPase-activating protein AGD14
LOC106361129	protein FAR1-RELATED SEQUENCE 9
LOC106349732	probable prefoldin subunit 4
LOC106361130	uncharacterized LOC106361130
LOC106346293	sucrose nonfermenting 4-like protein
LOC106346284	rhodanese-like domain-containing protein 6
LOC106346264	60S ribosomal protein L21-1
LOC106346260	probable elongation factor 1-gamma 1
LOC106346254	60S ribosomal protein L21-1
LOC106346239	phosphoribosylamine--glycine ligase, chloroplastic-like
LOC106346229	TRAF-type zinc finger domain-containing protein 1-like
LOC106361123	uncharacterized LOC106361123
LOC106346222	amino acid permease 8
LOC106349709	uncharacterized LOC106349709
LOC106346202	nuclear pore complex protein NUP98A-like
BNAA06G06540D	uncharacterized BNAA06G06540D
LOC106350237	ribose-phosphate pyrophosphokinase 3, chloroplastic
LOC106350180	15-cis-zeta-carotene isomerase, chloroplastic
LOC106350152	ADP-ribosylation factor GTPase-activating protein AGD4-like
LOC106350122	pentatricopeptide repeat-containing protein At1g10910, chloroplastic-like
LOC106350086	transmembrane 9 superfamily member 1
LOC106359790	glutamyl-tRNA(Gln) amidotransferase subunit C, chloroplastic/mitochondrial
LOC106388727	ABC transporter G family member 7
LOC106389445	probable serine/threonine-protein kinase abkC
LOC106389434	probable transcription factor At1g11510
LOC106346418	pentatricopeptide repeat-containing protein At1g11630, mitochondrial-like
LOC111216242	uncharacterized LOC111216242
BNAA06G07400D	uncharacterized BNAA06G07400D
LOC106346447	uncharacterized LOC106346447
LOC106437669	methylesterase 9-like
LOC106446216	probable protein phosphatase 2C 55
LOC106376254	uncharacterized LOC106376254
LOC106376265	25.3 kDa vesicle transport protein
LOC106376266	serine/threonine protein phosphatase 2A 57 kDa regulatory subunit B' theta isoform-like
LOC106346552	putative G3BP-like protein
LOC106346536	serine/threonine-protein kinase STY46-like
LOC106346476	uncharacterized LOC106346476
LOC106425509	ribosomal protein S2, mitochondrial-like
LOC106346586	ubiquitin-conjugating enzyme E2 1
LOC111216262	plant UBX domain-containing protein 7
LOC106346612	aspartate-semialdehyde dehydrogenase-like
LOC106346614	aspartate-semialdehyde dehydrogenase-like
LOC106377060	10 kDa chaperonin-like
LOC106446407	protein NAR1
LOC106446422	pentatricopeptide repeat-containing protein At4g16390, chloroplastic
BNAA06G10310D	centromere protein C
LOC106346645	COBW domain-containing protein 1
LOC106349833	protein TOPLESS
LOC106381449	ubiquitin-conjugating enzyme E2 36-like
BNAA06G10550D	uncharacterized protein At2g39795, mitochondrial
BNAA06G10780D	uncharacterized BNAA06G10780D
LOC106346784	uncharacterized LOC106346784
LOC106346761	molybdenum cofactor sulfurase
LOC106346760	post-GPI attachment to proteins factor 3
LOC106446577	uncharacterized LOC106446577
LOC106346746	putative pentatricopeptide repeat-containing protein At1g16830
LOC106346738	ras-related protein RABA1b-like
LOC106346867	transcription initiation factor TFIID subunit 12b
LOC106346835	protein MAINTENANCE OF MERISTEMS-like
LOC106346831	uncharacterized LOC106346831
LOC106346892	golgin candidate 2-like
LOC106346894	probable calcium-binding protein CML27
LOC106351429	RNA polymerase II transcription factor B subunit 4
LOC106346910	2-isopropylmalate synthase 1, chloroplastic-like
LOC106346917	rab9 effector protein with kelch motifs-like
LOC106346918	phosphoserine phosphatase, chloroplastic
LOC106346920	PLASMODESMATA CALLOSE-BINDING PROTEIN 3-like
LOC106346929	protein IQ-DOMAIN 31-like
LOC106346930	uncharacterized LOC106346930
LOC106346073	probable plastid-lipid-associated protein 12, chloroplastic
LOC106346069	serine/threonine-protein kinase UCN
LOC106346054	metal tolerance protein C4
LOC106446804	pyridine nucleotide-disulfide oxidoreductase domain-containing protein 2
LOC106446794	protein N-lysine methyltransferase METTL21A
LOC106346979	auxin response factor 19
LOC106346977	protein ANTAGONIST OF LIKE HETEROCHROMATIN PROTEIN 1-like
BNAA06G13640D	uncharacterized membrane protein At1g75140
LOC106346954	probable DNA-3-methyladenine glycosylase 2
BNAA06G13690D	uncharacterized BNAA06G13690D
LOC106346931	protein TRIGALACTOSYLDIACYLGLYCEROL 1, chloroplastic-like
LOC106397122	V-type proton ATPase subunit E1-like
LOC106401325	serine/threonine-protein kinase fray2-like
LOC106433712	ascorbate transporter, chloroplastic
LOC106433691	SKP1-like protein 4
LOC106433690	pentatricopeptide repeat-containing protein At1g20230
LOC111198586	uncharacterized LOC111198586
LOC111197963	peptidyl-prolyl cis-trans isomerase FKBP18, chloroplastic-like
LOC111198601	outer envelope pore protein 21A, chloroplastic-like
LOC106401025	indole-3-acetic acid-amido synthetase GH3.10
LOC106347291	RNA-binding protein 24
LOC106351611	sm-like protein LSM3A
LOC106347357	carboxyvinyl-carboxyphosphonate phosphorylmutase, chloroplastic-like
LOC106347358	scarecrow-like protein 1
LOC106347394	pentatricopeptide repeat-containing protein At3g49730-like
LOC106347408	tRNA-dihydrouridine(20) synthase [NAD(P)+]-like
LOC106347413	uncharacterized LOC106347413
LOC106352546	uncharacterized protein At4g15545-like
LOC106347447	60S ribosomal protein L13-1-like
LOC106347462	probable protein S-acyltransferase 5
LOC111197780	probable protein S-acyltransferase 5
LOC106430809	non-specific phospholipase C6-like
LOC106430816	SNF1-related protein kinase regulatory subunit gamma-1
LOC106430775	uncharacterized LOC106430775
LOC106405751	L-galactose dehydrogenase-like
LOC106405749	dynamin-related protein 3A-like
LOC106405676	eukaryotic translation initiation factor 3 subunit C
LOC106406865	protein CDI
LOC106402652	ER membrane protein complex subunit 10-like
LOC106406730	ycf20-like protein
LOC106406665	uncharacterized LOC106406665
LOC106446953	UDP-glycosyltransferase 71B5-like
BNAC09G31790D	uncharacterized BNAC09G31790D
BNAA10G09780D	uncharacterized BNAA10G09780D
LOC106371371	serine/threonine-protein kinase D6PK-like
LOC106371378	probable 28S rRNA (cytosine(4447)-C(5))-methyltransferase
LOC106371379	ER membrane protein complex subunit 8/9 homolog
LOC106371360	riboflavin biosynthesis protein PYRR, chloroplastic-like
BNAA06G17600D	uncharacterized BNAA06G17600D
LOC106350192	xylulose kinase-like
LOC106347566	probable anion transporter 4, chloroplastic
LOC106347534	receptor-like protein kinase HERK 1
LOC106347531	exosome complex exonuclease RRP46 homolog
LOC111198638	uncharacterized LOC111198638
LOC106347785	polyadenylate-binding protein-interacting protein 10-like
LOC106369209	ferredoxin-1-like
LOC106361509	N-alpha-acetyltransferase 35, NatC auxiliary subunit-like
LOC106347699	uncharacterized LOC106347699
LOC106363849	proteasome subunit beta type-2-A-like
LOC106347688	NDR1/HIN1-like protein 1
LOC106347687	probable CCR4-associated factor 1 homolog 9
LOC106369204	proteasome subunit beta type-2-A
LOC106347674	puromycin-sensitive aminopeptidase-like
LOC106347665	histone deacetylase 9
LOC106369201	F-box protein DOR-like
LOC106347868	diphthine methyltransferase homolog
LOC106347922	gamma carbonic anhydrase-like 1, mitochondrial
LOC106347949	DNA polymerase delta catalytic subunit-like
LOC106399841	BI1-like protein
LOC106402036	vacuolar protein-sorting-associated protein 37 homolog 1-like
LOC106369193	VAN3-binding protein-like
LOC106348092	DNA polymerase delta catalytic subunit
LOC106365380	BI1-like protein
LOC106348082	glutamate--tRNA ligase, chloroplastic/mitochondrial
LOC106348067	protein EXORDIUM-like 2
LOC106348066	dicarboxylate transporter 2.1, chloroplastic
LOC106348063	classical arabinogalactan protein 1-like
LOC106348053	coiled-coil-helix-coiled-coil-helix domain-containing protein 10, mitochondrial
LOC106348045	phosphoglycerate mutase-like protein 1
LOC106351908	WD repeat domain-containing protein 83
LOC106348024	uncharacterized LOC106348024
LOC106347978	uncharacterized LOC106347978
LOC106347973	uncharacterized LOC106347973
LOC106437917	uncharacterized LOC106437917
LOC106348112	probable cytosolic oligopeptidase A
LOC106437919	peptidyl-prolyl cis-trans isomerase CYP18-3
LOC106348222	aspartyl protease family protein 1-like
LOC106348217	F-box/LRR-repeat protein At3g58930-like
LOC106348418	protein transport protein SEC13 homolog B-like
LOC106348412	mitoferrin
LOC111198670	uncharacterized LOC111198670
LOC106348348	ubiquitin domain-containing protein DSK2b
LOC106421870	serine/threonine-protein kinase rio2-like
BNAA06G26130D	uncharacterized BNAA06G26130D
LOC106348325	50S ribosomal protein L24-like
LOC106348323	26S proteasome non-ATPase regulatory subunit 14 homolog
LOC106348312	DNA-directed RNA polymerase III subunit rpc6
LOC106348300	uncharacterized LOC106348300
LOC106348290	S-type anion channel SLAH3-like
LOC106348282	eukaryotic translation initiation factor 3 subunit B-like
LOC106348277	uncharacterized LOC106348277
LOC106348276	uncharacterized LOC106348276
LOC106348263	serine/threonine-protein kinase/endoribonuclease IRE1b
LOC106348426	pathogenesis-related protein 5-like
LOC106350588	protein RETICULATA-RELATED 1, chloroplastic-like
LOC106348492	uncharacterized LOC106348492
LOC106348496	pentatricopeptide repeat-containing protein At5g24830-like
LOC106348497	tRNA (guanine-N(7)-)-methyltransferase-like
LOC106348520	large proline-rich protein bag6-like
LOC106348539	polyadenylate-binding protein-interacting protein 6-like
LOC106348564	TP53-regulating kinase-like
LOC106352141	uncharacterized LOC106352141
LOC106348585	pectin acetylesterase 10
LOC106348582	probable L-cysteine desulfhydrase, chloroplastic
BNAA06G28340D	uncharacterized BNAA06G28340D
LOC106396159	topless-related protein 3-like
LOC106376545	uncharacterized LOC106376545
LOC106410269	threonine dehydratase biosynthetic, chloroplastic
LOC106407427	signal peptidase complex subunit 3B
LOC106406937	branched-chain-amino-acid aminotransferase-like protein 2
LOC106348790	GDP-mannose 3,5-epimerase-like
LOC106348798	uncharacterized LOC106348798
LOC106447365	cytochrome P450 90B1
LOC106424823	uncharacterized LOC106424823
LOC106347839	calmodulin-binding protein 60 A-like
LOC106347844	protein NRT1/ PTR FAMILY 2.11-like
LOC106347856	1-deoxy-D-xylulose 5-phosphate reductoisomerase, chloroplastic-like
LOC106351848	GDSL esterase/lipase At5g62930-like
LOC106379357	uncharacterized LOC106379357
LOC106410352	protein transport protein Sec24-like CEF
LOC106416544	serine/threonine-protein kinase GRIK2-like
LOC106348965	protein ROOT PRIMORDIUM DEFECTIVE 1
LOC111197883	scarecrow-like transcription factor PAT1
LOC106416403	uncharacterized LOC106416403
LOC106348908	probable E3 ubiquitin-protein ligase DTX3
LOC106352268	ankyrin repeat and SAM domain-containing protein 6-like
LOC106352328	protein RALF-like 27
LOC106349131	transmembrane protein 230-like
LOC106352342	amino acid transporter AVT1I-like
LOC106416712	transcription factor bHLH80-like
LOC106349148	uncharacterized LOC106349148
LOC106352344	mini zinc finger protein 2
LOC106349159	FACT complex subunit SSRP1-like
LOC106349161	uncharacterized LOC106349161
LOC111198733	uncharacterized LOC111198733
LOC106411827	uncharacterized LOC106411827
LOC106349236	protein RST1-like
LOC106349237	chlorophyll a-b binding protein 2.4, chloroplastic-like
LOC106349253	eukaryotic translation initiation factor 3 subunit I
LOC106350881	prohibitin-4, mitochondrial
LOC106349270	cytochrome c1 1, heme protein, mitochondrial
LOC106350884	uncharacterized protein At3g27210-like
LOC106437361	defensin-like protein 306
LOC106349286	ribonucleoside-diphosphate reductase small chain C-like
LOC106349305	probable protein S-acyltransferase 7
LOC106349315	uncharacterized LOC106349315
LOC106349323	probable magnesium transporter NIPA8
LOC106349325	glyceraldehyde-3-phosphate dehydrogenase GAPA1, chloroplastic-like
BNAA06G32810D	uncharacterized BNAA06G32810D
LOC106349427	uncharacterized LOC106349427
LOC106349421	50S ribosomal protein L15, chloroplastic-like
LOC106349420	uncharacterized LOC106349420
LOC106349417	50S ribosomal protein L15, chloroplastic-like
LOC106349416	uncharacterized LOC106349416
BNAA06G33290D	uncharacterized BNAA06G33290D
LOC106349401	aspartyl protease family protein 2-like
BNAA06G29630D	uncharacterized BNAA06G29630D
LOC106389258	sm-like protein LSM7
LOC106396648	putative G3BP-like protein
LOC106396605	probable carboxylesterase 7
LOC106390142	aldose 1-epimerase-like
BNAA05G22470D	uncharacterized BNAA05G22470D
LOC106452015	uncharacterized LOC106452015
LOC106369354	putative pentatricopeptide repeat-containing protein At2g02150
LOC106369359	protein indeterminate-domain 5, chloroplastic-like
LOC106369364	protein NRT1/ PTR FAMILY 8.3-like
LOC106431551	uncharacterized LOC106431551
LOC106431531	NADH dehydrogenase [ubiquinone] 1 beta subcomplex subunit 7-like
LOC106431528	protein NRT1/ PTR FAMILY 8.3-like
LOC106431530	protein NRT1/ PTR FAMILY 8.3-like
LOC106442781	ATPase family AAA domain-containing protein 3C-like
LOC106431558	probable xyloglucan endotransglucosylase/hydrolase protein 27
LOC106431544	amino-acid permease BAT1-like
LOC106389080	receptor-like kinase TMK3
LOC106389106	dolichyl-diphosphooligosaccharide--protein glycosyltransferase subunit 1B-like
LOC106389181	DELLA protein RGA1
LOC106400532	uncharacterized LOC106400532
LOC106397639	NADH dehydrogenase [ubiquinone] 1 beta subcomplex subunit 8, mitochondrial-like
LOC106398595	lon protease homolog 2, peroxisomal-like
LOC106400616	ATP synthase subunit delta', mitochondrial
LOC106402104	uncharacterized LOC106402104
LOC106401959	RNA-binding protein 34-like
LOC106401969	probable ADP-ribosylation factor GTPase-activating protein AGD9
LOC106397261	60S ribosomal protein L32-1-like
LOC106370094	protein arv1 homolog
LOC111198778	60S ribosomal protein L11-2
BNAANNG05650D	uncharacterized BNAANNG05650D
LOC106386411	ATP-dependent Clp protease proteolytic subunit 4, chloroplastic
BNAANNG05500D	uncharacterized BNAANNG05500D
LOC106386369	uncharacterized LOC106386369
LOC106349552	nuclear transcription factor Y subunit C-5-like
[truncated: 3,359 more rows]

## Sheet: MEbrown
Gene ID	description
LOC106415343	DNA-directed RNA polymerase 3, chloroplastic
LOC106412048	transcription factor NAI1-like
LOC106415698	probable rhamnogalacturonate lyase B
LOC106415697	kinesin-like protein KIN-14R
LOC106415478	inositol-3-phosphate synthase
LOC106412269	crossover junction endonuclease EME1B
BNAC08G35330D	uncharacterized BNAC08G35330D
LOC106382657	small RNA degrading nuclease 5-like
LOC106416026	uncharacterized LOC106416026
LOC106415969	SUMO-activating enzyme subunit 2-like
LOC106415548	auxin transporter-like protein 2
LOC106436690	reticulon-like protein B17
LOC106368934	transcription factor bHLH133
LOC106368922	pollen-specific protein SF21
LOC106368920	glutamate-rich WD repeat-containing protein 1
LOC111207651	serine/threonine protein phosphatase 2A 57 kDa regulatory subunit B' kappa isoform-like
LOC106368905	protein TIFY 10A-like
LOC106368904	protein TIFY 10A-like
LOC106368902	protein MICRORCHIDIA 6-like
LOC106362036	uncharacterized LOC106362036
LOC106436837	protein TIFY 11A-like
LOC106411980	glutathione S-transferase U24
LOC106413570	histone acetyltransferase HAC12-like
LOC106411761	uncharacterized LOC106411761
LOC106413587	WUSCHEL-related homeobox 6-like
LOC106412036	microtubule-associated protein 70-4
LOC106413895	uncharacterized LOC106413895
LOC106382493	putative protein FAR1-RELATED SEQUENCE 10
LOC106379984	GRF1-interacting factor 1-like
LOC106399839	putative Myb family transcription factor At1g14600
LOC106346587	zinc-finger homeodomain protein 4
LOC106416326	uncharacterized LOC106416326
LOC106412543	coilin-like
LOC106412544	protein AUXIN SIGNALING F-BOX 3-like
LOC106414861	thionin-like protein 2
LOC106412294	protein STRUBBELIG-like
LOC106412345	uncharacterized LOC106412345
LOC106415297	katanin p80 WD40 repeat-containing subunit B1 homolog
LOC106425571	vegetative storage protein 2
LOC106406011	fe(2+) transport protein 3, chloroplastic-like
LOC106416417	U2 small nuclear ribonucleoprotein A'
LOC106417705	60S ribosomal protein L21-1-like
LOC106417700	phytochrome A
LOC106377013	sugar transporter ERD6
LOC106420143	protein SMAX1-LIKE 6
LOC106420096	uncharacterized LOC106420096
LOC106404317	histone-lysine N-methyltransferase ATXR6-like
LOC111208823	B-box zinc finger protein 24-like
LOC106405833	uncharacterized LOC106405833
LOC106403074	protein TPX2-like
LOC106402674	putative DUF21 domain-containing protein At1g03270
LOC106412226	endoglucanase 1
BNAC09G00520D	uncharacterized BNAC09G00520D
LOC106392306	protein NUCLEAR FUSION DEFECTIVE 4-like
LOC106435145	protein STRUBBELIG-RECEPTOR FAMILY 3-like
LOC106435135	uncharacterized LOC106435135
LOC106413985	probable metal-nicotianamine transporter YSL6
LOC106390987	VIN3-like protein 2
LOC106399963	transcription factor MYB21
LOC106402235	peroxidase 31
LOC106401952	CLAVATA3/ESR (CLE)-related protein 25
LOC106402107	ABC transporter B family member 19-like
LOC106397312	ninja-family protein AFP3
LOC106353002	non-specific lipid-transfer protein 6-like
LOC106352992	putative serine/threonine-protein kinase
LOC106452573	ATP-dependent DNA helicase 2 subunit KU80-like
LOC106353537	protein WALLS ARE THIN 1
LOC106356963	protein SHI RELATED SEQUENCE 5
BNAC09G03440D	uncharacterized BNAC09G03440D
LOC106440352	glutamate--tRNA ligase, cytoplasmic
LOC106444451	probable membrane-associated kinase regulator 1
LOC106372254	transcription factor bHLH146-like
LOC106440394	beta-D-xylosidase 3-like
LOC106426765	RNA-binding protein 39-like
LOC106426773	RNA-binding protein 39-like
LOC106427275	uncharacterized LOC106427275
LOC111209602	EIN3-binding F-box protein 2-like
LOC106428452	ribosome-binding factor PSRP1, chloroplastic-like
LOC111207856	transcription factor MYB30-like
LOC111198210	ATPase 11, plasma membrane-type-like
LOC106404562	cell wall / vacuolar inhibitor of fructosidase 2-like
LOC106406322	probable pectinesterase/pectinesterase inhibitor 64
LOC106411725	ras-related protein RABA4a
BNAC09G06860D	uncharacterized BNAC09G06860D
LOC106415716	protein DETOXIFICATION 27-like
LOC111209611	uncharacterized LOC111209611
LOC106360716	probable leucine-rich repeat receptor-like protein kinase IMK3
LOC106360723	WD40 repeat-containing protein HOS15
LOC111210059	uncharacterized LOC111210059
LOC111209612	uncharacterized LOC111209612
LOC106357661	UPF0496 protein At5g66675
LOC106392254	YTH domain-containing protein 1
LOC106408961	calmodulin-like protein 1
LOC106410977	peroxidase 32-like
LOC111210089	protein IQ-DOMAIN 1-like
LOC106406704	uncharacterized LOC106406704
LOC106445385	uncharacterized LOC106445385
LOC106445396	uncharacterized LOC106445396
LOC106445415	uncharacterized LOC106445415
LOC106445423	pumilio homolog 1-like
LOC106405079	DNA topoisomerase 3-alpha-like
LOC106392204	BTB/POZ domain-containing protein At1g63850
LOC106392192	mitogen-activated protein kinase kinase kinase YODA
LOC106358560	scarecrow-like protein 28
LOC106397556	uncharacterized LOC106397556
LOC106395990	S-protein homolog 5-like
LOC106366617	cytosolic sulfotransferase 18
LOC106386820	cytosolic sulfotransferase 11-like
LOC111209608	cytosolic sulfotransferase 11-like
LOC106431611	stromal processing peptidase, chloroplastic
LOC106416572	decapping 5-like protein
LOC106418294	urea-proton symporter DUR3
LOC111207968	cationic amino acid transporter 4, vacuolar-like
LOC111209988	mannosyl-oligosaccharide 1,2-alpha-mannosidase MNS1
LOC106416616	ethylene-responsive transcription factor 5
LOC106418061	WUSCHEL-related homeobox 6
LOC106418612	PHD finger protein ALFIN-LIKE 6
LOC111209929	cell division cycle and apoptosis regulator protein 1-like
LOC106418584	casein kinase 1-like protein HD16
LOC106374600	uncharacterized LOC106374600
LOC106376379	mediator of RNA polymerase II transcription subunit 16
LOC106381584	crossover junction endonuclease MUS81-like
LOC106397091	tubby-like F-box protein 10
LOC111210031	uncharacterized LOC111210031
LOC106422131	cryptochrome-1
BNAA05G37300D	uncharacterized BNAA05G37300D
LOC106374894	uncharacterized LOC106374894
LOC106374895	uncharacterized LOC106374895
BNAC09G24940D	uncharacterized BNAC09G24940D
LOC106374903	protein DOWN-REGULATED IN DIF1 11-like
LOC106417156	uncharacterized LOC106417156
LOC106417162	nuclear pore complex protein Nup50-like
LOC106417737	pectinesterase inhibitor 9-like
BNAC09G23210D	uncharacterized BNAC09G23210D
LOC111209862	uncharacterized LOC111209862
LOC106404895	protein EXORDIUM-like 2
LOC106385049	syntaxin-related protein KNOLLE-like
LOC106383137	transcription factor bHLH68-like
LOC106347810	protein phosphatase inhibitor 2
BNAC05G37860D	uncharacterized BNAC05G37860D
LOC106415724	cellulose synthase A catalytic subunit 8 [UDP-forming]
BNAA02G34470D	uncharacterized BNAA02G34470D
LOC106417366	non-canonical poly(A) RNA polymerase PAPD5-like
LOC106435470	protein CUP-SHAPED COTYLEDON 2-like
LOC106392971	WD repeat-containing protein 44-like
LOC106390526	putative glycerol-3-phosphate transporter 1
LOC111210015	adenylyltransferase and sulfurtransferase MOCS3
LOC106449167	uncharacterized LOC106449167
LOC106376284	40S ribosomal protein S4-2-like
LOC106385087	uncharacterized LOC106385087
LOC106440578	anaphase-promoting complex subunit 8
LOC106437650	uncharacterized LOC106437650
LOC106418684	protein SMAX1-LIKE 5-like
LOC106426073	cyclin-dependent kinase inhibitor 2-like
LOC106418421	protein CHLOROPLAST IMPORT APPARATUS 2-like
LOC106397185	U4/U6.U5 small nuclear ribonucleoprotein 27 kDa protein-like
LOC106405699	protein indeterminate-domain 2-like
LOC106394510	uncharacterized LOC106394510
LOC106426065	phototropin-2-like
LOC106435080	malate dehydrogenase [NADP], chloroplastic-like
LOC106407020	fatty acyl-CoA reductase 1-like
LOC106411485	zinc finger protein ZPR1
LOC106431296	transcription repressor OFP8-like
LOC106431297	transcription repressor OFP8-like
LOC106433660	stem-specific protein TSJT1-like
LOC106405841	uncharacterized LOC106405841
LOC111209560	uncharacterized LOC111209560
LOC106388067	pentatricopeptide repeat-containing protein At5g18950-like
LOC106370495	S-adenosylmethionine decarboxylase proenzyme 4-like
LOC106371915	serine/threonine-protein kinase RUNKEL-like
LOC106371919	E3 ubiquitin-protein ligase MIEL1
LOC106416484	putative amidase C869.01
LOC106426198	AAA-ATPase At5g17760-like
LOC106387694	histone acetyltransferase MCC1-like
LOC106372229	protein ODORANT1-like
LOC106372208	sister chromatid cohesion 1 protein 4-like
LOC106372206	uncharacterized LOC106372206
LOC106372201	probable mannan synthase 11
LOC106424669	zinc finger protein CONSTANS
LOC106405944	protein indeterminate-domain 1-like
BNAC09G42120D	uncharacterized protein At1g04910
LOC106424729	uncharacterized protein At1g04910-like
LOC106424702	chaperone protein ClpB3, chloroplastic-like
LOC106424738	protein LONGIFOLIA 1-like
LOC106416416	senescence-associated carboxylesterase 101-like
LOC106417786	gibberellin-regulated protein 14-like
LOC106418106	probable zinc transporter 12
LOC106418435	30S ribosomal protein S13, chloroplastic-like
LOC106418707	U3 small nucleolar RNA-associated protein 18 homolog
LOC106372243	U3 small nucleolar RNA-associated protein 18 homolog
LOC106406053	multisite-specific tRNA:(cytosine-C(5))-methyltransferase trm4b-like
LOC106372264	uncharacterized LOC106372264
LOC106372267	agamous-like MADS-box protein AGL15
LOC106372268	protein PNS1
LOC106372277	WAT1-related protein At5g13670
LOC106372279	phospholipid:diacylglycerol acyltransferase 1
LOC106372291	50S ribosomal protein L10, chloroplastic
LOC106372302	cytochrome b-c1 complex subunit Rieske-4, mitochondrial-like
LOC106372308	inactive leucine-rich repeat receptor-like protein kinase CORYNE
LOC106372306	aspartokinase 1, chloroplastic
LOC106372331	protein EMSY-LIKE 3
LOC106372333	callose synthase 3-like
LOC106372336	IRK-interacting protein-like
LOC106372343	nuclear transcription factor Y subunit A-1
LOC106382927	non-specific lipid-transfer protein-like protein At5g64080
LOC106424554	glutaredoxin-C10-like
BNAC09G44800D	uncharacterized BNAC09G44800D
LOC106424636	monoacylglycerol lipase
BNAC09G44970D	uncharacterized BNAC09G44970D
LOC106424544	uncharacterized LOC106424544
LOC106391204	protein MAIN-LIKE 1
LOC106418678	PH, RCC1 and FYVE domains-containing protein 1-like
LOC106387759	protein ALP1-like
LOC106415362	aspartyl protease family protein At5g10770
LOC106412273	protein downstream neighbor of Son
LOC106446565	uncharacterized LOC106446565
LOC106446566	uncharacterized LOC106446566
LOC106427391	sulfoquinovosyl transferase SQD2-like
LOC111210005	paired amphipathic helix protein Sin3-like 5
LOC106446100	aspartyl protease AED3-like
LOC106446082	protein MEI2-like 4
LOC106433115	pentatricopeptide repeat-containing protein At5g04810, chloroplastic
LOC106387661	probable polyamine oxidase 5
LOC111210223	homeobox-leucine zipper protein HDG11-like
LOC111210234	mitogen-activated protein kinase kinase 9-like
LOC106406581	probable serine/threonine-protein kinase BSK3
LOC106433284	uncharacterized LOC106433284
LOC106433303	D-xylose-proton symporter-like 3, chloroplastic
LOC106421359	la-related protein 1A-like
LOC106421299	SNF1-related protein kinase regulatory subunit beta-1
LOC106421297	pentatricopeptide repeat-containing protein At5g21222
LOC106421298	CBL-interacting serine/threonine-protein kinase 26
BNAC09G36670D	uncharacterized BNAC09G36670D
LOC106425038	NDR1/HIN1-like protein 1
LOC106425037	uncharacterized LOC106425037
LOC106366388	uncharacterized LOC106366388
LOC106416557	nucleolar and coiled-body phosphoprotein 1-like
LOC106418427	auxin response factor 6-like
LOC106413841	RING-H2 finger protein ATL58
LOC106421606	FACT complex subunit SSRP1
LOC106421544	transcription initiation factor TFIID subunit 1-like
LOC106383903	IRK-interacting protein-like
LOC106421398	uncharacterized LOC106421398
LOC106428551	uncharacterized LOC106428551
LOC106382431	DNA repair protein recA homolog 3, mitochondrial
LOC106443004	putative homeobox-leucine zipper protein ATHB-51
LOC106445178	uncharacterized LOC106445178
LOC106445173	serine/threonine-protein phosphatase PP1 isozyme 6
LOC106366648	protein UPSTREAM OF FLC-like
LOC106428494	uncharacterized protein At3g28850-like
LOC106389725	translation initiation factor eIF-2B subunit epsilon
LOC106441185	histone-lysine N-methyltransferase, H3 lysine-9 specific SUVH5
LOC106431861	protein TIFY 10A
LOC106431840	photosystem I chlorophyll a/b-binding protein 6, chloroplastic
LOC106431845	isochorismate synthase 2, chloroplastic-like
LOC106374335	uncharacterized LOC106374335
LOC106375654	zinc-finger homeodomain protein 5-like
LOC106375664	ethylene-responsive transcription factor ERF105
LOC106446829	U-box domain-containing protein 29-like
LOC106446826	uridylate kinase
LOC106425203	uncharacterized LOC106425203
LOC106448413	E4 SUMO-protein ligase PIAL2-like
LOC106446303	E4 SUMO-protein ligase PIAL2-like
LOC106367435	microtubule-associated protein 70-2
LOC106377382	organic cation/carnitine transporter 2
LOC106425969	protein NRT1/ PTR FAMILY 5.15
BNACNNG77660D	uncharacterized BNACNNG77660D
LOC106416626	FHA domain-containing protein PS1-like
LOC106427891	probable 2-oxoglutarate-dependent dioxygenase At5g05600
LOC106454016	probable rRNA-processing protein EBP2 homolog
LOC106426670	NAC domain-containing protein 69
LOC106426587	uncharacterized LOC106426587
LOC106426657	DNA replication licensing factor MCM7
LOC106430224	SPX domain-containing membrane protein At1g63010-like
LOC106430236	probable aminotransferase ACS10
LOC106430194	uncharacterized LOC106430194
LOC106426039	uncharacterized LOC106426039
LOC106436380	uncharacterized LOC106436380
LOC106379880	60S ribosomal protein L18-2-like
BNAA02G29440D	uncharacterized BNAA02G29440D
LOC106430397	protein NSP-INTERACTING KINASE 3
BNAA03G55420D	uncharacterized BNAA03G55420D
LOC106430434	transcription factor PRE6-like
LOC106430463	F-box/kelch-repeat protein At1g26930
LOC106382033	probable leucine-rich repeat receptor-like protein kinase IMK3
LOC106440680	mitotic spindle checkpoint protein BUBR1
LOC106440670	high mobility group B protein 7-like
LOC106440658	transcription factor MYBC1-like
LOC106442696	ubiquitin-conjugating enzyme E2 22-like
LOC106427199	dihydropyrimidine dehydrogenase (NADP(+)), chloroplastic
LOC106432875	uncharacterized LOC106432875
BNACNNG18390D	uncharacterized BNACNNG18390D
LOC106432844	ATPase family AAA domain-containing protein 3-like
LOC106432855	F-box/LRR-repeat protein At3g03030-like
LOC106377480	CTP synthase-like
LOC106400939	type IV inositol polyphosphate 5-phosphatase 3-like
LOC106436648	60S ribosomal protein L10a-3-like
LOC106436907	histone deacetylase HDT1-like
LOC106380458	uncharacterized LOC106380458
LOC111210772	transcription factor bHLH10-like
LOC106432067	protein RICE SALT SENSITIVE 3-like
LOC106401827	protein ABHD17B-like
LOC111210784	uncharacterized LOC111210784
LOC106431163	plastocyanin
LOC106431132	cyclin-B2-3
LOC106431165	probable serine/threonine-protein kinase PBL21
LOC106345469	uncharacterized LOC106345469
LOC106445285	probable UDP-N-acetylglucosamine--peptide N-acetylglucosaminyltransferase SEC
LOC106445286	uncharacterized LOC106445286
LOC106431380	aspartyl protease AED3
LOC111210456	transcription factor TCP21-like
LOC106346628	ACT domain-containing protein ACR1
LOC111198478	putative pentatricopeptide repeat-containing protein At5g65820
LOC106417951	DExH-box ATP-dependent RNA helicase DExH4, chloroplastic-like
LOC106405685	protein DETOXIFICATION 28
LOC106435970	probable inactive receptor kinase RLK902
LOC106431882	probable metal-nicotianamine transporter YSL5
LOC106431889	uncharacterized LOC106431889
LOC106436979	AT-hook motif nuclear-localized protein 5
LOC106430687	protein ATAF2-like
BNAC01G40370D	casein kinase 1-like protein HD16
LOC106433056	T-complex protein 1 subunit theta
LOC106430021	type II inositol polyphosphate 5-phosphatase 14
LOC106366260	photosystem I reaction center subunit N, chloroplastic-like
LOC106366241	ultraviolet-B receptor UVR8-like
LOC106366237	photosystem I reaction center subunit N, chloroplastic-like
BNAC04G05510D	uncharacterized BNAC04G05510D
LOC106422894	receptor-like protein kinase HSL1
LOC111210914	phytochrome A-associated F-box protein-like
LOC106439308	protein NETWORKED 1C-like
LOC106432272	somatic embryogenesis receptor kinase 1
LOC106418585	kinesin-like protein KIN-14Q
LOC106418588	kinesin-like protein KIN-14Q
LOC106382480	protein SULFUR DEFICIENCY-INDUCED 1
LOC106421469	pollen-specific protein SF21-like
LOC111210950	uncharacterized LOC111210950
LOC106375601	CLAVATA3/ESR (CLE)-related protein 21-like
LOC106375587	flotillin-like protein 3
LOC106411301	39S ribosomal protein L45, mitochondrial-like
LOC106451078	transcription factor TCP14-like
LOC106382044	uncharacterized LOC106382044
LOC106347267	small nuclear ribonucleoprotein SmD3b
BNAC05G15840D	uncharacterized BNAC05G15840D
LOC106347283	putative tRNA pseudouridine synthase Pus10
LOC111206956	zinc finger CCCH domain-containing protein 49-like
LOC111211028	uncharacterized LOC111211028
LOC106430096	histone H3.3
LOC106430848	mechanosensitive ion channel protein 10-like
LOC106432176	L10-interacting MYB domain-containing protein
LOC106432224	UDP-glycosyltransferase 76C1
LOC106432223	protein GUCD1
LOC106432171	rop guanine nucleotide exchange factor 5-like
LOC106445836	ubiquitin-like-specific protease ESD4
LOC106445834	ubiquitin-like-specific protease ESD4
LOC106445826	60S ribosome subunit biogenesis protein NIP7 homolog
LOC106426462	probable transcriptional regulator SLK1
LOC106426460	ABC transporter B family member 28-like
LOC106366717	dynamin-related protein 1A
LOC106433222	osmotin-like protein
LOC106429949	transcription factor MYB3R-4-like
LOC106410763	replication factor C subunit 2
LOC106349094	uncharacterized LOC106349094
LOC106396904	protein HIRA
LOC111211126	homeobox-leucine zipper protein REVOLUTA-like
LOC106422810	cyclin-B1-3-like
LOC106390876	cyclin-dependent kinase inhibitor 4
LOC106451487	UDP-glycosyltransferase 73C5
LOC111211184	RNA-binding protein 1-like
LOC111211195	squalene epoxidase 1-like
LOC106372555	WEB family protein At3g13190-like
LOC106372550	RNA-binding protein PNO1
BNAC05G16650D	uncharacterized BNAC05G16650D
LOC106398506	glycine-rich cell wall structural protein-like
LOC106431897	IRK-interacting protein-like
LOC106431905	FT-interacting protein 1-like
LOC106368153	EEF1A lysine methyltransferase 1-like
LOC106431937	protein EMSY-LIKE 3-like
LOC106368141	F-box protein At3g57590-like
BNAA03G04170D	uncharacterized BNAA03G04170D
LOC106431941	uncharacterized LOC106431941
LOC106399291	condensin complex subunit 1-like
LOC111211299	CDPK-related kinase 4-like
LOC106356981	uncharacterized LOC106356981
LOC106382202	putative uncharacterized protein DDB_G0270496
LOC106348100	leucine-rich repeat receptor-like serine/threonine-protein kinase BAM1
LOC106391287	PHD finger protein ALFIN-LIKE 6-like
LOC106348246	protein MICRORCHIDIA 6-like
LOC111211363	glucan endo-1,3-beta-glucosidase-like
LOC106391280	protein IQ-DOMAIN 31-like
LOC106367521	protein-tyrosine-phosphatase MKP1-like
BNACNNG21220D	uncharacterized BNACNNG21220D
LOC106399227	bZIP transcription factor 53-like
LOC106399228	bZIP transcription factor 53-like
LOC111211374	L-cysteine desulfhydrase-like
LOC106429202	transcription factor bHLH150-like
LOC106429245	lon protease homolog 4, chloroplastic/mitochondrial-like
LOC106433436	receptor-like serine/threonine-protein kinase At3g01300
LOC111211385	mediator of RNA polymerase II transcription subunit 11-like
LOC106431809	protein MALE DISCOVERER 2
LOC106434798	trihelix transcription factor GT-1-like
LOC106386585	basic endochitinase CHB4-like
LOC111211404	DNA replication licensing factor MCM5-like
LOC106431675	shaggy-related protein kinase epsilon
LOC106451888	E3 ubiquitin-protein ligase SIRP1-like
LOC111211436	uncharacterized LOC111211436
LOC106453944	FRIGIDA-like protein 4a
LOC106431743	gibberellin-regulated protein 14-like
LOC106415505	probable cyclic nucleotide-gated ion channel 3
LOC106415947	probable WRKY transcription factor 46
LOC106415372	jasmonic acid-amido synthetase JAR1-like
LOC106347204	LRR receptor-like serine/threonine-protein kinase ERL1
LOC106345232	endoglucanase 17
BNAC04G33030D	uncharacterized BNAC04G33030D
LOC106435289	peroxisomal membrane protein 11B
LOC106432536	BEL1-like homeodomain protein 9
LOC106421786	aquaporin PIP2-7
LOC106403630	exocyst complex component EXO70A1-like
LOC111211538	GRF1-interacting factor 1-like
LOC106431989	uncharacterized LOC106431989
LOC106433867	H/ACA ribonucleoprotein complex subunit 2-like protein
LOC111211573	uncharacterized LOC111211573
LOC111211586	glucan endo-1,3-beta-glucosidase 12-like
LOC106377458	uncharacterized protein At5g39865-like
BNAA09G45730D	uncharacterized BNAA09G45730D
LOC106432187	probable tRNA (guanine(26)-N(2))-dimethyltransferase 1
LOC106432225	shaggy-related protein kinase epsilon-like
LOC106435501	L-ascorbate oxidase homolog
LOC106352933	uncharacterized LOC106352933
LOC111210991	uncharacterized LOC111210991
LOC106408195	sister chromatid cohesion 1 protein 4-like
LOC106354983	PH, RCC1 and FYVE domains-containing protein 1-like
LOC111211001	BES1/BZR1 homolog protein 1-like
LOC106416658	fe(2+) transport protein 3, chloroplastic-like
LOC106444521	zinc finger protein ZAT9
BNAA08G30350D	uncharacterized protein At1g04910
LOC106440549	pheophorbidase
LOC106382775	fructose-1,6-bisphosphatase 1, chloroplastic
LOC106360517	zinc finger protein CONSTANS-LIKE 1-like
LOC106360516	zinc finger protein CONSTANS-LIKE 1-like
LOC106391049	phosphatidylinositol N-acetylglucosaminyltransferase subunit P-like
LOC106439936	nuclear pore complex protein NUP160-like
LOC106433626	auxin-responsive protein SAUR19
LOC106432465	AP2-like ethylene-responsive transcription factor ANT
LOC106432496	putative H/ACA ribonucleoprotein complex subunit 1-like protein 1
LOC106353869	glycerate dehydrogenase HPR, peroxisomal-like
LOC106353870	alpha,alpha-trehalose-phosphate synthase [UDP-forming] 6-like
LOC106433716	putative H/ACA ribonucleoprotein complex subunit 1-like protein 1
LOC106432914	cytochrome P450 71B23-like
LOC111211836	protein DEK-like
LOC106371830	pentatricopeptide repeat-containing protein At5g13770, chloroplastic
LOC106435994	protein ALWAYS EARLY 2-like
LOC106436084	aquaporin PIP2-7
LOC106380663	subtilisin-like protease SBT1.5
LOC106418145	peroxisomal (S)-2-hydroxy-acid oxidase GLO2
LOC106418144	peroxisomal (S)-2-hydroxy-acid oxidase GLO1
LOC106360885	formin-like protein 2
LOC106431747	COP1-interacting protein 7-like
LOC106436163	dof zinc finger protein DOF2.1-like
LOC106438690	bifunctional 3-dehydroquinate dehydratase/shikimate dehydrogenase, chloroplastic
LOC106349376	uncharacterized protein At3g28850-like
LOC106349374	mediator-associated protein 3
LOC111211933	protein Iojap, chloroplastic-like
LOC111211926	uncharacterized LOC111211926
LOC111211927	uncharacterized LOC111211927
LOC106434129	uncharacterized LOC106434129
LOC111211968	uncharacterized LOC111211968
LOC111211964	probable histone H2A.5
LOC106436587	cyclin-H1-1
LOC106436595	mitochondrial Rho GTPase 1
LOC111212000	zinc finger CCCH domain-containing protein 65-like
BNAA03G07530D	uncharacterized BNAA03G07530D
LOC111212041	alpha-crystallin domain-containing protein 22.3-like
LOC106437804	condensin-2 complex subunit H2
LOC111212069	dehydrodolichyl diphosphate synthase 5-like
BNAC01G29360D	uncharacterized BNAC01G29360D
LOC106435311	AP2-like ethylene-responsive transcription factor AIL6
LOC111212154	QWRF motif-containing protein 2-like
LOC111197829	B3 domain-containing protein At5g06250-like
LOC106436455	protein C2-DOMAIN ABA-RELATED 1
LOC111212162	uncharacterized LOC111212162
LOC111212184	uncharacterized LOC111212184
LOC111212233	protein TRANSPORT INHIBITOR RESPONSE 1
LOC106434609	SPX domain-containing protein 1-like
LOC111212270	mitochondrial import inner membrane translocase subunit PAM16 like 2
LOC111212298	putative defensin-like protein 271
LOC111212297	putative defensin-like protein 271
LOC106401291	acyl-coenzyme A oxidase 2, peroxisomal
LOC111212314	ankyrin repeat-containing protein BDA1-like
LOC111212346	uncharacterized LOC111212346
LOC111212376	auxin efflux carrier component 1-like
LOC111212387	transcription factor TCP2-like
LOC106390058	zinc finger protein AZF2
LOC106382566	replication factor C subunit 3-like
BNAC09G13390D	uncharacterized BNAC09G13390D
LOC106427910	josephin-like protein
LOC106381549	histone acetyltransferase HAC1-like
LOC111212481	dynamin-related protein 5A-like
LOC111212519	fe(2+) transport protein 3, chloroplastic-like
LOC106416608	abscisic acid 8'-hydroxylase 4
LOC106449134	uncharacterized LOC106449134
LOC111212605	uncharacterized LOC111212605
LOC111212625	protein translocase subunit SECA1, chloroplastic-like
LOC111212664	cysteine-rich receptor-like protein kinase 2
LOC111212658	uncharacterized LOC111212658
LOC111212710	pentatricopeptide repeat-containing protein At2g27800, mitochondrial-like
LOC106434099	sodium-dependent phosphate transport protein 1, chloroplastic-like
LOC106452339	WEB family protein At3g13190-like
LOC106411573	serine/threonine-protein phosphatase PP2A-4 catalytic subunit
LOC106406793	trehalose-phosphate phosphatase A-like
LOC106436788	expansin-A15-like
LOC106452340	30S ribosomal protein S10, chloroplastic-like
LOC106434504	myosin-2
LOC111212796	vacuolar fusion protein MON1 homolog
LOC106452344	uncharacterized LOC106452344
LOC106385167	dof zinc finger protein DOF2.4
LOC106452345	uncharacterized LOC106452345
LOC106382008	proline--tRNA ligase, chloroplastic/mitochondrial
LOC106452346	uncharacterized LOC106452346
LOC106452352	protein Iojap, chloroplastic-like
LOC106405724	nudix hydrolase 17, mitochondrial-like
LOC106436878	GDSL esterase/lipase At5g45960-like
LOC111212935	methyl-CpG-binding domain-containing protein 9-like
LOC106433429	mediator of RNA polymerase II transcription subunit 11
LOC106452371	zinc transporter 1
LOC106452373	DNA-3-methyladenine glycosylase 1-like
LOC106423404	putative glutathione peroxidase 7, chloroplastic
LOC106436935	probable pectate lyase 18
LOC111213060	uncharacterized LOC111213060
LOC106346466	probable WRKY transcription factor 3
LOC106406144	neutral ceramidase 2
LOC106428082	fe(2+) transport protein 3, chloroplastic-like
LOC106365322	ethylene-responsive transcription factor ERF070
LOC111213146	berberine bridge enzyme-like 16
LOC111213151	condensin-2 complex subunit H2-like
LOC111213158	protein NDH-DEPENDENT CYCLIC ELECTRON FLOW 5-like
LOC106372699	sister chromatid cohesion 1 protein 2-like
LOC111213180	probable S-sulfocysteine synthase, chloroplastic
LOC106401032	phosphoinositide phospholipase C 2
LOC111213197	protein POLAR LOCALIZATION DURING ASYMMETRIC DIVISION AND REDISTRIBUTION-like
LOC111213218	CDT1-like protein a, chloroplastic
LOC106365545	50S ribosomal protein L5, chloroplastic-like
LOC106430798	kunitz trypsin inhibitor 1-like
LOC111213396	organic cation/carnitine transporter 4-like
LOC111213403	uncharacterized LOC111213403
LOC106437092	cyclin-B1-3-like
LOC111213451	transcription factor PIF1-like
LOC111213489	uncharacterized LOC111213489
LOC106432883	uncharacterized LOC106432883
LOC111197700	NAC transcription factor 47-like
LOC111213560	probable LRR receptor-like serine/threonine-protein kinase At2g23950
LOC106396528	DEAD-box ATP-dependent RNA helicase 7-like
LOC111213634	uncharacterized LOC111213634
LOC106436918	probable LRR receptor-like serine/threonine-protein kinase At4g30520
LOC111213672	uncharacterized LOC111213672
LOC111213722	interactor of constitutive active ROPs 2, chloroplastic-like
LOC111213734	polygalacturonase At1g48100-like
LOC106437193	putative tRNA (cytidine(32)/guanosine(34)-2'-O)-methyltransferase
LOC111213747	uncharacterized LOC111213747
LOC111213789	uncharacterized LOC111213789
LOC111213851	suppressor of Mek1-like
LOC111213880	uncharacterized LOC111213880
LOC111213913	probable fructokinase-4
LOC111213925	uncharacterized LOC111213925
LOC111213935	RNA polymerase II-associated protein 3-like
LOC111213952	probable membrane-associated kinase regulator 5
LOC106419572	dof zinc finger protein DOF5.3-like
LOC106435756	malate dehydrogenase [NADP], chloroplastic
LOC106365958	uncharacterized LOC106365958
LOC111212133	uncharacterized LOC111212133
LOC106354734	probable xyloglucan glycosyltransferase 5
LOC106357402	early nodulin-like protein 1
LOC106436665	bifunctional dethiobiotin synthetase/7,8-diamino-pelargonic acid aminotransferase, mitochondrial
LOC106436617	afadin- and alpha-actinin-binding protein
BNAANNG30550D	uncharacterized BNAANNG30550D
LOC106443279	mitogen-activated protein kinase kinase 6
LOC106443276	uncharacterized LOC106443276
LOC106405579	E3 ubiquitin-protein ligase SIRP1-like
LOC106406720	E3 ubiquitin-protein ligase SIRP1-like
LOC106437032	GPI-anchored protein LLG1
LOC106387407	titin homolog
LOC111212706	uncharacterized LOC111212706
LOC106347323	glucan endo-1,3-beta-glucosidase 12-like
LOC106347308	autophagy-related protein 18f-like
LOC106399912	zinc-finger homeodomain protein 6-like
LOC106399901	ATPase family AAA domain-containing protein 3-like
LOC111213041	O-acyltransferase WSD1-like
LOC106437516	O-acyltransferase WSD1-like
LOC106441705	uncharacterized LOC106441705
LOC106381419	expansin-A4-like
LOC106379500	uncharacterized LOC106379500
LOC106345879	F-box protein At5g51380-like
LOC106432179	uncharacterized LOC106432179
LOC106387898	heavy metal-associated isoprenylated plant protein 7-like
LOC111214029	putative defensin-like protein 271
LOC106443401	EPIDERMAL PATTERNING FACTOR-like protein 6
LOC106443398	MYB-like transcription factor ETC2
LOC106437576	uncharacterized GPI-anchored protein At1g61900-like
LOC106437748	delta-9 acyl-lipid desaturase 2
LOC106437729	uncharacterized LOC106437729
BNAA01G08680D	uncharacterized membrane protein At4g09580
LOC106437712	leucine-rich repeat receptor-like serine/threonine/tyrosine-protein kinase SOBIR1
LOC106437765	cyclin-dependent kinase inhibitor 4
LOC106437777	protein argonaute 6-like
LOC106437809	squamosa promoter-binding-like protein 3
LOC106437833	RNA polymerase I-specific transcription initiation factor RRN3-like
LOC106443498	CASP-like protein 2B1
LOC106437860	uncharacterized LOC106437860
LOC106392712	aquaporin PIP2-2-like
LOC106438153	WEB family protein At2g38370-like
LOC111198044	jacalin-related lectin 22-like
LOC106404892	uncharacterized LOC106404892
BNAA03G19080D	uncharacterized BNAA03G19080D
LOC106438023	40S ribosomal protein S26-3-like
LOC106404584	CBL-interacting serine/threonine-protein kinase 12
LOC106438214	uncharacterized LOC106438214
LOC106430391	protein STICHEL-like 3
LOC106443656	arabinogalactan peptide 16
LOC106373304	floral homeotic protein AGAMOUS
LOC106438423	dephospho-CoA kinase-like
LOC111214067	protein trichome birefringence-like 10
LOC106385529	uncharacterized LOC106385529
LOC106388423	uncharacterized LOC106388423
LOC106443741	tropomyosin-2-like
LOC106438481	patellin-5
LOC106436434	protein ABHD11-like
LOC106443844	protein IQ-DOMAIN 14-like
LOC106443827	protein FIZZY-RELATED 1-like
LOC106438761	leucine--tRNA ligase, chloroplastic/mitochondrial
LOC106438750	ATP synthase gamma chain 1, chloroplastic
LOC106438736	cyclin-A2-4-like
LOC106438664	uncharacterized LOC106438664
LOC106438659	DNA replication licensing factor MCM7
LOC106438656	probable serine/threonine-protein kinase PIX13
LOC106438631	abscisic acid receptor PYL7-like
LOC106393812	glucan endo-1,3-beta-glucosidase 7-like
LOC106437760	uncharacterized LOC106437760
LOC106438888	cell division control protein 48 homolog C-like
LOC106435092	protein SCAI-like
LOC106438945	putative lipid phosphate phosphatase 3, chloroplastic
LOC106438947	pentatricopeptide repeat-containing protein At3g02650, mitochondrial-like
LOC106438976	GDSL esterase/lipase LTL1
LOC106438990	protein WVD2-like 1
LOC106438989	probable WRKY transcription factor 39
LOC106438998	serine/threonine-protein kinase Nek2-like
LOC106388880	formin-like protein 11
LOC106437553	pre-mRNA-processing-splicing factor 8A-like
BNAA03G31840D	uncharacterized BNAA03G31840D
LOC106353060	lysine--tRNA ligase, cytoplasmic-like
LOC106353084	probable protein arginine N-methyltransferase 3
LOC106353106	nucleolar protein 56-like
LOC106353115	3-hydroxyisobutyryl-CoA hydrolase-like protein 1, mitochondrial
LOC106353114	exosome complex component RRP45A
LOC106353171	uncharacterized LOC106353171
LOC106353173	agamous-like MADS-box protein AGL1
LOC106353177	uncharacterized LOC106353177
LOC106353187	carbon catabolite repressor protein 4 homolog 1
LOC106380200	39S ribosomal protein L46, mitochondrial-like
LOC106390490	uncharacterized LOC106390490
LOC106395748	growth-regulating factor 5-like
LOC106439347	polyadenylate-binding protein-interacting protein 4-like
LOC106439353	COP1-interacting protein 7-like
LOC106444015	protein PATRONUS 1-like
LOC106439356	subtilisin-like protease SBT1.5
LOC106444032	NAC domain-containing protein 55
LOC106439433	MAR-binding filament-like protein 1
LOC106444043	60S ribosomal protein L37-2-like
LOC106439438	aquaporin TIP2-1-like
LOC106439443	two-component response regulator ARR1-like
LOC106444056	B3 domain-containing protein At3g17010
LOC106444118	uncharacterized LOC106444118
BNAANNG11090D	uncharacterized GPI-anchored protein At4g28100
LOC106439535	phospholipase A-2-activating protein
LOC106439518	zinc finger CCCH domain-containing protein 39-like
LOC106424360	dual-specificity RNA methyltransferase RlmN 1
LOC106424472	eukaryotic initiation factor 4A-III homolog
LOC106424423	BTB/POZ domain-containing protein At3g19850-like
LOC106439019	DEAD-box ATP-dependent RNA helicase 34
LOC106439029	hexokinase-3-like
LOC106439032	scarecrow-like protein 3
LOC106439039	BTB/POZ domain-containing protein At1g50280-like
LOC106439040	serine/threonine-protein kinase TIO
BNAA08G02310D	uncharacterized BNAA08G02310D
LOC106439095	uncharacterized LOC106439095
LOC106439101	BTB/POZ and MATH domain-containing protein 2
LOC106396025	protein SHOOT GRAVITROPISM 5
LOC106396070	protein indeterminate-domain 5, chloroplastic-like
LOC106396460	protein IQ-DOMAIN 31
LOC106396471	probable serine/threonine-protein kinase PBL3
LOC106438184	expansin-A15
LOC106389303	myosin-1-like
LOC106389302	transmembrane protein 53
LOC106389298	helicase-like transcription factor CHR27
LOC111214177	uncharacterized LOC111214177
BNAA03G35660D	uncharacterized BNAA03G35660D
LOC106424444	protein NDR1-like
LOC106357919	uncharacterized protein At4g37920, chloroplastic-like
LOC106439647	UDP-glycosyltransferase 71B2-like
LOC106439645	UDP-glycosyltransferase 71B7
LOC106389652	kinesin-like protein KIN-6
LOC106351418	transcription factor bHLH117-like
LOC106361790	putative kinase-like protein TMKL1
LOC106361794	CLAVATA3/ESR (CLE)-related protein 41-like
LOC106361795	CLAVATA3/ESR (CLE)-related protein 41-like
LOC106361804	cell division control protein 45 homolog
LOC106439790	glycine-rich protein 3 short isoform
LOC106436992	phosphoenolpyruvate carboxykinase (ATP)
LOC106444233	nucleobase-ascorbate transporter 1-like
LOC106439861	nodulation protein H
LOC106439854	cold-regulated 413 plasma membrane protein 1
LOC106439853	plastid division protein PDV2-like
LOC106439894	ENHANCER OF AG-4 protein 2
LOC106439906	probable acyl-activating enzyme 17, peroxisomal
LOC106439962	kinesin-like protein KIN-4C
LOC106439959	protein FRIGIDA-ESSENTIAL 1-like
LOC106439944	PLASMODESMATA CALLOSE-BINDING PROTEIN 1-like
LOC106439940	uncharacterized LOC106439940
LOC106439932	transcription factor PIF7
LOC111214228	leucine-rich repeat receptor-like protein kinase TDR
LOC111214236	leucine-rich repeat receptor-like serine/threonine-protein kinase BAM2
LOC106439997	protein LTV1 homolog
LOC106444316	GATA transcription factor 18-like
BNAA03G41040D	uncharacterized BNAA03G41040D
LOC106448208	protein POLLENLESS 3-LIKE 2
LOC106448255	patellin-6-like
LOC106448464	uncharacterized LOC106448464
LOC106440052	protein SMAX1-LIKE 3-like
LOC106440039	putative TrmH family tRNA/rRNA methyltransferase
LOC106440278	putative 57 kDa heat shock protein
LOC106440277	probable mannan synthase 1
LOC106440234	VAN3-binding protein-like
LOC106440239	transcription factor KUA1-like
LOC106440218	carboxyl-terminal-processing peptidase 2, chloroplastic
LOC106440187	LEAF RUST 10 DISEASE-RESISTANCE LOCUS RECEPTOR-LIKE PROTEIN KINASE-like 2.1
LOC106440183	transcription factor TCP2-like
LOC106444428	floral homeotic protein AGAMOUS-like
LOC106440412	CTP synthase-like
LOC106420969	lysine-specific demethylase JMJ25-like
LOC111214269	nuclear pore complex protein NUP160-like
LOC111214270	SET and MYND domain-containing protein 4-like
LOC106376950	subtilisin-like protease SBT3.13
LOC106440443	uncharacterized LOC106440443
LOC106440480	ACT domain-containing protein ACR7-like
LOC106353490	AP2-like ethylene-responsive transcription factor ANT
LOC106438321	probable pre-mRNA-splicing factor ATP-dependent RNA helicase DEAH3
LOC106440521	uncharacterized LOC106440521
LOC106375975	calcium permeable stress-gated cation channel 1-like
LOC106440817	growth-regulating factor 8-like
LOC106440808	probable protein S-acyltransferase 22
LOC106440804	uncharacterized LOC106440804
LOC106444604	transcription initiation factor IIA subunit 2-like
LOC111214296	protein MODIFIER OF SNC1 1-like
LOC106440777	probable pectate lyase 18
LOC106440778	probable pectate lyase 18
LOC106440774	protein STICHEL-like 2
LOC106375970	uncharacterized LOC106375970
LOC106440737	cyclin-B2-3-like
LOC106440847	probable transcriptional regulator SLK1
LOC106440849	pre-mRNA cleavage factor Im 25 kDa subunit 2
LOC106440857	protein DETOXIFICATION 35
LOC106440879	inositol oxygenase 4-like
LOC106440882	N utilization substance protein B homolog
LOC106440918	magnesium-chelatase subunit ChlH, chloroplastic
LOC106440921	cycloartenol-C-24-methyltransferase
LOC106440941	GATA transcription factor 17-like
LOC106386234	protein SHORT-ROOT
LOC106440949	disease resistance protein At4g27190-like
LOC106440954	NAC domain-containing protein 72-like
LOC106376514	claspin-like
LOC106440964	uncharacterized sugar kinase slr0537-like
BNAA03G48760D	uncharacterized BNAA03G48760D
LOC106444699	uncharacterized LOC106444699
LOC106392800	expansin-B3-like
LOC106389794	transcription factor bHLH68
LOC106441010	uncharacterized LOC106441010
LOC106441041	xyloglucan endotransglucosylase/hydrolase protein 24-like
LOC106452789	uncharacterized LOC106452789
LOC106452793	glucan endo-1,3-beta-glucosidase 5
LOC106420501	probable xyloglucan glycosyltransferase 5
LOC106420376	early nodulin-like protein 1
LOC106423376	transcriptional corepressor LEUNIG-like
LOC106423340	ethylene-responsive transcription factor ERF043-like
LOC106376689	beta carbonic anhydrase 5, chloroplastic-like
LOC106428785	glucan endo-1,3-beta-glucosidase 7-like
BNAA01G13000D	uncharacterized BNAA01G13000D
LOC106428786	BEL1-like homeodomain protein 6
LOC106428734	aquaporin PIP2-7-like
LOC106441216	uncharacterized LOC106441216
LOC106348138	probable E3 ubiquitin-protein ligase ATL45
LOC106348170	DEAD-box ATP-dependent RNA helicase 27
LOC106351948	E3 ubiquitin-protein ligase FANCL
BNAA03G53610D	uncharacterized BNAA03G53610D
LOC106445514	methylesterase 9
LOC106445509	uncharacterized LOC106445509
LOC106432689	BTB/POZ domain-containing protein NPY5
LOC106432697	BTB/POZ and TAZ domain-containing protein 5
LOC106432687	calcium-transporting ATPase 2, plasma membrane-type
LOC106441281	UDP-glycosyltransferase 71B7
LOC106442939	tubulin-folding cofactor C-like
LOC106441272	50S ribosomal protein L23
LOC106444930	VAN3-binding protein
LOC106444883	peptide chain release factor APG3, chloroplastic-like
LOC106444988	auxin response factor 18-like
LOC106445029	auxin response factor 8
LOC106375986	ethylene-responsive transcription factor CRF2-like
LOC106407603	putative ubiquitin-like-specific protease 1B
LOC106375987	high mobility group B protein 6-like
LOC106428536	uncharacterized LOC106428536
LOC106428540	dynamin-related protein 5A-like
LOC106449081	uncharacterized LOC106449081
LOC106411510	scarecrow-like protein 22
LOC106375991	putative E3 ubiquitin-protein ligase UBR7
LOC106382815	FT-interacting protein 1-like
LOC106396588	F-box protein At3g57590-like
LOC106445214	condensin complex subunit 1-like
LOC111214990	calmodulin-5
LOC111214324	cyclin-B1-1-like
LOC106414106	protein NLP7
LOC106449221	expansin-A16-like
LOC106445347	protein-tyrosine-phosphatase MKP1-like
LOC106445429	protein downstream neighbor of son homolog
LOC106445430	myosin-binding protein 7-like
LOC106445461	aspartyl protease AED3
LOC106445529	uncharacterized LOC106445529
LOC106445540	CASP-like protein 5B2
LOC106445543	L-type lectin-domain containing receptor kinase VIII.1-like
LOC106445159	protein SMAX1-LIKE 3-like
LOC106445158	protein YLS9-like
LOC106411860	F-box protein GID2-like
LOC106445683	protein IQ-DOMAIN 1-like
LOC106445667	uncharacterized LOC106445667
LOC106445781	histidine protein methyltransferase 1 homolog
LOC106430092	probable pectate lyase 15
LOC106430107	uncharacterized LOC106430107
LOC106445805	serine/threonine-protein kinase HT1
LOC106423333	early nodulin-like protein 1
LOC106445880	protein C2-DOMAIN ABA-RELATED 1
LOC106449502	VQ motif-containing protein 11-like
LOC106449627	cyclin-dependent protein kinase inhibitor SMR6-like
LOC106446214	double-stranded RNA-binding protein 5-like
LOC106389871	protein PLASTID TRANSCRIPTIONALLY ACTIVE 14
LOC106446323	DNA primase small subunit-like
LOC106446346	E3 ubiquitin-protein ligase SINA-like 7
LOC106446357	protein BASIC PENTACYSTEINE4-like
LOC106446366	SUMO-activating enzyme subunit 2
LOC106446457	serine carboxypeptidase-like 13
LOC106449819	transcription factor MYB44
LOC106446461	probable LRR receptor-like serine/threonine-protein kinase At4g37250
LOC106446463	probable WRKY transcription factor 15
LOC106448504	histone-lysine N-methyltransferase CLF
BNAA04G13810D	uncharacterized BNAA04G13810D
LOC106446674	probable WRKY transcription factor 17
LOC106446670	ubiquitin carboxyl-terminal hydrolase 19-like
LOC106380565	uncharacterized LOC106380565
LOC106449981	protein IQ-DOMAIN 1-like
LOC106446782	protein WEAK CHLOROPLAST MOVEMENT UNDER BLUE LIGHT 1-like
LOC106446876	GATA transcription factor 11
LOC106414829	uncharacterized LOC106414829
LOC106446906	ATP-dependent zinc metalloprotease FTSH 3, mitochondrial-like
LOC106446900	pumilio homolog 1-like
BNAA01G14530D	uncharacterized BNAA01G14530D
LOC106447013	importin beta-like SAD2
LOC106447032	pentatricopeptide repeat-containing protein At2g31400, chloroplastic-like
LOC106443088	AT-hook motif nuclear-localized protein 3
LOC106443080	peptidyl-prolyl cis-trans isomerase FKBP53
LOC106447175	dormancy-associated protein homolog 1-like
LOC106448827	SWI/SNF complex subunit SWI3B-like
LOC106443062	protein trichome birefringence-like 18
LOC106450221	transcription repressor OFP6
LOC111197782	protein NLP8-like
LOC106391470	GLABROUS1 enhancer-binding protein-like 3
BNAANNG07340D	uncharacterized BNAANNG07340D
LOC106447376	kinesin-like protein KIN-5B
LOC106407635	dof zinc finger protein DOF2.4
LOC106442856	deSI-like protein At4g17486
LOC106447653	neutral ceramidase 2-like
LOC106447672	peroxidase C3-like
LOC106447676	non-specific lipid-transfer protein B
LOC106447675	non-specific lipid-transfer protein A-like
LOC106447444	DNA replication complex GINS protein PSF3-like
LOC106450269	uncharacterized LOC106450269
LOC106447527	transcription factor SCREAM2-like
LOC106447543	putative methyltransferase DDB_G0268948
LOC106447544	probable calcium-binding protein CML35
LOC106447554	calcium-transporting ATPase 4, plasma membrane-type
LOC106447565	zinc finger protein 8-like
LOC106391929	probable LRR receptor-like serine/threonine-protein kinase At1g34110
LOC111215153	scarecrow-like protein 22
LOC106391798	serine/threonine-protein kinase D6PKL1-like
LOC106395269	uncharacterized LOC106395269
LOC106429289	beta-glucosidase 15
LOC106391445	transcription termination factor MTEF1, chloroplastic
LOC106450420	DExH-box ATP-dependent RNA helicase DExH8
LOC106450436	kinesin-like protein KIN-14I
LOC106450428	calvin cycle protein CP12-1, chloroplastic
LOC106436387	long chain acyl-CoA synthetase 1-like
LOC106450471	protein CCA1-like
LOC106450494	auxin response factor 11
LOC106454431	ethylene-responsive transcription factor CRF5
LOC106453338	uncharacterized protein At5g41620-like
LOC106450675	F-box protein At2g41170
LOC106450628	transcription factor bHLH48-like
LOC106377404	protein TOO MANY MOUTHS-like
LOC106421121	uncharacterized LOC106421121
LOC106421090	uncharacterized LOC106421090
LOC106454543	defensin-like protein 195
LOC106396532	mitogen-activated protein kinase 6-like
LOC106390163	formin-like protein 2
LOC106396396	beta-glucosidase 26, peroxisomal
LOC106450792	beta-glucosidase 26, peroxisomal
LOC106450771	serine/threonine-protein kinase D6PKL1-like
LOC106450770	thylakoid lumenal 15 kDa protein 1, chloroplastic
LOC106366016	squalene monooxygenase 1,1
LOC106450902	probable LRR receptor-like serine/threonine-protein kinase At1g34110
LOC106450876	beta-amylase 7-like
LOC106450830	mucin-17-like
LOC106451016	uncharacterized LOC106451016
LOC106451012	expansin-A4-like
LOC106450993	probable adenylate kinase 6, chloroplastic
LOC106450991	patatin-like protein 6
LOC106450990	protein NUCLEAR FUSION DEFECTIVE 4
LOC106450983	uncharacterized LOC106450983
LOC111197943	inorganic phosphate transporter 1-4-like
LOC106450961	transcription elongation factor TFIIS
LOC106454649	non-specific lipid-transfer protein A-like
LOC106398943	protein S-acyltransferase 18
LOC106398972	importin subunit alpha-3-like
LOC106398760	interactor of constitutive active ROPs 2, chloroplastic-like
LOC106451103	sulfite exporter TauE/SafE family protein 4
LOC106454705	protein LITTLE ZIPPER 4-like
LOC106451127	protein ABSCISIC ACID-INSENSITIVE 5
LOC106451131	kinesin-like protein KIN-5C
LOC111215836	homeobox-leucine zipper protein ATHB-14-like
LOC106451040	histone H4
LOC106454684	origin of replication complex subunit 2
LOC106451043	dof zinc finger protein DOF2.4-like
LOC106444960	probable WRKY transcription factor 20
LOC106350012	mitotic spindle checkpoint protein BUBR1-like
LOC106347175	probable peroxygenase 3
LOC106402587	F-box protein At5g51380-like
LOC106404606	ethylene-responsive transcription factor ERF105-like
LOC106406290	U-box domain-containing protein 9-like
LOC106451260	auxin-induced in root cultures protein 12-like
LOC106451261	U-box domain-containing protein 9-like
LOC106451318	probable beta-1,3-galactosyltransferase 3
LOC106451322	condensin complex subunit 2
LOC106451334	ankyrin repeat-containing protein At5g02620-like
LOC106454841	protein FAM136A-like
LOC106454880	uncharacterized LOC106454880
LOC106451400	40S ribosomal protein S3-2-like
LOC106451395	uncharacterized LOC106451395
LOC106451388	probable transcription factor PosF21
LOC106451375	CDT1-like protein a, chloroplastic
LOC106444870	uncharacterized LOC106444870
BNAA05G11690D	uncharacterized BNAA05G11690D
LOC106453614	uncharacterized LOC106453614
LOC111215603	root phototropism protein 2
LOC106453647	probable WRKY transcription factor 19
LOC106451431	uncharacterized LOC106451431
LOC106451441	uncharacterized LOC106451441
LOC106451442	UDP-glycosyltransferase 87A1-like
LOC106429841	probable protein phosphatase 2C 25
LOC106429835	probable transcription factor KAN4
LOC106396574	casein kinase 1-like protein 2
LOC106436171	serine/threonine-protein phosphatase PP1
LOC106436184	tropinone reductase homolog At2g29310
LOC106430046	mediator of RNA polymerase II transcription subunit 21-like
LOC111214586	ferredoxin, leaf L-A-like
LOC106400228	uncharacterized LOC106400228
LOC106445758	uncharacterized LOC106445758
LOC106451600	ubiquitin domain-containing protein 2-like
LOC106451598	TPR repeat-containing thioredoxin TTL1-like
LOC106451645	uncharacterized LOC106451645
LOC106451656	protein LHCP TRANSLOCATION DEFECT-like
LOC106368827	ubiquitin-conjugating enzyme E2 20-like
LOC111215634	putative DNA-binding protein At1g48610
LOC111215640	uncharacterized LOC111215640
LOC106368135	lysine histidine transporter-like 8
LOC106445972	early nodulin-like protein 2
LOC106380899	alanine--tRNA ligase-like
LOC106445608	pre-mRNA-splicing factor ATP-dependent RNA helicase DEAH1
LOC106445598	transcription factor E2FA
LOC106451775	protein NETWORKED 1A-like
LOC106421843	zinc finger CCCH domain-containing protein 55-like
LOC106451863	DNA damage-repair/toleration protein DRT100-like
LOC106451851	probable histone H2A.2
LOC106428851	transcription factor MYB21
LOC106440829	acyl-CoA-binding domain-containing protein 2-like
LOC106444613	uncharacterized protein At4g00950-like
LOC106440827	membrane protein of ER body 1-like
LOC111215665	helicase-like transcription factor CHR27
LOC111215049	transcription factor SPATULA-like
LOC106428379	uncharacterized LOC106428379
LOC106428342	mediator of RNA polymerase II transcription subunit 33B-like
LOC106428378	ABSCISIC ACID-INSENSITIVE 5-like protein 7
LOC106451908	zinc finger CCCH domain-containing protein 19-like
LOC106451909	kinesin-like protein KIN-12D
LOC106364153	uncharacterized GPI-anchored protein At4g28100-like
LOC106451956	protein SAWADEE HOMEODOMAIN HOMOLOG 2
LOC111215679	outer envelope protein 64, chloroplastic-like
LOC106452765	uncharacterized LOC106452765
LOC111215691	transcription factor SPATULA-like
LOC106452098	kinesin-like protein KIN-12C
LOC106452094	probable inactive DNA (cytosine-5)-methyltransferase DRM3
LOC106452783	expansin-B3-like
LOC106345330	uncharacterized LOC106345330
LOC106345326	B3 domain-containing protein At3g17010-like
LOC106452074	acetate/butyrate--CoA ligase AAE7, peroxisomal
LOC106452076	GATA transcription factor 17
LOC106452072	two-component response regulator ARR1-like
LOC106452168	lysophospholipid acyltransferase LPEAT2
LOC106452177	remorin
LOC106452193	ATP-dependent helicase BRM-like
LOC106345377	ethylene-responsive transcription factor ERF036
LOC106452220	aquaporin TIP2-1
LOC106452225	protein NRT1/ PTR FAMILY 1.1
LOC106406568	thioredoxin M4, chloroplastic
LOC106402594	proton pump-interactor 2-like
LOC106364286	formin-like protein 9
LOC106402425	ethylene-responsive transcription factor 4-like
LOC106400884	uncharacterized LOC106400884
LOC106423544	uroporphyrinogen decarboxylase 1, chloroplastic
LOC106423440	protein GRAVITROPIC IN THE LIGHT 1-like
LOC106452972	transcription factor KUA1-like
LOC106451526	tubulin beta-7 chain
LOC106440999	S-alkyl-thiohydroximate lyase SUR1-like
LOC106405941	phosphoinositide phosphatase SAC2
LOC106448590	growth-regulating factor 5-like
LOC106364710	B3 domain-containing protein At5g42700-like
LOC106452301	beta-galactosidase 1
LOC106452300	3-epi-6-deoxocathasterone 23-monooxygenase-like
LOC106452297	inactive protein kinase SELMODRAFT_444075-like
LOC106452284	uncharacterized LOC106452284
LOC106412760	protein DOWN-REGULATED IN DIF1 11-like
LOC106412763	protein DOWN-REGULATED IN DIF1 11-like
LOC106415087	pre-mRNA-splicing factor prp12-like
LOC106437662	E3 ubiquitin-protein ligase SIRP1
LOC111197728	omega-3 fatty acid desaturase, chloroplastic
LOC106452635	cytochrome b-c1 complex subunit 8-like
LOC106452611	probable U3 small nucleolar RNA-associated protein 7
LOC106452778	ras-related protein RABC2b
LOC111215777	protein REVEILLE 8-like
LOC106425414	uncharacterized LOC106425414
LOC106425427	uncharacterized LOC106425427
LOC111215798	uncharacterized LOC111215798
LOC106452837	probable serine/threonine-protein kinase PBL1
LOC106452934	formin-like protein 10
LOC106452953	UV-B-induced protein At3g17800, chloroplastic
LOC106452962	E3 ubiquitin-protein ligase RNF4
LOC106452984	serine/threonine-protein phosphatase 4 regulatory subunit 3
LOC106452988	serine/threonine-protein kinase STY8-like
LOC106452995	uncharacterized protein At3g06530-like
LOC106453201	WEB family protein At3g02930, chloroplastic
LOC111215814	uncharacterized LOC111215814
LOC106382863	probable inactive ATP-dependent zinc metalloprotease FTSHI 3, chloroplastic
LOC106382872	COBRA-like protein 1
LOC106345782	GBF-interacting protein 1-like
LOC106345781	phosphatidylinositol/phosphatidylcholine transfer protein SFH13-like
LOC106345771	calpain-type cysteine protease DEK1
LOC106350976	protein YLS3-like
LOC106350996	uncharacterized LOC106350996
LOC106345800	uncharacterized LOC106345800
LOC106345943	probable esterase KAI2
LOC106447476	serine-threonine kinase receptor-associated protein
BNAA06G01910D	uncharacterized BNAA06G01910D
LOC106345745	protein NRT1/ PTR FAMILY 1.2
LOC106345746	tRNase Z TRZ3, mitochondrial
LOC106345748	homeobox-leucine zipper protein ATHB-15
LOC106349699	DNA polymerase kappa-like
LOC106437453	phosphatidylserine decarboxylase proenzyme 1, mitochondrial
LOC106382092	4-substituted benzoates-glutamate ligase GH3.12-like
LOC106346415	G-protein coupled receptor 1-like
LOC106346382	histone H4
LOC106361136	transcriptional corepressor LEUNIG
LOC106346329	palmitoyl-acyl carrier protein thioesterase, chloroplastic-like
LOC106346327	RNA polymerase sigma factor sigB
LOC106346324	syntaxin-related protein KNOLLE
LOC106346322	thioredoxin-like 1-1, chloroplastic
LOC106361128	helicase and polymerase-containing protein TEBICHI-like
LOC106346277	PLASMODESMATA CALLOSE-BINDING PROTEIN 4-like
LOC106361126	la protein 1-like
LOC106346198	transcription factor BPE-like
LOC106359793	serine/threonine-protein kinase Aurora-1-like
LOC106350206	uncharacterized LOC106350206
LOC106350163	inactive leucine-rich repeat receptor-like serine/threonine-protein kinase At1g60630
LOC106350097	ferredoxin-1, chloroplastic
LOC106350021	ribosomal RNA-processing protein 17
LOC106350014	sugar transport protein 1-like
LOC106349960	partner of Y14 and mago-like
LOC106349859	putative DNA (cytosine-5)-methyltransferase CMT1
BNAA06G39260D	uncharacterized BNAA06G39260D
LOC106346431	uncharacterized LOC106346431
LOC106445560	transcription factor SCREAM2-like
LOC106446235	bifunctional adenosine 5'-phosphosulfate phosphorylase/adenylylsulfatase HINT4-like
LOC106445581	ACT domain-containing protein ACR8
LOC106446247	probable aspartyl protease At4g16563
LOC106376251	uncharacterized LOC106376251
LOC106346541	probable WRKY transcription factor 4
LOC106351329	protein LITTLE ZIPPER 3
BNAA01G17360D	uncharacterized BNAA01G17360D
LOC106377064	uncharacterized LOC106377064
LOC106446414	transcription factor bHLH3
LOC106377066	CDP-diacylglycerol--serine O-phosphatidyltransferase 1
LOC106346648	cyclin-A2-3
LOC106346636	mediator of RNA polymerase II transcription subunit 15a-like
LOC106346791	tubby-like protein 8
LOC106346785	uncharacterized LOC106346785
LOC106346780	uncharacterized LOC106346780
LOC106346779	putative cyclin-B3-1
LOC106346756	uncharacterized LOC106346756
LOC106346753	uncharacterized LOC106346753
LOC106346740	ACT domain-containing protein ACR11
LOC106346730	solanesyl diphosphate synthase 2, chloroplastic
LOC106346706	CASP-like protein 2A1
LOC106346704	translation initiation factor IF-2, chloroplastic-like
LOC106346696	probable complex I intermediate-associated protein 30
LOC106346869	probable complex I intermediate-associated protein 30
LOC106346866	protein ELF4-LIKE 4
LOC106346863	uncharacterized LOC106346863
LOC106346864	protein IQ-DOMAIN 14-like
LOC106346859	protein phosphatase 2C 7
LOC106346847	transcription factor GTE5, chloroplastic-like
LOC106346848	transcription factor GTE5, chloroplastic-like
LOC111198575	NAC transcription factor 47-like
LOC106378048	partner of Y14 and mago-like
LOC106451857	multiple organellar RNA editing factor 9, chloroplastic-like
LOC106346891	probable serine/threonine-protein kinase SIS8
LOC106346903	kinesin-like protein KIN-7A
LOC106346923	xyloglucan 6-xylosyltransferase 4-like
LOC106346924	transcription factor MYB106-like
LOC106346059	zinc finger CCCH domain-containing protein 55-like
LOC106397247	protein TIFY 10A
LOC106346974	3-oxoacyl-[acyl-carrier-protein] synthase II, chloroplastic
LOC106446784	translocase of chloroplast 159, chloroplastic-like
LOC106346958	3-ketoacyl-CoA synthase 4-like
LOC106346951	protein NUCLEAR FUSION DEFECTIVE 5, mitochondrial
LOC106346945	chlorophyllase-1
LOC106349917	auxin response factor 5-like
LOC106446834	vesicle-associated membrane protein 724
BNAA01G00960D	uncharacterized BNAA01G00960D
LOC106397618	probable cysteine protease RDL5
LOC106399444	dirigent protein 6-like
BNAC05G15790D	uncharacterized BNAC05G15790D
LOC111198593	small nuclear ribonucleoprotein SmD3b-like
LOC111198596	protein NLP4
LOC111198861	uncharacterized LOC111198861
LOC111198602	protein MULTIPLE CHLOROPLAST DIVISION SITE 1-like
LOC106358599	3-ketoacyl-CoA synthase 8
LOC106347299	uncharacterized LOC106347299
LOC106347300	protein MIZU-KUSSEI 1
LOC106350071	early nodulin-like protein 1
LOC111198985	WD repeat-containing protein 26-like
LOC106347384	uncharacterized LOC106347384
LOC106352552	psbP domain-containing protein 1, chloroplastic
LOC106430812	nuclear transcription factor Y subunit C-1
LOC106407815	hydroxyproline O-galactosyltransferase GALT6-like
LOC106402362	beta carbonic anhydrase 5, chloroplastic-like
LOC106402830	eukaryotic translation initiation factor 3 subunit K
LOC106406355	lipoxygenase 2, chloroplastic-like
LOC106403129	uncharacterized LOC106403129
LOC106406315	uncharacterized LOC106406315
LOC106371417	FHA domain-containing protein PS1-like
LOC106371408	protein TORNADO 1-like
LOC106376393	36.4 kDa proline-rich protein-like
LOC106371366	LRR receptor-like serine/threonine-protein kinase
LOC106371350	ATP-dependent zinc metalloprotease FTSH 7, chloroplastic
LOC106347773	COMPASS-like H3K4 histone methylase component WDR5A
LOC111199007	serine/threonine-protein kinase ATM
LOC106347704	protein AIR1-like
LOC106347695	kinesin-like protein KIN-12E
LOC106351856	uncharacterized LOC106351856
LOC106351857	nucleolin-like
LOC106347894	abnormal spindle-like microcephaly-associated protein homolog
LOC106347901	homeobox-leucine zipper protein MERISTEM L1
LOC106347918	heavy metal-associated isoprenylated plant protein 7-like
LOC106350401	protein DEK-like
LOC106347932	serine/threonine-protein kinase SRK2H
LOC106347948	protein CHROMATIN REMODELING 24-like
LOC106347955	protein trichome birefringence-like 14
LOC106347961	non-specific lipid-transfer protein-like protein At5g64080
LOC106348085	protein trichome birefringence-like 14
LOC106348079	non-specific lipid-transfer protein-like protein At5g64080
LOC106348077	release factor glutamine methyltransferase-like
LOC106348016	protein ACTIVITY OF BC1 COMPLEX KINASE 8, chloroplastic-like
LOC106348000	acyl-coenzyme A oxidase 2, peroxisomal
LOC106437912	chlorophyll synthase, chloroplastic-like
LOC106347981	zinc-finger homeodomain protein 1-like
LOC106347980	cyclin-D4-1-like
LOC106347974	uncharacterized protein At1g04910-like
LOC106347971	acyl-protein thioesterase 2-like
LOC106420185	B-box zinc finger protein 24
LOC106437916	probably inactive leucine-rich repeat receptor-like protein kinase IMK2
LOC106348118	uncharacterized LOC106348118
LOC106437921	non-specific lipid-transfer protein 5-like
LOC106348228	rac-like GTP-binding protein ARAC1
LOC106348215	UPF0548 protein At2g17695
LOC106348393	photosystem II reaction center W protein, chloroplastic
LOC106352036	protein JASON
LOC106348331	katanin p80 WD40 repeat-containing subunit B1 homolog
LOC111198675	uncharacterized LOC111198675
LOC111197843	O-glucosyltransferase rumi homolog
LOC106348265	uncharacterized WD repeat-containing protein C3H5.08c-like
LOC106351995	probable 6-phosphogluconolactonase 3
BNAANNG30680D	protein RESPONSE TO LOW SULFUR 2
LOC106348503	peripheral-type benzodiazepine receptor-associated protein 1-like
LOC106348509	uncharacterized LOC106348509
LOC106348513	early nodulin-like protein 3
LOC106348533	uncharacterized LOC106348533
BNAA06G27750D	uncharacterized RNA-binding protein C17H9.04c
LOC106348538	SPOC domain-containing protein 1-like
LOC111199029	protein EMBRYONIC FLOWER 1-like
LOC106407462	gibberellin-regulated protein 13
LOC106407315	pentatricopeptide repeat-containing protein At2g01390
LOC106411564	sugar transporter ERD6-like 17
LOC106407361	myosin heavy chain, cardiac muscle isoform-like
LOC106348791	serine/threonine protein phosphatase 2A regulatory subunit B''beta
LOC106348803	ER membrane protein complex subunit 6
LOC106347795	LRR receptor-like serine/threonine-protein kinase ERL1
LOC106424820	kinesin-like protein KIN-14J
LOC106347835	transportin MOS14-like
LOC111198930	defensin-like protein 266
LOC106347846	LRR receptor-like serine/threonine-protein kinase FEI 1
LOC111198718	uncharacterized LOC111198718
LOC106348895	protein SULFUR DEFICIENCY-INDUCED 1
LOC106349108	cytochrome P450 85A2-like
LOC106349115	exocyst complex component EXO70E2-like
LOC106349153	ABC transporter B family member 19
LOC106349226	uncharacterized LOC106349226
LOC106352397	transcription factor MYB21
LOC106349332	aquaporin TIP1-2
LOC106349338	tRNA (guanine(10)-N2)-methyltransferase homolog
LOC106437049	cytochrome P450 71B22-like
LOC106349429	regulator of G-protein signaling 1-like
LOC106349422	TLC domain-containing protein At5g14285-like
LOC106349415	homocysteine S-methyltransferase 1-like
LOC106349405	uncharacterized LOC106349405
LOC106349403	methionine aminopeptidase 1C, chloroplastic/mitochondrial-like
LOC106349402	transcription factor AIG1
LOC106349398	protein CHUP1, chloroplastic
LOC106349395	phospholipid-transporting ATPase 10-like
LOC106349386	sm-like protein LSM7
LOC106348885	uncharacterized LOC106348885
LOC106390141	outer envelope protein 64, chloroplastic-like
LOC111198756	probable inactive receptor kinase RLK902
LOC106452011	probable cyclic nucleotide-gated ion channel 20, chloroplastic
LOC106452007	kinase-interacting family protein
LOC106453968	probable LRR receptor-like serine/threonine-protein kinase At1g12460
LOC106369322	expansin-A15-like
LOC106369353	uncharacterized LOC106369353
LOC106369355	defensin-like protein 2
LOC106431533	defensin-like protein 2
LOC106431579	serine/threonine-protein kinase BRI1-like 2
LOC106431542	protein SHOOT GRAVITROPISM 5-like
LOC106416547	pentatricopeptide repeat-containing protein At2g01390-like
LOC106401692	sec-independent protein translocase protein TATC, chloroplastic-like
LOC106401817	protein C2-DOMAIN ABA-RELATED 11-like
LOC106399676	protein PAIR1-like
LOC106399727	YDG domain-containing protein At5g47150-like
LOC106399866	uncharacterized LOC106399866
LOC106400074	14.7 kDa heat shock protein-like
LOC106397095	transcription factor bHLH71
LOC106400831	probable serine/threonine-protein kinase At4g35230
LOC106385113	CTD nuclear envelope phosphatase 1
LOC106386431	transcription initiation factor TFIID subunit 14b
LOC106386423	uncharacterized LOC106386423
LOC106352488	pumilio homolog 14
LOC106349543	probable inactive receptor kinase At5g67200
LOC106349524	protein ACCUMULATION AND REPLICATION OF CHLOROPLASTS 6, chloroplastic
LOC106350953	protein BRASSINOSTEROID INSENSITIVE 1-like
LOC106349480	uncharacterized LOC106349480
LOC106349468	heavy metal-associated isoprenylated plant protein 26
LOC106435548	cyprosin-like
LOC111199178	protein phosphatase 2C and cyclic nucleotide-binding/kinase domain-containing protein
LOC106357609	UBP1-associated proteins 1C
LOC106356129	60S ribosomal protein L14-1-like
LOC106357627	uncharacterized LOC106357627
LOC106357630	homogentisate phytyltransferase 1, chloroplastic
LOC106356162	transcription repressor OFP7-like
LOC106357725	protein RER1D-like
LOC106356182	growth-regulating factor 6
LOC106357745	pentatricopeptide repeat-containing protein At2g06000
LOC106447805	peroxidase 34
LOC106450570	DNA mismatch repair protein MSH1, mitochondrial-like
LOC106450572	uncharacterized LOC106450572
BNAA07G05990D	uncharacterized BNAA07G05990D
LOC106454477	9-cis-epoxycarotenoid dioxygenase NCED6, chloroplastic-like
LOC106361424	probable methyltransferase PMT18
LOC106357888	uncharacterized LOC106357888
LOC106360569	uncharacterized LOC106360569
BNAA07G06920D	uncharacterized BNAA07G06920D
LOC106357922	pre-mRNA-processing factor 17-like
LOC106357831	chlorophyll a-b binding protein 1, chloroplastic-like
LOC106358060	receptor-like protein kinase HSL1
LOC106358056	non-classical arabinogalactan protein 31-like
LOC106358055	VQ motif-containing protein 4
LOC106354857	60S ribosomal protein L17-1-like
LOC106358023	squamosa promoter-binding-like protein 11
LOC106448112	U-box domain-containing protein 30-like
LOC106415404	zinc finger protein CONSTANS-LIKE 16-like
LOC111199227	uncharacterized LOC111199227
LOC106433394	probable mannan synthase 10
LOC106350451	leucine-rich repeat receptor protein kinase EMS1-like
LOC106358134	mediator of RNA polymerase II transcription subunit 23-like
LOC106356419	early nodulin-like protein 1
LOC106356420	protein MIZU-KUSSEI 1-like
LOC106356425	cyclin-dependent kinase B2-2
LOC106358254	expansin-A11-like
LOC106358258	kinesin-like protein KIN-6
LOC106358270	auxin response factor 5-like
LOC106347645	probable inactive receptor kinase At5g67200
LOC106355274	uncharacterized LOC106355274
LOC106366787	probable beta-1,4-xylosyltransferase IRX14H
LOC106366784	probable inactive receptor kinase At5g67200
LOC106366783	ethylene-responsive transcription factor ERF010-like
LOC106358333	ATP-dependent DNA helicase DDM1
LOC106361207	U3 small nucleolar RNA-associated protein 6
BNAA08G13840D	uncharacterized BNAA08G13840D
BNAA08G13780D	uncharacterized BNAA08G13780D
LOC106361188	protein PHOSPHATE STARVATION RESPONSE 1-like
LOC106361177	transcription factor bHLH68-like
LOC106425863	protein WEAK CHLOROPLAST MOVEMENT UNDER BLUE LIGHT 1-like
LOC106425869	mitoferrin-like
LOC106355366	oxygen-evolving enhancer protein 1-1, chloroplastic
LOC106358479	GTPase ERA-like, chloroplastic
LOC106358474	kinesin-like protein KIN-7H
LOC106358460	cytochrome P450 734A1
LOC106358443	transcription factor LHW-like
LOC106352577	ABC transporter G family member 3
LOC106356612	uncharacterized LOC106356612
LOC106352571	protein UPSTREAM OF FLC-like
LOC106352595	GATA transcription factor 11-like
LOC106350027	cytochrome P450 84A1
LOC106352894	glucan endo-1,3-beta-glucosidase-like
LOC106355531	uncharacterized LOC106355531
LOC106356736	uncharacterized LOC106356736
LOC106353251	actin-related protein 7
BNAA07G18840D	uncharacterized BNAA07G18840D
LOC106353257	protein-ribulosamine 3-kinase, chloroplastic-like
LOC106353277	putative glucose-6-phosphate 1-epimerase
LOC106353315	calvin cycle protein CP12-2, chloroplastic-like
LOC106353314	bZIP transcription factor 53-like
LOC106353366	N-terminal acetyltransferase A complex auxiliary subunit NAA15-like
LOC106353373	uncharacterized LOC106353373
LOC106353439	glutathione S-transferase U20
LOC106451430	amino acid permease 1-like
LOC106353502	sm-like protein LSM3B
LOC106356950	increased DNA methylation 3
LOC106353669	cytosolic purine 5'-nucleotidase-like
BNAA07G21830D	uncharacterized protein At1g01500
LOC106357009	ethylene-responsive transcription factor ERF018-like
LOC106353646	protein QUIRKY
LOC106430138	transcription factor MYB106
LOC106430135	ETHYLENE INSENSITIVE 3-like 3 protein
LOC106353702	monoacylglycerol lipase
LOC106353767	transcription factor bHLH96-like
LOC106353745	peroxidase 12
LOC106353801	endoglucanase 8
LOC106353797	ABC transporter B family member 26, chloroplastic
LOC106353819	LEAF RUST 10 DISEASE-RESISTANCE LOCUS RECEPTOR-LIKE PROTEIN KINASE-like 1.5
LOC106353830	NAC transcription factor 29-like
LOC106353831	protein argonaute 7-like
LOC106353843	probable carboxylesterase 6
LOC106353847	uncharacterized LOC106353847
LOC106353849	alpha-xylosidase 1-like
LOC106353864	alpha,alpha-trehalose-phosphate synthase [UDP-forming] 6
LOC106403712	lipoxygenase 2, chloroplastic-like
LOC106410673	lipoxygenase 6, chloroplastic-like
LOC106411297	F-box protein At1g67340
LOC111199287	auxin response factor 8-like
LOC106450011	dynamin-related protein 4C-like
LOC106407101	cytochrome P450 81F1-like
LOC106393240	cyclin-B1-1
LOC106353898	protein PLASTID MOVEMENT IMPAIRED 2-like
LOC106454235	uncharacterized LOC106454235
LOC106354046	transcription factor bHLH49-like
LOC106354053	ACT domain-containing protein ACR4-like
LOC106354073	NAC transcription factor 29-like
LOC106432557	protein NRT1/ PTR FAMILY 2.13-like
LOC106429519	formin-like protein 8
BNAA07G29830D	uncharacterized BNAA07G29830D
LOC106354193	threonylcarbamoyladenosine tRNA methylthiotransferase-like
LOC106354194	patellin-1-like
LOC106354200	kinesin-like protein KIN-14Q
LOC106354201	endoplasmic reticulum oxidoreductin-1
LOC106354228	germin-like protein 1
LOC111199312	organic cation/carnitine transporter 1
LOC106354284	uncharacterized LOC106354284
LOC106354291	thaumatin-like protein
LOC106354295	alpha-dioxygenase 2-like
LOC106354296	protein DETOXIFICATION 17
LOC106354309	uncharacterized LOC106354309
LOC106352951	nucleosome assembly protein 1;2
LOC106357260	protein STRICTOSIDINE SYNTHASE-LIKE 12
LOC106354541	pentatricopeptide repeat-containing protein At1g74850, chloroplastic
LOC106354524	probable GMP synthase [glutamine-hydrolyzing]
LOC106354520	J domain-containing protein required for chloroplast accumulation response 1-like
LOC106354497	BEL1-like homeodomain protein 11
LOC106421537	probable LRR receptor-like serine/threonine-protein kinase At4g36180
LOC106421538	cyclin-B2-4
LOC106421665	bromodomain-containing protein 9-like
LOC106421687	cyclin-dependent kinase B2-1
LOC106421515	uncharacterized LOC106421515
LOC106400408	filament-like plant protein 1
LOC106400322	uncharacterized LOC106400322
LOC106354714	DNA topoisomerase 1-like
LOC106354760	uncharacterized LOC106354760
LOC106354762	myb-like protein A
LOC106354785	uncharacterized LOC106354785
LOC106354828	WD repeat-containing protein 76-like
LOC106375402	dirigent protein 20-like
LOC106443504	protein indeterminate-domain 7-like
LOC106376866	sulfite exporter TauE/SafE family protein 2-like
LOC106454393	NDR1/HIN1-like protein 2
LOC106434802	serine/threonine-protein kinase ATG1t
LOC106360532	putative DNA-binding protein At1g48610
LOC106360536	probable inactive receptor kinase At1g48480
LOC111197749	probable small nuclear ribonucleoprotein G
LOC106444902	signal recognition particle 43 kDa protein, chloroplastic
LOC111198083	deSI-like protein At4g17486
LOC106371844	pentatricopeptide repeat-containing protein At5g18950-like
LOC106370486	heat stress transcription factor B-4-like
LOC106371869	probable BOI-related E3 ubiquitin-protein ligase 3
LOC106371875	protein DCL homolog, chloroplastic-like
LOC106371876	uncharacterized LOC106371876
LOC106371877	uncharacterized LOC106371877
LOC106370489	uncharacterized LOC106370489
LOC106370490	uncharacterized LOC106370490
LOC106392978	phytochrome-associated serine/threonine-protein phosphatase 3-like
LOC111199686	transmembrane protein 53-like
LOC106393014	cell division control protein 45 homolog
LOC111199690	putative defensin-like protein 271
LOC106423588	uncharacterized LOC106423588
LOC106433139	uncharacterized LOC106433139
LOC106347816	probable RNA-binding protein EIF1AD
LOC106391420	putative FBD-associated F-box protein At3g50710
LOC106359569	uncharacterized LOC106359569
BNAA08G05640D	uncharacterized BNAA08G05640D
LOC106359588	uncharacterized LOC106359588
LOC106360639	TOG array regulator of axonemal microtubules protein 1
LOC106360640	ubiquitin-like-specific protease ESD4
LOC111215929	kinesin-like protein KIN-12B
LOC106360669	uncharacterized LOC106360669
LOC106418967	non-structural maintenance of chromosomes element 3 homolog
LOC106418822	protein DETOXIFICATION 21-like
LOC106418727	ferredoxin-2-like
LOC106418946	uncharacterized LOC106418946
LOC111199708	glucose-6-phosphate 1-dehydrogenase 1, chloroplastic-like
LOC106418737	uncharacterized LOC106418737
LOC106352221	CDGSH iron-sulfur domain-containing protein NEET
LOC106391170	probable xyloglucan galactosyltransferase GT14
LOC106395277	uncharacterized LOC106395277
LOC106402812	65-kDa microtubule-associated protein 3-like
LOC106396580	protein GRAVITROPIC IN THE LIGHT 1-like
LOC106405972	BRASSINOSTEROID INSENSITIVE 1-associated receptor kinase 1-like
LOC106367019	protein FIZZY-RELATED 1
LOC106422284	high mobility group B protein 13
BNAA08G29770D	uncharacterized BNAA08G29770D
LOC106360926	protein PAM68, chloroplastic
LOC106360993	probable LRR receptor-like serine/threonine-protein kinase At4g20940
LOC106360990	homeobox-leucine zipper protein MERISTEM L1-like
LOC106359730	protein DETOXIFICATION 39-like
BNAA08G10220D	uncharacterized BNAA08G10220D
LOC106361009	PI-PLC X-box domain-containing protein DDB_G0293730
LOC106361041	cyclin-D3-1-like
LOC106449601	early nodulin-like protein 1
LOC106424169	indole glucosinolate O-methyltransferase 1-like
LOC111198198	indole glucosinolate O-methyltransferase 1-like
LOC106424196	protein KAKU4-like
LOC106424087	uncharacterized LOC106424087
LOC106345413	CRM-domain containing factor CFM2, chloroplastic-like
LOC106424106	gamma-glutamylcyclotransferase 2-2-like
LOC106345425	GPI ethanolamine phosphate transferase 1-like
LOC106346514	uncharacterized LOC106346514
LOC106361158	protein SMAX1-LIKE 4-like
LOC106413667	zinc finger protein CONSTANS-LIKE 1-like
LOC106361356	probable beta-1,3-galactosyltransferase 4
LOC106361352	65-kDa microtubule-associated protein 2
LOC106361318	probable pectate lyase 18
LOC106359857	uncharacterized LOC106359857
LOC106361268	disease resistance-like protein CSA1
LOC106451553	protein REVEILLE 2
LOC106384866	ammonium transporter 1 member 1
LOC106361427	protein HGV2-like
BNAA08G15510D	uncharacterized protein DDB_G0286299
LOC106361401	protein SHORT-ROOT-like
LOC106361388	serine hydroxymethyltransferase 1, mitochondrial-like
LOC106359060	uncharacterized protein At4g38062-like
LOC106361506	protein BRASSINOSTEROID INSENSITIVE 1-like
LOC106361535	thaumatin-like protein 1b
LOC106361539	transcription repressor MYB4-like
LOC106361567	kinesin-like protein KIN-10A
LOC111199770	uncharacterized LOC111199770
LOC106361581	auxin response factor 6-like
LOC106361594	transcription factor TCP24-like
LOC111198519	probable LRR receptor-like serine/threonine-protein kinase At1g29720
LOC106361657	protein GRAVITROPIC IN THE LIGHT 1-like
LOC106361661	protein SCAR3-like
LOC106435572	DNA damage-repair/toleration protein DRT100-like
LOC106360050	ethylene-responsive transcription factor 12
LOC106361690	VQ motif-containing protein 4
LOC106361698	uncharacterized LOC106361698
LOC106361700	serine carboxypeptidase-like 45
LOC106359180	zinc finger protein ZAT10-like
LOC106367904	U3 small nucleolar RNA-associated protein 4 homolog
LOC106361891	uncharacterized LOC106361891
LOC106361860	AP2/ERF and B3 domain-containing transcription repressor TEM1-like
LOC106361844	serotonin N-acetyltransferase 2, chloroplastic-like
BNAC08G06500D	uncharacterized protein At1g24000
LOC106436227	putative GTP diphosphokinase RSH1, chloroplastic
LOC106425965	SWI/SNF complex subunit SWI3C-like
LOC106416093	pyrophosphate--fructose 6-phosphate 1-phosphotransferase subunit alpha 1
LOC106415236	protein COFACTOR ASSEMBLY OF COMPLEX C SUBUNIT B CCB3, chloroplastic-like
LOC106361961	protein TIFY 10A-like
LOC106361971	transcription factor MYB1R1-like
LOC106362004	nudix hydrolase 4
LOC106362015	exonuclease 1-like
BNAA08G22810D	uncharacterized BNAA08G22810D
LOC106362018	cyclin-dependent kinase D-3
LOC106391514	uncharacterized LOC106391514
LOC106394960	homeobox-leucine zipper protein HDG12-like
LOC106391527	ABC transporter G family member 11-like
LOC106391531	D-3-phosphoglycerate dehydrogenase 2, chloroplastic
LOC106345992	probable histone H2A.2
LOC106387593	50S ribosomal protein L20-like
LOC106382340	uncharacterized LOC106382340
LOC106382365	uncharacterized LOC106382365
LOC106382390	ACT domain-containing protein ACR8-like
LOC106345732	probable E3 ubiquitin-protein ligase ATL45
LOC106362190	probable calcium-binding protein CML13
LOC106362174	GPI mannosyltransferase 2-like
LOC111200604	vacuolar-processing enzyme delta-isozyme-like
LOC106360228	cytochrome P450 77A3-like
LOC106362128	ATP-dependent DNA helicase Q-like 4A
LOC106362422	B3 domain-containing protein At3g17010-like
LOC106362404	exocyst complex component EXO84C-like
LOC106362405	protein PHLOEM PROTEIN 2-LIKE A10-like
LOC106362324	phosphoenolpyruvate carboxylase kinase 1-like
LOC106362319	syntaxin-related protein KNOLLE-like
LOC106362318	syntaxin-related protein KNOLLE-like
LOC106362298	phosphoenolpyruvate carboxylase kinase 1-like
LOC106362294	syntaxin-related protein KNOLLE-like
LOC106359397	cyclin-dependent protein kinase inhibitor SMR2-like
LOC106362263	histone H4
LOC106360263	uncharacterized LOC106360263
LOC111199873	uncharacterized LOC111199873
LOC106362236	uncharacterized LOC106362236
LOC106359389	protein JASON
LOC106365714	uncharacterized protein HI_0077-like
LOC111199881	transcription initiation factor TFIID subunit 6-like
LOC111199883	ankyrin repeat domain-containing protein 13C-like
LOC111199885	protein SULFUR DEFICIENCY-INDUCED 2-like
LOC106426700	oligoribonuclease-like
LOC111200810	translocase of chloroplast 159, chloroplastic-like
LOC106439339	phytochrome A-associated F-box protein
LOC106365511	endoglucanase 17
LOC106365508	putative GTP diphosphokinase RSH1, chloroplastic
LOC106435589	DNA replication licensing factor MCM7-like
LOC106435601	uncharacterized LOC106435601
LOC106434949	probable aquaporin PIP1-4
LOC106410420	nuclear polyadenylated RNA-binding protein 3
LOC106410685	protein argonaute 10
LOC106365907	ethylene-responsive transcription factor ERF003
LOC106346630	phosphatidylinositol 3,4,5-trisphosphate 3-phosphatase and protein-tyrosine-phosphatase PTEN2A-like
LOC106364028	B3 domain-containing protein At5g25470-like
LOC106364029	B3 domain-containing protein At5g25470-like
LOC106365888	PHD finger protein ALFIN-LIKE 4
LOC106364012	probable membrane-associated kinase regulator 1
LOC106365880	DEAD-box ATP-dependent RNA helicase 3, chloroplastic
LOC106365872	shaggy-related protein kinase alpha
LOC106365868	protein EFR3 homolog B-like
LOC106366605	presequence protease 1, chloroplastic/mitochondrial-like
LOC106365809	protein PEP-RELATED DEVELOPMENT ARRESTED 1, chloroplastic-like
LOC106365804	E3 ubiquitin-protein ligase complex slx8-rfp subunit slx8-like
LOC106363978	protein SULFUR DEFICIENCY-INDUCED 1
LOC106365801	probable pectate lyase 20
LOC111200465	putative defensin-like protein 165
LOC111200860	GRF1-interacting factor 1-like
LOC111200868	sodium/hydrogen exchanger 1-like
LOC106425326	polyol transporter 5-like
LOC106366682	polyol transporter 5-like
LOC106366098	DEAD-box ATP-dependent RNA helicase 7-like
LOC106366117	crossover junction endonuclease MUS81
LOC106366151	uncharacterized LOC106366151
LOC106366163	LRR receptor-like serine/threonine-protein kinase FEI 1
LOC106366173	dof zinc finger protein DOF5.6-like
LOC106366195	probable inactive leucine-rich repeat receptor-like protein kinase At3g03770
LOC106366199	heavy metal-associated isoprenylated plant protein 7-like
LOC106362719	recQ-mediated genome instability protein 1-like
LOC106362760	peroxidase 32
LOC106346976	DEAD-box ATP-dependent RNA helicase 51
LOC106366342	uncharacterized protein C14orf37 homolog
LOC106376946	SET and MYND domain-containing protein 4-like
LOC106376945	nuclear pore complex protein NUP160-like
LOC106366290	ATP-dependent DNA helicase DDM1-like
LOC106366308	microtubule-associated protein RP/EB family member 1C
LOC106446819	E3 ubiquitin-protein ligase MBR1-like
LOC106366381	AT-rich interactive domain-containing protein 3-like
LOC106364188	high mobility group B protein 4
LOC106364186	cyclin-B2-1
LOC106368687	kinesin-like protein KIN-14R
LOC106368703	calmodulin-binding transcription activator 3-like
LOC106365191	crossover junction endonuclease EME1B-like
LOC106436046	60S ribosomal protein L31-1-like
LOC106441673	receptor-like cytosolic serine/threonine-protein kinase RBK2
LOC106441626	G-type lectin S-receptor-like serine/threonine-protein kinase At2g19130
LOC106436348	uncharacterized LOC106436348
LOC106366540	lysine-specific histone demethylase 1 homolog 1-like
LOC106366537	probable aminotransferase ACS10
LOC106366529	scarecrow-like protein 28
LOC106366527	RHOMBOID-like protein 2
LOC106364258	two-component response regulator-like APRR7
LOC106366498	BTB/POZ domain-containing protein At1g63850
LOC106453914	protein NLP2-like
LOC106366488	probable membrane-associated kinase regulator 2
LOC106366479	uncharacterized LOC106366479
LOC106362808	endoglucanase 6-like
BNAA09G12260D	uncharacterized BNAA09G12260D
LOC106366465	uncharacterized protein At3g28850
LOC106450614	beta-carotene isomerase D27, chloroplastic-like
LOC106389056	histone H1
LOC106450838	AT-hook motif nuclear-localized protein 5-like
LOC106380613	uncharacterized LOC106380613
LOC106419863	protein DETOXIFICATION 37-like
LOC106453336	uncharacterized LOC106453336
LOC106358847	GBF-interacting protein 1-like
LOC106347387	probable inactive receptor kinase RLK902
LOC106347425	purple acid phosphatase 17-like
LOC106347444	probable cyclic nucleotide-gated ion channel 20, chloroplastic
LOC106381970	polygalacturonase 1 beta-like protein 2
LOC106416716	protein RICE SALT SENSITIVE 3-like
LOC106347467	probable metal-nicotianamine transporter YSL5
LOC106366593	RNA-binding protein 1
LOC106391035	mitochondrial import inner membrane translocase subunit TIM9
LOC111198682	uncharacterized LOC111198682
LOC106433752	cytosolic sulfotransferase 11
LOC106361630	probable E3 ubiquitin-protein ligase RHY1A
LOC106358903	protein DOWN-REGULATED IN DIF1 11-like
LOC106359708	uncharacterized LOC106359708
LOC106359707	uncharacterized LOC106359707
LOC106359706	uncharacterized LOC106359706
LOC106359704	uncharacterized LOC106359704
LOC106451173	uncharacterized LOC106451173
LOC106416588	non-classical arabinogalactan protein 31-like
BNAA09G27480D	uncharacterized BNAA09G27480D
LOC106363215	non-specific lipid transfer protein GPI-anchored 1-like
LOC106367312	probable beta-1,4-xylosyltransferase IRX9H
LOC106367316	U3 small nucleolar RNA-associated protein 4-like
LOC106367338	uncharacterized LOC106367338
LOC106367359	microtubule-associated protein 70-2
LOC106367367	nuclear intron maturase 1, mitochondrial-like
LOC106390788	condensin-2 complex subunit H2-like
BNAA09G54140D	uncharacterized protein At2g34160
LOC106364702	ervatamin-B-like
LOC106367421	protein trichome birefringence-like 38
LOC111200971	protein E6-like
LOC106422068	TBC1 domain family member 5 homolog A-like
LOC106366645	myosin-6-like
LOC106348558	protein NRT1/ PTR FAMILY 1.1-like
LOC106348567	malonate--CoA ligase
LOC106447119	60S ribosomal protein L31-1-like
LOC106413887	mitotic spindle checkpoint protein MAD2
LOC106399800	DNA mismatch repair protein PMS1-like
LOC106364369	vacuolar protein sorting-associated protein 2 homolog 2-like
LOC106432064	uncharacterized LOC106432064
LOC106432062	uncharacterized LOC106432062
LOC106452594	aquaporin PIP2-7
LOC106349692	topless-related protein 4-like
LOC106366839	homeobox-leucine zipper protein HDG5
LOC106349632	RNA-binding protein cabeza
LOC106366852	kinesin-like protein KIN-14D
LOC106366854	4-coumarate--CoA ligase-like 7
LOC106349623	transcription initiation factor TFIID subunit 15b-like
BNAA09G19970D	uncharacterized BNAA09G19970D
LOC106366875	homeobox-leucine zipper protein PROTODERMAL FACTOR 2
LOC106366882	K(+) efflux antiporter 3, chloroplastic-like
LOC106366895	5'-adenylylsulfate reductase 1, chloroplastic
LOC106403102	uncharacterized LOC106403102
LOC106404737	pectinesterase inhibitor 9
LOC106406778	UDP-glucuronate 4-epimerase 5-like
LOC106421015	phytolongin Phyl1.2-like
LOC106421191	uncharacterized LOC106421191
LOC106349502	stem-specific protein TSJT1-like
LOC106423043	GBF-interacting protein 1-like
BNAA09G24140D	uncharacterized BNAA09G24140D
LOC106367123	uncharacterized LOC106367123
LOC106363154	heat stress transcription factor A-1d-like
LOC106435277	probable transcription factor KAN2
LOC106435208	protein ABHD17B-like
LOC106435161	phosphoribulokinase, chloroplastic
LOC106434743	basic leucine zipper 19-like
LOC106400682	homeobox-leucine zipper protein MERISTEM L1
LOC106400681	homeobox-leucine zipper protein MERISTEM L1
LOC106367149	rop guanine nucleotide exchange factor 14
LOC106352359	uncharacterized LOC106352359
BNAA09G25340D	uncharacterized BNAA09G25340D
LOC106349190	uncharacterized LOC106349190
LOC106367270	homeobox-leucine zipper protein ATHB-9
LOC106367280	auxin response factor 6-like
LOC106349287	probable leucine-rich repeat receptor-like serine/threonine-protein kinase At3g14840
LOC106362443	elongation factor 1-delta 1
LOC106362442	transcription factor TCP24
LOC106351540	CLAVATA3/ESR (CLE)-related protein 43
LOC106347160	tetraketide alpha-pyrone reductase 2-like
LOC106347149	mediator of RNA polymerase II transcription subunit 25-like
LOC106347144	AP2/ERF and B3 domain-containing transcription repressor TEM1-like
LOC106347143	putative leucine-rich repeat receptor-like serine/threonine-protein kinase At2g14440
LOC106347136	phosphatidylinositol 4-kinase gamma 5
LOC106347123	uncharacterized LOC106347123
LOC106367620	axial regulator YABBY 4
LOC106429755	heavy metal-associated isoprenylated plant protein 37
LOC106348897	peroxisomal (S)-2-hydroxy-acid oxidase GLO1
LOC106454785	uncharacterized LOC106454785
LOC106454784	F-box protein At1g22220-like
LOC106390877	cyclin-D3-3-like
LOC106390868	kinesin-like protein KIN-4B
LOC106382584	probable pectate lyase 12
LOC106454847	GATA transcription factor 18-like
LOC106454848	zinc-finger homeodomain protein 7
LOC111200306	probable protein phosphatase 2C 46
BNAA09G33630D	uncharacterized BNAA09G33630D
LOC106367670	patellin-6
LOC106367672	WEB family protein At3g51720-like
LOC106367681	uncharacterized LOC106367681
LOC106367951	protein SMAX1-LIKE 3-like
LOC106367926	serine/threonine-protein kinase KIPK1-like
LOC106367924	uncharacterized LOC106367924
LOC106382572	aquaporin PIP2-1
LOC111200319	uncharacterized LOC111200319
LOC106381692	GDSL esterase/lipase At5g45960-like
LOC106381690	GDSL esterase/lipase At5g45950
LOC106381667	urea-proton symporter DUR3-like
LOC106415282	protein SCARECROW-like
LOC106415612	aspartyl protease AED3
LOC106413880	protein SHI RELATED SEQUENCE 6-like
LOC106412217	probable aquaporin PIP2-5
LOC106367762	pectinesterase/pectinesterase inhibitor 3-like
LOC106412323	ultraviolet-B receptor UVR8
LOC106431125	probable calcium-binding protein CML35
LOC106368129	glycosyltransferase family 64 protein C4-like
LOC106368124	putative serine/threonine-protein kinase-like protein CCR3
LOC106368121	zinc finger CCCH domain-containing protein 47-like
LOC106368104	leucine-rich repeat receptor-like protein kinase TDR
LOC106368097	transcription factor bHLH93-like
LOC106364946	uncharacterized LOC106364946
LOC106368090	alpha-galactosidase 3
LOC106368083	probable WRKY transcription factor 70
LOC106368050	L-2-hydroxyglutarate dehydrogenase, mitochondrial
LOC106380508	growth-regulating factor 5-like
LOC106368045	calmodulin-binding protein 25-like
LOC106368022	condensin complex subunit 1-like
LOC106368026	uncharacterized LOC106368026
LOC106368016	peptide chain release factor PrfB3, chloroplastic
LOC106451572	uncharacterized LOC106451572
LOC106368185	receptor protein kinase-like protein ZAR1
LOC106350952	beta-fructofuranosidase, insoluble isoenzyme CWINV1
LOC106368345	serine/threonine-protein kinase-like protein ACR4
LOC106368403	dynamin-related protein 1E
LOC106412182	exosome complex component RRP45A-like
LOC106415116	AT-hook motif nuclear-localized protein 11
LOC106368479	tubulin gamma-1 chain
LOC106368480	mitochondrial adenine nucleotide transporter ADNT1-like
LOC106368488	dof zinc finger protein DOF3.7-like
LOC106368493	transcription factor bHLH67-like
LOC106434728	pentatricopeptide repeat-containing protein MRL1, chloroplastic-like
LOC106363662	probable WRKY transcription factor 68
LOC106451978	ABC transporter C family member 14-like
LOC106420246	pectinesterase inhibitor 6
LOC106420509	UDP-glucuronic acid decarboxylase 2-like
LOC106420461	peroxisome biogenesis factor 10
LOC106372767	gibberellin receptor GID1B-like
LOC106375243	RAN GTPase-activating protein 1-like
LOC106363672	LRR receptor-like serine/threonine-protein kinase ERECTA
LOC106368585	formin-like protein 18
LOC106368804	cold shock domain-containing protein 4-like
LOC106368803	auxin transporter-like protein 2
LOC106368775	receptor-like serine/threonine-protein kinase ALE2
LOC106365354	10 kDa chaperonin-like
LOC106369089	uncharacterized LOC106369089
BNAA09G44560D	uncharacterized BNAA09G44560D
LOC106369056	uncharacterized LOC106369056
LOC106369053	kinesin-like protein KIN-7A
LOC106434893	CASP-like protein 2A1
BNAANNG13050D	uncharacterized BNAANNG13050D
LOC106414805	uncharacterized LOC106414805
BNAA03G50370D	uncharacterized BNAA03G50370D
LOC106441109	AUGMIN subunit 8-like
LOC106367076	proline-rich extensin-like protein EPR1
LOC106436156	WD repeat-containing protein 89 homolog
LOC106367045	G-type lectin S-receptor-like serine/threonine-protein kinase At1g34300
LOC106434672	65-kDa microtubule-associated protein 7
LOC106434643	protein BASIC PENTACYSTEINE2-like
LOC106400377	thionin-like protein 2
LOC106414084	cytochrome P450 77A3-like
LOC106416017	MLO-like protein 2
LOC106415108	sugar transport protein 1
LOC106415298	protein STRUBBELIG-like
LOC106401987	photosystem II repair protein PSB27-H1, chloroplastic-like
LOC106400717	protochlorophyllide reductase C, chloroplastic-like
LOC106419855	polygalacturonase At1g48100-like
LOC106435793	clumping factor B-like
LOC106419895	F-box protein At1g10780
BNAANNG17520D	uncharacterized BNAANNG17520D
LOC106435798	uncharacterized LOC106435798
LOC106419803	NF-X1-type zinc finger protein NFXL1-like
LOC106420154	amidase 1
LOC106420213	sugar transporter ERD6
LOC106419879	E4 SUMO-protein ligase PIAL1-like
LOC106419817	pentatricopeptide repeat-containing protein At1g08610-like
LOC106420229	DNA ligase 1-like
LOC106420160	helicase protein MOM1-like
LOC106419979	40S ribosomal protein S15a-1
LOC106419970	pentatricopeptide repeat-containing protein At1g07590, mitochondrial
LOC106369234	ubiquitin carboxyl-terminal hydrolase 2-like
LOC106410838	uncharacterized LOC106410838
LOC106369266	protein TPX2
LOC106369293	endoglucanase 1
LOC106369307	RAN GTPase-activating protein 1
LOC106364403	CASP-like protein 2A1
LOC111201374	nuclear/nucleolar GTPase 2-like
LOC106377493	protein Iojap, chloroplastic-like
LOC106368993	mitoferrin-like
LOC106371144	transcription factor MYB13
LOC106371155	probable E3 ubiquitin-protein ligase ARI5
LOC111201396	uncharacterized LOC111201396
LOC106370186	cysteine-rich and transmembrane domain-containing protein WIH1
LOC111199246	expansin-A13-like
LOC106370969	transcription initiation factor TFIID subunit 6
LOC106370994	probable pectate lyase 1
LOC106371016	cryptochrome-1-like
LOC106370940	ABC transporter C family member 5
LOC106422921	protein TPX2
LOC106422944	transcription initiation factor TFIID subunit 13-like
LOC106370914	probable glycerol-3-phosphate acyltransferase 2
LOC106370895	protein IQ-DOMAIN 1-like
LOC106370881	aspartyl protease family protein 2
LOC106370880	protein TSS
LOC106370873	protein REVEILLE 3-like
LOC106370840	K(+) efflux antiporter 1, chloroplastic-like
LOC106370056	squamosa promoter-binding-like protein 8
LOC106351473	CTP synthase
LOC106430573	uncharacterized LOC106430573
LOC106430568	ATP-dependent zinc metalloprotease FTSH 11, chloroplastic/mitochondrial-like
LOC106355795	isochorismate synthase 1, chloroplastic-like
LOC106371308	tubby-like F-box protein 6
LOC106371278	non-canonical poly(A) RNA polymerase PAPD5-like
LOC106417722	uncharacterized LOC106417722
LOC106370317	probable L-gulonolactone oxidase 4
LOC106371459	uncharacterized LOC106371459
LOC106351903	retinoblastoma-related protein 1-like
LOC106371502	protein SMAX1-LIKE 5-like
LOC106371508	protein CHLOROPLAST IMPORT APPARATUS 2-like
LOC106371565	F-box protein SKIP1-like
LOC106420293	glucan endo-1,3-beta-glucosidase 9-like
LOC106420317	RING-H2 finger protein ATL63-like
LOC106420470	ATP-dependent zinc metalloprotease FTSH 9, chloroplastic-like
LOC106420521	UPF0503 protein At3g09070, chloroplastic
LOC106420269	uncharacterized LOC106420269
LOC106415845	uridylate kinase
LOC106443518	zinc finger protein 593 homolog
LOC106437896	uncharacterized LOC106437896
LOC106437898	uncharacterized LOC106437898
LOC106370385	uncharacterized LOC106370385
LOC106371619	homeobox-leucine zipper protein REVOLUTA
LOC106369731	uncharacterized LOC106369731
LOC106371632	histone H2B.10
LOC106371635	SRSF protein kinase 1-like
LOC106371648	fatty acyl-CoA reductase 1
LOC106371649	zinc finger protein ZPR1-like
LOC106371664	transcription factor E2FB
LOC106371678	putative protein TPRXL
LOC106352469	uncharacterized LOC106352469
LOC106371690	non-structural maintenance of chromosomes element 1 homolog
LOC106371735	probable pectinesterase/pectinesterase inhibitor 64
LOC106370445	cell wall / vacuolar inhibitor of fructosidase 2
LOC106371751	PHD finger protein ALFIN-LIKE 5
LOC106370461	transcription repressor OFP8
LOC106387810	serine/threonine-protein kinase RUNKEL
LOC106387803	probable feruloyl esterase A
LOC106387802	serine/threonine-protein kinase PBL27-like
LOC106387798	uncharacterized LOC106387798
LOC106385608	B3 domain-containing protein At5g18000-like
LOC106387753	microfibrillar-associated protein 1A-like
LOC106387732	DELLA protein RGL3-like
LOC106351390	rRNA biogenesis protein RRP5-like
LOC106435722	probable small nuclear ribonucleoprotein G
LOC106430776	uncharacterized protein C1604.06c-like
LOC106428729	translation initiation factor IF3-1, mitochondrial-like
LOC106428699	protein DEK
LOC106428701	histidine-rich glycoprotein-like
LOC106351239	uncharacterized LOC106351239
LOC106433684	F-box protein At2g16365-like
BNAA07G03580D	uncharacterized BNAA07G03580D
LOC106371990	origin of replication complex subunit 3-like
LOC106371998	protein ODORANT1
LOC106372030	ubiquitin receptor RAD23c-like
LOC106372191	pentatricopeptide repeat-containing protein At5g15980, mitochondrial-like
LOC106372182	zinc finger protein CONSTANS-LIKE 1
LOC106370571	zinc finger protein CONSTANS
LOC106370557	gibberellin-regulated protein 14-like
LOC106372102	polyribonucleotide nucleotidyltransferase 2, mitochondrial-like
LOC106440542	protein IQ-DOMAIN 14-like
LOC106440583	SPX domain-containing membrane protein At4g22990
LOC106440784	PGR5-like protein 1A, chloroplastic
LOC106360386	putative F-box/LRR-repeat protein 23
LOC111201494	inactive leucine-rich repeat receptor-like protein kinase CORYNE
LOC106372392	uncharacterized LOC106372392
LOC106372384	protein EMSY-LIKE 3-like
LOC106372379	IRK-interacting protein-like
LOC106372376	nuclear transcription factor Y subunit A-1
LOC106430870	uncharacterized LOC106430870
LOC106372397	monoacylglycerol lipase-like
BNAA10G30120D	uncharacterized BNAA10G30120D
LOC106372401	transcription factor MYB3R-4-like
LOC106372465	AP2-like ethylene-responsive transcription factor AIL6
LOC106372473	protein DETOXIFICATION 28-like
LOC106370678	EPIDERMAL PATTERNING FACTOR-like protein 1
LOC106408590	uncharacterized LOC106408590
LOC111198524	ABSCISIC ACID-INSENSITIVE 5-like protein 5
LOC106419425	transcription factor MYBC1-like
LOC106419350	nuclear pore complex protein NUP88
LOC106419450	RING-H2 finger protein ATL43-like
LOC106389967	uncharacterized LOC106389967
LOC106419071	rop guanine nucleotide exchange factor 5-like
LOC106418984	probable methyltransferase PMT12
LOC106419484	inositol polyphosphate multikinase alpha
LOC106419075	leucine-rich repeat receptor protein kinase EMS1-like
LOC106419485	aspartyl protease AED3-like
LOC106419043	protein MICROTUBULE BINDING PROTEIN 2C
LOC106419432	transcription factor BIM1
LOC106419332	uncharacterized LOC106419332
LOC106419333	putative nuclease HARBI1
LOC106434557	RING-H2 finger protein ATL72-like
LOC106419341	uncharacterized LOC106419341
BNAA10G22230D	uncharacterized BNAA10G22230D
LOC106434587	alpha-L-arabinofuranosidase 1
LOC106434568	nuclear pore complex protein NUP1-like
LOC106372608	protein REVEILLE 4-like
LOC106351144	SHUGOSHIN 1-like
LOC106390549	probable E3 ubiquitin-protein ligase ARI2
LOC106438817	endoglucanase 24
LOC106439555	uncharacterized LOC106439555
LOC111201823	AP2-like ethylene-responsive transcription factor ANT
LOC106426845	AP2-like ethylene-responsive transcription factor ANT
LOC106426782	protein SHORT-ROOT-like
LOC106426857	ribonuclease III domain-containing protein RNC1, chloroplastic
LOC106426864	suppressor of RPS4-RLD 1-like
LOC106426783	cytochrome P450 81F1-like
LOC106426828	cysteine proteinase COT44
LOC106427904	transcription initiation factor TFIID subunit 12-like
LOC111202028	uncharacterized LOC111202028
LOC106441013	NASP-related protein sim3-like
LOC106449648	pheophytinase, chloroplastic-like
LOC106448526	beta-galactosidase 3
LOC106351615	phospholipase D delta
LOC106375263	uncharacterized LOC106375263
LOC106375272	aquaporin PIP2-7
LOC106375279	rac-like GTP-binding protein ARAC3
LOC106401216	extra-large guanine nucleotide-binding protein 2-like
LOC106438574	UDP-glycosyltransferase 73B1
LOC106438572	UDP-glycosyltransferase 73B3
LOC106438563	ABSCISIC ACID-INSENSITIVE 5-like protein 6
LOC106443756	uncharacterized LOC106443756
LOC106368735	protein CYPRO4
LOC106368748	1-phosphatidylinositol-3-phosphate 5-kinase FAB1A-like
LOC106368752	myosin-15-like
LOC106377576	uncharacterized LOC106377576
LOC106427979	transcription termination/antitermination protein NusG
LOC106427880	uncharacterized LOC106427880
LOC106375331	transcription factor MYB3R-1-like
LOC106375333	proline-rich receptor-like protein kinase PERK14
LOC106375334	helicase and polymerase-containing protein TEBICHI
LOC106375362	uncharacterized LOC106375362
LOC106397745	uncharacterized LOC106397745
LOC106375446	cyclic nucleotide-gated ion channel 17-like
BNAC01G08230D	uncharacterized BNAC01G08230D
LOC106450805	uncharacterized LOC106450805
LOC106416701	protein SMAX1-LIKE 4-like
LOC106427886	uncharacterized LOC106427886
LOC106427932	uncharacterized LOC106427932
LOC106418412	protein ALP1-like
LOC106375460	zinc finger CCCH domain-containing protein 49-like
LOC106439274	omega-3 fatty acid desaturase, chloroplastic-like
LOC106375555	protein tesmin/TSO1-like CXC 5
LOC106374298	rac-like GTP-binding protein ARAC7
LOC106375558	DNA topoisomerase 2
LOC106375560	AFP homolog 2
LOC106375563	zinc finger HIT domain-containing protein 3-like
LOC106375572	glutaredoxin-C5, chloroplastic
LOC106427896	uncharacterized LOC106427896
LOC106427808	ethylene-responsive transcription factor 6-like
LOC111202130	ethylene-responsive transcription factor 6-like
LOC106375676	transcription factor TCP2-like
LOC106423203	BES1/BZR1 homolog protein 3-like
LOC106423248	floral homeotic protein AGAMOUS-like
LOC106353012	endo-1,3;1,4-beta-D-glucanase-like
LOC106438577	berberine bridge enzyme-like 19
LOC106352909	transcription factor bHLH148-like
LOC106375721	endonuclease 4
LOC106346571	uncharacterized LOC106346571
LOC106346570	GATA transcription factor 5
[truncated: 1,491 more rows]

## Sheet: MEcyan
Gene ID	description
LOC106413450	wall-associated receptor kinase-like 14
LOC106415603	protein SPT2 homolog
LOC106415700	kinesin-like protein KIN-14R
LOC106415345	homeobox-leucine zipper protein ATHB-6-like
LOC106415269	UBP1-associated proteins 1A
LOC106411840	uncharacterized LOC106411840
LOC106413728	30S ribosomal protein S31, mitochondrial-like
LOC106416272	uncharacterized LOC106416272
LOC106368929	probable RNA-dependent RNA polymerase 5
LOC106368919	uncharacterized LOC106368919
LOC106368915	nucleosome assembly protein 1;2-like
LOC106368900	protein MICRORCHIDIA 6
LOC106363761	DDT domain-containing protein DDR4
LOC106412720	uncharacterized LOC106412720
LOC106415907	splicing factor YJU2
LOC106415501	septin and tuftelin-interacting protein 1 homolog 1
LOC106415536	helicase SEN1
LOC106414830	sister chromatid cohesion protein PDS5 homolog E
LOC106413578	factor of DNA methylation 1-like
LOC106415055	uncharacterized LOC106415055
LOC106415916	E3 ubiquitin-protein ligase RHA2A
LOC106415327	valine--tRNA ligase, mitochondrial 1
LOC106382496	pre-mRNA-splicing factor SYF1
LOC106378873	uncharacterized LOC106378873
LOC106382507	bromodomain and WD repeat-containing protein 1-like
LOC106415935	protein SDA1 homolog
LOC106411747	mRNA export factor GLE1-like
LOC106411940	factor of DNA methylation 4-like
LOC106412558	E3 ubiquitin-protein ligase At1g12760-like
LOC106414971	thylakoid lumenal protein TL20.3, chloroplastic-like
LOC106415018	thylakoid lumenal protein TL20.3, chloroplastic
LOC106415815	probable disease resistance protein At1g12290
LOC106415507	polyadenylate-binding protein RBP45B
LOC106405581	glutamate receptor 3.3-like
LOC106406012	ferredoxin, leaf L-A-like
BNAC08G42620D	uncharacterized BNAC08G42620D
LOC106377027	pentatricopeptide repeat-containing protein At1g08610-like
LOC106404287	protein fantom
LOC106377036	mRNA-decapping enzyme-like protein
LOC106404294	general transcription factor 3C polypeptide 5
LOC106401619	DNA ligase 1-like
LOC106399082	helicase protein MOM1-like
LOC106402303	tRNA ligase 1
LOC106397506	39S ribosomal protein L47, mitochondrial
LOC106420146	josephin-like protein
LOC106419903	uncharacterized LOC106419903
LOC106420093	callose synthase 7
LOC106420108	transcription factor GTE4
LOC106419844	pentatricopeptide repeat-containing protein At1g06143-like
LOC111208472	ATPase family AAA domain-containing protein At1g05910-like
LOC106420055	NEDD8-activating enzyme E1 regulatory subunit AXR1-like
LOC106404626	auxin-responsive protein IAA12-like
LOC106402625	uncharacterized LOC106402625
LOC106406687	uncharacterized LOC106406687
LOC106415538	cysteine-tryptophan domain-containing zinc finger protein 7
LOC106404479	protein AMEIOTIC 1 homolog
LOC106435139	protein STABILIZED1
LOC106404548	sphingoid long-chain bases kinase 1
LOC106413995	membrane-anchored ubiquitin-fold protein 4
LOC106413993	uncharacterized LOC106413993
BNAC09G01350D	30S ribosomal protein S21, chloroplastic
LOC106355583	regulatory-associated protein of TOR 1
BNAC09G03460D	uncharacterized BNAC09G03460D
LOC106444445	pectin acetylesterase 10
LOC106444463	uncharacterized LOC106444463
LOC106440375	protein ALTERED PHOSPHATE STARVATION RESPONSE 1
LOC106426705	uncharacterized LOC106426705
LOC106426768	26S proteasome non-ATPase regulatory subunit 12 homolog A-like
LOC106426687	DNA-directed RNA polymerase II subunit 4-like
LOC106426769	uncharacterized LOC106426769
LOC106426770	26S proteasome non-ATPase regulatory subunit 12 homolog A-like
LOC106426685	DNA-directed RNA polymerase II subunit 4-like
LOC106444998	DExH-box ATP-dependent RNA helicase DExH14-like
LOC106426771	uncharacterized LOC106426771
LOC106444917	protein LEO1 homolog
LOC106358319	MADS-box protein FLOWERING LOCUS C
LOC106427336	chaperone protein dnaJ 10
LOC106427335	histone-lysine N-methyltransferase ASHH1
LOC106444567	uncharacterized LOC106444567
LOC106428450	uncharacterized LOC106428450
LOC106428396	40S ribosomal protein S11-3-like
LOC106428470	protein AMEIOTIC 1 homolog
LOC106360528	probable prefoldin subunit 5
LOC106360524	protein Dr1 homolog
LOC106360523	G patch domain-containing protein TGH-like
LOC111207866	protein EMBRYO DEFECTIVE 514-like
LOC111197851	peter Pan-like protein
LOC111207865	protein EMBRYO DEFECTIVE 514-like
BNAA09G05910D	uncharacterized BNAA09G05910D
LOC106409127	40S ribosomal protein S20-2
LOC106439144	N6-adenosine-methyltransferase non-catalytic subunit MTB
LOC106357651	calmodulin-binding transcription activator 2
LOC106357648	splicing factor 3B subunit 1-like
LOC106405473	U-box domain-containing protein 41-like
LOC106356140	uncharacterized LOC106356140
LOC106404698	uncharacterized LOC106404698
LOC106413709	histone H3.2
LOC106414143	cyclin-D4-1
LOC106413271	protein CROWDED NUCLEI 4
LOC111209733	uncharacterized LOC111209733
LOC111209326	autophagy-related protein 101
LOC106405332	cyclin-dependent kinase G1
LOC106392245	NEP1-interacting protein-like 1
LOC106392234	bifunctional nuclease 2
LOC106392220	calmodulin-binding receptor-like cytoplasmic kinase 3
LOC106405303	CBS domain-containing protein CBSCBSPB1
LOC106411054	beta-1,4-mannosyl-glycoprotein 4-beta-N-acetylglucosaminyltransferase
LOC106410321	protein CHROMATIN REMODELING 5
LOC106411494	probable protein S-acyltransferase 23
LOC106357824	zinc finger CCCH domain-containing protein 44
LOC106406138	glycosyltransferase BC10
LOC106375534	uncharacterized LOC106375534
LOC106375532	chromodomain-helicase-DNA-binding protein 5
LOC106375525	nucleosome assembly protein 1;2-like
LOC106375516	histone-lysine N-methyltransferase ASHR2-like
LOC106374276	40S ribosomal protein S30
LOC106375512	auxin-responsive protein IAA27
LOC106449236	probable mediator of RNA polymerase II transcription subunit 37e
LOC106445387	CLIP-associated protein
LOC106445406	mitochondrial import inner membrane translocase subunit TIM44-2
LOC106445413	magnesium-dependent phosphatase 1-like
LOC106405088	ultraviolet-B receptor UVR8
LOC106392207	uncharacterized LOC106392207
LOC106392193	signal peptide peptidase-like 2
LOC106358553	uncharacterized LOC106358553
LOC106358554	probable N-acetyl-gamma-glutamyl-phosphate reductase, chloroplastic
LOC106401023	lysine-specific histone demethylase 1 homolog 1
LOC106399314	elongation factor G, chloroplastic
LOC106399315	hsp70-Hsp90 organizing protein 2
LOC106435943	NADPH-dependent oxidoreductase 2-alkenal reductase
LOC106435939	uncharacterized protein At1g51745
LOC106366615	protein SABRE
LOC106366612	mucin-2-like
BNAC09G15590D	uncharacterized protein At4g06598
LOC106366606	DExH-box ATP-dependent RNA helicase DExH7, chloroplastic
LOC106362891	DExH-box ATP-dependent RNA helicase DExH7, chloroplastic
LOC106353460	probable serine/threonine-protein kinase At1g09600
LOC106431623	histone-lysine N-methyltransferase ATXR7
LOC106417614	uncharacterized LOC106417614
LOC106418239	putative E3 ubiquitin-protein ligase RING1a
LOC106416578	alpha N-terminal protein methyltransferase 1-like
LOC106407358	28 kDa heat- and acid-stable phosphoprotein
LOC111209807	guanylate-binding protein 2-like
LOC106418578	ATP synthase subunit delta', mitochondrial-like
LOC106406313	uncharacterized LOC106406313
LOC106402372	uncharacterized LOC106402372
LOC106416475	calcineurin B-like protein 9
LOC106416681	vesicle-associated protein 2-1
LOC106418543	E3 ubiquitin ligase PQT3-like
LOC106418174	tRNA (guanine(9)-N1)-methyltransferase
LOC106418338	30S ribosomal protein S17, chloroplastic
LOC106416415	mediator of RNA polymerase II transcription subunit 8-like
LOC106417107	protein SHORT ROOT IN SALT MEDIUM 1
LOC111209447	putative uncharacterized protein DDB_G0271982
BNACNNG76920D	uncharacterized BNACNNG76920D
LOC106416577	uncharacterized LOC106416577
LOC106376384	allantoinase
LOC106381587	origin of replication complex subunit 1B
LOC106435457	uncharacterized LOC106435457
LOC106381583	NHP2-like protein 1
LOC106422149	putative transcription elongation factor SPT5 homolog 1
LOC106422135	mitogen-activated protein kinase kinase kinase 1-like
LOC106422154	uncharacterized LOC106422154
LOC106422085	protein WHAT'S THIS FACTOR 1 homolog, chloroplastic
LOC106435377	strigolactone esterase D14
LOC106376987	uncharacterized LOC106376987
BNAC09G24800D	uncharacterized BNAC09G24800D
LOC106392352	uncharacterized LOC106392352
LOC106389726	pathogenesis-related homeodomain protein
LOC106418447	heat stress transcription factor B-2b-like
LOC106404976	probable methyltransferase PMT26
LOC106404958	phosphatidylinositol 4-kinase beta 1-like
LOC106416614	putative transferase At4g12130, mitochondrial
LOC106383125	putative lysine-specific demethylase JMJ16
LOC106404838	uncharacterized LOC106404838
LOC106383134	serine/threonine-protein phosphatase BSL2-like
LOC111209314	luc7-like protein 3
LOC106438368	protein phosphatase 1 regulatory subunit SDS22
LOC106438367	ruvB-like protein 1
LOC106425799	polyadenylate-binding protein 2-like
LOC106418689	uncharacterized LOC106418689
LOC106404751	cellulose synthase A catalytic subunit 6 [UDP-forming]
LOC106418551	histone-lysine N-methyltransferase ATX5-like
LOC106417288	importin subunit beta-1-like
LOC106418246	cytochrome b5
LOC106418720	vicilin-like seed storage protein At2g18540
LOC106390636	kinesin-like protein KIN-14N
LOC106390538	transcription factor ILR3
LOC106370303	50S ribosomal protein L30-like
LOC106429994	grpE protein homolog 1, mitochondrial
LOC106429991	DNA topoisomerase 1 beta
LOC106390903	uncharacterized LOC106390903
LOC106390895	DEK domain-containing chromatin-associated protein 4
LOC106390894	cleavage and polyadenylation specificity factor subunit 6-like
LOC106432833	glucan endo-1,3-beta-glucosidase 13
LOC106417456	nucleolar and coiled-body phosphoprotein 1-like
LOC106416472	macrophage migration inhibitory factor homolog
LOC106418550	TBC1 domain family member 5 homolog B-like
LOC106426095	protein RTF2 homolog
LOC106426062	protein REPRESSOR OF SILENCING 3
LOC106426050	histone-binding protein MSI1
LOC106425996	ABC transporter B family member 25, mitochondrial
LOC106435084	uncharacterized LOC106435084
LOC106416650	lon protease homolog 1, mitochondrial-like
LOC106418362	putative pentatricopeptide repeat-containing protein At5g59900
LOC106418364	histone H2B.11
LOC106416443	uncharacterized LOC106416443
LOC106417607	B3 domain-containing protein At5g60142-like
LOC106365752	B3 domain-containing protein At5g60130
LOC111209617	4-hydroxy-3-methylbut-2-en-1-yl diphosphate synthase (ferredoxin), chloroplastic-like
LOC106376412	serine/threonine-protein kinase TOUSLED-like
LOC106376406	protein ANTAGONIST OF LIKE HETEROCHROMATIN PROTEIN 1
LOC106439495	dicer-like protein 4
LOC106439494	translocase of chloroplast 90, chloroplastic
LOC106439489	umecyanin-like
LOC106439487	probable galactinol--sucrose galactosyltransferase 6
LOC106388320	calcium-transporting ATPase 10, plasma membrane-type
LOC106399438	uncharacterized LOC106399438
LOC106383885	uncharacterized protein At5g19025-like
LOC106388064	BTB/POZ and MATH domain-containing protein 1
LOC106388071	chloride conductance regulatory protein ICln
LOC106371925	serine/threonine-protein kinase PBL27
LOC106426134	titin-like
LOC106426193	microfibrillar-associated protein 1A-like
LOC106426112	putative RNA-binding protein Luc7-like 1
LOC106345770	uncharacterized LOC106345770
LOC106385435	DNA polymerase I A, chloroplastic/mitochondrial
LOC106387696	heat stress transcription factor A-1b
LOC106387692	SART-1 family protein DOT2
LOC106372209	splicing factor U2AF-associated protein 2
LOC111209329	ribosome biogenesis protein WDR12 homolog
LOC106424644	probable tRNA (guanine(26)-N(2))-dimethyltransferase 1
LOC106424685	uncharacterized LOC106424685
LOC106424692	chaperone protein ClpB3, chloroplastic-like
LOC106424695	cyclic nucleotide-gated ion channel 2-like
LOC106418345	serine/threonine-protein kinase BLUS1
LOC106416492	pentatricopeptide repeat-containing protein At5g14080
LOC106372233	SWI/SNF complex component SNF12 homolog
BNACNNG56140D	uncharacterized protein At5g39865
LOC106372276	elongator complex protein 1
LOC106372281	uncharacterized LOC106372281
LOC106372285	myosin-11
LOC106370610	uncharacterized protein At1g10890-like
LOC106372304	ADP-ribosylation factor GTPase-activating protein AGD3
LOC106372320	serine/threonine-protein kinase PBS1
LOC106372338	zinc finger CCCH domain-containing protein 56
LOC106372345	uncharacterized LOC106372345
LOC106424628	zinc finger CCCH domain-containing protein 55-like
LOC106424622	exocyst complex component SEC10b
LOC106424502	ankyrin repeat-containing protein P16F5.05c
LOC106424626	geranylgeranyl transferase type-2 subunit beta 1
LOC106424522	pentatricopeptide repeat-containing protein At5g12100, mitochondrial-like
LOC106387850	uncharacterized LOC106387850
LOC106424503	thioredoxin-related transmembrane protein 2 homolog
LOC106424535	psbP domain-containing protein 5, chloroplastic
LOC106391203	probable protein phosphatase 2C 21
LOC106415148	ribosomal RNA small subunit methyltransferase H-like
LOC106415021	structural maintenance of chromosomes protein 1
LOC106427380	uncharacterized LOC106427380
LOC106446560	mitochondrial uncoupling protein 2
LOC106406192	peroxisome biogenesis protein 1
LOC106406246	putative nuclease HARBI1
LOC106446102	formin-like protein 20
LOC106446105	protein LNK4-like
LOC106446084	E3 ubiquitin-protein ligase XBAT33
BNAC09G48790D	uncharacterized BNAC09G48790D
LOC106446050	protein EMSY-LIKE 2
LOC106353711	nascent polypeptide-associated complex subunit beta-like
LOC106355803	SAC3 family protein C-like
LOC106406564	probable ADP-ribosylation factor GTPase-activating protein AGD14
LOC106433281	ras-related protein RABA2d
LOC106421390	GDP-L-galactose phosphorylase 2-like
LOC106421327	DEAD-box ATP-dependent RNA helicase 42-like
LOC106421355	F-box/WD-40 repeat-containing protein At5g21040
LOC106421296	uncharacterized LOC106421296
LOC111210262	uncharacterized LOC111210262
LOC106366348	kinesin-like protein KIN-7B
LOC106353562	calmodulin
LOC106366392	NADPH:adrenodoxin oxidoreductase, mitochondrial
LOC106406580	protein INVOLVED IN DE NOVO 2
LOC106428725	uncharacterized LOC106428725
LOC106415237	far upstream element-binding protein 2
LOC106367424	CLP protease regulatory subunit CLPX3, mitochondrial
LOC106421653	uncharacterized LOC106421653
LOC106405998	mitogen-activated protein kinase 17
LOC106395526	cleavage stimulating factor 64-like
BNAC07G01660D	uncharacterized BNAC07G01660D
LOC106353644	ATP-dependent RNA helicase DbpA-like
LOC106366662	protein SENSITIVITY TO RED LIGHT REDUCED 1
LOC106366660	pentatricopeptide repeat-containing protein At5g59600-like
LOC106441207	transcription factor GTE1
LOC106389718	potassium transporter 11
LOC106389716	protein NAP1
LOC106431811	putative pentatricopeptide repeat-containing protein At1g19290
LOC106431856	DDT domain-containing protein DDR4
LOC106387675	translation initiation factor IF-2
LOC106428389	SHUGOSHIN 2
LOC106446850	30S ribosomal protein S17
BNAC05G34360D	uncharacterized BNAC05G34360D
LOC106446831	protein TONSOKU-like
LOC111210459	nuclear pore complex protein NUP50A-like
LOC106425220	nuclear pore complex protein NUP50A
LOC106404588	DNA damage-binding protein 1a
LOC106416601	40S ribosomal protein S10-1-like
LOC106418576	deSI-like protein At4g17486
LOC106418256	probable transcriptional regulator SLK1
LOC106387352	zinc finger CCCH domain-containing protein 21
LOC106385940	50S ribosomal protein L27
LOC106403493	uncharacterized LOC106403493
LOC106425968	phosphatidylinositol-3-phosphatase SAC1
LOC106366709	bifunctional aspartokinase/homoserine dehydrogenase 1, chloroplastic
LOC106362944	thioredoxin O2, mitochondrial-like
LOC106364378	protein OSB4, chloroplastic
LOC106366700	protein SUPPRESSOR OF FRI 4
BNAC09G32050D	uncharacterized BNAC09G32050D
LOC106418253	protein TORNADO 1
LOC106423175	trafficking protein particle complex II-specific subunit 130 homolog
LOC106453972	uncharacterized LOC106453972
LOC106426623	S-adenosylmethionine synthase
LOC106426470	uncharacterized LOC106426470
LOC106430220	box C/D snoRNA protein 1-like
LOC106430229	pollen-specific leucine-rich repeat extensin-like protein 1
LOC106430205	protein cornichon homolog 3
LOC106426028	brefeldin A-inhibited guanine nucleotide-exchange protein 3
LOC111210610	WPP domain-interacting protein 2-like
LOC111210650	photosystem II CP43 reaction center protein-like
LOC111210656	uncharacterized LOC111210656
LOC111210651	NAD(P)H-quinone oxidoreductase subunit 2 A, chloroplastic
LOC111210646	photosystem II CP43 reaction center protein-like
LOC111210658	uncharacterized LOC111210658
LOC106382036	uncharacterized LOC106382036
LOC106440683	trihelix transcription factor ASIL2-like
LOC106440659	putative SWI/SNF-related matrix-associated actin-dependent regulator of chromatin subfamily A member 3-like 1
LOC106440633	beta-glucosidase BoGH3B
LOC106440630	vacuolar protein sorting-associated protein 60.2-like
BNAA07G01170D	uncharacterized BNAA07G01170D
LOC106432872	PAX-interacting protein 1
LOC106423786	uncharacterized LOC106423786
LOC106377469	cysteine proteinase inhibitor 6-like
LOC106438841	pseudouridylate synthase 1 homolog
LOC106436874	DDT domain-containing protein PTM
LOC106366918	uncharacterized LOC106366918
LOC106366913	uncharacterized LOC106366913
LOC106366914	uncharacterized LOC106366914
LOC106366910	probable 26S proteasome regulatory subunit 10B
LOC106366908	pyrophosphate--fructose 6-phosphate 1-phosphotransferase subunit beta 2
LOC106365758	vacuolar protein sorting-associated protein 45 homolog
LOC106418423	polypyrimidine tract-binding protein homolog 2
LOC106445271	histone deacetylase 19
LOC106431386	ABC transporter F family member 4-like
LOC106431378	protein SHI RELATED SEQUENCE 6
LOC106346626	uncharacterized LOC106346626
LOC106445455	cathepsin B-like protease 2
LOC106404497	histone H3.2
LOC106406824	uncharacterized LOC106406824
LOC106452038	uncharacterized LOC106452038
LOC106453977	uncharacterized LOC106453977
BNAC05G35760D	uncharacterized BNAC05G35760D
LOC106435960	nuclear exosome regulator NRDE2-like
LOC106353015	GDSL esterase/lipase At4g10955
LOC106420242	pentatricopeptide repeat-containing protein At1g64580
LOC106433063	uncharacterized LOC106433063
LOC106430042	methyltransferase-like protein 13
LOC106351027	protein SYS1 homolog
LOC106396292	serine/threonine-protein kinase PBL36-like
LOC106366249	uncharacterized protein C6C3.02c-like
LOC106366235	SAL1 phosphatase-like
LOC106366232	calmodulin-binding transcription activator 2-like
LOC106410466	protein HUA2-LIKE 3
LOC106383072	lipoxygenase 2, chloroplastic-like
LOC106383058	protein SYS1 homolog
LOC106439344	exocyst complex component SEC15B-like
LOC106439332	xyloglucan 6-xylosyltransferase 2
LOC106439318	NADH dehydrogenase [ubiquinone] flavoprotein 2, mitochondrial
BNAC09G00140D	uncharacterized BNAC01G30430D
LOC106439304	NF-kappa-B-activating protein
LOC106432298	cleavage stimulating factor 64
LOC106418236	COP9 signalosome complex subunit 6a-like
LOC106432422	GPCR-type G protein 2
LOC106378866	la-related protein 1C
LOC106382486	CSC1-like protein At4g35870
LOC106372921	small GTPase LIP1-like
LOC106375598	uncharacterized LOC106375598
LOC106410659	transcription initiation factor TFIID subunit 2
LOC106430265	transcription factor GTE2
LOC111210971	transcription factor GTE2-like
LOC106411280	UDP-N-acetylglucosamine--N-acetylmuramyl-(pentapeptide) pyrophosphoryl-undecaprenol N-acetylglucosamine transferase
LOC111210982	THO complex subunit 6-like
LOC106382757	uncharacterized LOC106382757
LOC106382765	auxin response factor 2
LOC106379013	post-GPI attachment to proteins factor 3-like
LOC106430900	pentatricopeptide repeat-containing protein At5g12100, mitochondrial-like
LOC106432216	probable methyltransferase PMT12
BNAC07G33240D	uncharacterized BNAC07G33240D
LOC106426461	serine/arginine-rich splicing factor RS40
LOC111211061	uncharacterized LOC111211061
LOC106399081	nascent polypeptide-associated complex subunit alpha-like protein 4
LOC106434123	uncharacterized LOC106434123
LOC106434118	heat stress transcription factor A-4a
LOC106445191	nucleolar protein 56-like
LOC106410766	E3 ubiquitin-protein ligase At1g63170
LOC106349089	50S ribosomal protein L12-3, chloroplastic-like
LOC106349088	50S ribosomal protein L12-1, chloroplastic
LOC106350824	monodehydroascorbate reductase 4, peroxisomal-like
LOC111211099	protein ACTIVITY OF BC1 COMPLEX KINASE 8, chloroplastic-like
LOC111211101	uncharacterized LOC111211101
BNAC05G42690D	protein SEEDLING PLASTID DEVELOPMENT 1
LOC106419860	tobamovirus multiplication protein 3-like
LOC106377149	uncharacterized LOC106377149
BNAA03G03790D	uncharacterized BNAA03G03790D
LOC106444136	uncharacterized protein At4g26450
LOC106444125	WPP domain-interacting protein 1
LOC106444114	peroxisome biogenesis protein 12
LOC106433926	uncharacterized LOC106433926
LOC106419807	mediator of RNA polymerase II transcription subunit 19a
LOC106396321	transcriptional corepressor LEUNIG_HOMOLOG-like
LOC106408582	uncharacterized LOC106408582
LOC106410298	uncharacterized LOC106410298
LOC106371258	ribosome biogenesis protein NSA2 homolog
LOC106362870	E3 ubiquitin-protein ligase UPL1-like
LOC106401048	importin subunit alpha-9
LOC106399294	probable serine/threonine-protein kinase PBL7
LOC106372542	uncharacterized WD repeat-containing protein C2A9.03
LOC106433969	CST complex subunit TEN1-like
LOC106434212	cytochrome c oxidase subunit 6b-3-like
LOC106434232	phosphatidylinositol-3-phosphatase SAC1
LOC106434213	cytochrome c oxidase subunit 6b-3-like
LOC111211226	uncharacterized LOC111211226
LOC106388870	pentatricopeptide repeat-containing protein At2g01740-like
LOC106388861	phytanoyl-CoA dioxygenase
BNAA02G26850D	protein ESMERALDA 1
LOC106368167	histone H2A.Z-specific chaperone CHZ1-like
LOC106368143	DEAD-box ATP-dependent RNA helicase 52-like
LOC106427414	MACPF domain-containing protein At4g24290
LOC106427356	protein S-acyltransferase 8
LOC106427405	31 kDa ribonucleoprotein, chloroplastic
LOC106418582	probable protein phosphatase 2C 10
LOC106431954	ADP-ribosylation factor GTPase-activating protein AGD3
LOC106397573	protein ABIL2
LOC106397208	protein DEFECTIVE IN MERISTEM SILENCING 3
LOC106400680	uncharacterized protein At3g49140-like
LOC106431951	cytochrome b-c1 complex subunit Rieske-2, mitochondrial
LOC106380819	pentatricopeptide repeat-containing protein At5g24830
LOC106434408	mitotic spindle checkpoint protein MAD1-like
LOC106435199	kinesin-like protein KIN-12D
LOC111211331	factor of DNA methylation 5
LOC106382196	protein LEO1 homolog
LOC106434520	uncharacterized LOC106434520
LOC106434518	pentatricopeptide repeat-containing protein At1g34160
LOC106348098	E3 ubiquitin-protein ligase FANCL
LOC111198123	DDT domain-containing protein DDR4-like
LOC106391286	uncharacterized LOC106391286
LOC106354929	triosephosphate isomerase, cytosolic
LOC106357595	serine/arginine-rich SC35-like splicing factor SCL30
LOC106429310	BTB/POZ and MATH domain-containing protein 2-like
LOC106433433	paired amphipathic helix protein Sin3-like 1
LOC106433427	uncharacterized LOC106433427
LOC106416432	PHD finger protein ING2
LOC106416632	putative U-box domain-containing protein 50
LOC106431786	V-type proton ATPase subunit c1-like
LOC106431539	30S ribosomal protein S13, chloroplastic-like
LOC111211399	dnaJ homolog subfamily B member 8
LOC106386400	histone H4
LOC106431607	surfeit locus protein 2-like
LOC106396702	kinesin-like protein KIN-13A
LOC106453930	imidazoleglycerol-phosphate dehydratase 1, chloroplastic
LOC106446641	AIG2-like protein D
LOC106346520	pumilio homolog 6, chloroplastic-like
LOC106415001	protein SUPPRESSOR OF PHYA-105 1
BNAC03G51790D	protein GAMETE CELL DEFECTIVE 1, mitochondrial
LOC106345241	sucrose synthase 3
LOC106426875	ribosome biogenesis protein WDR12 homolog
LOC106426879	F-box protein At4g22390-like
LOC106435272	DNA repair endonuclease UVH1
LOC106364212	chaperone protein dnaJ 11, chloroplastic
BNACNNG59280D	uncharacterized BNACNNG59280D
BNAC09G21500D	uncharacterized BNAC09G21500D
LOC111211518	ATG8-interacting protein 2-like
LOC106407244	receptor-like protein 12
LOC106431796	uncharacterized LOC106431796
LOC106390547	hydroxyproline O-galactosyltransferase HPGT1
LOC106435258	cysteine-tryptophan domain-containing zinc finger protein 3
LOC106435259	pentatricopeptide repeat-containing protein At3g62890
LOC111211539	ankyrin repeat domain-containing protein 13C-like
LOC111211532	probable prefoldin subunit 3
LOC106431979	ribosome biogenesis protein WDR12 homolog
LOC106398468	protein FRA10AC1 homolog
LOC111198395	F-box protein At4g22390
LOC106428742	splicing factor U2AF-associated protein 2-like
LOC106441450	uncharacterized LOC106441450
LOC106376600	chaperone protein dnaJ 39
LOC106364435	uncharacterized LOC106364435
LOC106432139	developmental protein SEPALLATA 1-like
LOC106434545	pre-mRNA-processing-splicing factor 8A
LOC111211628	ylmG homolog protein 1-2, chloroplastic-like
LOC106428026	protein PECTIC ARABINOGALACTAN SYNTHESIS-RELATED-like
LOC106427988	phytanoyl-CoA dioxygenase
LOC106435499	uncharacterized LOC106435499
LOC106434872	ubiquitin-activating enzyme E1 1-like
LOC106435704	uncharacterized LOC106435704
LOC106380125	probable proteasome inhibitor
LOC106382781	uracil phosphoribosyltransferase, chloroplastic
LOC106433583	microfibrillar-associated protein 1A-like
LOC106433593	protein IWS1 homolog
BNAC08G03030D	uncharacterized BNAC08G03030D
LOC111211772	CRS2-associated factor 1, chloroplastic-like
LOC106391226	probable inactive ATP-dependent zinc metalloprotease FTSHI 2, chloroplastic
LOC106382907	TOM1-like protein 5
LOC106433656	eukaryotic translation initiation factor NCBP
LOC106353872	microtubule-associated protein 70-1
LOC106366805	pentatricopeptide repeat-containing protein At3g02650, mitochondrial-like
LOC106366802	beta-catenin-like protein 1
LOC106410842	protein ALWAYS EARLY 2
LOC106433726	CCR4-NOT transcription complex subunit 3
LOC106433739	CCR4-NOT transcription complex subunit 3-like
LOC111211834	RNA-binding protein 39-like
LOC106441524	CCR4-NOT transcription complex subunit 3-like
LOC106395968	uncharacterized protein At2g39795, mitochondrial-like
LOC106390990	uncharacterized LOC106390990
LOC106433776	CCR4-NOT transcription complex subunit 3-like
LOC111211845	phospholipid:diacylglycerol acyltransferase 1-like
LOC106433820	conserved oligomeric Golgi complex subunit 2
LOC106375773	serine/threonine-protein kinase ppk15-like
LOC106433858	protein PIR
LOC111211866	uncharacterized LOC111211866
LOC106434303	serine/threonine-protein kinase ATM
LOC106434989	probable pre-mRNA-splicing factor ATP-dependent RNA helicase DEAH8
LOC106437690	cyclin-T1-5-like
LOC106360888	protein FAM133-like
LOC106438697	co-chaperone protein p23-1-like
LOC111211896	poly [ADP-ribose] polymerase 2-like
LOC106352608	ectonucleotide pyrophosphatase/phosphodiesterase family member 3-like
LOC106349372	26S proteasome non-ATPase regulatory subunit 8 homolog A
LOC106382513	metallocarboxypeptidase A-like protein ARB_03789
LOC111211944	alpha N-terminal protein methyltransferase 1-like
LOC106379109	small nuclear ribonucleoprotein E-like
LOC111211963	PWWP domain-containing protein 1
LOC106436266	SAC3 family protein B
LOC106436265	BTB/POZ and MATH domain-containing protein 2-like
LOC111212001	30S ribosomal protein S16-2, chloroplastic/mitochondrial-like
LOC106382410	pyridoxal phosphate homeostasis protein-like
LOC111212019	uncharacterized LOC111212019
LOC106361293	DNA-directed RNA polymerase II subunit RPB1
LOC106390944	ycf3-interacting protein 1, chloroplastic-like
LOC106408912	DNA replication licensing factor MCM6-like
LOC106396419	UPF0603 protein At1g54780, chloroplastic
LOC106434266	PH, RCC1 and FYVE domains-containing protein 1-like
LOC106441265	pentatricopeptide repeat-containing protein At5g42310, chloroplastic
LOC106436932	nascent polypeptide-associated complex subunit alpha-like protein 1
LOC106440133	uncharacterized LOC106440133
LOC106347610	uncharacterized LOC106347610
BNAA03G07670D	uncharacterized BNAA03G07670D
LOC111212140	uncharacterized LOC111212140
LOC111212150	mitotic checkpoint protein BUB3.2-like
LOC106436453	THO complex subunit 4D
LOC106391099	uncharacterized LOC106391099
LOC111212168	UPF0690 protein C1orf52 homolog
LOC111212185	uncharacterized LOC111212185
LOC111212196	SNF2 domain-containing protein CLASSY 4-like
LOC106429738	60S ribosomal protein L11-2-like
LOC106421659	cyclin-dependent kinase B1-1
LOC106401349	lysine-specific demethylase JMJ25-like
LOC106405948	uncharacterized LOC106405948
LOC106436521	DEAD-box ATP-dependent RNA helicase 14-like
LOC106405946	uncharacterized LOC106405946
LOC111212281	uncharacterized LOC111212281
LOC106453543	DNA repair protein XRCC4
LOC111212305	uncharacterized LOC111212305
LOC106446602	SWI/SNF complex subunit SWI3C
LOC106448584	protein translocase subunit SECA2, chloroplastic
LOC106446599	epidermal growth factor receptor substrate 15-like 1
LOC106393681	50S ribosomal protein L13-like
LOC106434746	protein PHOX3-like
LOC106434768	myosin-17-like
LOC106418199	putative protease Do-like 14
LOC111212412	B3 domain-containing transcription factor VRN1
LOC106411550	uncharacterized LOC106411550
LOC111212427	60S acidic ribosomal protein P0-3-like
LOC106390957	RING-H2 finger protein ATL46-like
LOC106434943	DNA repair protein RAD51 homolog 1
LOC106441543	DNA repair protein RAD51 homolog 1-like
LOC106366618	haloacid dehalogenase-like hydrolase domain-containing protein At2g33255
LOC106421980	chloride conductance regulatory protein ICln
LOC111212537	uncharacterized LOC111212537
LOC106436724	WD repeat-containing protein 11-like
LOC111212578	uncharacterized LOC111212578
LOC111212589	N6-adenosine-methyltransferase MT-A70-like
LOC106436733	glutamyl-tRNA reductase 1, chloroplastic
LOC111212601	probable purine permease 13
LOC106365949	ubinuclein-2-like
LOC106452329	uncharacterized WD repeat-containing protein C2A9.03-like
LOC106452332	enhancer of mRNA-decapping protein 4
LOC111198107	potassium channel GORK-like
LOC106436775	2-isopropylmalate synthase 1, chloroplastic-like
LOC106452338	protein CWC15 homolog
LOC106432131	protein TIC 40, chloroplastic
LOC106432155	pentatricopeptide repeat-containing protein At5g16640, mitochondrial
LOC111212754	uncharacterized LOC111212754
LOC106436802	ycf3-interacting protein 1, chloroplastic
LOC106454104	putative DUF21 domain-containing protein At3g13070, chloroplastic
LOC106436831	CMP-sialic acid transporter 3-like
LOC106418336	protein CTR9 homolog
LOC111212821	uncharacterized LOC111212821
LOC106405725	putative ribosome biogenesis protein slx9-like
LOC106436890	uncharacterized LOC106436890
LOC111212901	uncharacterized protein At4g06598-like
LOC106454112	protein PHOTOPERIOD-INDEPENDENT EARLY FLOWERING 1-like
LOC106447668	WEB family protein At2g38370
LOC106439703	dynamin-related protein 1A-like
LOC106415050	nucleoside diphosphate kinase II, chloroplastic-like
LOC106415049	uncharacterized LOC106415049
LOC106452362	protein PHOTOPERIOD-INDEPENDENT EARLY FLOWERING 1
LOC111212934	paired amphipathic helix protein Sin3-like 1
LOC111212964	probable inactive protein kinase DDB_G0270444
LOC111212968	transmembrane protein 184A-like
LOC106410783	nucleolar GTP-binding protein 1
LOC106423380	sister chromatid cohesion protein PDS5 homolog C
LOC106388075	embryo-specific protein ATS3B
LOC106452375	zinc finger CCCH domain-containing protein 37-like
LOC111213040	rRNA-processing protein EFG1
LOC111213046	putative ATP synthase protein YMF19
LOC111213044	uncharacterized LOC111213044
LOC106358550	AT-hook motif nuclear-localized protein 5
LOC106435247	DUF21 domain-containing protein At4g14240
LOC111213084	uncharacterized LOC111213084
LOC111213102	style cell-cycle inhibitor 1
LOC106410797	coiled-coil domain-containing protein 97-like
LOC106428083	ferredoxin, leaf L-A-like
LOC106452382	factor of DNA methylation 3
LOC111213120	WD repeat-containing protein 74
LOC111213122	ER lumen protein-retaining receptor A-like
LOC106452387	actin-related protein 5
LOC106452389	ankyrin repeat-containing protein ITN1
LOC106452391	uncharacterized LOC106452391
LOC106436991	uncharacterized LOC106436991
LOC106365544	uncharacterized LOC106365544
LOC106368937	zinc finger CCCH domain-containing protein 21-like
LOC106453443	glycerol-3-phosphate 2-O-acyltransferase 6
LOC106437134	nucleolar transcription factor 1
LOC106358321	lecithin-cholesterol acyltransferase-like 4
LOC111213340	FAD synthetase 2, chloroplastic-like
LOC106353684	50S ribosomal protein L17, chloroplastic-like
LOC111213358	uncharacterized LOC111213358
LOC106415129	serine/threonine-protein kinase prpf4B
LOC111213383	50S ribosomal protein L15, chloroplastic
LOC111213477	homeobox protein BEL1 homolog
LOC111213485	trafficking protein particle complex subunit 8
LOC111213496	mitogen-activated protein kinase kinase kinase 1
LOC111213494	BTB/POZ domain-containing protein At4g08455
LOC111213501	uncharacterized LOC111213501
LOC111213534	uncharacterized LOC111213534
LOC111213541	uncharacterized protein At1g51745-like
LOC111213583	myosin-17-like
LOC111213586	heterogeneous nuclear ribonucleoprotein 1
LOC111213601	BEL1-like homeodomain protein 4
LOC111213622	chaperone protein dnaJ A6, chloroplastic-like
LOC106419786	E3 ubiquitin-protein ligase RHF2A
LOC106363204	protein RDM16-like
LOC106419566	uncharacterized LOC106419566
LOC111213644	ferredoxin C 1, chloroplastic
LOC111213645	uncharacterized LOC111213645
LOC106404131	uncharacterized LOC106404131
LOC111213650	probable histone-arginine methyltransferase 1.3
LOC111213668	uncharacterized LOC111213668
LOC106384115	protection of telomeres protein 1b
LOC111213753	uncharacterized LOC111213753
LOC111213755	pentatricopeptide repeat-containing protein At4g35130, chloroplastic-like
LOC111213808	calcium-dependent protein kinase 13-like
LOC111213830	pre-mRNA-splicing factor ATP-dependent RNA helicase DEAH1
LOC111213901	mitochondrial thiamine diphosphate carrier 2
LOC111213940	B3 domain-containing protein REM19
LOC111198563	plastocyanin major isoform, chloroplastic
trnP	tRNA-Pro
nad5	NADH dehydrogenase subunit 5
nad5	NADH dehydrogenase subunit 5
rrn18	18S ribosomal RNA
rrn26	26S ribosomal RNA
nad2	NADH dehydrogenase subunit 2
LOC106402317	photosystem I reaction center subunit IV A, chloroplastic-like
rrn5S	16S ribosomal RNA
rrn5S	16S ribosomal RNA
rrn23S	16S ribosomal RNA
LOC106419513	40S ribosomal protein S15a
LOC106435861	tyrosine-protein kinase HTK16
LOC106435663	uncharacterized LOC106435663
LOC106435642	histone-binding protein MSI1
LOC106443245	trafficking protein particle complex subunit 5
LOC106435541	ubiquitin carboxyl-terminal hydrolase 23
LOC106435518	uncharacterized LOC106435518
LOC106401566	protein PHR1-LIKE 1
LOC106354744	probable diphthine methyl ester synthase
BNAC03G13760D	uncharacterized BNAC03G13760D
LOC111212676	WEB family protein At5g55860-like
LOC106345991	fimbrin-3
LOC106347324	65-kDa microtubule-associated protein 1
LOC106437291	transcription factor ILR3
LOC106437171	WD repeat-containing protein 44-like
LOC106437521	uncharacterized protein DDB_G0283697-like
LOC111213029	protein BOBBER 1-like
LOC106381420	uncharacterized LOC106381420
LOC111213097	uncharacterized protein DDB_G0283697-like
LOC106437519	protein BOBBER 1-like
LOC106443378	EKC/KEOPS complex subunit LAGE3-like
LOC106345902	zinc finger CCCH domain-containing protein 63-like
LOC106345895	receptor-like serine/threonine-protein kinase At4g25390
LOC106345893	uncharacterized LOC106345893
LOC106345880	luc7-like protein 3
LOC106345869	polyadenylate-binding protein 1
LOC106387909	chromophore lyase CRL, chloroplastic
LOC106385354	mitochondrial import inner membrane translocase subunit TIM8-like
LOC106437584	uncharacterized LOC106437584
LOC106437582	uncharacterized LOC106437582
LOC106437726	INO80 complex subunit D-like
LOC106437699	choline-phosphate cytidylyltransferase 1-like
LOC106437762	pentatricopeptide repeat-containing protein At2g32630
LOC111211153	uncharacterized LOC111211153
LOC111198172	chaperonin CPN60-like 1, mitochondrial
LOC106437799	titin homolog
LOC106437853	protein MOR1
LOC106437870	protein WVD2-like 4
LOC106392741	pentatricopeptide repeat-containing protein At2g37230
LOC106438183	serine/threonine-protein kinase ATG1c
LOC106438152	alanine--glyoxylate aminotransferase 2 homolog 2, mitochondrial
LOC106438144	trichohyalin-like
LOC106438109	chromatin structure-remodeling complex protein SYD-like
LOC106441874	regulator of nonsense transcripts UPF2-like
LOC111214043	regulator of nonsense transcripts UPF2
LOC106438084	ABC transporter B family member 6
LOC106438080	uncharacterized LOC106438080
LOC106438063	LIM domain-containing protein WLIM2a-like
LOC106443581	UV excision repair protein RAD23 homolog B-like
LOC106438018	pre-mRNA-splicing factor 38
LOC106438017	N-terminal kinase-like protein
LOC106438015	protein SRC2 homolog
LOC111214394	cullin-associated NEDD8-dissociated protein 1-like
LOC106438213	pre-mRNA-splicing factor CWC25 homolog
LOC106438266	ATP-dependent helicase BRM
LOC106438275	BTB/POZ domain-containing protein At2g46260
LOC106367638	guanylate-binding protein 2
LOC106438434	small RNA-binding protein 11, chloroplastic-like
LOC106443721	armadillo repeat-containing protein 7
LOC106438393	protein DDB_G0276689-like
LOC106438382	uncharacterized LOC106438382
LOC111214077	nifU-like protein 2, chloroplastic
LOC106448164	transport inhibitor response 1-like protein
LOC111214081	synaptotagmin-5
LOC106384040	probable transcription factor At1g44810
LOC106385538	uncharacterized LOC106385538
LOC106388439	putative transcription elongation factor SPT5 homolog 1
LOC106388441	uncharacterized LOC106388441
LOC106388442	mitogen-activated protein kinase kinase kinase 1-like
LOC106438450	probable inactive receptor kinase At4g23740
LOC106438473	F-box/kelch-repeat protein At4g38940
LOC106438498	DEAD-box ATP-dependent RNA helicase 39
LOC111214089	40S ribosomal protein S18
LOC106436447	phytolongin Phyl1.1-like
LOC106436448	light-mediated development protein DET1
LOC106438813	FACT complex subunit SPT16
LOC106438806	uncharacterized protein At4g10930-like
LOC106438805	RNA polymerase II transcriptional coactivator KELP
LOC106443838	F-box protein SKIP19-like
LOC106438673	poly [ADP-ribose] polymerase 2
LOC106441293	protein translocase subunit SECA1, chloroplastic-like
LOC106438637	protein IQ-DOMAIN 17-like
LOC106438627	uncharacterized LOC106438627
LOC106438612	uncharacterized LOC106438612
LOC106437790	cyclin-T1-4
LOC106393802	guanine nucleotide-binding protein subunit beta-like
LOC106438904	receptor-like serine/threonine-protein kinase At3g01300
LOC106438931	FHA domain-containing protein At4g14490-like
LOC106438949	probable protein phosphatase 2C 33
LOC106438950	histidine--tRNA ligase, cytoplasmic
LOC106438962	protein SCAI-like
LOC106385693	60S ribosomal protein L29-2
LOC106389026	pentatricopeptide repeat-containing protein At3g06920
LOC106389009	probable xyloglucan glycosyltransferase 6
LOC111214417	separase
LOC106439194	transcription factor IIIB 60 kDa subunit
LOC106439223	importin-11-like
LOC106353025	nuclear pore complex protein NUP1-like
LOC106353029	alpha-L-arabinofuranosidase 1-like
LOC106353052	probable UDP-N-acetylglucosamine--peptide N-acetylglucosaminyltransferase SPINDLY
LOC106353066	amino acid transporter ANT1
LOC106353067	ubiquitin C-terminal hydrolase 13-like
LOC106353077	protein EMSY-LIKE 1
LOC106360733	zinc finger CCCH domain-containing protein 19-like
LOC106353099	nucleolar protein 12-like
LOC106353143	uncharacterized LOC106353143
LOC106353163	F-box/LRR-repeat protein At3g59190
LOC106360742	WD-40 repeat-containing protein MSI2
LOC106353178	putative ribosome biogenesis protein C8F11.04
LOC106353199	deoxyhypusine hydroxylase-like
LOC106353207	uncharacterized LOC106353207
LOC106353240	H/ACA ribonucleoprotein complex subunit 4
LOC106360757	protein NUCLEOLAR COMPLEX ASSOCIATED 4
LOC106390485	putative DUF21 domain-containing protein At3g13070, chloroplastic
LOC106391361	pentatricopeptide repeat-containing protein At3g13160, mitochondrial-like
LOC106391100	protein CWC15 homolog
BNAA03G33600D	uncharacterized BNAA03G33600D
LOC106439391	multiple organellar RNA editing factor 8, chloroplastic/mitochondrial
LOC106439399	putative pentatricopeptide repeat-containing protein At3g15130
LOC106439401	30S ribosomal protein S20, chloroplastic-like
LOC106439404	30S ribosomal protein S20, chloroplastic-like
LOC106439409	uncharacterized LOC106439409
LOC106439429	PTI1-like tyrosine-protein kinase At3g15890
LOC106444055	GATA transcription factor 17
LOC106439457	S-adenosylmethionine synthase 2
LOC106439584	S-adenosylmethionine synthase 2
LOC106439574	probable metal-nicotianamine transporter YSL5
LOC106439562	phosphopantothenoylcysteine decarboxylase
BNAANNG11120D	2-oxoglutarate and iron-dependent oxygenase domain-containing protein CP2
LOC106439556	CRM-domain containing factor CFM3, chloroplastic/mitochondrial
LOC106439531	protein ALP1-like
LOC106444097	cyclin-dependent kinase inhibitor 6
LOC106375692	berberine bridge enzyme-like 18
LOC106443890	uncharacterized LOC106443890
LOC106439060	uncharacterized LOC106439060
LOC106439084	FIP1[III]-like protein
LOC106389710	pentatricopeptide repeat-containing protein At3g07290, mitochondrial-like
LOC106439117	uncharacterized LOC106439117
LOC106396116	zinc finger CCCH domain-containing protein 17
LOC106396149	ATP-dependent DNA helicase DDX11-like
LOC106424485	MATH domain and coiled-coil domain-containing protein At3g58200-like
LOC106424483	reactive Intermediate Deaminase A, chloroplastic-like
LOC106424469	ubiquitin carboxyl-terminal hydrolase 14
LOC106439670	NAD(H) kinase 1
LOC106439644	peroxisome biogenesis protein 22
LOC106439631	protein TIME FOR COFFEE
LOC106389665	UDP-glucuronate 4-epimerase 6-like
LOC106361798	chromatin modification-related protein EAF1 B
LOC106360100	uncharacterized LOC106360100
LOC106439798	WRKY transcription factor 1
LOC106439774	protein CTR9 homolog
LOC106433033	transcription initiation factor TFIID subunit 1
LOC106442438	structural maintenance of chromosomes protein 6B
BNAA09G33740D	uncharacterized BNAA09G33740D
LOC106440022	protein FMP32, mitochondrial
LOC106448324	ERBB-3 BINDING PROTEIN 1
LOC106448375	F-box/WD-40 repeat-containing protein At3g52030
LOC106440030	heat shock factor-binding protein
LOC106440029	uncharacterized LOC106440029
LOC106419024	ubiquitin-like-specific protease ESD4
LOC106419496	kinesin-like protein KIN-13A
LOC106419472	protein pleiotropic regulatory locus 1
LOC111214041	lysine-specific demethylase JMJ25-like
BNAA03G42430D	uncharacterized BNAA03G42430D
LOC111214253	NAD-capped RNA hydrolase DXO1
LOC111197909	casein kinase II subunit beta-2
LOC106440192	two-pore potassium channel 3-like
LOC106440427	protein BUD31 homolog 1
LOC106420917	COX assembly mitochondrial protein 2 homolog
LOC106358010	chromatin remodeling protein EBS
LOC106440446	uncharacterized LOC106440446
LOC106366983	chromatin remodeling protein EBS-like
LOC106438323	flowering time control protein FCA
LOC106438333	SWI/SNF complex subunit SWI3A
LOC106440556	auxin response factor 9
LOC106440559	protein NLP7
LOC106440790	uncharacterized LOC106440790
LOC106440768	uncharacterized LOC106440768
LOC106361730	ATP-dependent DNA helicase SRS2-like protein At4g25120
LOC106360062	uncharacterized LOC106360062
LOC111214493	protochlorophyllide-dependent translocon component 52, chloroplastic-like
LOC106440884	E3 ubiquitin-protein ligase SIRP1
LOC106440885	uncharacterized protein At4g26450-like
LOC106381322	30S ribosomal protein S13, chloroplastic-like
LOC106381318	30S ribosomal protein S13, chloroplastic-like
LOC106381316	protein LOW PHOTOSYNTHETIC EFFICIENCY 1, chloroplastic
LOC106440952	zinc finger protein CONSTANS-LIKE 4-like
BNAA03G48690D	uncharacterized BNAA03G48690D
LOC106440967	protein PELOTA 1
LOC111214317	external alternative NAD(P)H-ubiquinone oxidoreductase B1, mitochondrial
LOC106389779	protein PHOSPHATE STARVATION RESPONSE 1-like
LOC106389797	meiotic nuclear division protein 1 homolog
LOC106452786	U3 small nucleolar RNA-associated protein 20-like
BNAA03G51280D	uncharacterized BNAA03G51280D
LOC111198018	trans-Golgi network-localized SYP41-interacting protein 1
LOC106420467	pentatricopeptide repeat-containing protein At4g31850, chloroplastic
LOC106420502	sister chromatid cohesion protein PDS5 homolog C-like
LOC106423374	DNA ligase 1-like
LOC106423375	DNA ligase 1-like
LOC106423379	TOM1-like protein 9
LOC106441162	protein EXECUTER 1, chloroplastic-like
LOC106441156	histone-lysine N-methyltransferase SETD1B
LOC111214361	DNA mismatch repair protein MLH3
LOC106348157	peptidyl-prolyl cis-trans isomerase CYP65-like
LOC106348160	polyubiquitin
LOC106348167	uncharacterized LOC106348167
LOC106348169	ruvB-like 2
LOC106445505	CBS domain-containing protein CBSX1, chloroplastic
LOC106375544	pentatricopeptide repeat-containing protein At5g42310, mitochondrial-like
LOC106374291	uncharacterized LOC106374291
LOC106375546	paired amphipathic helix protein Sin3-like 5
LOC106375550	dynamin-2B
LOC106449027	DNA-directed RNA polymerases I, II, and III subunit RPABC5
LOC106444932	uncharacterized LOC106444932
LOC106444921	50S ribosomal protein L1, chloroplastic-like
LOC106444885	60S ribosomal protein L7a-1-like
LOC106444995	photosystem I chlorophyll a/b-binding protein 2, chloroplastic-like
LOC106445026	pre-mRNA splicing factor SR-like 1
LOC106408892	uncharacterized LOC106408892
LOC106411342	putative pentatricopeptide repeat-containing protein At5g36300
LOC106428558	DDT domain-containing protein PTM
LOC106445108	eukaryotic translation initiation factor 4G
LOC106445119	cysteine protease ATG4b
LOC106445122	mitochondrial proton/calcium exchanger protein
LOC106396318	carbon catabolite repressor protein 4 homolog 2
LOC106415196	probable inactive ATP-dependent zinc metalloprotease FTSHI 1, chloroplastic
LOC106445201	chromatin-remodeling ATPase INO80
LOC106449149	two-component response regulator ARR9-like
LOC106445365	uncharacterized protein At2g39795, mitochondrial
LOC106445353	ubiquitin-conjugating enzyme E2 14
LOC106445428	uncharacterized LOC106445428
LOC106415334	serine/threonine-protein kinase fray2
LOC106445467	F-box protein SKIP5
LOC106445463	protein SHI RELATED SEQUENCE 6-like
LOC106445526	probable serine/threonine-protein kinase At5g41260
LOC106445527	phosphatidylinositol:ceramide inositolphosphotransferase 1
LOC106445554	uncharacterized LOC106445554
LOC106445547	uncharacterized LOC106445547
LOC106445773	actin-1
LOC106445870	kinesin light chain 3-like
LOC106445878	THO complex subunit 4D
LOC106445883	pyridoxal kinase-like
LOC106445936	calponin homology domain-containing protein DDB_G0272472
LOC106445935	protein CROWDED NUCLEI 4
LOC106445931	kanadaptin
LOC106442059	protein SICKLE
LOC106446037	pentatricopeptide repeat-containing protein At5g39710
LOC106446019	GTPase Der-like
LOC106442110	rho GTPase-activating protein REN1
LOC106446135	transcriptional elongation regulator MINIYO-like
LOC106446138	RING-H2 finger protein ATL46
LOC106442196	protein MODIFIER OF SNC1 1-like
LOC106446208	DNA repair endonuclease UVH1-like
LOC106446205	uncharacterized LOC106446205
LOC106446337	phragmoplastin DRP1A
LOC106446429	uncharacterized LOC106446429
LOC106446446	histone-lysine N-methyltransferase, H3 lysine-9 specific SUVH6-like
LOC106446455	DNA (cytosine-5)-methyltransferase 1-like
LOC106446466	polyadenylate-binding protein 4-like
LOC106446470	extra-large guanine nucleotide-binding protein 1
LOC106446472	uncharacterized LOC106446472
LOC106446480	BEL1-like homeodomain protein 4
LOC106449982	50S ribosomal protein HLL, mitochondrial-like
LOC106446793	50S ribosomal protein HLL, mitochondrial-like
LOC106446787	uncharacterized LOC106446787
LOC106346078	probable serine/threonine-protein kinase At1g54610
LOC106403466	double-stranded RNA-binding protein 2-like
BNAA04G28730D	uncharacterized BNAA04G28730D
LOC106447039	pre-mRNA-processing-splicing factor 8A-like
LOC106446993	poly(ADP-ribose) glycohydrolase 1-like
LOC106446991	poly(ADP-ribose) glycohydrolase 1
LOC111215082	small ubiquitin-related modifier 5-like
LOC106434288	rho-N domain-containing protein 1, chloroplastic
LOC106447147	pre-mRNA-processing factor 19 homolog 2-like
LOC106447159	titin homolog
LOC106447205	protein SENSITIVITY TO RED LIGHT REDUCED 1
LOC106366976	multiple organellar RNA editing factor 6, mitochondrial-like
LOC106364507	uncharacterized LOC106364507
LOC106442982	serine/arginine-rich splicing factor RS40
LOC111215096	U11/U12 small nuclear ribonucleoprotein 35 kDa protein
LOC106442961	uncharacterized LOC106442961
LOC106442909	protochlorophyllide-dependent translocon component 52, chloroplastic
LOC106410642	phosphoribosylaminoimidazole carboxylase, chloroplastic
LOC106410850	uncharacterized LOC106410850
LOC111215117	WEB family protein At2g38370-like
LOC106447433	eukaryotic translation initiation factor 2 subunit alpha homolog
LOC106447455	E3 ubiquitin-protein ligase HOS1
LOC106447465	ACT domain-containing protein ACR9
LOC106442801	calmodulin-binding protein 60 D
LOC106447523	WEB family protein At2g40480
LOC106447515	pre-mRNA-splicing factor 38-like
LOC106448962	uncharacterized LOC106448962
LOC106447552	U4/U6 small nuclear ribonucleoprotein PRP4-like protein
LOC106444701	pumilio homolog 6, chloroplastic
LOC106391931	40S ribosomal protein S13-2-like
LOC106391921	uncharacterized LOC106391921
LOC111215152	vesicle-associated protein 1-1-like
LOC106429204	ELMO domain-containing protein A-like
LOC111215205	transcription factor E2FA-like
LOC111215967	protein PALE CRESS, chloroplastic-like
LOC111215504	protein PALE CRESS, chloroplastic
LOC106404432	RNA exonuclease 4
LOC106450422	DEAD-box ATP-dependent RNA helicase 24-like
LOC106366052	probable prefoldin subunit 5
LOC106436384	E3 ubiquitin-protein ligase hel2-like
LOC106453279	protein phosphatase 2C 32
LOC106450482	rho GTPase-activating protein 3-like
LOC106450491	serine/arginine-rich splicing factor RS31
LOC106450495	uncharacterized LOC106450495
LOC106450516	protein SUPPRESSOR OF PHYA-105 1
LOC106450706	U11/U12 small nuclear ribonucleoprotein 59 kDa protein
LOC106454536	late embryogenesis abundant protein At1g64065-like
LOC106450699	ribosome biogenesis protein NOP53-like
LOC106366042	protein AMEIOTIC 1 homolog
LOC106450649	probable glycosyltransferase STELLO1
LOC106366038	uncharacterized LOC106366038
LOC106421017	3-isopropylmalate dehydratase small subunit 1-like
LOC106366024	uncharacterized LOC106366024
LOC106421215	electron transfer flavoprotein-ubiquinone oxidoreductase, mitochondrial
BNAA05G03340D	uncharacterized BNAA05G03340D
LOC106396533	protein FAM133-like
LOC106390823	cytoplasmic tRNA 2-thiolation protein 1
LOC106450897	protein lava lamp-like
LOC106450892	BEACH domain-containing protein C2
LOC106450857	uncharacterized LOC106450857
LOC106450853	protein BPS1, chloroplastic-like
LOC106450827	eukaryotic translation initiation factor 3 subunit F
LOC111215543	tricalbin-3-like
LOC106396286	uncharacterized LOC106396286
LOC106396591	LIM domain-containing protein WLIM2a
LOC106451015	uncharacterized LOC106451015
LOC106450998	phosphatidylinositol N-acetylglucosaminyltransferase subunit P
LOC111215550	myosin-13
LOC106365997	protein OXIDATIVE STRESS 3 LIKE 2
LOC106450964	probable galacturonosyltransferase 7
LOC106450960	protein FATTY ACID EXPORT 3, chloroplastic-like
LOC106450952	protein SCAR2-like
LOC106412810	CTP synthase-like
LOC106398803	uncharacterized LOC106398803
LOC106451091	callose synthase 10-like
LOC106451097	SWR1 complex subunit 2
LOC106451198	uncharacterized LOC106451198
LOC106451036	uncharacterized LOC106451036
LOC106367472	tyrosine-specific transport system 2
LOC106447486	protein PLASTID TRANSCRIPTIONALLY ACTIVE 12, chloroplastic
LOC106447489	tRNA (carboxymethyluridine(34)-5-O)-methyltransferase
LOC111215582	protein IQ-DOMAIN 9-like
LOC106347197	uncharacterized protein At4g28440-like
LOC106347195	chaperone protein DnaJ-like
LOC106444881	DEK domain-containing chromatin-associated protein 3-like
LOC106347174	uncharacterized LOC106347174
LOC111215586	uncharacterized LOC111215586
LOC106404630	uncharacterized LOC106404630
LOC106406416	zinc finger transcription factor YY1
LOC106402525	uncharacterized LOC106402525
LOC106451272	uncharacterized LOC106451272
LOC106451282	centromere/kinetochore protein zw10 homolog
LOC106445058	grpE protein homolog 2, mitochondrial
LOC106451325	splicing factor 3A subunit 2
LOC106444878	small ubiquitin-related modifier 1
LOC106444877	GDP-L-galactose phosphorylase 1
LOC106451343	eEF1A lysine and N-terminal methyltransferase
LOC106375647	pentatricopeptide repeat-containing protein At5g62370
LOC106453635	probable transcription factor PosF21
LOC106451381	cysteine--tRNA ligase, chloroplastic/mitochondrial
LOC106451382	GPN-loop GTPase QQT1
LOC106444872	uncharacterized LOC106444872
LOC106451403	DExH-box ATP-dependent RNA helicase DExH6
LOC106451411	E3 ubiquitin protein ligase DRIP2
LOC106451414	B3 domain-containing transcription repressor VAL1-like
LOC106444789	DDRGK domain-containing protein 1
LOC106352957	zinc finger CCCH domain-containing protein 12-like
LOC106434113	putative F-box/kelch-repeat protein At4g39600
LOC106434081	pleckstrin homology domain-containing protein 1
LOC106436179	serine/arginine repetitive matrix protein 1
LOC106361253	uncharacterized LOC106361253
LOC106362031	F-box protein CPR1-like
LOC106362033	F-box protein CPR30-like
LOC106430075	serine/threonine-protein phosphatase BSL1-like
LOC106397597	uncharacterized LOC106397597
LOC106399057	U3 small nucleolar RNA-associated protein 14-like
LOC106410949	uncharacterized LOC106410949
LOC106411379	protein FAR-RED IMPAIRED RESPONSE 1
BNAA05G13480D	renalase
LOC111215872	uncharacterized LOC111215872
LOC106442683	polyadenylate-binding protein-interacting protein 8
LOC106362142	cell wall protein AWA1-like
LOC106451594	UBP1-associated protein 2C-like
LOC106445800	zinc finger protein HD1
LOC106445714	nuclear pore complex protein NUP50A-like
LOC106451614	centromere/kinetochore protein zw10 homolog
LOC106451650	RNA-binding protein Y14-like
LOC111215621	mitochondrial phosphate carrier protein 3, mitochondrial
BNAA01G16420D	COP1-interacting protein 7
LOC111215894	COPII coat assembly protein SEC16-like
LOC111215635	UV-B-induced protein At3g17800, chloroplastic
LOC111215636	protein argonaute 1
LOC106361708	probable pre-mRNA-splicing factor ATP-dependent RNA helicase DEAH4
LOC106451684	serine/threonine-protein kinase TOR
LOC106451823	probable protein phosphatase 2C 10
LOC106451817	choline-phosphate cytidylyltransferase 1-like
LOC106451771	probable rRNA-processing protein EBP2 homolog
LOC106453829	protein CDC73 homolog
LOC106445999	uncharacterized LOC106445999
LOC106446002	protein ALWAYS EARLY 3-like
LOC106446009	uncharacterized protein At1g51745
LOC106446010	uncharacterized LOC106446010
LOC106403709	retinol dehydrogenase 12-like
LOC106451858	DNA topoisomerase 6 subunit B
LOC106451845	uncharacterized LOC106451845
LOC106428840	uncharacterized LOC106428840
BNAA09G02060D	uncharacterized BNAA09G02060D
LOC106428890	transcription and mRNA export factor ENY2-like
LOC106380474	delta(24)-sterol reductase
LOC106345248	CST complex subunit TEN1-like
LOC106408735	pre-mRNA-processing protein 40B-like
LOC106410777	pre-mRNA-processing protein 40B
LOC106428375	reticulon-like protein B11
LOC106428376	phosphatidylinositol 3,4,5-trisphosphate 3-phosphatase and protein-tyrosine-phosphatase PTEN2A
LOC111215670	protein TONSOKU-like
LOC106451953	uncharacterized LOC106451953
LOC106451946	uncharacterized LOC106451946
LOC106390124	myb-like protein L
LOC106393422	pentatricopeptide repeat-containing protein At3g18110, chloroplastic-like
LOC106452105	50S ribosomal protein L3-2, mitochondrial
LOC106452081	phytochrome B
LOC106452071	topless-related protein 2
LOC106452073	pumilio homolog 24
LOC106452174	cell division protein FtsY homolog, chloroplastic
LOC106452183	uncharacterized LOC106452183
LOC106452181	UPF0187 protein At2g45870, chloroplastic-like
LOC106452186	F-box protein DOR-like
LOC106452195	uncharacterized LOC106452195
LOC106452233	MAR-binding filament-like protein 1
LOC111215700	30S ribosomal protein S20, chloroplastic-like
LOC106397474	RNA exonuclease 4
LOC106423543	rab3 GTPase-activating protein non-catalytic subunit
LOC106423563	polynucleotide 3'-phosphatase ZDP
LOC106440997	DDB1- and CUL4-associated factor 13
LOC106452245	nuclear pore complex protein NUP107
LOC111215719	exocyst complex component EXO70A1-like
LOC111215723	uncharacterized LOC111215723
LOC106452296	casein kinase 1-like protein HD16
LOC106452277	YTH domain-containing protein ECT2-like
BNAA05G25870D	uncharacterized BNAA05G25870D
LOC106437664	uncharacterized LOC106437664
LOC106437670	uncharacterized LOC106437670
LOC106443430	WPP domain-interacting protein 2-like
LOC111215733	digalactosyldiacylglycerol synthase 1, chloroplastic
LOC111215737	uncharacterized LOC111215737
LOC106452528	dnaJ homolog subfamily C member 2
LOC111215753	elongator complex protein 4
LOC106345569	uncharacterized LOC106345569
LOC106452642	uncharacterized LOC106452642
LOC106452678	U11/U12 small nuclear ribonucleoprotein 31 kDa protein-like
LOC106425464	protein WHAT'S THIS FACTOR 1 homolog, chloroplastic-like
LOC111215775	pentatricopeptide repeat-containing protein At3g09650, chloroplastic
LOC106402255	LIMR family protein At3g08930
LOC111215808	dnaJ homolog subfamily B member 1
LOC106452848	KH domain-containing protein At3g08620
LOC106452877	transcriptional adapter ADA2a-like
LOC106452947	GBF-interacting protein 1-like
LOC106452944	arogenate dehydratase/prephenate dehydratase 2, chloroplastic
LOC106452933	integrator complex subunit 9
LOC106452922	uncharacterized LOC106452922
LOC106452965	callose synthase 9
LOC106452975	uncharacterized LOC106452975
LOC106452983	serine/threonine-protein phosphatase 4 regulatory subunit 3-like
LOC106425357	uncharacterized LOC106425357
LOC106453060	DNA ligase 1
BNAA05G32140D	uncharacterized BNAA05G32140D
LOC106453072	uncharacterized LOC106453072
LOC106453215	probable protein phosphatase 2C 33
LOC106382869	auxin transport protein BIG
LOC106453251	CSC1-like protein HYP1
LOC106453254	pre-rRNA-processing protein ESF1
LOC106350974	transcription initiation factor TFIID subunit 7-like
LOC106437434	uncharacterized LOC106437434
LOC106345805	26S proteasome regulatory subunit 7 homolog A-like
LOC106345798	polyadenylate-binding protein-interacting protein 8-like
LOC106345959	probable inactive ATP-dependent zinc metalloprotease FTSHI 5, chloroplastic
LOC106345936	heat shock 70 kDa protein 14-like
LOC106447414	signal peptidase complex catalytic subunit SEC11C-like
LOC106345735	nuclear pore complex protein NUP50A
LOC106346144	pre-rRNA-processing protein TSR1 homolog
LOC111216211	putative fucosyltransferase-like protein
LOC106346124	elongator complex protein 2
LOC106346123	uncharacterized LOC106346123
LOC106346103	ubiquitin-like-specific protease 1A
LOC106346115	60S ribosomal protein L29-1
LOC106346100	serine/threonine-protein phosphatase 4 regulatory subunit 3-like
LOC111216223	histone H1
LOC106360413	uncharacterized LOC106360413
LOC106346398	nucleolin
LOC106346381	39S ribosomal protein L47, mitochondrial-like
LOC111216229	uncharacterized LOC111216229
LOC106346363	helicase protein MOM1
LOC106346353	vacuolar protein sorting-associated protein 41 homolog
LOC106346344	protein NO VEIN-LIKE
LOC106346339	mRNA-decapping enzyme-like protein
LOC106346325	magnesium-chelatase subunit ChlD, chloroplastic-like
LOC106346321	protein CHROMATIN REMODELING 20
LOC106346295	mitogen-activated protein kinase kinase kinase ANP1
LOC106351185	malignant T-cell-amplified sequence 1 homolog
LOC106349720	leucine--tRNA ligase, cytoplasmic-like
LOC106346258	KH domain-containing protein At1g09660/At1g09670-like
LOC106346252	probable ubiquitin-like-specific protease 2B
LOC106346250	cell division cycle 5-like protein
LOC106346237	low-temperature-induced cysteine proteinase-like
LOC106346215	NF-X1-type zinc finger protein NFXL1-like
LOC106350228	AP-1 complex subunit mu-2-like
BNAA06G06790D	wings apart-like protein 1
LOC106380891	protein TOM THREE HOMOLOG 1
LOC106350006	MLO-like protein 2
LOC106389446	uncharacterized LOC106389446
LOC106389439	G-type lectin S-receptor-like serine/threonine-protein kinase RKS1
LOC106346445	oxysterol-binding protein-related protein 1D
BNAA06G07720D	uncharacterized BNAA06G07720D
LOC106445568	serine/threonine-protein kinase PEPKR2-like
LOC111216253	protein cornichon homolog 4
LOC106373266	PHD finger protein EHD3-like
LOC106374527	F-box protein SKIP19-like
LOC106346555	peptidyl-prolyl cis-trans isomerase E
LOC106420580	UBP1-associated proteins 1B-like
LOC106346601	probable splicing factor 3A subunit 1
LOC106346605	girdin-like
LOC106346617	microtubule-associated protein 70-4
LOC106346683	pinin
LOC106346673	protein MLN51 homolog
LOC106346672	protein REDUCED CHLOROPLAST COVERAGE 3
LOC106346656	periodic tryptophan protein 2-like
LOC106346635	UPF0690 protein C1orf52 homolog
LOC106381447	uncharacterized membrane protein At1g16860-like
LOC106446520	jasmonate-induced oxygenase 4
LOC106346801	factor of DNA methylation 1-like
LOC106346800	sister chromatid cohesion protein PDS5 homolog E-like
LOC106346762	uncharacterized protein At4g15545-like
LOC106346758	serine/arginine-rich splicing factor SR45-like
LOC106346750	histone acetyltransferase HAC12
LOC106351354	protein FAM32A-like
LOC106346727	ubiquitin carboxyl-terminal hydrolase 15-like
LOC106346725	coiled-coil domain-containing protein 94 homolog
LOC106346712	uncharacterized LOC106346712
LOC106346851	serine/threonine protein phosphatase 2A 55 kDa regulatory subunit B
LOC106445291	aquaporin SIP1-1
LOC106451837	DNA-directed RNA polymerases I, II, and III subunit RPABC5
LOC106346909	shewanella-like protein phosphatase 2
LOC106346064	protein TRAUCO
LOC106346038	uncharacterized protein At1g51745
LOC106432811	uncharacterized LOC106432811
LOC111215174	uncharacterized LOC111215174
LOC106346985	protein IQ-DOMAIN 32-like
BNAA06G14230D	uncharacterized BNAA06G14230D
LOC106433727	G-type lectin S-receptor-like serine/threonine-protein kinase SD2-2
LOC106433687	TATA-binding protein-associated factor 2N-like
LOC106433713	pseudouridylate synthase 1 homolog
LOC106347293	DEAD-box ATP-dependent RNA helicase 42
LOC106347367	uncharacterized LOC106347367
LOC106350089	uncharacterized protein At1g21580
LOC106347370	epidermal growth factor receptor substrate 15-like 1
LOC106347383	kinesin-like protein KIN-7C, mitochondrial
LOC106347395	pentatricopeptide repeat-containing protein At3g49710-like
LOC106347411	pre-mRNA-splicing factor cwc-21-like
LOC106347420	ethylene-responsive transcription factor 4-like
LOC106347436	uncharacterized protein At3g49140-like
LOC106347442	30S ribosomal protein S9, mitochondrial
LOC106347438	U-box domain-containing protein 32-like
LOC106430803	chaperone protein ClpC2, chloroplastic-like
LOC106352553	WD repeat-containing protein 3-like
LOC106408583	uncharacterized LOC106408583
LOC111198621	uncharacterized LOC111198621
LOC106347633	RINT1-like protein MAG2
LOC106405956	protein EXECUTER 1, chloroplastic
LOC106402803	probable ion channel POLLUX
LOC106406208	putative WEB family protein At1g65010, chloroplastic
LOC106406465	transcription elongation factor SPT6 homolog
LOC106371422	65-kDa microtubule-associated protein 1-like
LOC106371392	cleavage and polyadenylation specificity factor subunit 6
LOC106446980	histone-lysine N-methyltransferase ATXR3-like
LOC106371369	25S rRNA (cytosine-C(5))-methyltransferase NOP2A-like
LOC106371363	cold shock protein 1
LOC106371356	zinc finger CCCH domain-containing protein 42
LOC106371353	putative receptor-like protein kinase At3g47110
LOC106446996	probable protein S-acyltransferase 19
LOC106347572	uncharacterized LOC106347572
LOC106347519	protein root UVB sensitive 1, chloroplastic
LOC106347515	uncharacterized LOC106347515
LOC106351675	uncharacterized protein YKR070W-like
LOC106347494	P-loop NTPase domain-containing protein LPA1 homolog 2
LOC106347775	uncharacterized LOC106347775
LOC106347778	ubiquitin carboxyl-terminal hydrolase 26
LOC106410342	quinolinate synthase, chloroplastic
LOC106361508	uncharacterized LOC106361508
LOC106347935	diacylglycerol kinase 2
LOC106347940	zinc finger HIT domain-containing protein 2-like
LOC106369194	uncharacterized protein At4g02000-like
BNAA06G23310D	uncharacterized BNAA06G23310D
BNAA06G23320D	protein LNK1
LOC106348064	classical arabinogalactan protein 1-like
LOC106348056	uncharacterized LOC106348056
LOC106348052	myb-binding protein 1A
LOC106348030	chromatin assembly factor 1 subunit FAS2
LOC111198655	U-box domain-containing protein 27
LOC106348022	small GTPase LIP1
LOC106348020	uncharacterized LOC106348020
LOC106348014	cyclin-dependent kinase C-2-like
LOC106348003	uncharacterized LOC106348003
LOC106437915	ERBB-3 BINDING PROTEIN 1-like
LOC106347972	protein ecdysoneless homolog
LOC111198657	protein EFR3 homolog
LOC106420137	ATPase family AAA domain-containing protein At1g05910
LOC106348193	60S ribosomal protein L6, mitochondrial-like
LOC106350519	transformation/transcription domain-associated protein-like
LOC106350518	transformation/transcription domain-associated protein-like
BNAA01G19410D	uncharacterized BNAA01G19410D
BNAA04G17770D	uncharacterized GPI-anchored protein At1g61900
LOC106348338	superoxide dismutase [Fe] 3, chloroplastic-like
LOC106348336	F-box/LRR-repeat protein 2
LOC106348324	vesicle transport protein SFT2B
LOC111198673	protein SUPPRESSOR OF GENE SILENCING 3
LOC106421921	serine/threonine-protein kinase rio2
LOC106348292	probable receptor-like protein kinase At5g24010
LOC106348291	septum site-determining protein minD homolog, chloroplastic
LOC106348288	uncharacterized protein At3g49140
LOC106348281	RNA polymerase sigma factor sigE, chloroplastic/mitochondrial
LOC106348274	structural maintenance of chromosomes flexible hinge domain-containing protein GMI1
LOC106348272	structural maintenance of chromosomes flexible hinge domain-containing protein GMI1
LOC106348264	MAG2-interacting protein 2
LOC106348507	zinc finger protein CONSTANS-LIKE 4
LOC106348512	nuclear nucleic acid-binding protein C1D
BNAA06G27650D	uncharacterized BNAA06G27650D
LOC106376501	thioredoxin domain-containing protein PLP3A-like
LOC106390349	lon protease homolog 1, mitochondrial
LOC106407177	pre-mRNA-splicing factor CWC22 homolog
LOC106410540	serine/threonine-protein phosphatase PP1-like
LOC106407275	replication factor C subunit 3
LOC106411110	gibberellin receptor GID1C
LOC106410840	pentatricopeptide repeat-containing protein At5g27270
LOC106348796	craniofacial development protein 1
LOC106348806	uncharacterized RNA methyltransferase BH0687-like
LOC106347796	uncharacterized LOC106347796
LOC106347794	protein GAMETE CELL DEFECTIVE 1, mitochondrial
LOC106351806	chloride conductance regulatory protein ICln
LOC106442389	acidic leucine-rich nuclear phosphoprotein 32-related protein-like
LOC106348911	myb-like protein X
LOC106348890	probable disease resistance RPP8-like protein 2
LOC106349106	O-fucosyltransferase 27
LOC106349107	AUGMIN subunit 5-like
LOC106352332	putative methylesterase 11, chloroplastic
LOC106349118	histidine-containing phosphotransfer protein 2
LOC106349116	alpha-glucan phosphorylase 1
LOC106349120	BAG family molecular chaperone regulator 8, chloroplastic-like
LOC106349124	uncharacterized LOC106349124
BNAANNG23210D	O-fucosyltransferase 9
LOC106349166	putative pentatricopeptide repeat-containing protein At3g28640
LOC106416668	uncharacterized LOC106416668
LOC106349229	50S ribosomal protein L12-3, chloroplastic-like
LOC106349235	zinc finger CCCH domain-containing protein 41-like
LOC106413135	U-box domain-containing protein 13
LOC106349308	probable inactive shikimate kinase like 1, chloroplastic
LOC106349430	ultraviolet-B receptor UVR8
LOC106349423	F-box protein SKIP14-like
LOC106348875	uncharacterized LOC106348875
LOC106348882	isoleucine--tRNA ligase, chloroplastic/mitochondrial
LOC106389268	uncharacterized LOC106389268
LOC106452014	nuclear exosome regulator NRDE2
LOC106452008	small glutamine-rich tetratricopeptide repeat-containing protein alpha
LOC106369326	transcription termination factor MTEF1, chloroplastic
LOC106369334	probable serine/threonine-protein kinase PBL3
LOC106369342	cullin-associated NEDD8-dissociated protein 1-like
LOC106369347	uncharacterized LOC106369347
LOC106369357	ATPase ASNA1 homolog
LOC106397630	lipid phosphate phosphatase 1
LOC106401467	DExH-box ATP-dependent RNA helicase DExH5, mitochondrial
LOC106402122	sarcoplasmic reticulum histidine-rich calcium-binding protein
LOC106400531	myb family transcription factor PHL7-like
LOC106400614	uncharacterized LOC106400614
LOC106413742	uncharacterized LOC106413742
BNAANNG05680D	protein SENSITIVE TO UV 2
LOC106386419	disease resistance RPP13-like protein 4
LOC106386408	F-box protein SKIP31
LOC106386384	cyclin-T1-5-like
BNAA06G36770D	COP1-interacting protein 7
LOC106349535	protein WEAK CHLOROPLAST MOVEMENT UNDER BLUE LIGHT-like 3
LOC106349525	5'-3' exoribonuclease 2
LOC106349516	protein SLOW GREEN 1, chloroplastic
LOC106349495	kinesin-like protein KIN-7D, mitochondrial
LOC106349486	protein BASIC PENTACYSTEINE5
LOC106435553	protein LAZ1
LOC106357544	transmembrane E3 ubiquitin-protein ligase FLY2
LOC106357545	S-alkyl-thiohydroximate lyase SUR1
LOC106357566	xyloglucan galactosyltransferase MUR3
LOC106357518	zinc finger CCCH domain-containing protein 21
BNAA07G36090D	uncharacterized BNAA07G36090D
LOC106357626	putative cadmium/zinc-transporting ATPase HMA4
LOC106357718	60S ribosomal protein L6, mitochondrial-like
LOC106354996	putative RNA polymerase II subunit B1 CTD phosphatase RPAP2 homolog
LOC106357748	uncharacterized LOC106357748
LOC106357739	proteasome subunit alpha type-6-B
LOC106454047	cysteine proteinase RD21A-like
LOC106447285	SRSF protein kinase 3-like
LOC106366666	uncharacterized LOC106366666
LOC106364356	uncharacterized LOC106364356
LOC106435368	chromatin modification-related protein EAF1 B
LOC106450568	SNF2 domain-containing protein CLASSY 4-like
LOC106450581	protein KRI1 homolog
LOC106450583	rop guanine nucleotide exchange factor 1-like
LOC106447671	pentatricopeptide repeat-containing protein At3g49240, mitochondrial-like
LOC106357853	protein RALF-like 24
LOC106361465	rab GTPase-activating protein 22-like
LOC106450545	ribosome biogenesis protein NOP53-like
LOC111199206	obg-like ATPase 1
LOC106357913	NLR family CARD domain-containing protein 3
LOC106357830	glycine--tRNA ligase, mitochondrial 1-like
LOC106435232	exonuclease 1
LOC106357753	pentatricopeptide repeat-containing protein At1g05670, mitochondrial-like
LOC106358089	histidine kinase 3-like
LOC106358071	cyclin-L1-1
LOC106358070	ALBINO3-like protein 1, chloroplastic
LOC106358207	DExH-box ATP-dependent RNA helicase DExH12
LOC106358208	DExH-box ATP-dependent RNA helicase DExH12-like
LOC106358213	epidermal growth factor receptor substrate 15-like 1
LOC106358217	uncharacterized LOC106358217
LOC106358230	dolichol-phosphate mannosyltransferase subunit 1
LOC106358269	protein RCC2-like
LOC106358284	uncharacterized LOC106358284
LOC106358364	DNA polymerase alpha catalytic subunit
BNAA07G12240D	autophagy-related protein 101
LOC106358336	probable protein phosphatase 2C 80
LOC106359830	transmembrane E3 ubiquitin-protein ligase 1-like
LOC106367493	CDPK-related kinase 5
LOC106358487	U3 small nucleolar ribonucleoprotein protein MPP10
LOC106364764	single-stranded DNA-binding protein, mitochondrial
LOC106358458	stomatal closure-related actin-binding protein 1
LOC106358446	serrate RNA effector molecule
LOC106358445	non-specific lipid transfer protein GPI-anchored 12
LOC106352593	double-stranded RNA-binding protein 2
LOC106352838	protein SLOW GREEN 1, chloroplastic-like
LOC106353683	50S ribosomal protein L17, chloroplastic
LOC106352860	uncharacterized LOC106352860
LOC106352881	serine/threonine protein phosphatase 2A 57 kDa regulatory subunit B'
LOC106352892	ubiquitin-conjugating enzyme E2 14
LOC106352926	50S ribosomal protein L21, mitochondrial
LOC106416502	protein EI24 homolog
LOC106353265	F-box/kelch-repeat protein SKIP4-like
LOC106353269	photosystem I chlorophyll a/b-binding protein 2, chloroplastic-like
LOC106353284	beclin-1-like protein
LOC106353286	histone-lysine N-methyltransferase ATX3-like
LOC106353293	UV-stimulated scaffold protein A homolog
LOC106353323	small nuclear ribonucleoprotein Sm D2-like
LOC106353325	cysteine-tryptophan domain-containing zinc finger protein 7
LOC106353330	protein HUA2-LIKE 3
LOC106353334	lipoxygenase 2, chloroplastic-like
LOC106355656	probable plastidic glucose transporter 3
LOC106353343	golgin candidate 5
LOC106353352	protein SYS1 homolog
LOC106356887	probable polygalacturonase At1g80170
LOC106356896	protein MNN4-like
LOC106353383	factor of DNA methylation 5
LOC106356900	uncharacterized LOC106356900
LOC106353413	nuclear-pore anchor-like
LOC106451458	la-related protein 1C
LOC106353486	PHD finger protein EHD3
LOC106353547	SKP1-like protein 1A
LOC106353660	protein BRASSINAZOLE-RESISTANT 1
LOC106353647	protein QUIRKY
BNAA01G35880D	uncharacterized BNAA01G35880D
LOC106430134	RNA polymerase II subunit A C-terminal domain phosphatase SSU72
LOC106430155	uncharacterized LOC106430155
LOC111197818	nascent polypeptide-associated complex subunit beta-like
LOC106353726	protein OBERON 4-like
LOC106353799	protein mak16
LOC106415471	protein HAIKU1-like
LOC106353944	protein DEK
LOC106353840	proline-rich receptor-like protein kinase PERK9
LOC106450059	RNA-binding protein 25
LOC106409103	uncharacterized LOC106409103
LOC106409019	transcription elongation factor SPT6 homolog
LOC111199283	type II inositol polyphosphate 5-phosphatase 15-like
LOC106407931	senescence-associated protein AAF, chlorolplastic-like
LOC106353885	polyadenylation and cleavage factor homolog 1-like
LOC106353891	uncharacterized LOC106353891
LOC111199300	AAA-ATPase At5g17760
LOC106353998	protein indeterminate-domain 14-like
LOC106353999	uncharacterized LOC106353999
LOC106354001	uncharacterized LOC106354001
LOC106449904	RNA polymerase-associated protein LEO1
LOC106354009	protein AE7
LOC106354054	uncharacterized LOC106354054
LOC106354058	PLASMODESMATA CALLOSE-BINDING PROTEIN 4-like
LOC106422517	AP-1 complex subunit mu-2
LOC106429554	paired amphipathic helix protein Sin3-like 4
LOC106429555	DExH-box ATP-dependent RNA helicase DExH15 chloroplastic
LOC106429563	protein WVD2-like 7
BNAA07G28690D	uncharacterized BNAA07G28690D
LOC106354133	uncharacterized protein At5g08430-like
LOC106354134	uncharacterized LOC106354134
LOC106451718	ferredoxin, leaf L-A-like
LOC106354171	probable F-actin-capping protein subunit beta
LOC106355944	serine/threonine-protein kinase STY8-like
LOC111215771	uncharacterized LOC111215771
LOC106354230	protein ELF4-LIKE 2
LOC106354237	telomere repeat-binding factor 4-like
LOC106354239	protein phosphatase 2C 16-like
LOC106348593	DNA-(apurinic or apyrimidinic site) endonuclease 2-like
LOC106406377	cleavage and polyadenylation specificity factor subunit 3-I
LOC106406293	protein RTF1 homolog
LOC106354283	conserved oligomeric Golgi complex subunit 3-like
LOC106354316	transcription initiation factor TFIID subunit 2
LOC106355960	60S ribosomal protein L6-2-like
LOC106421006	glucose-6-phosphate/phosphate translocator 1, chloroplastic-like
LOC106352952	THO complex subunit 6
LOC106422397	protein GID8 homolog
LOC106354510	S-adenosyl-L-methionine-dependent tRNA 4-demethylwyosine synthase-like
LOC106421655	zinc finger protein GIS2
LOC106421558	rac-like GTP-binding protein ARAC5
LOC106421559	uncharacterized LOC106421559
LOC106421521	RNA pseudouridine synthase 2, chloroplastic
LOC106421664	dehydrin ERD14
LOC106421650	protein FAR1-RELATED SEQUENCE 4
LOC106421534	outer envelope pore protein 21B, chloroplastic
LOC106421643	squamosa promoter-binding-like protein 16
LOC106453129	G-type lectin S-receptor-like serine/threonine-protein kinase SD1-29
LOC106354640	PH, RCC1 and FYVE domains-containing protein 1
LOC106354633	F-box protein SKP2B
LOC106400086	uncharacterized WD repeat-containing protein C2A9.03
LOC106356038	uncharacterized LOC106356038
BNAA07G34460D	uncharacterized membrane protein At1g16860
LOC106354770	style cell-cycle inhibitor 1
LOC106354776	nuclear-pore anchor
LOC106354777	protein FORGETTER 1
LOC111199330	pre-mRNA-splicing factor CWC22 homolog
LOC106354115	uncharacterized LOC106354115
LOC106354114	nucleolar protein 56
LOC106354112	protein unc-45 homolog A
LOC106354111	actin-related protein 6
LOC106354110	peptidyl-prolyl cis-trans isomerase CYP59-like
LOC106376863	transmembrane protein 87A-like
LOC106443573	E3 ubiquitin-protein ligase BRE1-like 2
LOC106376864	uncharacterized LOC106376864
LOC106359936	oligouridylate-binding protein 1A-like
LOC106436488	trihelix transcription factor ASIL1
LOC106454384	myb family transcription factor PHL7
LOC106360470	photosystem I reaction center subunit VI, chloroplastic-like
LOC106360483	NADP-specific glutamate dehydrogenase
LOC106360487	serine/threonine protein phosphatase 2A 55 kDa regulatory subunit B
LOC106360497	RNA-binding protein Y14
LOC106427426	uncharacterized LOC106427426
LOC106427425	tRNA-specific 2-thiouridylase MnmA-like
LOC106360512	AMSH-like ubiquitin thioesterase 1
LOC106358731	probable serine/threonine protein kinase IRE3
LOC106446533	probable cyclic nucleotide-gated ion channel 6
LOC106429566	protein WHAT'S THIS FACTOR 1 homolog, chloroplastic
LOC111200015	uncharacterized LOC111200015
LOC106432460	dihydroxy-acid dehydratase, chloroplastic
LOC106371857	tubby-like F-box protein 6
LOC106434049	uncharacterized LOC106434049
LOC106431034	nuclear transport factor 2-like
LOC106431010	putative F-box protein At1g32660
LOC106434060	protein PHR1-LIKE 2
LOC106423625	ethylene-responsive transcription factor-like protein At4g13040
LOC106433146	protein PAM71-homolog, chloroplastic
LOC106396596	obg-like ATPase 1
LOC106360619	vacuole membrane protein KMS1
LOC106360623	Fanconi anemia group D2 protein homolog
LOC106434077	UDP-glucuronate 4-epimerase 6-like
BNAA08G05670D	uncharacterized BNAA08G05670D
LOC111215924	protein TIC 22-like, chloroplastic
BNAANNG35530D	uncharacterized BNAANNG35530D
LOC106360680	bromodomain-containing protein 4-like
LOC106360681	bromodomain-containing protein 4-like
LOC106418960	tRNA (carboxymethyluridine(34)-5-O)-methyltransferase-like
LOC106418931	uncharacterized LOC106418931
LOC106418970	protein IQ-DOMAIN 33
LOC111199711	nudix hydrolase 14, chloroplastic
LOC106422286	pentatricopeptide repeat-containing protein At4g11690-like
LOC106422370	eukaryotic translation initiation factor 3 subunit A
LOC106360939	multiple organellar RNA editing factor 6, mitochondrial
LOC106383042	cyclin-T1-4-like
LOC106437884	cyclin-T1-4-like
LOC106445924	guanylate kinase 2-like
LOC106360992	probable 3-hydroxyisobutyrate dehydrogenase, mitochondrial
LOC106360979	protein STRUBBELIG-RECEPTOR FAMILY 8
LOC106360982	chromatin remodeling protein EBS
LOC106368467	uncharacterized LOC106368467
LOC106361006	basic leucine zipper 19
LOC106361032	SWI/SNF complex subunit SWI3D-like
LOC106361054	methylcrotonoyl-CoA carboxylase beta chain, mitochondrial-like
LOC106424208	transcription initiation factor TFIID subunit 10-like
LOC106424198	uncharacterized LOC106424198
LOC106424184	DDB1- and CUL4-associated factor homolog 1
LOC106424191	omega-6 fatty acid desaturase, chloroplastic-like
LOC106424189	autophagy-related protein 11-like
LOC106358986	pathogenesis-related homeodomain protein-like
LOC106361157	pathogenesis-related homeodomain protein-like
LOC106345472	protein FAR-RED ELONGATED HYPOCOTYL 3-like
LOC106372087	glucan endo-1,3-beta-glucosidase 12
LOC106414484	polyadenylate-binding protein RBP45C-like
LOC106361354	GDP-L-galactose phosphorylase 1
LOC106361348	DEK domain-containing chromatin-associated protein 3
LOC106361343	uncharacterized LOC106361343
LOC106361333	serine/arginine-rich splicing factor RS40-like
LOC106361332	serine/arginine-rich splicing factor RS40-like
LOC106361312	protein S-acyltransferase 8-like
LOC106361309	MACPF domain-containing protein At4g24290
LOC106361299	la-related protein 1C
LOC106361294	DNA-directed RNA polymerase II subunit RPB1
LOC106361278	ankyrin repeat domain-containing protein 2A
BNAA05G13000D	uncharacterized BNAA05G13000D
BNAA05G12910D	GLABROUS1 enhancer-binding protein-like 1
LOC106451545	cytochrome P450 81D1-like
LOC106384870	protein RRP6-like 2
LOC106384869	phytochrome C
LOC106384868	probable zinc metalloprotease EGY1, chloroplastic
LOC106365601	RNA-binding protein, mRNA-processing factor 2a
LOC106361402	calcium-transporting ATPase 2, plasma membrane-type-like
LOC106361382	uncharacterized LOC106361382
LOC106361364	PLAT domain-containing protein 1
LOC106361492	glutamic acid-rich protein-like
LOC106361487	chromatin remodeling protein SHL
LOC106361533	eukaryotic translation initiation factor 4B3-like
LOC106361551	NPC intracellular cholesterol transporter 1-like
LOC106361577	BTB/POZ domain-containing protein At1g30440-like
LOC106389385	MACPF domain-containing protein CAD1
LOC106361655	WD repeat-containing protein 74-like
LOC106358617	50S ribosomal protein L34, chloroplastic
LOC106359160	50S ribosomal protein L34, chloroplastic
LOC106361684	receptor-like protein kinase HSL1
LOC106361685	homeobox-DDT domain protein RLT1-like
LOC106361704	nuclear transport factor 2B
LOC106361706	non-specific lipid transfer protein GPI-anchored 1-like
BNAA08G18980D	uncharacterized BNAA08G18980D
LOC106364895	cold shock protein 2-like
LOC106363487	uncharacterized LOC106363487
LOC106367900	uncharacterized LOC106367900
LOC111199789	THO complex subunit 2
LOC106361875	mRNA turnover protein 4 homolog
LOC106361894	uncharacterized LOC106361894
LOC106359234	THO complex subunit 2
LOC111199802	mRNA turnover protein 4 homolog
LOC106359273	valine--tRNA ligase, mitochondrial 1-like
LOC106377273	G patch domain-containing protein TGH
LOC106374036	G patch domain-containing protein TGH
LOC106377281	protein CHAPERONE-LIKE PROTEIN OF POR1, chloroplastic-like
LOC106377272	G patch domain-containing protein TGH-like
LOC106377264	RCC1 domain-containing protein RUG3, mitochondrial
LOC106436756	ultraviolet-B receptor UVR8-like
LOC111199829	uncharacterized LOC111199829
LOC111198550	ADP-ribosylation factor 2-B
LOC106425957	epidermal growth factor receptor substrate 15-like 1
LOC106425958	uncharacterized protein At1g21580-like
LOC106345822	plant-specific TFIIB-related protein PTF2-like
LOC106425885	bidirectional sugar transporter SWEET1
LOC106361973	DDT domain-containing protein DDR4-like
LOC106361988	axoneme-associated protein mst101(2)-like
LOC106361996	uncharacterized LOC106361996
LOC106391530	cleavage stimulation factor subunit 77
LOC106391532	serine/threonine protein phosphatase 2A 55 kDa regulatory subunit B
LOC106346002	mRNA cap guanine-N7 methyltransferase 1-like
LOC106387612	translation initiation factor IF-2, chloroplastic
LOC106387589	histone acetyltransferase HAC12-like
LOC106382305	protein MLN51 homolog
LOC106382318	RNA demethylase ALKBH10B-like
LOC106382321	protein BASIC PENTACYSTEINE2
LOC106382364	eukaryotic translation initiation factor 4B2
LOC106382369	uncharacterized LOC106382369
LOC106382380	E3 ubiquitin-protein ligase At1g12760
LOC106362161	uncharacterized LOC106362161
LOC106362148	DNA-directed RNA polymerases I, II, and III subunit RPABC5
LOC106362147	multiple organellar RNA editing factor 9, chloroplastic
LOC106362140	uncharacterized LOC106362140
LOC106346200	T-complex protein 1 subunit alpha
LOC106362411	dynamin-2A-like
LOC106360291	PLASMODESMATA CALLOSE-BINDING PROTEIN 4-like
LOC106362358	putative disease resistance protein At4g10780
LOC106362307	UPF0725 protein EMB2204-like
LOC106362300	myosin-9
LOC106362296	putative lysine-specific demethylase JMJ16
LOC111199867	uncharacterized LOC111199867
LOC111199870	scarecrow-like protein 14
LOC106362228	ran-binding protein 1 homolog a-like
LOC106362217	nardilysin-like
LOC106365706	transcription factor GTE4
LOC111199882	ubiquitin carboxyl-terminal hydrolase 2-like
LOC106426772	NF-kappa-B-activating protein-like
BNAC01G30430D	uncharacterized BNAC01G30430D
LOC111200441	syntaxin-42-like
LOC106435598	histone-lysine N-methyltransferase EZA1
LOC106426664	heterogeneous nuclear ribonucleoprotein Q-like
LOC106426678	serine/arginine-rich splicing factor SC35
LOC106365641	rhodanese-like domain-containing protein 4, chloroplastic
LOC106365542	probable serine/threonine-protein kinase At1g01540
LOC106346544	uncharacterized LOC106346544
LOC106365538	probable pectin methyltransferase QUA3
LOC106365534	probable pectin methyltransferase QUA3
LOC106365527	bifunctional protein FolD 4, chloroplastic
LOC106365526	putative threonine aspartase
LOC106346508	uncharacterized LOC106346508
LOC106434944	mediator of RNA polymerase II transcription subunit 12
LOC106434957	G-type lectin S-receptor-like serine/threonine-protein kinase SD2-2
LOC106409374	uncharacterized LOC106409374
LOC106410543	probable inactive histone-lysine N-methyltransferase SUVR2
LOC106365913	zinc finger protein CONSTANS-LIKE 4
LOC106365894	pentatricopeptide repeat-containing protein At5g25630
LOC111200846	PWWP domain-containing protein 1-like
LOC106365802	60S ribosomal protein L13a-4
LOC106365860	protein DEHYDRATION-INDUCED 19 homolog 7
LOC111200863	ankyrin repeat domain-containing protein 13C-B-like
LOC111200867	rRNA-processing protein fcf2
LOC111200876	uncharacterized LOC111200876
LOC106366058	protein Dr1 homolog
LOC106366057	G patch domain-containing protein TGH-like
LOC106366070	protein LEO1 homolog
LOC106366084	peter Pan-like protein
LOC106366087	auxin response factor 2-like
LOC111200885	uncharacterized LOC111200885
LOC106366115	NHP2-like protein 1
LOC106366149	histone H4
LOC106366143	protein SLOW GREEN 1, chloroplastic-like
LOC106346887	probable serine/threonine-protein kinase WNK6
LOC106366167	uncharacterized LOC106366167
LOC106366169	uncharacterized LOC106366169
LOC106366179	uncharacterized LOC106366179
LOC106366190	heme chaperone HemW-like
LOC106366191	transcription factor GTE10
LOC106364126	recQ-mediated genome instability protein 1-like
LOC106366361	protein CHROMATIN REMODELING 5
LOC106366362	protein CHROMATIN REMODELING 5-like
LOC106366313	prostatic spermine-binding protein-like
LOC106366316	prostatic spermine-binding protein-like
LOC106362746	bifunctional nuclease 2-like
LOC106366332	NEP1-interacting protein-like 1
LOC106352813	protein PAT1 homolog 1-like
LOC106366274	GTPase ERA-like, chloroplastic
LOC106366276	U3 small nucleolar ribonucleoprotein protein MPP10-like
LOC106366288	serine/threonine/tyrosine-protein kinase HT1
LOC106366289	U1 small nuclear ribonucleoprotein 70 kDa-like
LOC106366298	uncharacterized LOC106366298
LOC106366299	dipeptidyl aminopeptidase BI
LOC106446814	protein TIC236, chloroplastic
BNAA09G09190D	uncharacterized BNAA09G09190D
LOC106366421	zinc finger CCCH domain-containing protein 44-like
LOC106366420	zinc finger CCCH domain-containing protein 44-like
LOC106368683	nicotinamidase 1
LOC106363703	homeobox-leucine zipper protein ATHB-6-like
LOC106368713	phosphopantothenoylcysteine decarboxylase subunit VHS3-like
BNAA09G44110D	uncharacterized BNAA09G44110D
LOC106436338	nucleosome assembly protein 1;2
LOC111198645	uncharacterized LOC111198645
LOC106368848	transcription termination factor MTERF15, mitochondrial-like
LOC111198646	T-complex protein 1 subunit delta
LOC106366542	lysine-specific histone demethylase 1 homolog 1-like
LOC106366541	peptidyl-tRNA hydrolase ICT1, mitochondrial
LOC106366536	pollen-specific leucine-rich repeat extensin-like protein 1
LOC106366532	SPX domain-containing membrane protein At1g63010-like
LOC106366523	uncharacterized LOC106366523
LOC106366521	uncharacterized LOC106366521
LOC106389047	peroxisome biogenesis protein 3-1-like
LOC106366494	G-patch domain-containing protein 1-like
LOC106366480	uncharacterized LOC106366480
LOC111198652	phosphopantothenoylcysteine decarboxylase-like
LOC106450823	lysine-specific demethylase 5B
LOC106347273	phosphopantothenoylcysteine decarboxylase-like
LOC106347301	surfeit locus protein 1-like
LOC106422762	60S ribosomal protein L32-1
LOC106447998	ferredoxin, leaf L-A-like
LOC106366577	ADP-ribosylation factor GTPase-activating protein AGD2
LOC106366566	uncharacterized LOC106366566
LOC106381976	phosphatidylinositol 3-kinase VPS34
LOC106381972	pantothenate kinase 1
LOC106381968	ubiquitin-like-specific protease 1D
LOC106416653	exosome complex component RRP43
LOC106418469	serine/threonine-protein phosphatase PP2A-1 catalytic subunit
LOC106434965	E3 ubiquitin-protein ligase UPL1-like
LOC111198163	E3 ubiquitin-protein ligase UPL1-like
LOC106366599	squalene epoxidase 1
LOC111200944	protein ANTAGONIST OF LIKE HETEROCHROMATIN PROTEIN 1
LOC106440842	calmodulin-binding protein 60 C
LOC106433783	CWF19-like protein 2
LOC106390983	novel plant SNARE 13
LOC111200950	stromal processing peptidase, chloroplastic
LOC106361632	thioredoxin M3, chloroplastic
LOC106446929	uncharacterized LOC106446929
LOC106430531	probable purine permease 13
LOC106360968	uncharacterized LOC106360968
LOC106360948	N6-adenosine-methyltransferase non-catalytic subunit MTB-like
LOC106360946	elongator complex protein 6-like
BNAA02G23480D	uncharacterized BNAA02G23480D
LOC106451181	structural maintenance of chromosomes protein 2-2
LOC106418487	putative leucine-rich repeat receptor-like serine/threonine-protein kinase At2g14440
LOC106367297	zinc finger protein CONSTANS-LIKE 15
LOC106367308	uncharacterized LOC106367308
LOC106367334	uncharacterized LOC106367334
LOC111198703	DEAD-box ATP-dependent RNA helicase 13
LOC106367339	trans-Golgi network-localized SYP41-interacting protein 1
LOC106367344	uncharacterized LOC106367344
LOC106363227	T-complex protein 1 subunit epsilon-like
LOC106367349	ALBINO3-like protein 1, chloroplastic
LOC106367358	actin-histidine N-methyltransferase
LOC106367401	putative uncharacterized protein DDB_G0271606
LOC106367403	WD repeat-containing protein 74
LOC106367409	SAP30-binding protein
LOC106422073	transcription factor VOZ1-like
LOC106422072	transcription factor VOZ1-like
LOC106422060	homeobox-DDT domain protein RLT1
LOC106422078	receptor-like protein 4
LOC106418151	alcohol dehydrogenase class-3-like
LOC106447060	uncharacterized LOC106447060
LOC106447062	protein ESSENTIAL FOR POTEXVIRUS ACCUMULATION 1-like
LOC106447067	probable E3 ubiquitin-protein ligase RHG1A
LOC106447072	splicing factor U2af small subunit B
LOC106447123	histone-lysine N-methyltransferase ASHR2
LOC106435182	uncharacterized LOC106435182
LOC106415874	F-box protein SKIP14
LOC106441857	serine/threonine-protein kinase prpf4B-like
LOC106437956	uncharacterized LOC106437956
LOC106444296	uncharacterized LOC106444296
LOC106432065	30S ribosomal protein S17, chloroplastic
LOC106432033	tRNA (guanine(9)-N1)-methyltransferase-like
LOC106432036	nuclear transcription factor Y subunit B-2-like
LOC106432050	protein transport protein SEC16A homolog
LOC106432054	E3 ubiquitin ligase PQT3-like
LOC106364423	putative gamma-glutamylcyclotransferase At3g02910
LOC106366749	heat stress transcription factor A-4c
LOC106366746	uncharacterized LOC106366746
LOC106366742	cyclin-dependent kinase F-4
LOC111197905	ferredoxin--NADP reductase, root isozyme 1, chloroplastic
LOC106366871	monothiol glutaredoxin-S17
LOC106366877	polyadenylation and cleavage factor homolog 4-like
LOC106366881	derlin-2.2
LOC106366896	UPF0690 protein C1orf52 homolog
LOC106446871	pentatricopeptide repeat-containing protein At3g49730-like
LOC111200260	uncharacterized LOC111200260
LOC106421021	uncharacterized LOC106421021
LOC106427202	serine/threonine-protein kinase BSK2
LOC106349489	probable ubiquitin-conjugating enzyme E2 25
LOC106389554	tubulin beta-7 chain-like
LOC106367093	probable methyltransferase PMT18
LOC106367099	50S ribosomal protein L11, chloroplastic
LOC106363152	MND1-interacting protein 1-like
LOC106367125	F-box/FBD/LRR-repeat protein At3g51530
LOC106367128	uncharacterized LOC106367128
LOC106367135	zinc finger CCCH domain-containing protein 12
LOC106364583	uncharacterized LOC106364583
LOC106441554	uncharacterized LOC106441554
LOC106367159	probable polyamine transporter At1g31830
LOC106367147	phospholipase SGR2
LOC106349355	uncharacterized LOC106349355
LOC106367264	WPP domain-associated protein
LOC106367272	serine/threonine-protein phosphatase 6 regulatory subunit 3
LOC106362441	F-box protein At1g30200
LOC106347140	probable isoprenylcysteine alpha-carbonyl methylesterase ICMEL1
LOC106350001	UPF0725 protein EMB2204-like
LOC106347126	putative pentatricopeptide repeat-containing protein At1g26500
LOC106347127	COBW domain-containing protein 1
LOC106367591	UDP-glycosyltransferase 74B1
LOC106367582	RING-H2 finger protein ATL47-like
LOC106429814	pentatricopeptide repeat-containing protein At1g22960, mitochondrial-like
LOC106429731	uncharacterized LOC106429731
LOC106454789	multifunctional methyltransferase subunit TRM112 homolog A
LOC106451229	myosin-11
LOC106382588	SRSF protein kinase 1-like
LOC106391767	N6-adenosine-methyltransferase MT-A70-like
LOC106451357	protein HYPER-SENSITIVITY-RELATED 4
LOC111200300	zinc finger CCCH domain-containing protein 44-like
LOC111200310	casein kinase II subunit alpha-1
LOC106367643	disease resistance protein RPS4B
LOC106367667	stress response protein nst1
LOC111197808	stress response protein nst1-like
LOC106367674	putative receptor-like protein kinase At5g39000
LOC106367945	heterogeneous nuclear ribonucleoprotein Q-like
LOC106367914	SRSF protein kinase 1-like
LOC106436321	vacuolar protein sorting-associated protein 8 homolog
LOC106381677	probable disease resistance protein At5g45510
LOC106414841	immediate early response 3-interacting protein 1
LOC106414836	O-fucosyltransferase 28-like
LOC106414948	histone-lysine N-methyltransferase family member SUVH9
LOC106415354	SUPPRESSOR OF ABI3-5
LOC106412187	ethylene-responsive transcription factor WRI1
LOC106416300	trihelix transcription factor ASIL1
LOC106415264	kinetochore protein NDC80 homolog
BNAA09G34710D	uncharacterized BNAA09G34710D
LOC106415317	TBC1 domain family member 9B-like
LOC106415579	phragmoplastin interacting protein 1
LOC106348802	1-phosphatidylinositol-3-phosphate 5-kinase FAB1B-like
LOC106416067	probable protein phosphatase 2C 10
LOC106431120	bZIP transcription factor 17
LOC106368118	uncharacterized LOC106368118
LOC106368106	tRNA (guanine(37)-N1)-methyltransferase 1
LOC106368105	biotin carboxyl carrier protein of acetyl-CoA carboxylase
LOC106363528	uncharacterized LOC106363528
LOC106368052	ABSCISIC ACID-INSENSITIVE 5-like protein 2
LOC106368039	nucleolar protein 10
LOC106368031	protein STRICTOSIDINE SYNTHASE-LIKE 10
LOC106451582	eukaryotic translation initiation factor 3 subunit E
LOC106368199	adenylosuccinate synthetase, chloroplastic-like
LOC106368196	DNA-directed RNA polymerase I subunit 1
LOC106368181	RNA cytidine acetyltransferase 2
LOC106368346	eIF-2-alpha kinase GCN2
LOC106368430	mitochondrial proton/calcium exchanger protein-like
BNAA09G38400D	uncharacterized BNAA09G38400D
LOC106414846	transketolase-1, chloroplastic-like
LOC106411748	probable protein S-acyltransferase 14
LOC106411796	SKP1-like protein 21
LOC106415437	guanine nucleotide exchange factor subunit RIC1-like
LOC106432392	valine--tRNA ligase, mitochondrial 1
BNAA09G55550D	uncharacterized BNAA09G55550D
LOC106368495	uncharacterized LOC106368495
LOC106368496	O-methyltransferase MdmC-like
LOC106368511	protein CAJ1
LOC106420272	double-stranded RNA-binding protein 4-like
LOC106420510	small nuclear ribonucleoprotein Sm D2-like
LOC106420459	cysteine-tryptophan domain-containing zinc finger protein 3
LOC106420264	NF-kappa-B-activating protein-like
LOC106375237	E3 ubiquitin-protein ligase SPL1
LOC111200771	ribosome-recycling factor, chloroplastic
BNAA09G40450D	uncharacterized BNAA09G40450D
LOC106363669	suppressor of mec-8 and unc-52 protein homolog 2
LOC106368536	guanine nucleotide-binding protein alpha-1 subunit
LOC106368592	zinc finger CCCH domain-containing protein 22
LOC106368598	B3 domain-containing protein REM12
LOC106436150	piezo-type mechanosensitive ion channel homolog
LOC106368615	apolipoprotein A-IV
LOC106371337	dentin sialophosphoprotein
LOC106365982	RNA-binding protein 28
LOC106365983	probable inactive DNA (cytosine-5)-methyltransferase DRM3
LOC106368817	kinesin-like protein KIN-7E
LOC106368806	probable magnesium transporter NIPA6
LOC106368798	protein THYLAKOID FORMATION 1, chloroplastic
LOC106369097	nucleosome assembly protein 1;2
LOC106387282	pentatricopeptide repeat-containing protein At3g02650, mitochondrial-like
LOC106369060	zinc finger BED domain-containing protein DAYSLEEPER
LOC111200387	serine/threonine protein phosphatase 2A 55 kDa regulatory subunit B
LOC106430281	membrane-bound transcription factor site-2 protease homolog
LOC106434924	splicing factor YJU2
LOC106434928	septin and tuftelin-interacting protein 1 homolog 1
LOC106415406	helicase SEN1
LOC106415105	histone acetyltransferase HAC12
LOC106441096	signal recognition particle receptor subunit alpha
LOC106441107	uncharacterized LOC106441107
LOC106363117	uncharacterized LOC106363117
LOC106367087	sister chromatid cohesion protein PDS5 homolog E
LOC106367085	uncharacterized LOC106367085
LOC106367073	protein TOPLESS-like
LOC106367067	uncharacterized LOC106367067
LOC106367063	TSET complex member tstD-like
LOC106367059	uncharacterized LOC106367059
LOC106367048	putative 1-phosphatidylinositol-3-phosphate 5-kinase FAB1D
LOC106434650	RNA demethylase ALKBH10B
LOC106434656	valine--tRNA ligase, mitochondrial 1-like
LOC106392331	calvin cycle protein CP12-1, chloroplastic-like
LOC106369111	pentatricopeptide repeat-containing protein At3g22470, mitochondrial-like
LOC106369110	factor of DNA methylation 4
LOC106396990	protein GLE1-like
LOC106397360	factor of DNA methylation 4-like
LOC106401180	coilin
LOC106401178	pentatricopeptide repeat-containing protein At1g12620
LOC106401181	eukaryotic translation initiation factor 4B2-like
LOC106401856	WD repeat-containing protein LWD1
LOC106397440	ribosomal RNA processing protein 36 homolog
LOC106397421	pentatricopeptide repeat-containing protein At1g12620-like
LOC106402137	SNARE-interacting protein KEULE
LOC106401918	probable disease resistance protein At1g12290
LOC106401756	60S ribosomal protein L19-1-like
LOC106397649	uncharacterized LOC106397649
LOC106398644	mitotic spindle assembly checkpoint protein MAD1
LOC106400444	pre-mRNA-processing factor 39-2
LOC106401887	dymeclin
LOC106348438	ABC transporter C family member 10
LOC106435787	uncharacterized protein At1g51745
BNAA09G48690D	uncharacterized BNAA09G48690D
LOC106420166	DNA replication ATP-dependent helicase/nuclease JHS1
LOC106419872	low-specificity L-threonine aldolase 1
LOC106420153	photosystem I subunit O
LOC106420151	mRNA-decapping enzyme-like protein
LOC106377524	formin-binding protein 4
LOC106420192	serine/threonine-protein phosphatase 6 regulatory subunit 3-like
BNAA09G49170D	tRNA ligase 1
LOC106369238	pentatricopeptide repeat-containing protein At4g21190
LOC106369255	TATA box-binding protein-associated factor RNA polymerase I subunit B
LOC106369271	thioredoxin M-type, chloroplastic
LOC106369283	protein SPIRRIG
LOC106369290	uncharacterized LOC106369290
LOC106369308	chloroplast stem-loop binding protein of 41 kDa a, chloroplastic
LOC106369309	protein HUA2-LIKE 3-like
LOC106449690	probable RNA 3'-terminal phosphate cyclase-like protein
LOC106391134	PHD finger-like domain-containing protein 5A
LOC111201378	6-phosphofructo-2-kinase/fructose-2,6-bisphosphatase-like
LOC106369001	probable galacturonosyltransferase 6
LOC106427054	4-hydroxyphenylpyruvate dioxygenase
LOC106371152	uncharacterized LOC106371152
LOC106371154	ATPase family AAA domain-containing protein At1g05910
LOC106371160	INO80 complex subunit D
LOC106371067	epidermal growth factor receptor substrate 15-like 1
LOC106371085	uncharacterized TPR repeat-containing protein At1g05150
LOC106370970	protein TIC 20-I, chloroplastic
BNAA10G03040D	uncharacterized BNAA10G03040D
LOC106370991	probable voltage-gated potassium channel subunit beta
LOC106370934	auxin-responsive protein IAA17
LOC106385288	bromodomain-containing protein DDB_G0280777
LOC106370944	pre-mRNA-processing factor 39-2
LOC106370952	pre-mRNA-splicing factor SLU7-A
LOC106450311	uncharacterized LOC106450311
LOC106423111	H/ACA ribonucleoprotein complex non-core subunit NAF1
LOC106423057	transcription factor efuD-like
LOC106422994	transcription factor bHLH7
LOC106423073	uncharacterized LOC106423073
LOC106370909	ATP-dependent Clp protease proteolytic subunit 5, chloroplastic
LOC106415974	autophagy-related protein 18h
LOC106370900	protein LHY
LOC106370879	zinc finger CCCH domain-containing protein 1
LOC106370854	acyl-CoA hydrolase 2
LOC106370827	protein mago nashi homolog
LOC106402800	protein REVEILLE 6
LOC106430570	polypyrimidine tract-binding protein homolog 2-like
LOC106430552	PHD finger-like domain-containing protein 5B
LOC106351534	uncharacterized LOC106351534
[truncated: 1,839 more rows]

## Sheet: MEdarkgreen
Gene ID	description
LOC106415701	uncharacterized LOC106415701
LOC106414212	elicitor peptide 6
LOC106415074	protein THYLAKOID FORMATION 1, chloroplastic
LOC106436695	H/ACA ribonucleoprotein complex subunit 3-like protein
LOC106368925	60S ribosomal protein L31-1
LOC106368917	DNA repair protein recA homolog 3, mitochondrial
LOC106413952	CASP-like protein 2A1
LOC106411648	protein BASIC PENTACYSTEINE2-like
LOC106425467	protein ENHANCED DISEASE RESISTANCE 2-like
LOC111209127	serine/threonine-protein kinase Nek3-like
LOC106378878	ATP-citrate synthase beta chain protein 2-like
LOC106415966	uncharacterized LOC106415966
LOC106414967	acid beta-fructofuranosidase 4, vacuolar-like
LOC106376471	galactan beta-1,4-galactosyltransferase GALS3-like
LOC106376469	leucine-rich repeat receptor-like serine/threonine-protein kinase BAM3
LOC106405503	glyceraldehyde-3-phosphate dehydrogenase GAPB, chloroplastic-like
LOC106404269	uncharacterized LOC106404269
LOC106377029	uncharacterized LOC106377029
LOC106377028	thioredoxin-like 1-1, chloroplastic
LOC106401524	GATA transcription factor 11-like
LOC106420145	proliferating cell nuclear antigen
BNAANNG15810D	uncharacterized BNAANNG15810D
LOC106419997	oxygen-evolving enhancer protein 2, chloroplastic
LOC106419992	1-aminocyclopropane-1-carboxylate oxidase homolog 3
LOC106419994	1-aminocyclopropane-1-carboxylate oxidase homolog 3-like
LOC111208473	uncharacterized LOC111208473
LOC106419853	probable uridine nucleosidase 2
LOC106420052	uncharacterized protein At1g04910-like
LOC106406707	uncharacterized LOC106406707
LOC106405766	tRNA (guanine-N(7)-)-methyltransferase non-catalytic subunit wdr4-like
LOC106392267	elongation factor Tu, mitochondrial-like
LOC106392290	RNA-binding protein BRN1
LOC106435147	probable protein phosphatase 2C 52
LOC106435143	xyloglucan endotransglucosylase/hydrolase protein 9
BNAC09G01120D	uncharacterized BNAC09G01120D
LOC106413987	UPF0400 protein C337.03-like
LOC106397294	prohibitin-4, mitochondrial
BNAC09G01470D	uncharacterized BNAC09G01470D
LOC106401200	chlorophyll a-b binding protein 2.4, chloroplastic
LOC106401902	UPF0301 protein Plut_0637
LOC106404640	ENHANCER OF AG-4 protein 2-like
BNACNNG41690D	uncharacterized BNACNNG41690D
LOC106352999	alanine--glyoxylate aminotransferase 2 homolog 3, mitochondrial-like
LOC106352994	uncharacterized LOC106352994
LOC106352984	UPF0503 protein At3g09070, chloroplastic-like
LOC106352983	phytochromobilin:ferredoxin oxidoreductase, chloroplastic-like
LOC106353538	general transcription factor IIF subunit 2
LOC106445086	PLASMODESMATA CALLOSE-BINDING PROTEIN 1-like
LOC106444666	amino acid transporter AVT3A-like
LOC111209947	DEAD-box ATP-dependent RNA helicase 7-like
LOC106407276	myb-related protein 306
LOC106410823	LRR receptor-like serine/threonine-protein kinase FEI 1
LOC106424079	uncharacterized LOC106424079
BNAA01G06860D	uncharacterized BNAA01G06860D
LOC106406094	uncharacterized LOC106406094
BNAC09G06710D	small GTPase LIP1
LOC106413265	uncharacterized LOC106413265
LOC111209619	uncharacterized LOC111209619
LOC106359618	microtubule-associated protein RP/EB family member 1C
BNAC09G07980D	uncharacterized BNAC09G07980D
LOC106392260	GATA transcription factor 5-like
LOC106410502	PXMP2/4 family protein 4
LOC106410969	adenylyl-sulfate kinase 1, chloroplastic
LOC106406705	mitochondrial outer membrane import complex protein METAXIN-like
LOC106375501	glycine-rich cell wall structural protein-like
LOC106445395	receptor-like serine/threonine-protein kinase ALE2
LOC106382018	protein PAM71, chloroplastic
LOC106405068	proline-rich receptor-like protein kinase PERK13
BNAC09G12500D	uncharacterized BNAC09G12500D
LOC106392202	U3 small nucleolar ribonucleoprotein protein IMP4-like
LOC106394304	GMP synthase [glutamine-hydrolyzing]-like
LOC106385860	photosystem II 22 kDa protein, chloroplastic-like
LOC106385836	chlorophyllide a oxygenase, chloroplastic
LOC111209945	uncharacterized LOC111209945
LOC106357124	uncharacterized LOC106357124
LOC106391194	protein DETOXIFICATION 37-like
LOC106391161	uncharacterized LOC106391161
LOC111209623	protection of telomeres protein 1a-like
LOC106416546	berberine bridge enzyme-like 27
LOC106418692	protein TRI1-like
LOC106418556	omega-3 fatty acid desaturase, chloroplastic-like
LOC106446153	abscisic acid receptor PYR1-like
BNAC09G20020D	light-harvesting complex-like protein 3 isotype 2, chloroplastic
LOC106376386	callose synthase 11
LOC106422136	RNA-binding protein CP33, chloroplastic
LOC106376986	dehydrogenase/reductase SDR family member 12-like
LOC106448399	myosin-2-like
LOC106446281	60S ribosomal protein L9-1
LOC106418261	cytochrome P450 76C1-like
LOC106383079	peptide chain release factor PrfB1, chloroplastic
LOC106425847	classical arabinogalactan protein 1-like
LOC106383129	palmitoyl-acyl carrier protein thioesterase, chloroplastic-like
LOC106383136	GTPase LSG1-2
LOC106347637	sorbitol dehydrogenase
LOC106347635	zinc finger CCCH domain-containing protein 63-like
LOC106347811	putative uncharacterized protein DDB_G0287975
LOC106431761	DEAD-box ATP-dependent RNA helicase 40-like
[truncated: 2,226 more rows]

[truncated: 20 more sheets: MEdarkmagenta, MEdarkolivegreen, MEdarkorange, MEdarkred, MElightcyan, MEmagenta, MEmidnightblue, MEorange, MEorangered4, MEpink, MEplum1, MEpurple, MEroyalblue, MEskyblue, MEskyblue3, MEturquoise, MEwhite, MEyellow, MEyellowgreen, MEgrey]
