# Supplementary material for: Transcriptome analysis of thermomorphogenesis in ovules and during early seed development in Brassica napus
Source: BMC Genomics. 2023 May 4;24:236. doi: 10.1186/s12864-023-09316-2 (PMC10158150; doi:10.1186/s12864-023-09316-2)
Supplement: Supplementary file 7 — Additional file 7: Supplementary Table S7. GO terms enrichment analysis of genes co-expressed in a specific module according to WGCNA analysis. Significantly enriched terms (adjusted p-value < 0.05) are sorted according to the GO terms group (P, Biological Process; F, Molecular Function; C, Cellular Component). [file 12864_2023_9316_MOESM7_ESM.xlsx]

## Sheet: MEblack
Supplementary Table S7. GO terms enrichment analysis of genes co-expressed in a specific module according to WGCNA analysis. Significantly enriched terms (adjusted p-value < 0.05) are sorted according to the GO terms group (P, Biological Process; F, Molecular Function; C, Cellular Component).
GO_ID	GO_Group	Description	GeneRatio	BgRatio	adjusted p-value	Count	geneID
-

## Sheet: MEblue
GO_ID	GO_Group	Description	GeneRatio	BgRatio	adjusted p-value	Count	geneID
GO:0006412	P	translation	281/3853	1346/30234	2.90469e-14	281	LOC106404135/LOC106404452/LOC106428465/LOC106428451/LOC106405532/LOC106375515/LOC106375514/LOC106445410/LOC111209773/LOC106406958/LOC111209312/LOC106383100/LOC106383145/LOC106411668/LOC106418618/LOC106428854/LOC111210087/LOC106387671/LOC106361529/LOC106430633/LOC106401637/LOC106399352/LOC106364133/LOC106382482/LOC106379687/LOC106410309/LOC106432992/LOC106371268/LOC106368170/LOC106382197/LOC111211…
GO:0000395	P	mRNA 5'-splice site recognition	8/3853	10/30234	0.000842255	8	LOC106392296/LOC106438857/LOC106438725/LOC106381209/LOC106389966/LOC106389971/LOC106431495/LOC106411391
GO:1901671	P	positive regulation of superoxide dismutase activity	6/3853	6/30234	0.00120197	6	LOC106376593/LOC106434900/LOC111213332/LOC106371715/LOC106386993/LOC106425834
GO:0006413	P	translational initiation	52/3853	224/30234	0.00261352	52	LOC106404135/LOC111209773/LOC106376411/LOC106361529/LOC106430633/LOC106430914/LOC106420174/LOC106420173/LOC106410381/LOC106432523/LOC106381249/LOC106445367/LOC106446340/LOC111215058/LOC106450841/LOC106345809/LOC106346867/LOC106405676/LOC106348282/LOC106354141/LOC106400294/LOC106443439/LOC106418742/LOC106385066/LOC106362127/LOC106350914/LOC106401253/LOC106369250/LOC106370939/LOC106390790/LOC106445…
GO:0010206	P	photosystem II repair	10/3853	20/30234	0.0104557	10	LOC106439326/LOC111213571/LOC106446029/LOC106451366/BNAA05G13750D/LOC106362212/LOC106427059/LOC106347823/LOC106400603/LOC106402518
GO:0015698	P	inorganic anion transport	11/3853	26/30234	0.0199137	11	LOC106386011/LOC111211422/LOC106386009/LOC106436656/LOC106438908/LOC111198601/LOC106348290/LOC106347007/LOC106372128/LOC106390296/LOC111198007
GO:0001731	P	formation of translation preinitiation complex	8/3853	15/30234	0.0213352	8	LOC106430914/LOC106420174/LOC106420173/LOC106354141/LOC106369250/LOC106370939/LOC106402361/LOC106405889
GO:0003735	F	structural constituent of ribosome	246/3853	1189/30234	4.61811e-12	246	LOC106404152/LOC106404452/LOC106428465/LOC106428451/LOC106405532/LOC106375515/LOC106375514/LOC106445410/LOC106406958/LOC111209312/LOC106411668/LOC106428854/LOC111210087/LOC106387671/LOC106399352/LOC106364133/LOC106382482/LOC106379687/LOC106410309/LOC106432992/LOC106371268/LOC106382197/LOC111207195/LOC111211475/LOC111211502/LOC111211543/LOC106366406/LOC106435614/LOC106349373/BNAC07G12420D/LOC10640…
GO:0003723	F	RNA binding	313/3853	1847/30234	2.28347e-05	313	LOC106404452/LOC106392296/LOC106423944/LOC106392228/LOC111209773/LOC106406958/LOC106418410/LOC106385055/LOC106372344/LOC106357018/LOC106428963/LOC106358323/LOC106376212/LOC106387671/LOC106402431/LOC106418442/LOC106403071/LOC106366699/LOC106423119/LOC106380446/LOC106361529/LOC106430633/LOC106440643/LOC106377479/LOC106438857/LOC106439340/LOC106379687/LOC106430906/BNAC05G16550D/LOC106381159/LOC10638…
GO:0003743	F	translation initiation factor activity	52/3853	216/30234	0.00112305	52	LOC106404135/LOC111209773/LOC106376411/LOC106361529/LOC106430633/LOC106430914/LOC106420174/LOC106420173/LOC106410381/LOC106432523/LOC106381249/LOC106445367/LOC106446340/LOC111215058/LOC106450841/LOC106345809/LOC106346867/LOC106405676/LOC106348282/LOC106354141/LOC106400294/LOC106443439/LOC106418742/LOC106385066/LOC106362127/LOC106350914/LOC106401253/LOC106369250/LOC106370939/LOC106390790/LOC106445…
GO:0019776	F	Atg8 ligase activity	5/3853	5/30234	0.00649164	5	LOC106439915/LOC106439913/LOC106380506/LOC106422655/LOC106401795
GO:0003676	F	nucleic acid binding	228/3853	1405/30234	0.0104557	228	LOC106415293/LOC106404311/LOC106392296/LOC106423944/BNAC07G10040D/LOC106392228/LOC106416646/LOC106439486/LOC106388051/LOC106372344/LOC106357018/LOC106428963/LOC106425073/LOC106425072/LOC106358323/LOC106418442/LOC106423119/LOC106440643/LOC106345625/LOC106377479/LOC106438857/LOC106439340/LOC106379687/LOC106430906/BNAC05G16550D/LOC106382193/LOC111211543/LOC106418609/LOC106415677/LOC111211155/LOC1112…
GO:0019843	F	rRNA binding	41/3853	177/30234	0.0133606	41	LOC106404452/LOC106406958/LOC106366699/LOC106379687/LOC106443125/LOC106349373/LOC106405949/LOC106353068/BNAA03G34930D/LOC111214963/LOC106447195/LOC106451615/LOC106357866/LOC106420812/LOC106360465/LOC106387594/LOC106365657/LOC106366463/LOC106418603/LOC106349186/LOC106391773/LOC106391122/LOC106371081/LOC106428563/LOC106376889/LOC106397075/LOC111204372/LOC106367165/LOC106387155/LOC106432485/LOC10642…
GO:0000340	F	RNA 7-methylguanosine cap binding	9/3853	19/30234	0.0259279	9	LOC106361529/LOC106430633/LOC106432523/LOC106381249/LOC106418742/LOC106385066/LOC106390790/LOC106386571/LOC106360852
GO:0047918	F	GDP-mannose 3,5-epimerase activity	4/3853	4/30234	0.0271921	4	LOC106382501/LOC106348790/LOC106348855/LOC106348783
GO:0005840	C	ribosome	241/3853	1161/30234	4.61811e-12	241	LOC106404452/LOC106428465/LOC106428451/LOC106405532/LOC106375515/LOC106375514/LOC106445410/LOC106406958/LOC111209312/LOC106411668/LOC106418409/LOC106428854/LOC111210087/LOC106387671/LOC106399352/LOC106364133/LOC106382482/LOC106379687/LOC106430914/LOC106410309/LOC106420174/LOC106420173/LOC106432992/LOC106371268/LOC106382197/LOC111211475/LOC111211502/LOC111211543/LOC106366406/LOC106435614/LOC106349…
GO:0009536	C	plastid	446/3853	2648/30234	7.84387e-08	446	LOC106415835/LOC106415122/LOC106405811/LOC106377030/LOC106420156/LOC106406166/LOC106404452/LOC106440357/LOC106428455/LOC106357650/LOC106392242/LOC106392240/LOC106406952/LOC106406958/LOC106404868/BNAC09G30580D/LOC106390661/LOC106390902/LOC106390893/LOC106418409/LOC106418464/LOC106418401/LOC106427799/LOC106427864/LOC106410574/LOC106439479/LOC106431324/LOC106387714/LOC106387707/LOC106372223/LOC10642…
GO:0009507	C	chloroplast	474/3853	2864/30234	1.95443e-07	474	LOC106415835/LOC106415122/LOC106415782/LOC106404129/LOC106405811/LOC106377030/LOC106420156/LOC106435141/LOC106428455/LOC106357650/LOC106392242/LOC106392240/LOC106406952/LOC106410465/LOC106357805/LOC106392185/BNACNNG68480D/LOC106404868/BNAC09G29030D/BNAC09G30580D/LOC106390661/LOC106418464/LOC106418401/LOC106427799/LOC106427864/LOC106410574/LOC106431324/LOC106387714/LOC106424766/LOC106418618/LOC106…
GO:0005739	C	mitochondrion	332/3853	2010/30234	0.00010112	332	LOC106415926/LOC106404129/LOC106405811/LOC106406166/LOC106440344/LOC106428455/LOC106405532/LOC106406952/LOC106410465/LOC106410651/LOC106410773/LOC106357811/LOC106447951/LOC106402040/LOC106386727/LOC106383100/LOC106383145/LOC106418690/LOC106445261/LOC106390902/LOC106402127/LOC106418401/LOC106427799/LOC106431324/LOC106387706/LOC106418618/LOC111210094/LOC106406104/LOC106390004/LOC106441200/LOC106431…
GO:0009941	C	chloroplast envelope	160/3853	870/30234	0.00035356	160	LOC106415782/LOC106405811/LOC106428455/LOC106357650/LOC106406952/LOC106390661/LOC106427799/LOC106431324/LOC106424766/LOC106406147/LOC106419327/LOC106375655/LOC106430583/LOC106379687/LOC106418563/LOC106415344/LOC111211003/LOC106360889/LOC106434397/LOC106405949/LOC106432156/LOC106451056/LOC111213571/LOC106437789/LOC106353041/LOC106353104/LOC106356804/LOC106360765/LOC106439565/LOC106439899/LOC111214…
GO:0015935	C	small ribosomal subunit	30/3853	103/30234	0.00214248	30	LOC106428854/LOC106379687/LOC106410309/LOC111211475/LOC106405949/LOC106436495/LOC111213198/LOC106439190/LOC106353068/LOC106446181/LOC106390483/LOC106447023/LOC106447195/LOC106448908/LOC106447561/LOC106405973/LOC106369246/LOC106427936/LOC106376707/LOC106433052/LOC106388267/LOC106388964/LOC106402070/LOC106411618/LOC111205477/LOC106423075/LOC106391681/LOC106447611/LOC106368322/LOC106423691
GO:0000153	C	cytoplasmic ubiquitin ligase complex	5/3853	5/30234	0.00649164	5	LOC106439915/LOC106439913/LOC106380506/LOC106422655/LOC106401795
GO:0005736	C	RNA polymerase I complex	5/3853	5/30234	0.00649164	5	LOC106366576/LOC106368446/LOC106368445/LOC106452553/LOC111208524
GO:0030014	C	CCR4-NOT complex	15/3853	40/30234	0.0104557	15	LOC106425073/LOC106425072/LOC106418709/LOC106415677/LOC106419711/LOC106419712/LOC106347687/LOC106371662/LOC106387787/LOC106390783/LOC106416448/LOC106386873/LOC106386871/LOC106428246/LOC106430762
GO:0009570	C	chloroplast stroma	173/3853	1029/30234	0.0114393	173	LOC106415782/LOC106410465/BNACNNG68480D/LOC106427864/LOC106418618/LOC106415147/LOC106406147/LOC106375655/LOC111210620/LOC106401637/LOC106401924/LOC106430583/LOC106379687/LOC106410536/LOC106368170/LOC106357590/LOC106418563/LOC111211543/LOC106357712/LOC111211003/LOC106360889/LOC106405949/LOC111212405/LOC106360908/LOC106437789/LOC106353104/LOC106390483/LOC106360765/LOC111214200/LOC106439899/LOC10644…
GO:0000311	C	plastid large ribosomal subunit	6/3853	8/30234	0.0133606	6	LOC111214963/LOC106349421/LOC106349417/LOC106391122/LOC106428563/LOC106381999
GO:0000243	C	commitment complex	8/3853	14/30234	0.0136489	8	LOC106392296/LOC106438857/LOC106438725/LOC106381209/LOC106389966/LOC106389971/LOC106431495/LOC106411391
GO:0022626	C	cytosolic ribosome	72/3853	366/30234	0.0140422	72	LOC106404152/LOC106428465/LOC106428451/LOC106445410/LOC106406958/LOC106387671/LOC106386526/LOC106386515/LOC106418563/LOC111211475/LOC111211502/LOC106435614/LOC111212696/LOC106372199/LOC106452386/LOC106437823/LOC106438054/LOC106438811/LOC106353068/LOC106446181/LOC106439370/LOC106439770/LOC106440861/LOC106445130/LOC111215220/LOC106446727/LOC106366033/LOC106448933/LOC106346392/LOC106346264/LOC106346…
GO:0000932	C	P-body	22/3853	76/30234	0.0174038	22	LOC106430633/LOC106431906/LOC106418709/LOC106447456/LOC106451861/LOC106452176/LOC111215720/LOC106351611/LOC106347687/LOC106451667/LOC106361854/LOC106376728/LOC106383009/LOC106405259/LOC106360852/LOC106391550/LOC106392036/LOC106415647/LOC106401806/LOC106452252/LOC106397672/LOC106405856
GO:0022625	C	cytosolic large ribosomal subunit	48/3853	222/30234	0.018093	48	LOC106428465/LOC106428451/LOC106445410/LOC106406958/LOC106387671/LOC106399352/LOC106382482/LOC111212905/LOC106437823/LOC106438054/LOC106439370/LOC106445130/LOC106429206/LOC106366033/LOC111215561/LOC106448933/LOC106346264/LOC106346254/LOC106353381/LOC106353449/LOC106432562/LOC106354322/LOC106420812/LOC106354362/LOC106423888/LOC106345445/LOC106372088/LOC106382332/LOC106365507/LOC106368453/LOC106375…
GO:0005666	C	RNA polymerase III complex	9/3853	20/30234	0.0391229	9	BNAC09G47140D/LOC106406243/LOC106348312/LOC106366576/LOC106368446/LOC106368445/LOC106452553/LOC106391306/LOC111208524

## Sheet: MEbrown
GO_ID	GO_Group	Description	GeneRatio	BgRatio	adjusted p-value	Count	geneID
GO:0006355	P	regulation of transcription, DNA-templated	280/2547	1670/30234	1.15127e-26	280	LOC106413570/LOC106417700/LOC106399963/LOC106372254/LOC111207856/LOC106416616/LOC106418612/LOC106376379/LOC106435470/LOC106372229/LOC106372267/LOC106372343/LOC111210005/LOC111210223/LOC106418427/LOC106421606/LOC106443004/LOC106375664/LOC106426670/LOC111210456/LOC106430687/LOC106451078/LOC106396904/LOC111211126/LOC106391287/LOC106434798/LOC111211436/LOC106415947/LOC106432536/LOC111211001/LOC106432…
GO:0006468	P	protein phosphorylation	194/2547	1309/30234	1.78717e-12	194	LOC106412294/LOC106435145/LOC106352992/LOC106360716/LOC106392192/LOC106418584/LOC106426065/LOC106371915/LOC111210234/LOC106406581/LOC106421297/LOC106421298/LOC106430397/LOC106382033/LOC106431165/LOC106435970/BNAC01G40370D/LOC106432272/LOC111211299/LOC106348100/LOC106433436/LOC106431809/LOC106431675/LOC106347204/LOC111212664/LOC111213560/LOC106436918/LOC106443279/LOC106437712/LOC106404584/LOC10643…
GO:0051301	P	cell division	63/2547	319/30234	5.06629e-08	63	LOC106412269/LOC106379984/LOC106381584/LOC106440578/LOC106371915/LOC106372208/LOC106366717/LOC106399291/LOC111211538/LOC106438481/LOC106438888/LOC106361794/LOC106361795/LOC106361804/LOC106448208/LOC106448255/LOC106411510/LOC106445214/LOC111215153/LOC106451322/LOC106361128/LOC106346903/LOC106347980/LOC106354194/LOC106393014/LOC106367019/LOC106361041/LOC106361352/LOC106366117/LOC106366308/LOC106364…
GO:0007018	P	microtubule-based movement	34/2547	130/30234	3.80508e-07	34	LOC106418585/LOC106418588/LOC106389652/LOC106439962/LOC106447376/LOC106450436/LOC106451131/LOC106451909/LOC106346903/LOC106347695/LOC106424820/LOC106358258/LOC106358474/LOC106354200/LOC111215929/LOC106368687/LOC106366852/LOC106390868/LOC106369053/LOC106349078/LOC106380892/LOC106422597/LOC106389325/LOC106389834/LOC106390755/LOC106420783/LOC106446924/LOC106387357/LOC106406013/LOC106410528/LOC106410…
GO:0007049	P	cell cycle	55/2547	280/30234	5.63348e-07	55	LOC106412269/LOC106381584/LOC106440578/LOC106371915/LOC106372208/LOC106426657/LOC106366717/LOC106399291/LOC111212233/LOC106438481/LOC106438659/LOC106438888/LOC106448208/LOC106448255/LOC106445214/LOC106451322/LOC106445598/LOC106346415/LOC106361128/LOC106346903/LOC106347980/LOC106354194/LOC106367019/LOC106361041/LOC106361352/LOC106435589/LOC106366117/LOC106366308/LOC106364186/LOC106365191/LOC106413…
GO:0030154	P	cell differentiation	40/2547	180/30234	1.92457e-06	40	LOC111207856/LOC106372229/LOC106426462/LOC111211126/LOC106453944/LOC106432465/LOC106437809/LOC106361794/LOC106361795/LOC111214236/LOC106353490/LOC106440847/LOC106411510/LOC106447565/LOC111215153/LOC106361136/LOC106347901/LOC106360990/LOC106361539/LOC106366875/LOC106435277/LOC106400682/LOC106400681/LOC106367270/LOC106371619/LOC106371998/LOC106426845/LOC106389841/LOC106357683/LOC111197701/LOC106389…
GO:0009755	P	hormone-mediated signaling pathway	15/2547	38/30234	2.3588e-05	15	LOC106347204/LOC111214236/LOC106347795/LOC106431579/LOC106356425/LOC106421687/LOC106361506/LOC106381986/LOC106351012/LOC111207167/LOC106423327/LOC106401146/LOC106410295/LOC106410294/LOC106415753
GO:0016310	P	phosphorylation	153/2547	1208/30234	2.75678e-05	153	LOC106435145/LOC106360716/LOC106371915/LOC106372306/LOC111210234/LOC106406581/LOC106421298/LOC106446826/LOC106430397/LOC106382033/LOC106432067/LOC106435970/LOC106432272/LOC111211299/LOC106433436/LOC106431809/LOC106431675/LOC106347204/LOC111212664/LOC111213560/LOC106436918/LOC111213913/LOC106443279/LOC106437712/LOC106404584/LOC106438423/LOC106438656/LOC106439029/LOC106439040/LOC106436992/LOC111214…
GO:0030261	P	chromosome condensation	9/2547	14/30234	3.44899e-05	9	LOC106399291/LOC106437804/LOC111213151/LOC106445214/LOC106451322/LOC106390788/LOC106368022/LOC106411624/LOC106352937
GO:0019760	P	glucosinolate metabolic process	10/2547	19/30234	8.37952e-05	10	LOC106432465/LOC106353490/LOC106396396/LOC106450792/LOC106426845/LOC106389497/LOC111197701/LOC106453017/LOC106407338/LOC106392894
GO:0044772	P	mitotic cell cycle phase transition	10/2547	19/30234	8.37952e-05	10	LOC106347980/LOC106361041/LOC106364186/LOC106390877/LOC106357709/LOC106401136/LOC106380654/LOC106452822/LOC106394545/LOC106348211
GO:0055085	P	transmembrane transport	113/2547	852/30234	9.41427e-05	113	LOC106406011/LOC106377013/LOC106392306/LOC106413985/LOC106402107/LOC106353537/LOC106415716/LOC106418294/LOC111207968/LOC106390526/LOC106418106/LOC106433303/LOC106377382/LOC106425969/LOC106430224/LOC106405685/LOC106431882/LOC106430848/LOC106426460/LOC106415505/LOC106421786/LOC106416658/LOC106436084/LOC111212376/LOC111212519/LOC106434099/LOC106452371/LOC106428082/LOC106392712/LOC106439438/LOC106440…
GO:0009934	P	regulation of meristem structural organization	12/2547	29/30234	0.00014076	12	LOC111214236/LOC106345771/LOC106356425/LOC106421687/LOC106454847/LOC106391716/LOC106426288/LOC111207167/LOC106423327/LOC106410295/LOC106427813/LOC106399908
GO:0048825	P	cotyledon development	15/2547	44/30234	0.00014076	15	LOC106379984/LOC111211538/LOC111212376/LOC106347901/LOC106360990/LOC106366875/LOC106400682/LOC106400681/LOC106454847/LOC106375396/LOC106445437/LOC106415376/LOC106348849/LOC106348779/LOC106399908
GO:0090691	P	formation of plant organ boundary	6/2547	7/30234	0.000182911	6	LOC106402107/LOC106435470/LOC106349153/LOC106390278/LOC106391405/LOC106410179
GO:0009725	P	response to hormone	16/2547	52/30234	0.000258507	16	LOC106418427/LOC106444988/LOC106445029/LOC106450494/LOC106358270/LOC111199287/LOC106361581/LOC106367280/LOC106414365/LOC106433157/LOC106451191/LOC106396799/LOC106415718/LOC106411172/LOC106410709/LOC106434439
GO:0046916	P	cellular transition metal ion homeostasis	5/2547	5/30234	0.000313259	5	LOC106347918/LOC106366199/LOC106348339/LOC106410702/LOC106410701
GO:0010444	P	guard mother cell differentiation	7/2547	11/30234	0.000506058	7	LOC106361041/LOC106390877/LOC106357709/LOC106409271/LOC106380654/LOC106452822/LOC106394545
GO:0009944	P	polarity specification of adaxial/abaxial axis	11/2547	29/30234	0.000829043	11	LOC111211126/LOC106361136/LOC106435277/LOC106367270/LOC106367620/LOC106371619/LOC106389992/LOC106396769/LOC106432754/LOC106411340/LOC106415753
GO:0090627	P	plant epidermal cell differentiation	5/2547	6/30234	0.00154809	5	LOC106347901/LOC106360990/LOC106400682/LOC106400681/LOC106368345
GO:0000727	P	double-strand break repair via break-induced replication	8/2547	17/30234	0.00179361	8	LOC106381584/LOC106426657/LOC106438659/LOC106361804/LOC106393014/LOC106435589/LOC106366117/LOC106407159
GO:0009956	P	radial pattern formation	8/2547	17/30234	0.00179361	8	LOC111211126/LOC106386234/LOC106371408/LOC106361401/LOC106415282/LOC106371619/LOC106426782/LOC106415494
GO:0010305	P	leaf vascular tissue pattern formation	12/2547	39/30234	0.00322892	12	LOC106412294/LOC106436380/LOC106444930/LOC106351329/LOC106371408/LOC106431579/LOC106415298/LOC106396877/LOC106417853/LOC106411172/LOC106425452/LOC106412041
GO:0010315	P	auxin efflux	7/2547	14/30234	0.00337378	7	LOC106402107/LOC106353537/LOC111212376/LOC106349153/LOC106391405/LOC106397263/LOC106410179
GO:0006260	P	DNA replication	32/2547	184/30234	0.00365168	32	LOC106421606/LOC106426657/LOC106410763/LOC111211404/LOC106382566/LOC111213403/LOC106430391/LOC106438659/LOC106440774/LOC106446323/LOC106447444/LOC106454684/LOC106361128/LOC106362128/LOC106435589/LOC106420229/LOC106371990/LOC106394441/LOC106420987/LOC111202883/LOC106389427/LOC106429437/LOC106348005/LOC106451515/LOC106391654/LOC106391608/LOC106445587/LOC106377588/LOC106426288/LOC106407159/LOC106376…
GO:0010103	P	stomatal complex morphogenesis	5/2547	7/30234	0.00383434	5	LOC106347204/LOC106347795/LOC106421537/LOC106403012/LOC106415753
GO:0010389	P	regulation of G2/M transition of mitotic cell cycle	5/2547	7/30234	0.00383434	5	LOC106356425/LOC106421687/LOC106452822/LOC111207167/LOC106423327
GO:0042908	P	xenobiotic transport	13/2547	46/30234	0.00383434	13	LOC106415716/LOC106405685/LOC106440857/LOC106354296/LOC106359730/LOC106419863/LOC106372473/LOC106369165/LOC106417708/LOC106448364/LOC106436116/LOC106427424/LOC106406489
GO:0009734	P	auxin-activated signaling pathway	35/2547	218/30234	0.00727124	35	LOC106402107/LOC106353537/LOC106356963/LOC106418427/LOC111212233/LOC111212376/LOC106444930/LOC106444988/LOC106445029/LOC106450494/LOC106371408/LOC106349153/LOC106431579/LOC106358270/LOC111199287/LOC106361581/LOC106367280/LOC106368803/LOC106414365/LOC106433157/LOC106451191/LOC106396877/LOC106396799/LOC106429352/LOC106445437/LOC106391405/LOC106391716/LOC106397205/LOC106415718/LOC106397263/LOC106422…
GO:0010541	P	acropetal auxin transport	4/2547	5/30234	0.00944486	4	LOC106402107/LOC106349153/LOC106391405/LOC106410179
GO:0048657	P	anther wall tapetum cell differentiation	4/2547	5/30234	0.00944486	4	LOC106361506/LOC106381986/LOC106351012/LOC106410294
GO:0060236	P	regulation of mitotic spindle organization	4/2547	5/30234	0.00944486	4	LOC106403074/LOC106369266/LOC106422921/LOC106397326
GO:0009851	P	auxin biosynthetic process	8/2547	22/30234	0.0102807	8	LOC106353537/LOC106356963/LOC106366854/LOC106420154/LOC106349076/LOC106425715/LOC106397263/LOC106422334
GO:0000272	P	polysaccharide catabolic process	14/2547	59/30234	0.0114449	14	LOC106412226/LOC106345232/LOC106450876/LOC106353801/LOC106353849/LOC106365511/LOC106369293/LOC106438817/LOC106386614/LOC106446485/LOC106410923/LOC106402336/LOC106371119/LOC106416201
GO:0009639	P	response to red or far red light	10/2547	34/30234	0.0128112	10	LOC106402107/LOC106423440/LOC106349153/LOC106454477/LOC106396580/LOC106361657/LOC106368488/LOC106454159/LOC106391405/LOC106410179
GO:0060918	P	auxin transport	6/2547	13/30234	0.0130068	6	LOC106402107/LOC106422131/LOC106349153/LOC106375396/LOC106391405/LOC106410179
GO:0010492	P	maintenance of shoot apical meristem identity	8/2547	23/30234	0.0137056	8	LOC106432465/LOC106353490/LOC106353831/LOC106367019/LOC106426845/LOC106397115/LOC111197701/LOC106407338
GO:0042127	P	regulation of cell population proliferation	9/2547	29/30234	0.015246	9	LOC106412294/LOC106432465/LOC106353490/LOC106345771/LOC106349429/LOC106415298/LOC106426845/LOC111197701/LOC106407338
GO:0006833	P	water transport	12/2547	48/30234	0.016598	12	LOC106421786/LOC106436084/LOC106439438/LOC106452220/LOC106434949/LOC106452594/LOC106382572/LOC106412217/LOC106375272/LOC106402619/LOC111207416/LOC106415690
GO:0007178	P	transmembrane receptor protein serine/threonine kinase signaling pathway	18/2547	91/30234	0.0170875	18	LOC106412294/LOC106430397/LOC106432272/LOC106438656/LOC106445543/LOC106391929/LOC106450902/LOC106431579/LOC106415298/LOC106437644/LOC106381564/LOC106388800/LOC106396052/LOC106371203/LOC106401539/LOC106440610/LOC106429713/LOC106382786
GO:0048366	P	leaf development	27/2547	163/30234	0.0171349	27	LOC106379984/LOC106412294/LOC106435470/LOC106433115/LOC111210914/LOC111211538/LOC106386234/LOC106395277/LOC106361401/LOC106361506/LOC106439339/LOC111200868/LOC106415282/LOC106415298/LOC106426782/LOC106381986/LOC106390278/LOC106391722/LOC106447222/LOC106351012/LOC106426288/LOC111207876/LOC106348849/LOC106348779/LOC106409323/LOC106410294/LOC106415494
GO:0045490	P	pectin catabolic process	17/2547	84/30234	0.017579	17	LOC106406322/LOC106436935/LOC106440777/LOC106440778/LOC106430092/LOC106361318/LOC106365801/LOC106382584/LOC106370994/LOC106371735/LOC106381139/LOC106347564/LOC106439508/LOC106407562/LOC111208330/LOC106403184/LOC106367786
GO:0033528	P	S-methylmethionine cycle	3/2547	3/30234	0.0175872	3	LOC106349415/LOC106382000/LOC106399494
GO:0033673	P	negative regulation of kinase activity	3/2547	3/30234	0.0175872	3	LOC106444451/LOC106364012/LOC106348733
GO:0045168	P	cell-cell signaling involved in cell fate commitment	3/2547	3/30234	0.0175872	3	LOC106401952/LOC106361794/LOC106361795
GO:0000911	P	cytokinesis by cell plate formation	12/2547	50/30234	0.0204541	12	LOC106371915/LOC106366717/LOC106439040/LOC106346903/LOC106361352/LOC106375243/LOC106369053/LOC106369307/LOC106387810/LOC106416382/LOC106440466/LOC106415712
GO:0007346	P	regulation of mitotic cell cycle	10/2547	37/30234	0.0204541	10	LOC111210234/LOC106443279/LOC106444015/LOC106356425/LOC106413887/LOC106390445/LOC106394646/LOC106440497/LOC106444508/LOC106423327
GO:0032147	P	activation of protein kinase activity	8/2547	25/30234	0.0204541	8	LOC106403074/LOC111210234/LOC106443279/LOC106369266/LOC106422921/LOC106440497/LOC106444508/LOC106397326
GO:0006270	P	DNA replication initiation	9/2547	33/30234	0.0309405	9	LOC106426657/LOC111211404/LOC106438659/LOC106361804/LOC106393014/LOC106435589/LOC106389427/LOC106429437/LOC106407159
GO:0010014	P	meristem initiation	5/2547	11/30234	0.0309405	5	LOC111211126/LOC106367270/LOC106371619/LOC106396769/LOC106432754
GO:0010223	P	secondary shoot formation	7/2547	21/30234	0.0309405	7	LOC106435470/LOC106432536/LOC106361794/LOC106361795/LOC106390278/LOC111206470/LOC106401146
GO:0006271	P	DNA strand elongation involved in DNA replication	4/2547	7/30234	0.0334742	4	LOC106426657/LOC106438659/LOC106435589/LOC106407159
GO:0010032	P	meiotic chromosome condensation	4/2547	7/30234	0.0334742	4	LOC106437804/LOC111213151/LOC106445214/LOC106390788
GO:0071577	P	zinc ion transmembrane transport	8/2547	28/30234	0.0389885	8	LOC106406011/LOC106418106/LOC106416658/LOC111212519/LOC106452371/LOC106428082/LOC106389849/LOC106389850
GO:0010268	P	brassinosteroid homeostasis	6/2547	17/30234	0.0447129	6	LOC106416608/LOC106349108/LOC106361506/LOC106381986/LOC106351012/LOC106410294
GO:0032502	P	developmental process	9/2547	35/30234	0.04495	9	LOC106395748/LOC106440817/LOC106448590/LOC106380508/LOC106389497/LOC106392058/LOC111207183/LOC106348946/LOC106367805
GO:0006344	P	maintenance of chromatin silencing	3/2547	4/30234	0.0463144	3	LOC106358333/LOC106366290/LOC106391353
GO:0009664	P	plant-type cell wall organization	12/2547	56/30234	0.0463144	12	LOC106436788/LOC106381419/LOC106438184/LOC106449221/LOC106451012/LOC106369322/LOC106358254/LOC106380240/LOC111208210/LOC106348771/LOC106410619/LOC106415753
GO:0016572	P	histone phosphorylation	3/2547	4/30234	0.0463144	3	LOC106421687/LOC106392060/LOC111207167
GO:0019538	P	protein metabolic process	12/2547	56/30234	0.0463144	12	LOC106420143/LOC106418684/LOC106424702/LOC106440052/LOC106445159/LOC106361158/LOC106367951/LOC106371502/LOC106416701/LOC106377538/LOC106388927/LOC106390692
GO:0032197	P	transposition, RNA-mediated	3/2547	4/30234	0.0463144	3	LOC106358333/LOC106366290/LOC106391353
GO:0051574	P	positive regulation of histone H3-K9 methylation	3/2547	4/30234	0.0463144	3	LOC106358333/LOC106366290/LOC106391353
GO:0090241	P	negative regulation of histone H4 acetylation	3/2547	4/30234	0.0463144	3	LOC106358333/LOC106366290/LOC106391353
GO:1903086	P	negative regulation of sinapate ester biosynthetic process	3/2547	4/30234	0.0463144	3	LOC106361539/LOC106357683/LOC106389910
GO:0030001	P	metal ion transport	21/2547	128/30234	0.0482475	21	LOC106406011/LOC106418106/LOC106416658/LOC111212519/LOC106452371/LOC106428082/LOC106387898/LOC106347918/LOC106349468/LOC106366199/LOC106429755/LOC106385180/LOC106389849/LOC106389850/LOC111204294/LOC106387515/LOC106348339/LOC106399740/LOC106390318/LOC106410702/LOC106410701
GO:0003677	F	DNA binding	332/2547	2153/30234	1.25841e-25	332	LOC106415343/LOC106412269/LOC106399839/LOC106346587/LOC106399963/LOC106452573/LOC106356963/LOC106372254/LOC111207856/LOC106405079/LOC106416616/LOC106381584/LOC106435470/LOC106372229/LOC106372267/LOC106372343/LOC111210223/LOC106418427/LOC106421606/LOC106382431/LOC106443004/LOC106375654/LOC106375664/LOC106426670/LOC106426657/LOC106440670/LOC106440658/LOC106436979/LOC106430687/LOC106451078/LOC106430…
GO:0003700	F	DNA-binding transcription factor activity	180/2547	920/30234	2.55686e-24	180	LOC106356963/LOC106372254/LOC111207856/LOC106416616/LOC106435470/LOC106372229/LOC106372267/LOC106372343/LOC106421606/LOC106375664/LOC111210456/LOC106451078/LOC111211126/LOC106434798/LOC106415947/LOC106432536/LOC111211001/LOC106432465/LOC106436163/LOC106435311/LOC106346466/LOC106365322/LOC111213451/LOC111197700/LOC106419572/LOC106437809/LOC106373304/LOC106438989/LOC106353173/LOC106390490/LOC106439…
GO:0004672	F	protein kinase activity	192/2547	1284/30234	1.28617e-12	192	LOC106412294/LOC106435145/LOC106352992/LOC106360716/LOC106392192/LOC106418584/LOC106422131/LOC106426065/LOC111210234/LOC106406581/LOC106421297/LOC106421298/LOC106430397/LOC106382033/LOC106431165/LOC106435970/BNAC01G40370D/LOC106432272/LOC111211299/LOC106348100/LOC106433436/LOC106431809/LOC106431675/LOC106347204/LOC111212664/LOC111213560/LOC106436918/LOC106443279/LOC106437712/LOC106404584/LOC10643…
GO:0008017	F	microtubule binding	55/2547	245/30234	5.29976e-09	55	LOC106412036/LOC106415297/LOC106371915/LOC106367435/LOC106418585/LOC106418588/LOC106366717/LOC106389652/LOC106439962/LOC106447376/LOC106450436/LOC106451131/LOC106451909/LOC106346903/LOC106347695/LOC106348331/LOC106424820/LOC106358258/LOC106358474/LOC106354200/LOC106423588/LOC111215929/LOC106402812/LOC106361352/LOC106366308/LOC106368687/LOC106367359/LOC106366852/LOC106390868/BNAA09G33630D/LOC10636…
GO:0044212	F	transcription regulatory region DNA binding	67/2547	366/30234	3.40907e-07	67	LOC111207856/LOC106435470/LOC106372229/LOC106375664/LOC106451078/LOC111211126/LOC106434798/LOC106432465/LOC106436163/LOC111197700/LOC106419572/LOC106353173/LOC106396070/LOC106353490/LOC106428786/LOC106414106/LOC106446463/LOC106446674/LOC106447565/LOC106450494/LOC106451127/LOC106451043/LOC106404606/LOC111198575/LOC106347981/LOC106353830/LOC106354046/LOC106354073/LOC106361539/LOC106365888/LOC106366…
GO:0003777	F	microtubule motor activity	34/2547	130/30234	3.80508e-07	34	LOC106418585/LOC106418588/LOC106389652/LOC106439962/LOC106447376/LOC106450436/LOC106451131/LOC106451909/LOC106346903/LOC106347695/LOC106424820/LOC106358258/LOC106358474/LOC106354200/LOC111215929/LOC106368687/LOC106366852/LOC106390868/LOC106369053/LOC106349078/LOC106380892/LOC106422597/LOC106389325/LOC106389834/LOC106390755/LOC106420783/LOC106446924/LOC106387357/LOC106406013/LOC106410528/LOC106410…
GO:0043565	F	sequence-specific DNA binding	75/2547	441/30234	7.25237e-07	75	LOC106399963/LOC106356963/LOC111207856/LOC106372229/LOC111210223/LOC106443004/LOC106451078/LOC106429245/LOC106434798/LOC106415947/LOC106432536/LOC106346466/LOC106438989/LOC106353173/LOC106396070/LOC106444316/LOC106440941/LOC106386234/LOC106446463/LOC106446674/LOC106446876/LOC106444960/LOC106445598/LOC106428851/LOC111215777/LOC106346541/LOC106347901/LOC106352595/LOC106370486/LOC106360990/LOC106361…
GO:0030570	F	pectate lyase activity	13/2547	26/30234	5.82663e-06	13	LOC106436935/LOC106440777/LOC106440778/LOC106430092/LOC106361318/LOC106365801/LOC106382584/LOC106370994/LOC106381139/LOC106347564/LOC111208330/LOC106403184/LOC106367786
GO:0016301	F	kinase activity	152/2547	1184/30234	1.47695e-05	152	LOC106435145/LOC106360716/LOC106422131/LOC106371915/LOC106372306/LOC111210234/LOC106406581/LOC106421298/LOC106446826/LOC106430397/LOC106382033/LOC106432067/LOC106435970/LOC106432272/LOC111211299/LOC106433436/LOC106431809/LOC106431675/LOC106347204/LOC111212664/LOC111213560/LOC106436918/LOC111213913/LOC106443279/LOC106437712/LOC106404584/LOC106438656/LOC106439029/LOC106439040/LOC106436992/LOC111214…
GO:0004674	F	protein serine/threonine kinase activity	104/2547	773/30234	0.00012593	104	LOC106352992/LOC106360716/LOC111210234/LOC106406581/LOC106421298/LOC106430397/LOC106382033/LOC106431165/LOC106432272/LOC111211299/LOC106433436/LOC106431809/LOC106431675/LOC106347204/LOC111212664/LOC111213560/LOC106436918/LOC106443279/LOC106437712/LOC106404584/LOC106439040/LOC106396471/LOC111214236/LOC106445543/LOC106445805/LOC106396532/LOC106396574/LOC106452988/LOC106359793/LOC106371366/LOC111199…
GO:0008289	F	lipid binding	39/2547	206/30234	0.000125969	39	LOC106353002/LOC106382927/LOC111210223/LOC111211126/LOC106438481/LOC106448255/LOC106447676/LOC106447675/LOC106454649/LOC106440829/LOC106345748/LOC106347901/LOC106347961/LOC106348079/LOC106437921/LOC106354194/LOC106360990/LOC106361506/LOC106394960/LOC106366839/LOC106366875/LOC106400682/LOC106400681/LOC106367270/LOC106367670/LOC106371619/LOC106376131/LOC106347873/LOC106381986/LOC106392669/LOC106396…
GO:0005524	F	ATP binding	370/2547	3514/30234	0.000162429	370	LOC106415969/LOC106412294/LOC106435145/LOC106402107/LOC106352992/LOC106452573/LOC106440352/LOC106360716/LOC106392192/LOC106418584/LOC106422131/LOC111210015/LOC106426065/LOC106371915/LOC106426198/LOC106424702/LOC106372306/LOC111210234/LOC106406581/LOC106421299/LOC106421297/LOC106421298/LOC106382431/LOC106377382/LOC106426657/LOC106430397/LOC106382033/LOC106442696/LOC106432844/LOC106377480/LOC106431…
GO:0015267	F	channel activity	18/2547	67/30234	0.000506058	18	LOC106421786/LOC106436084/LOC106392712/LOC106439438/LOC106428734/LOC106452220/LOC106349332/LOC106434949/LOC106452594/LOC106382572/LOC106412217/LOC106375272/LOC106388705/LOC111204490/LOC106402619/LOC106433954/LOC111207416/LOC106415690
GO:0042910	F	xenobiotic transmembrane transporter activity	13/2547	46/30234	0.00383434	13	LOC106415716/LOC106405685/LOC106440857/LOC106354296/LOC106359730/LOC106419863/LOC106372473/LOC106369165/LOC106417708/LOC106448364/LOC106436116/LOC106427424/LOC106406489
GO:0003688	F	DNA replication origin binding	9/2547	25/30234	0.00587508	9	LOC106426657/LOC111211404/LOC106438659/LOC106361804/LOC106454684/LOC106393014/LOC106435589/LOC106389427/LOC106407159
GO:0008725	F	DNA-3-methyladenine glycosylase activity	5/2547	8/30234	0.00810235	5	LOC106452373/LOC106354524/LOC106451838/LOC106389855/LOC106402665
GO:0046983	F	protein dimerization activity	48/2547	338/30234	0.00993527	48	LOC106412048/LOC106368934/LOC106383137/LOC106372267/LOC106430434/LOC111213451/LOC106373304/LOC106353173/LOC106351418/LOC106439932/LOC106389794/LOC106450628/LOC106445598/LOC111215049/LOC111215691/LOC106346198/LOC106445560/LOC106446414/LOC106451857/LOC106349402/LOC106397095/LOC106361177/LOC106358443/LOC106356736/LOC106353767/LOC106354046/LOC106391514/LOC111198682/LOC106368097/LOC106419432/LOC106423…
GO:0003774	F	motor activity	21/2547	109/30234	0.0102807	21	LOC106418585/LOC106434504/LOC106389303/LOC106389652/LOC106450436/LOC106451131/LOC106451909/LOC106358258/LOC106354200/LOC106368687/LOC106366645/LOC106366852/LOC106368752/LOC106349078/LOC106438512/LOC111204550/LOC106390755/LOC106446924/LOC106410528/LOC106410762/LOC106407220
GO:0015250	F	water channel activity	12/2547	47/30234	0.0138788	12	LOC106421786/LOC106436084/LOC106439438/LOC106452220/LOC106434949/LOC106452594/LOC106382572/LOC106412217/LOC106375272/LOC106402619/LOC111207416/LOC106415690
GO:0004675	F	transmembrane receptor protein serine/threonine kinase activity	18/2547	91/30234	0.0170875	18	LOC106412294/LOC106430397/LOC106432272/LOC106438656/LOC106445543/LOC106391929/LOC106450902/LOC106431579/LOC106415298/LOC106437644/LOC106381564/LOC106388800/LOC106396052/LOC106371203/LOC106401539/LOC106440610/LOC106429713/LOC106382786
GO:0005385	F	zinc ion transmembrane transporter activity	8/2547	24/30234	0.0171962	8	LOC106406011/LOC106418106/LOC106416658/LOC111212519/LOC106452371/LOC106428082/LOC106389849/LOC106389850
GO:0008898	F	S-adenosylmethionine-homocysteine S-methyltransferase activity	3/2547	3/30234	0.0175872	3	LOC106349415/LOC106382000/LOC106399494
GO:0019210	F	kinase inhibitor activity	3/2547	3/30234	0.0175872	3	LOC106444451/LOC106364012/LOC106348733
GO:0003678	F	DNA helicase activity	16/2547	78/30234	0.0197379	16	LOC106452573/LOC106426657/LOC111211404/LOC106438659/LOC106450420/LOC106452193/LOC106358333/LOC106362128/LOC106435589/LOC106366290/LOC106372726/LOC106389841/LOC106389427/LOC106429437/LOC106407159/LOC106391353
GO:0042393	F	histone binding	16/2547	80/30234	0.0251006	16	LOC106404317/LOC106418612/LOC106421606/LOC106391287/LOC106445214/LOC106347773/LOC106352951/LOC106361427/LOC106365888/LOC106412323/LOC106371751/LOC106389841/LOC106426288/LOC106411360/LOC106362110/LOC106360779
GO:0016798	F	hydrolase activity, acting on glycosyl bonds	48/2547	358/30234	0.0251502	48	LOC106412226/LOC106440394/LOC106345232/LOC111211586/LOC106452373/LOC111213734/LOC106347323/LOC106393812/LOC106441041/LOC106452793/LOC106428785/LOC106429289/LOC106396396/LOC106450792/LOC106450876/LOC106452301/LOC106353801/LOC106353849/LOC106365511/LOC106368090/LOC106350952/LOC106419855/LOC106369293/LOC106420293/LOC106438817/LOC106448526/LOC106346084/LOC106375440/LOC106389855/LOC106381341/LOC106431…
GO:0019901	F	protein kinase binding	12/2547	52/30234	0.0283702	12	LOC106347980/LOC106361041/LOC106364186/LOC106390877/LOC106452429/LOC106357709/LOC106401136/LOC106380654/LOC106452822/LOC111197778/LOC106394545/LOC106348211
GO:0010329	F	auxin efflux transmembrane transporter activity	5/2547	11/30234	0.0309405	5	LOC106402107/LOC111212376/LOC106349153/LOC106391405/LOC106410179
GO:0033612	F	receptor serine/threonine kinase binding	7/2547	21/30234	0.0309405	7	LOC106347204/LOC106361794/LOC106361795/LOC111214236/LOC106347795/LOC106410295/LOC106415753
GO:0042973	F	glucan endo-1,3-beta-D-glucosidase activity	7/2547	21/30234	0.0309405	7	LOC106393812/LOC106428785/LOC106420293/LOC106381341/LOC106392556/LOC106401262/LOC111207514
GO:0046914	F	transition metal ion binding	5/2547	11/30234	0.0309405	5	LOC106347918/LOC106366199/LOC106348339/LOC106410702/LOC106410701
GO:1990518	F	single-stranded 3'-5' DNA helicase activity	3/2547	4/30234	0.0463144	3	LOC106426657/LOC106438659/LOC106435589
GO:0005634	C	nucleus	605/2547	5886/30234	2.25878e-06	605	LOC106412269/LOC106415969/LOC106368920/LOC106379984/LOC106399839/LOC106346587/LOC106412543/LOC106416417/LOC106404317/LOC106399963/LOC106452573/LOC106356963/LOC106372254/LOC106426765/LOC106426773/LOC111207856/LOC106360723/LOC106405079/LOC106416616/LOC106376379/LOC106381584/LOC106422131/LOC106435470/LOC106440578/LOC106426073/LOC106371919/LOC106372229/LOC106372208/LOC106424669/LOC106418707/LOC106372…
GO:0000307	C	cyclin-dependent protein kinase holoenzyme complex	13/2547	32/30234	8.37952e-05	13	LOC106347980/LOC106421687/LOC106361041/LOC106364186/LOC106390877/LOC106357709/LOC106401136/LOC106409271/LOC106380654/LOC106452822/LOC111207167/LOC106394545/LOC106348211
GO:0009524	C	phragmoplast	28/2547	145/30234	0.00175338	28	LOC106385049/LOC106371915/LOC106366717/LOC106443279/LOC106438888/LOC106439040/LOC106389303/LOC106346324/LOC106346903/LOC111215929/LOC106361352/LOC106362319/LOC106362318/LOC106362294/LOC106366308/BNAA09G33630D/LOC106368403/LOC106375243/LOC106369053/LOC106369307/LOC106387810/LOC106346474/LOC106416382/LOC106388676/LOC111204550/LOC106415202/LOC106416257/LOC106415712
GO:0042025	C	host cell nucleus	49/2547	318/30234	0.00175727	49	LOC106413570/LOC106431132/LOC106422810/LOC106436587/LOC106381549/LOC111212935/LOC106437092/LOC106438736/LOC106440737/LOC106432697/LOC111214324/LOC106446346/LOC106398972/LOC106451040/LOC106346382/LOC106346648/LOC106346779/LOC106347980/LOC106393240/LOC106421538/LOC106370486/LOC106361041/LOC106362263/LOC106364186/LOC106389056/LOC106363154/LOC106390877/LOC106372030/LOC106357709/LOC106381454/LOC106401…
GO:0000796	C	condensin complex	6/2547	11/30234	0.00552996	6	LOC106437804/LOC111213151/LOC106451322/LOC106390788/LOC106411624/LOC106352937
GO:0031965	C	nuclear membrane	12/2547	42/30234	0.00587508	12	LOC106439936/LOC111214269/LOC106376945/LOC106375243/LOC106369307/LOC106430776/LOC106368752/LOC106381050/LOC106438512/LOC106391961/LOC106407220/LOC106415712
GO:0005874	C	microtubule	42/2547	277/30234	0.00671216	42	LOC106412036/LOC106415297/LOC106403074/LOC106371915/LOC106367435/LOC106366717/LOC106389652/LOC106439962/LOC106447376/LOC106451526/LOC106346903/LOC106347695/LOC106348331/LOC106424820/LOC106358258/LOC106358474/LOC111215929/LOC106361352/LOC106366308/LOC106367359/LOC106366852/LOC106390868/LOC106368403/LOC106368479/LOC106369053/LOC106441109/LOC106369266/LOC106422921/LOC106387810/LOC106349078/LOC106422…
GO:0009504	C	cell plate	13/2547	49/30234	0.00685223	13	LOC106385049/LOC106366717/LOC106346324/LOC106421537/LOC106362319/LOC106362318/LOC106362294/LOC106375243/LOC106369307/LOC106400407/LOC106415202/LOC106403012/LOC106415712
GO:0042555	C	MCM complex	8/2547	21/30234	0.00810235	8	LOC106426657/LOC111211404/LOC106438659/LOC106435589/LOC106389427/LOC106429437/LOC106391608/LOC106407159
GO:0005871	C	kinesin complex	14/2547	58/30234	0.00993527	14	LOC106439962/LOC106447376/LOC106346903/LOC106347695/LOC106424820/LOC106358474/LOC111215929/LOC106369053/LOC106422597/LOC106389325/LOC106420783/LOC106387357/LOC106406013/LOC106402026
GO:0048476	C	Holliday junction resolvase complex	4/2547	6/30234	0.0190722	4	LOC106412269/LOC106381584/LOC106366117/LOC106365191
GO:0000793	C	condensed chromosome	5/2547	11/30234	0.0309405	5	LOC106437804/LOC111213151/LOC106451322/LOC106390788/LOC106352937
GO:0005875	C	microtubule associated complex	6/2547	16/30234	0.0324347	6	LOC106436617/LOC106396460/LOC106450830/LOC106453201/BNAA09G33630D/LOC106420761
GO:0034388	C	Pwp2p-containing subcomplex of 90S preribosome	6/2547	16/30234	0.0324347	6	LOC106418707/LOC106372243/LOC106361207/LOC106354444/LOC106415852/LOC106452315
GO:0000799	C	nuclear condensin complex	3/2547	4/30234	0.0463144	3	LOC106445214/LOC106451322/LOC106352937

## Sheet: MEcyan
GO_ID	GO_Group	Description	GeneRatio	BgRatio	adjusted p-value	Count	geneID
GO:0006397	P	mRNA processing	105/2596	439/30234	2.37678e-19	105	LOC106415501/LOC106435139/LOC106444998/LOC106360523/LOC106418543/LOC106410466/LOC106432298/LOC106426461/LOC111211772/LOC111211834/LOC106379109/LOC106441265/LOC106452332/LOC106452375/LOC106363204/LOC106345869/LOC106353099/LOC106439391/LOC106375544/LOC106445026/LOC106447147/LOC106442982/LOC111215096/LOC106447552/LOC111215504/LOC106451650/LOC106361708/LOC106410777/LOC111215775/LOC106346250/LOC106346…
GO:0000398	P	mRNA splicing, via spliceosome	62/2596	221/30234	1.45183e-14	62	LOC106415501/LOC106435139/LOC106387692/LOC106372209/LOC106421327/LOC106426461/LOC106434545/LOC106379109/LOC106452338/LOC106363204/LOC106391100/LOC106419472/LOC106442059/LOC106447039/LOC106447147/LOC106442982/LOC111215096/LOC106447552/LOC106361708/LOC106410777/LOC106452678/LOC106346758/LOC106347293/LOC106358207/LOC106358208/LOC111199330/LOC106361333/LOC106361332/LOC106433783/LOC106447072/LOC106415…
GO:0008380	P	RNA splicing	61/2596	267/30234	4.41333e-10	61	LOC106415907/LOC106415501/LOC106435139/LOC106444998/LOC106426461/LOC111211772/LOC106379109/LOC106415129/LOC106363204/LOC106445026/LOC106447147/LOC106442982/LOC111215096/LOC106447552/LOC106451650/LOC106361708/LOC106410777/LOC106346250/LOC106346758/LOC106346725/LOC106358207/LOC106358208/LOC106358446/LOC106353323/LOC106429555/LOC106361333/LOC106361332/LOC106377264/LOC106441857/LOC106415354/LOC106420…
GO:0006396	P	RNA processing	42/2596	168/30234	4.84843e-08	42	LOC106382496/LOC106435139/LOC106360523/LOC106439495/LOC106435960/LOC106353240/LOC106451650/LOC106346601/LOC106452014/LOC106360497/LOC106384870/LOC106377273/LOC106377272/LOC106391530/LOC106366057/LOC106416653/LOC106401180/LOC106400444/LOC106449690/LOC106371152/LOC106370944/LOC106375332/LOC106380630/LOC106435458/LOC106420988/LOC106391187/LOC106452577/LOC106427430/LOC106390010/LOC106431056/LOC106440…
GO:0042254	P	ribosome biogenesis	44/2596	206/30234	2.6485e-06	44	LOC106415935/LOC106381583/LOC106426875/LOC106431979/LOC106436521/LOC106410783/LOC106353240/LOC106360757/LOC106444885/LOC111215504/LOC106450699/LOC106451771/LOC106346144/LOC106346656/LOC106450545/LOC106358487/LOC106361875/LOC111199802/LOC106366115/LOC106366276/LOC106397440/LOC106449690/LOC106423111/LOC106372165/LOC106428291/LOC106390239/LOC106368222/LOC106396313/LOC106382234/LOC106432596/LOC111205…
GO:0006338	P	chromatin remodeling	23/2596	80/30234	2.74624e-05	23	LOC106383125/LOC106438367/LOC106429991/LOC106446602/LOC106452362/LOC106438333/LOC106348169/LOC106445201/LOC106451097/LOC106452877/LOC106354111/LOC106362296/LOC106450823/LOC106387801/LOC106427338/LOC106443999/LOC106384702/LOC106390540/LOC106389859/LOC106375822/LOC106400994/LOC106414886/LOC106389773
GO:0042273	P	ribosomal large subunit biogenesis	17/2596	47/30234	2.74624e-05	17	LOC106415935/LOC106426875/LOC106431979/LOC111213120/LOC106451771/LOC106361655/LOC106361875/LOC111199802/LOC106367403/LOC106372165/LOC106368222/LOC111203372/LOC106432596/LOC106384849/LOC106396405/LOC106446647/LOC106446648
GO:0006325	P	chromatin organization	39/2596	194/30234	6.85063e-05	39	LOC106410321/LOC106383125/LOC106418551/LOC106426050/LOC106372233/LOC106446831/LOC106440659/LOC106445271/LOC106416432/LOC106446602/LOC106452362/LOC106435642/LOC106438266/LOC106438333/LOC106442196/LOC106428890/LOC106452081/LOC106348030/LOC106354111/LOC106443573/LOC106361032/LOC106361487/LOC106362296/LOC106435598/LOC106366361/LOC106352374/LOC106423213/LOC106418987/LOC106388250/LOC106347047/LOC106387…
GO:0006351	P	transcription, DNA-templated	39/2596	197/30234	8.66376e-05	39	LOC106410842/LOC106361293/LOC106438962/LOC106448324/LOC106449027/LOC106445201/LOC106446002/LOC106451837/LOC106437915/LOC106353660/LOC106361294/LOC106361685/LOC106362148/LOC106422060/LOC106368196/LOC106450311/LOC106423057/LOC106351723/LOC106428531/LOC106391077/LOC106367167/LOC106366939/LOC106396119/BNAC04G48080D/LOC106401814/LOC106399401/LOC106399422/LOC106447610/LOC106435103/LOC106396667/LOC10643…
GO:0051302	P	regulation of cell division	12/2596	28/30234	0.000141574	12	LOC111207866/LOC111207865/LOC106387909/LOC106448324/LOC106452678/LOC106437915/LOC106354476/LOC106389147/LOC106396405/LOC106369017/LOC106383955/LOC106402827
GO:0032508	P	DNA duplex unwinding	20/2596	74/30234	0.000278917	20	LOC106444998/LOC106438367/LOC106408912/LOC106452362/LOC106438266/LOC106396149/LOC106361730/LOC106348169/LOC106451403/LOC106420166/LOC106427338/LOC106443999/LOC106382732/LOC106384702/LOC106396062/LOC106426380/LOC106392023/LOC106365562/LOC106406957/LOC106416161
GO:0006357	P	regulation of transcription by RNA polymerase II	29/2596	137/30234	0.000431643	29	LOC106382507/LOC106438367/LOC106419807/LOC106410842/LOC106437690/LOC106388439/LOC106437790/LOC106348169/LOC106452877/LOC106386384/LOC106358071/LOC106383042/LOC106437884/LOC106434944/LOC106423057/LOC106371805/LOC106427338/LOC106433048/LOC106381700/LOC106443999/LOC106384702/LOC106388708/LOC106422264/LOC106377094/LOC106401814/LOC106390770/LOC106430650/LOC106391344/LOC106367874
GO:0031047	P	gene silencing by RNA	26/2596	122/30234	0.00100077	26	LOC106368929/LOC106411940/LOC106360523/LOC106439495/LOC106406580/LOC106432298/LOC106452382/LOC111215636/LOC106346801/LOC111198673/LOC106358446/LOC106353383/LOC106429555/LOC106384870/LOC106377273/LOC106377272/LOC106391530/LOC106366057/LOC106369110/LOC106397360/LOC106383003/LOC106383948/LOC106400685/LOC106406385/LOC106347226/LOC106410625
GO:0007275	P	multicellular organism development	71/2596	500/30234	0.00152172	71	LOC106415327/LOC106366615/LOC106404958/LOC106438367/LOC106426050/LOC106372304/LOC106418253/LOC106410466/BNAC05G42690D/LOC106396321/LOC106431954/LOC106432139/LOC106446602/LOC106452362/LOC106452375/LOC106452387/LOC106435642/LOC111213029/LOC106437519/LOC106438266/LOC106353052/LOC106448324/LOC106438333/LOC111215504/LOC106453279/LOC106450482/LOC106346656/LOC106437915/LOC106358089/LOC106353330/LOC10635…
GO:0007064	P	mitotic sister chromatid cohesion	11/2596	32/30234	0.00314402	11	LOC106414830/LOC106415021/LOC106423380/LOC106367087/LOC106410569/LOC106375339/LOC106368221/LOC106367177/LOC106419719/LOC106430760/LOC106406078
GO:0006364	P	rRNA processing	43/2596	268/30234	0.00347384	43	LOC106426875/LOC106431979/LOC106436521/LOC111213040/LOC106353240/LOC106360757/LOC106448324/LOC106404432/LOC106399057/LOC106451771/LOC106453254/LOC106346656/LOC106371369/LOC106437915/LOC106358487/LOC106384870/LOC106361875/LOC111199802/LOC106366276/LOC106368181/LOC106397440/LOC106369308/LOC106371721/LOC106371952/LOC106372165/LOC106375332/LOC106428291/LOC106390239/LOC106368222/LOC106396313/LOC106381…
GO:0031507	P	heterochromatin assembly	6/2596	10/30234	0.00414897	6	LOC106426050/LOC106435642/LOC106348030/LOC106388250/LOC106387171/LOC111204631
GO:0009908	P	flower development	41/2596	256/30234	0.00505623	41	LOC106438367/LOC106426050/LOC106410466/LOC106396321/LOC106432139/LOC106349372/LOC106418336/LOC106452362/LOC106452375/LOC106453443/LOC106435642/LOC106353052/LOC106439774/LOC106346727/LOC106353330/LOC106406293/LOC106424184/LOC106361487/LOC106422060/LOC106369309/LOC106372591/LOC106381197/LOC106427338/LOC106388250/LOC106433048/LOC106426571/LOC106381770/LOC106389857/LOC106384967/LOC106387171/LOC106384…
GO:0045892	P	negative regulation of transcription, DNA-templated	29/2596	165/30234	0.00882275	29	LOC106445271/LOC106439304/LOC106432298/LOC106382765/LOC106396321/LOC106433433/LOC111212934/LOC111213645/LOC106419472/LOC106447455/LOC106452081/LOC106353660/LOC106391530/LOC106426772/LOC106366087/LOC106422060/LOC106420264/LOC106367073/LOC106381197/LOC106420593/LOC106388399/LOC106421920/LOC106396476/BNAC01G11600D/LOC106391559/LOC106435103/LOC106427541/BNAA02G25380D/LOC106389773
GO:0000492	P	box C/D snoRNP assembly	5/2596	8/30234	0.00970515	5	LOC106438367/LOC106348169/LOC106427338/LOC106443999/LOC106384702
GO:0001709	P	cell fate determination	5/2596	8/30234	0.00970515	5	LOC106452375/LOC106447552/LOC106389857/LOC106396653/LOC106391668
GO:0016579	P	protein deubiquitination	20/2596	97/30234	0.00970515	20	LOC106408582/LOC106410298/LOC106435541/LOC106353067/LOC106424469/LOC106346727/LOC106408583/LOC106347778/LOC106360512/LOC111199882/LOC106357483/LOC106396521/LOC106388485/LOC106375472/LOC106387184/LOC106401244/LOC106389348/LOC106452474/LOC106376310/LOC106452507
GO:0016570	P	histone modification	6/2596	12/30234	0.0106581	6	LOC106444917/LOC106382196/LOC106418336/LOC106439774/LOC106366070/LOC106372591
GO:0006997	P	nucleus organization	7/2596	17/30234	0.0134691	7	LOC106444125/LOC106443430/LOC106357605/LOC106393324/LOC106441241/LOC106442927/LOC106401090
GO:0000724	P	double-strand break repair via homologous recombination	15/2596	65/30234	0.01406	15	LOC106368915/LOC106375525/LOC106435272/LOC106434943/LOC106446208/LOC106348030/LOC106436338/LOC106422756/LOC111204306/LOC106425689/LOC111204631/LOC106453031/LOC106415215/LOC106416161/LOC106429470
GO:0010228	P	vegetative to reproductive phase transition of meristem	23/2596	124/30234	0.0143006	23	LOC106435939/LOC106447455/LOC106369342/LOC106358207/LOC106358208/LOC106407931/LOC106361487/LOC106377264/LOC106381968/LOC106422060/LOC106351754/LOC106351737/LOC106387801/LOC106426571/LOC106420593/LOC106408584/LOC106391559/LOC106435103/LOC106406868/LOC106427541/LOC106410807/LOC106400594/LOC106383758
GO:0000462	P	maturation of SSU-rRNA from tricistronic rRNA transcript (SSU-rRNA, 5.8S rRNA, LSU-rRNA)	12/2596	46/30234	0.0156978	12	LOC106405725/LOC106440997/LOC106346144/LOC106346656/LOC106368039/LOC106371952/LOC106432942/LOC111197784/LOC106399607/LOC106424427/LOC106424274/LOC106411190
GO:0031053	P	primary miRNA processing	7/2596	18/30234	0.0178188	7	LOC106426461/LOC106442982/LOC106358446/LOC106361333/LOC106361332/LOC106383948/LOC106410625
GO:0006406	P	mRNA export from nucleus	10/2596	35/30234	0.0200193	10	LOC106436266/LOC106428890/LOC106452245/LOC106353413/LOC106354776/LOC111199789/LOC106359234/LOC106383003/LOC106388839/LOC106400753
GO:0006281	P	DNA repair	48/2596	344/30234	0.0209547	48	LOC106368915/LOC106401619/LOC106375525/LOC106385435/LOC106372233/LOC106415021/LOC106348098/LOC106435272/LOC106434943/LOC106452387/LOC106436448/LOC106361730/LOC106445201/LOC106446208/LOC106447147/LOC106346250/LOC106348030/LOC106407275/LOC106435232/LOC106360623/LOC106436338/LOC106420166/LOC106410569/LOC106375339/LOC106422756/LOC106381628/LOC106381770/LOC111204306/LOC106423569/LOC106425689/LOC106384…
GO:0006296	P	nucleotide-excision repair, DNA incision, 5'-to lesion	3/2596	3/30234	0.0209547	3	LOC106435272/LOC106446208/LOC106453031
GO:0006352	P	DNA-templated transcription, initiation	13/2596	55/30234	0.0209547	13	LOC106426687/LOC106426685/LOC106439194/LOC106348281/LOC106424208/LOC106375403/LOC106383040/LOC106371586/LOC106388196/LOC106388955/LOC106373171/LOC106358409/LOC106410760
GO:0042177	P	negative regulation of protein catabolic process	3/2596	3/30234	0.0209547	3	LOC106362031/LOC106362033/LOC106381591
GO:0006368	P	transcription elongation from RNA polymerase II promoter	6/2596	14/30234	0.0210514	6	LOC106444917/LOC106382196/LOC106428890/LOC106406465/LOC106366070/LOC106372591
GO:0043044	P	ATP-dependent chromatin remodeling	9/2596	30/30234	0.0212378	9	LOC106452362/LOC106452387/LOC106438266/LOC106445201/LOC106387801/LOC106392023/LOC106435401/LOC106400994/LOC106414886
GO:0006974	P	cellular response to DNA damage stimulus	34/2596	222/30234	0.0213467	34	LOC106401619/LOC106385435/LOC106415021/LOC106396321/LOC106435272/LOC106434872/LOC106434943/LOC106452387/LOC106445201/LOC106446208/LOC106446991/LOC106447147/LOC106346250/LOC106348030/BNAANNG05680D/LOC106377264/LOC106420166/LOC106422756/LOC106381628/LOC111204306/LOC111204400/LOC111204631/LOC106451150/LOC106400576/LOC106441241/LOC106442927/LOC106365562/LOC106435401/LOC106453031/BNAC07G18590D/LOC1064…
GO:0070828	P	heterochromatin organization	4/2596	6/30234	0.0213467	4	LOC106426050/LOC106435642/LOC106388250/LOC106387171
GO:0009793	P	embryo development ending in seed dormancy	53/2596	396/30234	0.0232005	53	LOC106415327/LOC111207866/LOC111207865/LOC106426050/LOC106366908/LOC106396321/LOC111212589/LOC106363204/LOC106435642/LOC106438382/LOC106360757/LOC106424469/LOC106415196/LOC106446337/LOC106450853/LOC106450827/LOC106452073/BNAA06G06790D/LOC106406465/LOC106447671/LOC106429555/LOC106424184/LOC106359273/LOC111200950/LOC106391767/LOC106432392/LOC111200771/LOC106369255/LOC106371952/LOC106357483/LOC10643…
GO:0010026	P	trichome differentiation	8/2596	25/30234	0.0232005	8	LOC106426050/LOC106435642/LOC106451858/LOC106348030/LOC106388250/LOC106387171/LOC111204631/LOC106429381
GO:0010239	P	chloroplast mRNA processing	5/2596	10/30234	0.0232005	5	LOC106441265/LOC106375544/LOC111215504/LOC111205846/LOC106445623
GO:0045737	P	positive regulation of cyclin-dependent protein serine/threonine kinase activity	5/2596	10/30234	0.0232005	5	LOC106437690/LOC106437790/LOC106386384/LOC106381700/LOC106391344
GO:1903507	P	negative regulation of nucleic acid-templated transcription	8/2596	25/30234	0.0232005	8	LOC106438962/LOC106440030/LOC106375546/LOC106419059/LOC106390780/LOC106429935/LOC111204298/LOC106447610
GO:0008284	P	positive regulation of cell population proliferation	7/2596	20/30234	0.0263583	7	LOC106372276/LOC106346124/LOC106360946/LOC106370952/LOC106367194/LOC106400496/LOC111208800
GO:0009965	P	leaf morphogenesis	14/2596	66/30234	0.0329153	14	LOC106372276/LOC106372304/LOC106418253/LOC106431954/LOC106452332/LOC111213601/LOC111213029/LOC106437519/LOC106446480/LOC111215504/LOC106358364/LOC111201491/LOC106454828/LOC111205846
GO:0009451	P	RNA modification	20/2596	112/30234	0.0342163	20	LOC106366660/LOC106438841/LOC111213755/LOC106353240/LOC106439391/LOC106433713/LOC106421521/LOC106401991/LOC111202196/LOC106376452/LOC106385031/LOC106391187/LOC106396174/LOC106396743/LOC106396779/LOC106350490/LOC106406438/BNAA02G28270D/LOC111208846/LOC106412308
GO:0000304	P	response to singlet oxygen	4/2596	7/30234	0.0350289	4	LOC106441162/LOC106405956/LOC106423365/LOC106361094
GO:0000466	P	maturation of 5.8S rRNA from tricistronic rRNA transcript (SSU-rRNA, 5.8S rRNA, LSU-rRNA)	6/2596	16/30234	0.0350289	6	LOC106426875/LOC106431979/LOC106372165/LOC106368222/LOC106432596/LOC106396405
GO:0006438	P	valyl-tRNA aminoacylation	4/2596	7/30234	0.0350289	4	LOC106415327/LOC106359273/LOC106432392/LOC106401220
GO:0007059	P	chromosome segregation	11/2596	46/30234	0.0350289	11	LOC106429991/LOC106376412/LOC106415021/LOC111212150/LOC106451282/LOC106451614/LOC106372014/LOC106368221/LOC106367177/LOC106385730/LOC106389859
GO:0010154	P	fruit development	12/2596	53/30234	0.0350289	12	LOC106434768/LOC111213583/LOC106393802/LOC106419472/LOC106346727/LOC106424184/LOC106355793/LOC106381628/LOC106381770/LOC106410586/LOC106411069/LOC106409322
GO:0036092	P	phosphatidylinositol-3-phosphate biosynthetic process	4/2596	7/30234	0.0350289	4	LOC106425968/LOC106434232/LOC106381976/LOC106410532
GO:0045292	P	mRNA cis splicing, via spliceosome	9/2596	33/30234	0.0350289	9	LOC106426461/LOC106452338/LOC106442982/LOC106410777/LOC106361333/LOC106361332/LOC106425137/LOC106375621/LOC106445623
GO:0000388	P	spliceosome conformational change to release U4 (or U4atac) and U1 (or U11)	3/2596	4/30234	0.0477008	3	LOC106358207/LOC106358208/LOC106408584
GO:0006334	P	nucleosome assembly	13/2596	63/30234	0.0477008	13	LOC106368915/LOC106375525/LOC111215894/LOC111216223/LOC106348030/LOC106354237/LOC106354777/LOC106436338/LOC106369097/LOC106371487/LOC106387861/LOC111204631/LOC106429470
GO:0007094	P	mitotic spindle assembly checkpoint	6/2596	17/30234	0.0477008	6	LOC106434408/LOC111212150/LOC106451282/LOC106451614/LOC106385730/LOC106415940
GO:0009560	P	embryo sac egg cell differentiation	3/2596	4/30234	0.0477008	3	LOC106447552/LOC106396653/LOC106391668
GO:0030951	P	establishment or maintenance of microtubule cytoskeleton polarity	3/2596	4/30234	0.0477008	3	LOC106437853/LOC106388113/LOC106396102
GO:0031990	P	mRNA export from nucleus in response to heat stress	3/2596	4/30234	0.0477008	3	LOC106426687/LOC106426685/LOC106383040
GO:0003723	F	RNA binding	280/2596	1847/30234	6.87627e-19	280	LOC106415269/LOC106368929/LOC106415536/LOC106415507/LOC106402303/LOC106444998/LOC106360523/LOC106409127/LOC106366606/LOC106381583/LOC106390894/LOC106439495/LOC106372209/LOC106424644/LOC106424628/LOC106421327/LOC106406580/LOC106415237/LOC106395526/LOC106416601/LOC106438841/LOC106418423/LOC106433063/LOC106432298/LOC106378866/LOC106426461/LOC106427405/LOC106357595/LOC106431539/LOC106346520/LOC106434…
GO:0003676	F	nucleic acid binding	207/2596	1405/30234	2.81741e-12	207	LOC106415269/LOC106415501/LOC106415507/LOC106444998/LOC106358319/LOC106439144/LOC106366606/LOC106418543/LOC106390894/LOC106439495/LOC106385435/LOC106372209/LOC106424628/LOC106421327/LOC106415237/LOC106395526/LOC106366700/LOC106440659/LOC106418423/LOC106432298/LOC106426461/LOC106408582/LOC106410298/LOC106368143/LOC106427405/LOC106357595/LOC106431539/LOC111211834/LOC106436453/LOC106436521/LOC111213…
GO:0004386	F	helicase activity	56/2596	283/30234	6.40391e-07	56	LOC106444998/LOC106410321/LOC106366606/LOC106438367/LOC106439495/LOC106421327/LOC106440659/LOC106408912/LOC106436521/LOC106452362/LOC106438266/LOC106438498/LOC106396149/LOC106361730/LOC106348169/LOC106450422/LOC106451403/LOC106361708/LOC106347293/LOC106401467/LOC106435368/LOC106358207/LOC106358208/LOC106429555/LOC106366361/LOC106420166/LOC106418987/LOC106427338/LOC106378491/LOC106383948/LOC106443…
GO:0003682	F	chromatin binding	33/2596	150/30234	6.46695e-05	33	LOC111208472/LOC106405088/LOC106381587/LOC106415021/LOC106439304/LOC111212185/LOC106438266/LOC106358010/LOC106366983/LOC106360062/LOC106446455/LOC106452877/LOC106420137/LOC106358364/LOC106360982/LOC106361487/LOC106426772/LOC106426664/LOC106366169/LOC106420264/LOC106371154/LOC106372014/LOC106372591/LOC106423266/LOC106368221/LOC106391077/LOC106367177/LOC106392023/LOC106399199/LOC106383087/LOC106397…
GO:0003714	F	transcription corepressor activity	16/2596	46/30234	8.66376e-05	16	LOC106433433/LOC111212934/LOC111213645/LOC106438962/LOC106440030/LOC106375546/LOC106429554/LOC106419059/LOC106390780/LOC106429935/LOC111204298/LOC106388399/LOC106396476/BNAC01G11600D/LOC106447610/LOC106446509
GO:0003724	F	RNA helicase activity	31/2596	141/30234	0.000103948	31	LOC106444998/LOC106366606/LOC106421327/LOC106436521/LOC106438498/LOC106450422/LOC106451403/LOC106361708/LOC106347293/LOC106401467/LOC106358207/LOC106358208/LOC106429555/LOC106378491/LOC106383948/LOC106382729/LOC106382732/LOC106384901/LOC106389571/LOC106396062/LOC106408584/LOC106352961/LOC106426380/LOC106386031/LOC106398423/LOC106347226/LOC106349439/LOC106349461/LOC106410300/LOC106410625/LOC111208…
GO:0005515	F	protein binding	353/2596	3355/30234	0.00158405	353	LOC106415345/LOC106368915/LOC106363761/LOC106415501/LOC111208472/LOC106435139/LOC106360523/LOC111209326/LOC106410321/LOC106375525/LOC106405088/LOC106435939/LOC106416475/LOC106435377/LOC106404958/LOC106438367/LOC106404751/LOC106426050/LOC106376412/LOC106439495/LOC106388064/LOC106385435/LOC106372233/LOC106372304/LOC106424622/LOC106406192/LOC106406580/LOC106421653/LOC106389716/LOC106431856/LOC106446…
GO:0003729	F	mRNA binding	76/2596	550/30234	0.00192375	76	LOC106415269/LOC106402303/LOC106444998/LOC106357648/LOC111209314/LOC106426112/LOC106372209/LOC106416601/LOC106432298/LOC106436453/LOC106452332/LOC111213586/LOC106345902/LOC106392741/LOC106445108/LOC106445365/LOC106445931/LOC111215096/LOC106447433/LOC106451650/LOC106452073/LOC111215775/LOC106360497/LOC106422370/LOC106414484/LOC106391530/LOC106426664/LOC106426678/LOC106365802/LOC106447062/LOC106367…
GO:0003678	F	DNA helicase activity	18/2596	78/30234	0.00532561	18	LOC106438367/LOC106408912/LOC106452362/LOC106438266/LOC106396149/LOC106361730/LOC106348169/LOC106451403/LOC106420166/LOC106427338/LOC106443999/LOC106384702/LOC106396062/LOC106426380/LOC106392023/LOC106365562/LOC106406957/LOC106416161
GO:0003677	F	DNA binding	233/2596	2153/30234	0.0068309	233	LOC106415345/LOC106415501/LOC106401619/LOC106358319/LOC106357651/LOC106413709/LOC106410321/LOC106401023/LOC106366612/LOC106381587/LOC106389726/LOC106418447/LOC106429991/LOC106418364/LOC106417607/LOC106385435/LOC106387696/LOC106387352/LOC106364378/LOC106366700/LOC106404497/LOC106366232/LOC106382765/LOC106434118/LOC106386400/LOC106435272/LOC106432139/LOC106410842/LOC106361293/LOC106408912/LOC106453…
GO:0000993	F	RNA polymerase II complex binding	7/2596	15/30234	0.00697368	7	LOC106418336/LOC106439774/LOC106423057/LOC106372591/LOC106384911/LOC106401814/LOC106376974
GO:0042393	F	histone binding	18/2596	80/30234	0.00700315	18	LOC106368915/LOC111208472/LOC106375525/LOC106435939/LOC106452362/LOC106445201/LOC106406465/LOC106348030/LOC106420137/LOC106354777/LOC106436338/LOC106371154/LOC106352374/LOC106433279/LOC106425763/LOC111204631/LOC106429470/LOC106414886
GO:0036459	F	thiol-dependent ubiquitinyl hydrolase activity	19/2596	88/30234	0.00785864	19	LOC106408582/LOC106410298/LOC106435541/LOC106353067/LOC106424469/LOC106346727/LOC106408583/LOC106347778/LOC111199882/LOC106357483/LOC106396521/LOC106388485/LOC106375472/LOC106387184/LOC106401244/LOC106389348/LOC106452474/LOC106376310/LOC106452507
GO:0043139	F	5'-3' DNA helicase activity	5/2596	8/30234	0.00970515	5	LOC106438367/LOC106348169/LOC106427338/LOC106443999/LOC106384702
GO:0070883	F	pre-miRNA binding	4/2596	5/30234	0.0113154	4	LOC106360523/LOC106377273/LOC106377272/LOC106366057
GO:0003899	F	DNA-directed 5'-3' RNA polymerase activity	20/2596	102/30234	0.0156978	20	LOC106426687/LOC106426685/LOC106422154/LOC106361293/LOC106449027/LOC106451837/LOC106361294/LOC106362148/LOC106446929/LOC106368196/LOC106351723/LOC106383040/LOC106367167/LOC106366939/LOC106396119/LOC106399401/LOC106399422/LOC106444052/LOC106366999/LOC106376431
GO:0003727	F	single-stranded RNA binding	7/2596	18/30234	0.0178188	7	LOC106441265/LOC106375544/LOC106384870/LOC106435598/LOC106370952/LOC106400496/LOC111208800
GO:0001734	F	mRNA (N6-adenosine)-methyltransferase activity	3/2596	3/30234	0.0209547	3	LOC111212589/LOC106391767/LOC106439910
GO:0043021	F	ribonucleoprotein complex binding	6/2596	14/30234	0.0210514	6	LOC106426875/LOC106431979/LOC106372165/LOC106368222/LOC106432596/LOC106396405
GO:0080048	F	GDP-D-glucose phosphorylase activity	4/2596	6/30234	0.0213467	4	LOC106421390/LOC106444877/LOC106361354/LOC106429510
GO:0003674	F	molecular_function	56/2596	424/30234	0.0232005	56	LOC106414971/LOC106415018/LOC106426769/LOC106426771/LOC106417614/LOC106426095/LOC106418362/LOC106426193/LOC106366662/LOC106423175/LOC106410466/LOC106433926/LOC106388870/LOC106400680/LOC106391286/LOC106433583/LOC106436266/LOC111212676/LOC106437762/BNAA03G33600D/LOC106439531/BNAA05G03340D/LOC106396286/LOC111215550/LOC106347436/BNAA06G23310D/LOC106348336/LOC106358284/LOC106353330/LOC106367272/LOC106…
GO:0061575	F	cyclin-dependent protein serine/threonine kinase activator activity	5/2596	10/30234	0.0232005	5	LOC106437690/LOC106437790/LOC106386384/LOC106381700/LOC106391344
GO:0070878	F	primary miRNA binding	5/2596	10/30234	0.0232005	5	LOC106360523/LOC106346100/LOC106377273/LOC106377272/LOC106366057
GO:0016538	F	cyclin-dependent protein serine/threonine kinase regulator activity	12/2596	51/30234	0.0280883	12	LOC106437690/LOC106437790/LOC106386384/LOC106358071/LOC106383042/LOC106437884/LOC106381700/LOC106422264/LOC106380659/LOC106377094/LOC106430650/LOC106391344
GO:0004832	F	valine-tRNA ligase activity	4/2596	7/30234	0.0350289	4	LOC106415327/LOC106359273/LOC106432392/LOC106401220
GO:0017070	F	U6 snRNA binding	5/2596	11/30234	0.0350289	5	LOC106434545/LOC106447039/LOC106447552/LOC106396653/LOC106391668
GO:0035091	F	phosphatidylinositol binding	9/2596	33/30234	0.0350289	9	LOC106415055/LOC106372304/LOC106431954/LOC106367059/LOC111201491/LOC106376566/LOC106454828/LOC106385786/LOC106453642
GO:0003712	F	transcription coregulator activity	17/2596	93/30234	0.0477008	17	LOC106419807/LOC106346750/BNAA06G23320D/LOC106387589/LOC106434944/LOC106415105/LOC106370452/LOC106371805/LOC106433048/LOC106425736/LOC106388708/LOC106389480/LOC106365587/LOC106390770/LOC106425155/LOC106415006/LOC106367874
GO:0005524	F	ATP binding	347/2596	3514/30234	0.0477008	347	LOC106415327/LOC106401619/LOC106402303/LOC111208472/LOC106444998/LOC106392220/LOC106410321/LOC106399314/LOC106366606/LOC106381587/LOC106422135/LOC106438367/LOC106390636/LOC106429994/LOC106425996/LOC106376412/LOC106439495/LOC106388320/LOC106371925/LOC106424692/LOC106418345/LOC106372320/LOC106415021/LOC106406192/LOC106421327/LOC106366348/LOC106367424/LOC106405998/LOC106366709/LOC106426623/LOC106440…
GO:0008234	F	cysteine-type peptidase activity	23/2596	142/30234	0.0477008	23	LOC106445455/LOC106435541/LOC106424469/LOC106419024/LOC106445119/LOC106346103/LOC106346252/LOC106346237/LOC106347778/LOC111199882/LOC106381968/LOC106357483/LOC106368717/LOC106405314/LOC106388485/LOC106375472/LOC106387184/LOC106389348/LOC106396820/LOC106401278/LOC106376310/LOC106410218/LOC106453138
GO:0010475	F	galactose-1-phosphate guanylyltransferase (GDP) activity	3/2596	4/30234	0.0477008	3	LOC106421390/LOC106444877/LOC106429510
GO:0030621	F	U4 snRNA binding	3/2596	4/30234	0.0477008	3	LOC106447552/LOC106396653/LOC106391668
GO:0061863	F	microtubule plus end polymerase	3/2596	4/30234	0.0477008	3	LOC106437853/LOC106388113/LOC106396102
GO:0005634	C	nucleus	709/2596	5886/30234	5.05174e-21	709	LOC106415345/LOC106415269/LOC106368915/LOC106363761/LOC106415501/LOC106382507/LOC106415935/LOC106402303/LOC111208472/LOC106435139/LOC106426687/LOC106426769/LOC106426685/LOC106444998/LOC106426771/LOC106358319/LOC106427335/LOC106360524/LOC106360523/LOC111207866/LOC111207865/LOC106357651/LOC106405473/LOC106413709/LOC106392234/LOC106410321/LOC106375525/LOC106375512/LOC106405088/LOC106399314/LOC106399…
GO:0005730	C	nucleolus	116/2596	710/30234	3.87005e-09	116	LOC106415935/LOC106426769/LOC106426771/LOC111197851/LOC106381583/LOC106438367/LOC106429991/LOC106426623/LOC106445191/LOC106426875/LOC106431979/LOC106436453/LOC106436521/LOC106405725/LOC106410783/LOC111213120/LOC106353240/LOC106360757/LOC106448324/LOC106348169/LOC106450699/LOC106399057/LOC106451650/LOC106451771/LOC106452073/LOC106440997/LOC106346656/LOC106346758/LOC106351354/LOC106352553/LOC106347…
GO:0005681	C	spliceosomal complex	43/2596	174/30234	4.84843e-08	43	LOC106415501/LOC106435139/LOC106444998/LOC106426461/LOC106434545/LOC106366802/LOC106379109/LOC106452338/LOC106391100/LOC106445026/LOC106447039/LOC106447147/LOC106442982/LOC111215096/LOC106447552/LOC106361708/LOC106346250/LOC106346758/LOC106358207/LOC106358208/LOC106361333/LOC106361332/LOC106415354/LOC106434928/LOC106370952/LOC106383948/LOC106382732/LOC106384901/LOC106385756/LOC106389571/LOC106396…
GO:0005654	C	nucleoplasm	39/2596	162/30234	6.1846e-07	39	LOC106360523/LOC106446831/LOC106401048/LOC106426875/LOC106431979/LOC106410842/LOC106436453/LOC106452387/LOC106363204/LOC106436448/LOC106360757/LOC106450699/LOC106451650/LOC106428890/LOC106452081/LOC106346758/LOC106450545/LOC106377273/LOC106377272/LOC106366057/LOC106372165/LOC106375332/LOC106368222/LOC106424045/LOC106357605/LOC111203372/LOC106432596/LOC106423569/LOC106384849/LOC106389563/LOC106396…
GO:0016607	C	nuclear speck	27/2596	111/30234	7.82589e-05	27	LOC106360523/LOC106426461/LOC111212589/LOC106452375/LOC106345869/LOC106442982/LOC111215096/LOC106447552/LOC106451650/LOC106452081/LOC106346758/LOC106371356/LOC106358446/LOC106361333/LOC106361332/LOC106377273/LOC106377272/LOC106426678/LOC106366057/LOC106391767/LOC106387817/LOC106439910/LOC106389857/LOC106352726/LOC106396653/LOC106352961/LOC106391668
GO:0030687	C	preribosome, large subunit precursor	15/2596	41/30234	8.66376e-05	15	LOC106371258/LOC106426875/LOC106431979/LOC106451771/LOC106361875/LOC111199802/LOC106366084/LOC106372165/LOC106368222/LOC106432596/LOC106388622/LOC106396405/LOC106446647/LOC106446648/LOC106410830
GO:0030688	C	preribosome, small subunit precursor	8/2596	13/30234	0.000266773	8	LOC106405725/LOC106346144/LOC106421921/LOC106371721/LOC106432942/LOC106424427/LOC106424274/LOC106410830
GO:0032040	C	small-subunit processome	22/2596	90/30234	0.000510435	22	LOC106445191/LOC106345902/LOC106360757/LOC106399057/LOC106440997/LOC106346656/LOC106352553/LOC106358487/LOC106354114/LOC106366276/LOC106368039/LOC106371952/LOC106380627/LOC106360459/LOC106428529/LOC106396313/LOC106381621/LOC106382234/LOC111197784/LOC106394529/LOC106393467/LOC106411190
GO:0071013	C	catalytic step 2 spliceosome	15/2596	49/30234	0.000823662	15	LOC106435139/LOC106357648/LOC106452338/LOC106419472/LOC106447147/LOC111199330/LOC106428727/LOC106381496/LOC106451150/LOC106352961/LOC106440929/LOC106405900/LOC106406050/LOC106430744/LOC106410300
GO:0031011	C	Ino80 complex	12/2596	33/30234	0.000863613	12	LOC106438367/LOC106452387/LOC106348169/LOC106445201/LOC106352860/LOC106427338/LOC106443999/LOC106384702/LOC106406832/LOC106390540/LOC106435401/LOC106414886
GO:0000776	C	kinetochore	9/2596	22/30234	0.00314402	9	LOC111212150/LOC106437853/LOC106451282/LOC106451614/LOC106388113/LOC106408320/LOC106385730/LOC106396102/LOC106432120
GO:0008024	C	cyclin/CDK positive transcription elongation factor complex	5/2596	7/30234	0.00532561	5	LOC106437690/LOC106437790/LOC106386384/LOC106381700/LOC106391344
GO:0080008	C	Cul4-RING E3 ubiquitin ligase complex	27/2596	147/30234	0.00719492	27	LOC106382507/LOC106426050/LOC106372542/LOC106431979/LOC106435642/LOC106393802/LOC106419472/LOC106447147/LOC106440997/LOC106346656/LOC106400086/LOC106424184/LOC106423213/LOC106372165/LOC106355793/LOC106368222/LOC106388250/LOC106381770/LOC106347047/LOC106387171/LOC106451150/BNAC06G11050D/LOC106410586/LOC106394480/LOC106411069/LOC106411190/LOC106409322
GO:0016593	C	Cdc73/Paf1 complex	7/2596	16/30234	0.00970515	7	LOC106444917/LOC106382196/LOC106418336/LOC106439774/LOC106406293/LOC106366070/LOC106372591
GO:0042646	C	plastid nucleoid	5/2596	8/30234	0.00970515	5	LOC106452233/LOC106348338/LOC106387987/LOC106405732/LOC106400813
GO:0097255	C	R2TP complex	5/2596	8/30234	0.00970515	5	LOC106438367/LOC106348169/LOC106427338/LOC106443999/LOC106384702
GO:0010369	C	chromocenter	5/2596	9/30234	0.0175822	5	LOC106426769/LOC106426771/LOC106413709/LOC106441241/LOC106442927
GO:0000812	C	Swr1 complex	7/2596	18/30234	0.0178188	7	LOC106438367/LOC106452362/LOC106348169/LOC106354111/LOC106427338/LOC106443999/LOC106384702
GO:0000110	C	nucleotide-excision repair factor 1 complex	3/2596	3/30234	0.0209547	3	LOC106435272/LOC106446208/LOC106453031
GO:0005761	C	mitochondrial ribosome	3/2596	3/30234	0.0209547	3	LOC106397506/LOC106346381/LOC106412031
GO:0036396	C	RNA N6-methyladenosine methyltransferase complex	3/2596	3/30234	0.0209547	3	LOC111212589/LOC106391767/LOC106439910
GO:0071004	C	U2-type prespliceosome	8/2596	24/30234	0.0209547	8	LOC106357648/LOC106426112/LOC106410777/LOC111199320/LOC106425137/LOC106375621/LOC106404864/LOC106407173
GO:0005685	C	U1 snRNP	9/2596	30/30234	0.0212378	9	LOC111209314/LOC106426112/LOC106379109/LOC106410777/LOC111199320/LOC106425137/LOC106375621/LOC106404864/LOC106407173
GO:0000974	C	Prp19 complex	6/2596	16/30234	0.0350289	6	LOC106419472/LOC106447147/LOC106428727/LOC106451150/LOC106440929/LOC106406050
GO:0030686	C	90S preribosome	4/2596	7/30234	0.0350289	4	LOC106405725/LOC106432942/LOC106399607/LOC106424274
GO:0030981	C	cortical microtubule cytoskeleton	4/2596	7/30234	0.0350289	4	LOC106437853/LOC106388113/LOC106396102/LOC106407014
GO:0071014	C	post-mRNA release spliceosomal complex	4/2596	7/30234	0.0350289	4	LOC106433783/LOC106428727/LOC106440929/LOC106406050
GO:0005694	C	chromosome	38/2596	272/30234	0.0452404	38	LOC106413709/LOC106429991/LOC106418364/LOC106415021/LOC106404497/LOC106397208/LOC106386400/LOC111212150/LOC106384115/LOC106451282/LOC106451614/LOC106410543/LOC106366149/LOC106451181/LOC106414948/LOC106420166/LOC106372014/LOC106387510/LOC106368221/LOC106402456/LOC106422756/LOC106367177/LOC111204306/LOC106387861/LOC106408320/LOC106437471/LOC106385623/LOC106385730/LOC106360428/LOC106389859/LOC106440…
GO:0010445	C	nuclear dicing body	5/2596	12/30234	0.0477008	5	LOC106426461/LOC106442982/LOC106358446/LOC106361333/LOC106361332
GO:0034709	C	methylosome	3/2596	4/30234	0.0477008	3	LOC106388071/LOC106421980/LOC106351806
GO:0005665	C	RNA polymerase II, core complex	7/2596	23/30234	0.0483636	7	LOC106426687/LOC106426685/LOC106361293/LOC106361294/LOC106351723/LOC106383040/LOC106444052

## Sheet: MEdarkgreen
GO_ID	GO_Group	Description	GeneRatio	BgRatio	adjusted p-value	Count	geneID
GO:0010236	P	plastoquinone biosynthetic process	7/1707	9/30234	5.94487e-05	7	LOC106410579/LOC106437826/LOC106447487/LOC106449951/LOC106435024/LOC106406335/LOC106396189
GO:0015979	P	photosynthesis	38/1707	283/30234	0.000463162	38	LOC106415074/LOC106419997/LOC106401200/LOC106405967/LOC106361528/LOC106432728/LOC106367527/LOC106445351/LOC106450833/LOC106428875/LOC106452229/LOC106447346/LOC106361185/LOC106380007/LOC106354761/LOC106371893/LOC106418791/LOC106400211/LOC106362222/LOC106426757/LOC106368040/LOC106427061/LOC111201397/LOC106376346/LOC106376768/LOC106416986/LOC106415248/LOC106415371/LOC106434635/LOC106390578/LOC111205…
GO:0019684	P	photosynthesis, light reaction	7/1707	13/30234	0.000926844	7	LOC106419997/LOC106405967/LOC106447346/LOC106362222/LOC106427061/LOC106376346/LOC106416986
GO:0010207	P	photosystem II assembly	10/1707	34/30234	0.00298953	10	LOC106415074/LOC106405967/LOC111212068/LOC106445648/LOC106447346/LOC106376346/LOC106416986/LOC106434635/LOC106401683/LOC106440715
GO:0035304	P	regulation of protein dephosphorylation	4/1707	6/30234	0.0145518	4	LOC106405967/LOC106447346/LOC106376346/LOC106416986
GO:0090333	P	regulation of stomatal closure	11/1707	52/30234	0.0145518	11	LOC106401200/LOC106372269/LOC106438457/LOC106447031/LOC106428875/LOC106347061/LOC106377277/LOC106391394/LOC106401751/LOC106401741/LOC106375680
GO:0006364	P	rRNA processing	30/1707	268/30234	0.0243446	30	LOC106392202/LOC106383136/LOC106415791/LOC106412315/LOC106416440/LOC106433072/LOC106383109/LOC106420218/LOC106434706/LOC111211902/LOC106439953/LOC106430083/LOC111215147/LOC106450430/LOC106451011/LOC106346155/LOC111216268/LOC106348975/LOC106382298/LOC106362214/LOC106349498/LOC106379219/LOC106383509/LOC106404480/LOC106447612/LOC106428099/LOC106424375/LOC106346659/LOC106413904/LOC106377323
GO:0051301	P	cell division	33/1707	319/30234	0.0459889	33	LOC106359618/LOC111212247/LOC111212683/LOC106390468/LOC106449954/LOC106447521/LOC106450430/LOC106406098/LOC106407659/LOC106346720/LOC111199179/LOC111198572/LOC106414082/LOC106427051/LOC106387741/LOC106368745/LOC106375324/LOC106375728/LOC106376568/LOC106431741/LOC106431141/LOC106432525/LOC106388566/LOC111197839/LOC106385898/LOC106396402/LOC106404480/LOC106445451/LOC111205475/LOC106371217/LOC106380…
GO:1900424	P	regulation of defense response to bacterium	3/1707	4/30234	0.0479692	3	LOC106366906/LOC106414264/LOC106396925
GO:0032549	F	ribonucleoside binding	7/1707	12/30234	0.000562276	7	LOC111213393/LOC106439956/LOC106390128/LOC106390129/LOC106386379/LOC106401389/LOC111202856
GO:0003677	F	DNA binding	171/1707	2153/30234	0.0010582	171	LOC106368917/LOC106420145/LOC106407276/LOC106392260/LOC111209623/LOC106347635/LOC106427867/LOC106426155/LOC106421221/LOC106428997/LOC106430627/LOC106432868/LOC106390217/LOC106408930/LOC106433455/LOC111211459/LOC111211816/LOC106390931/LOC111198153/LOC106436512/LOC111212451/LOC106437086/LOC111212606/LOC111212611/LOC111212933/LOC106452394/LOC106381735/LOC111213393/LOC111213845/LOC106354732/LOC106438…
GO:0004311	F	farnesyltranstransferase activity	5/1707	7/30234	0.00298953	5	LOC106437826/LOC106447487/LOC106406335/LOC106396189/LOC106402436
GO:0003690	F	double-stranded DNA binding	15/1707	80/30234	0.0061348	15	LOC106357124/LOC106431855/LOC106360877/LOC106406098/LOC106346736/LOC111198679/LOC106432430/LOC106418515/LOC106447084/LOC106372421/LOC106383476/LOC106383499/BNAC04G03290D/LOC106348485/BNAC07G32790D
GO:0003676	F	nucleic acid binding	112/1707	1405/30234	0.0145518	112	LOC106392290/LOC111209947/LOC106422136/LOC106431761/LOC106391202/LOC106395385/LOC106431068/LOC106432868/LOC106400207/LOC106389646/LOC106434706/LOC111211820/LOC106436512/LOC106381826/LOC106452336/LOC111213034/LOC106388076/LOC106392773/LOC106438815/LOC106439088/LOC106439864/LOC106439953/LOC106439952/LOC106366107/LOC106440745/LOC106445658/LOC106449932/LOC106450642/LOC106451083/LOC111215613/LOC106452…
GO:0010242	F	oxygen evolving activity	4/1707	6/30234	0.0145518	4	LOC106405967/LOC106447346/LOC106376346/LOC106416986
GO:0004386	F	helicase activity	32/1707	283/30234	0.0147945	32	LOC111209947/LOC106431379/LOC106389646/LOC106434706/LOC111211816/LOC106390931/LOC106436512/LOC106388076/LOC106439846/LOC106439953/LOC106439952/LOC106346736/LOC106346825/LOC106416227/LOC106412129/LOC106371658/LOC106427949/LOC106383036/LOC106383476/LOC106383499/LOC106382538/LOC106431468/LOC106388140/LOC106389248/LOC111198490/LOC106348261/LOC106415586/LOC106402300/LOC106402248/LOC106375624/LOC106382…
GO:0003899	F	DNA-directed 5'-3' RNA polymerase activity	16/1707	102/30234	0.0172454	16	LOC106390217/LOC111213393/LOC106439956/LOC106390128/LOC106390129/LOC106451529/LOC106386379/LOC106449894/LOC106401389/LOC106368028/LOC106435010/LOC111202856/LOC106387833/LOC106387832/LOC106376473/LOC106409277
GO:0003697	F	single-stranded DNA binding	14/1707	87/30234	0.0286223	14	LOC106368917/LOC106432868/LOC106431855/LOC106439952/LOC106369098/LOC106383476/LOC106383499/LOC106387833/LOC106387832/LOC106357751/LOC106376473/LOC106375624/LOC106424481/LOC106380975
GO:0009538	C	photosystem I reaction center	10/1707	20/30234	5.94487e-05	10	LOC106452229/LOC106361185/LOC106400211/LOC106426757/LOC111201397/LOC106415248/LOC106415371/LOC106390578/LOC111205519/LOC106401521
GO:0005634	C	nucleus	401/1707	5886/30234	0.00298953	401	LOC106405503/LOC106420145/LOC106405766/LOC106404640/LOC111209947/LOC106407276/LOC106359618/LOC106392260/LOC106446281/LOC106383136/LOC106426086/LOC106427867/LOC106433655/LOC106426155/LOC106418407/LOC111210014/LOC106406018/LOC106372328/LOC106415791/LOC106412315/LOC106411897/LOC106372105/LOC106421221/LOC106428997/LOC106376203/LOC111210388/LOC111210408/LOC106430464/LOC106389950/LOC106432841/LOC106432…
GO:0009523	C	photosystem II	21/1707	132/30234	0.00325678	21	LOC106419997/LOC106401200/LOC106405967/LOC106361528/LOC106367527/LOC106445351/LOC106450833/LOC106428875/LOC106447346/LOC106380007/LOC106354761/LOC106371893/LOC106362222/LOC106427061/LOC106376346/LOC106416986/LOC106434635/LOC106381534/LOC106401751/LOC106401741/LOC106440715
GO:0009654	C	photosystem II oxygen evolving complex	11/1707	44/30234	0.00449436	11	LOC106419997/LOC106405967/LOC106367527/LOC106445351/LOC106447346/LOC106354761/LOC106362222/LOC106427061/LOC106376346/LOC106416986/LOC106381534
GO:0009522	C	photosystem I	18/1707	111/30234	0.0076033	18	LOC106401200/LOC106432728/LOC106450833/LOC106428875/LOC106452229/LOC106361185/LOC106400211/LOC106426757/LOC111201397/LOC106376768/LOC106415248/LOC106415371/LOC106390578/LOC111205519/LOC106401521/LOC106401751/LOC106401741/LOC106440715
GO:0009535	C	chloroplast thylakoid membrane	51/1707	508/30234	0.00775478	51	LOC106415074/LOC106405503/LOC106419997/LOC106401200/LOC106382018/LOC106385836/LOC106405967/LOC111210513/LOC106432728/LOC106433072/LOC111212068/LOC111212765/LOC106445648/LOC111215039/LOC106450833/LOC106428875/LOC106346323/LOC106447346/LOC106435955/LOC106361185/LOC106454306/LOC106354761/LOC106454450/LOC106371893/LOC106418791/LOC106384873/LOC106377277/LOC106362222/LOC106426757/LOC106427061/LOC106376…
GO:0010287	C	plastoglobule	18/1707	114/30234	0.00944525	18	LOC106401200/LOC106405967/LOC106450833/LOC106428875/LOC106447346/LOC106361185/LOC106426757/LOC106376346/LOC106376768/LOC106416986/LOC106415248/LOC106415371/LOC106390578/LOC106420760/LOC111205519/LOC106401751/LOC106401741/LOC106440715
GO:0000786	C	nucleosome	24/1707	184/30234	0.0145518	24	LOC106427867/LOC111211816/LOC106437086/LOC106438126/LOC106446921/LOC106447485/LOC106346303/LOC111198654/LOC106427069/LOC106387511/LOC106383418/LOC106357790/LOC106390967/LOC106383153/LOC111203400/LOC106386857/LOC106385612/LOC106381109/LOC106426396/LOC106411665/LOC106347252/LOC106397290/LOC106348685/LOC106382793
GO:0009534	C	chloroplast thylakoid	34/1707	316/30234	0.0221334	34	LOC106415074/LOC106419997/LOC106405967/LOC106432728/LOC111215039/LOC106450833/LOC106450968/LOC111198076/LOC106346323/LOC106447346/LOC106361185/LOC106454306/LOC106354761/LOC106371893/LOC106377277/LOC106362222/LOC106426757/LOC106427061/LOC106376346/LOC106376768/LOC106401135/LOC106416986/LOC106415248/LOC106354429/LOC106415371/LOC106434635/LOC106390578/LOC106420760/LOC111205519/LOC106400517/LOC106436…
GO:0009517	C	PSII associated light-harvesting complex II	6/1707	19/30234	0.0357783	6	LOC106401200/LOC106428875/LOC106371893/LOC106401751/LOC106401741/LOC106440715
GO:0031977	C	thylakoid lumen	11/1707	62/30234	0.0459889	11	LOC106419997/LOC106405967/LOC106367527/LOC106445351/LOC106346323/LOC106447346/LOC106362222/LOC106427061/LOC106376346/LOC106416986/LOC106420760
GO:0031225	C	anchored component of membrane	17/1707	126/30234	0.0497501	17	LOC106445086/LOC111212333/LOC106405722/LOC106347391/LOC106354712/LOC111215877/LOC106422303/LOC106364002/BNAA09G26530D/LOC106365138/LOC106451676/LOC106376153/LOC106432938/LOC106397288/LOC106452417/LOC106383562/LOC106386082

## Sheet: MEdarkmagenta
GO_ID	GO_Group	Description	GeneRatio	BgRatio	adjusted p-value	Count	geneID
GO:0030968	P	endoplasmic reticulum unfolded protein response	8/219	46/30234	7.14039e-07	8	LOC106382750/LOC106437759/LOC106361726/LOC106345946/LOC106366085/LOC106366724/LOC106421940/LOC106355046
GO:0030433	P	ubiquitin-dependent ERAD pathway	6/219	53/30234	0.000302973	6	LOC106437759/LOC106361726/LOC106345946/LOC106366724/LOC106346995/LOC106355046
GO:0006986	P	response to unfolded protein	4/219	36/30234	0.00651879	4	LOC106437759/LOC106345946/LOC106366724/LOC106355046
GO:0034620	P	cellular response to unfolded protein	4/219	38/30234	0.00651879	4	LOC106437759/LOC106345946/LOC106366724/LOC106355046
GO:0051085	P	chaperone cofactor-dependent protein refolding	5/219	64/30234	0.00651879	5	LOC106406128/LOC106437759/LOC106345946/LOC106366724/LOC106355046
GO:0071242	P	cellular response to ammonium ion	2/219	3/30234	0.00651879	2	LOC106407162/LOC106407328
GO:0034976	P	response to endoplasmic reticulum stress	4/219	39/30234	0.00670686	4	LOC106437759/LOC106345946/LOC106366724/LOC106355046
GO:0070813	P	hydrogen sulfide metabolic process	2/219	4/30234	0.00849493	2	LOC106360391/LOC106377307
GO:0042026	P	protein refolding	5/219	98/30234	0.0194754	5	LOC106406128/LOC106437759/LOC106345946/LOC106366724/LOC106355046
GO:0010600	P	regulation of auxin biosynthetic process	2/219	7/30234	0.0253116	2	LOC106361878/LOC111199801
GO:0043066	P	negative regulation of apoptotic process	2/219	7/30234	0.0253116	2	LOC106418575/LOC106381875
GO:0051082	F	unfolded protein binding	11/219	247/30234	0.000302973	11	LOC106382750/LOC106406128/LOC106437759/LOC106361726/LOC106345946/LOC106348343/LOC106366085/LOC106434980/LOC106366724/LOC106421940/LOC106355046
GO:0044183	F	protein folding chaperone	5/219	53/30234	0.00428413	5	LOC106437759/LOC106345946/LOC106372093/LOC106366724/LOC106355046
GO:0031072	F	heat shock protein binding	5/219	62/30234	0.00651879	5	LOC106406128/LOC106437759/LOC106345946/LOC106366724/LOC106355046
GO:0042623	F	ATPase activity, coupled	4/219	37/30234	0.00651879	4	LOC106437759/LOC106345946/LOC106366724/LOC106355046
GO:0052751	F	GDP-mannose hydrolase activity	2/219	3/30234	0.00651879	2	LOC106407162/LOC106407328
GO:0047951	F	glutathione thiolesterase activity	2/219	4/30234	0.00849493	2	LOC106360391/LOC106377307
GO:0050313	F	sulfur dioxygenase activity	2/219	4/30234	0.00849493	2	LOC106360391/LOC106377307
GO:0051787	F	misfolded protein binding	4/219	44/30234	0.00849493	4	LOC106437759/LOC106345946/LOC106366724/LOC106355046
GO:0046872	F	metal ion binding	40/219	3397/30234	0.0293274	40	LOC106445393/LOC106432840/LOC106431892/LOC106422806/LOC106422820/LOC106382750/LOC106406128/LOC111213039/LOC106452377/LOC106435824/LOC106361726/LOC106440896/LOC106376520/LOC106346359/LOC106348065/LOC106411368/LOC106354060/LOC106421576/LOC106360391/LOC106366085/LOC106368837/LOC106419372/LOC106437625/LOC106391253/LOC106377307/LOC106397628/LOC106400758/LOC106348140/LOC106421940/LOC106407162/LOC106407…
GO:0004049	F	anthranilate synthase activity	2/219	9/30234	0.037821	2	LOC106361878/LOC111199801
GO:0034663	C	endoplasmic reticulum chaperone complex	5/219	11/30234	2.20862e-06	5	LOC106437759/LOC106440274/LOC106345946/LOC106366724/LOC106355046
GO:0005788	C	endoplasmic reticulum lumen	5/219	66/30234	0.00651879	5	LOC106437759/LOC106440274/LOC106345946/LOC106366724/LOC106355046
GO:0016592	C	mediator complex	5/219	76/30234	0.00803346	5	LOC106437759/LOC106345946/LOC106366724/LOC106396345/LOC106355046
GO:0099503	C	secretory vesicle	6/219	161/30234	0.0264493	6	LOC106400624/LOC106437759/LOC106440274/LOC106345946/LOC106366724/LOC106355046

## Sheet: MEdarkolivegreen
GO_ID	GO_Group	Description	GeneRatio	BgRatio	adjusted p-value	Count	geneID
GO:0019673	P	GDP-mannose metabolic process	4/496	4/30234	9.71638e-06	4	LOC106448174/LOC106359921/LOC106440111/LOC106367717
GO:0051603	P	proteolysis involved in cellular protein catabolic process	14/496	148/30234	2.04003e-05	14	LOC106389311/LOC106448184/LOC106358451/LOC106424088/LOC106447076/LOC106415919/LOC106406452/LOC106452586/LOC106377315/LOC106389415/LOC106390042/LOC106420553/LOC106367724/LOC106415873
GO:0016192	P	vesicle-mediated transport	25/496	478/30234	4.08668e-05	25	LOC106387697/LOC106366350/LOC106425064/LOC106440684/LOC106383056/LOC111212423/LOC106353039/LOC106436393/LOC106445713/LOC106357617/LOC106422371/LOC106361029/LOC106424187/LOC106349757/LOC106371947/LOC106371977/LOC106450958/LOC106432323/LOC106380850/LOC106436413/LOC106388023/LOC106410151/LOC106387666/LOC106396144/LOC106376405
GO:0043161	P	proteasome-mediated ubiquitin-dependent protein catabolic process	13/496	142/30234	5.26686e-05	13	LOC106415956/LOC106438718/LOC106438939/LOC106389311/LOC106448184/LOC106366045/LOC106358451/LOC106429448/LOC111203375/LOC106377315/LOC106389415/LOC106411074/LOC106367724
GO:0006508	P	proteolysis	34/496	833/30234	9.56596e-05	34	LOC106421347/LOC106348095/LOC106387907/LOC106389311/LOC106448184/LOC106446792/LOC106450427/LOC106366045/LOC106346937/LOC106358451/BNAA08G00150D/LOC106424088/LOC106447076/LOC106415919/LOC106371669/LOC106451561/LOC106376850/LOC106406452/LOC106452586/LOC106377315/LOC106439507/LOC106389415/LOC106390042/LOC106404478/LOC106404477/LOC106377250/LOC106415251/LOC106401214/LOC106405852/LOC106445060/LOC10641…
GO:0051179	P	localization	3/496	4/30234	0.000991201	3	LOC106348294/LOC106382692/LOC111208198
GO:0090626	P	plant epidermis morphogenesis	3/496	4/30234	0.000991201	3	LOC106348294/LOC106382692/LOC111208198
GO:0006566	P	threonine metabolic process	3/496	5/30234	0.00186027	3	LOC106358828/LOC106447160/LOC106400805
GO:0031001	P	response to brefeldin A	3/496	5/30234	0.00186027	3	LOC106436393/LOC106450958/LOC106396144
GO:0090354	P	regulation of auxin metabolic process	3/496	5/30234	0.00186027	3	LOC106436393/LOC106450958/LOC106396144
GO:0010499	P	proteasomal ubiquitin-independent protein catabolic process	6/496	40/30234	0.00188925	6	LOC106389311/LOC106448184/LOC106358451/LOC106377315/LOC106389415/LOC106367724
GO:0010498	P	proteasomal protein catabolic process	6/496	44/30234	0.00294713	6	LOC106389311/LOC106448184/LOC106358451/LOC106377315/LOC106389415/LOC106367724
GO:0098876	P	vesicle-mediated transport to the plasma membrane	3/496	6/30234	0.00306258	3	LOC106436393/LOC106450958/LOC106396144
GO:0009826	P	unidimensional cell growth	9/496	114/30234	0.00384179	9	LOC111212574/LOC111213397/LOC106448174/LOC106447116/LOC106401488/LOC106355441/LOC106431461/LOC106401476/LOC106440111
GO:0009833	P	plant-type primary cell wall biogenesis	4/496	17/30234	0.00473043	4	BNAC08G35320D/LOC106377825/LOC106410233/LOC106375921
GO:0006511	P	ubiquitin-dependent protein catabolic process	16/496	339/30234	0.00538571	16	LOC106421347/LOC106448184/LOC106358451/LOC106421681/LOC106360928/LOC106387617/LOC106447076/LOC106397202/LOC106371669/LOC106406452/LOC106377315/LOC106388602/LOC106389415/LOC106424965/LOC106406745/LOC106367724
GO:0015031	P	protein transport	30/496	894/30234	0.00565837	30	LOC106366350/LOC106425064/LOC106383056/LOC106437606/LOC111213824/LOC106387907/LOC106387888/LOC111214024/LOC106440940/LOC106359211/LOC106436393/LOC106445713/LOC106352929/LOC106422371/LOC106361029/LOC106424187/LOC106349757/LOC106450958/LOC106432323/LOC106446256/LOC106380850/LOC106381276/LOC106436413/LOC106388023/LOC106410151/LOC106387666/LOC106396144/LOC106376405/LOC106410330/LOC106381947
GO:0043447	P	alkane biosynthetic process	3/496	8/30234	0.0062755	3	LOC106451290/LOC106447098/LOC106427621
GO:0030244	P	cellulose biosynthetic process	6/496	59/30234	0.00985431	6	BNAC08G35320D/LOC111213397/LOC106377825/LOC106348176/LOC106410233/LOC106375921
GO:0043547	P	positive regulation of GTPase activity	7/496	83/30234	0.0102637	7	LOC106437606/LOC106387888/LOC111214024/LOC106349653/LOC106387492/LOC106401108/LOC106367880
GO:0006546	P	glycine catabolic process	3/496	10/30234	0.0111677	3	LOC106415143/LOC106368767/LOC106364306
GO:0046470	P	phosphatidylcholine metabolic process	3/496	11/30234	0.0145497	3	LOC106349653/LOC106387492/LOC106400840
GO:0055114	P	oxidation-reduction process	51/496	1953/30234	0.0153334	51	LOC106366592/LOC106366626/LOC106422138/LOC106418332/LOC106438432/LOC106440850/LOC106444914/LOC106444915/LOC106446144/LOC106446752/LOC106398694/LOC106451290/LOC106380476/LOC111215685/LOC106346130/LOC106401696/LOC106407223/LOC106390146/LOC106357569/LOC106354539/LOC106354655/LOC106361038/LOC106361856/LOC106362243/LOC106366627/LOC106452617/LOC106447098/LOC106366865/LOC106420167/LOC106372121/LOC106419…
GO:0016118	P	carotenoid catabolic process	2/496	3/30234	0.0158621	2	LOC106444914/LOC106444915
GO:0016124	P	xanthophyll catabolic process	2/496	3/30234	0.0158621	2	LOC106444914/LOC106444915
GO:0006289	P	nucleotide-excision repair	5/496	48/30234	0.0201881	5	LOC106415956/LOC106438939/LOC106415222/LOC106429448/LOC111203375
GO:0019464	P	glycine decarboxylation via glycine cleavage system	3/496	13/30234	0.0201881	3	LOC106415143/LOC106368767/LOC106364306
GO:0042351	P	'de novo' GDP-L-fucose biosynthetic process	2/496	4/30234	0.0259442	2	LOC106448174/LOC106440111
GO:0070507	P	regulation of microtubule cytoskeleton organization	2/496	4/30234	0.0259442	2	BNAC08G35320D/LOC106375921
GO:0032012	P	regulation of ARF protein signal transduction	3/496	15/30234	0.0260034	3	LOC106366350/LOC106432323/LOC106410151
GO:0071786	P	endoplasmic reticulum tubular network organization	3/496	15/30234	0.0260034	3	LOC106361273/LOC106452269/LOC111207887
GO:0006886	P	intracellular protein transport	18/496	514/30234	0.0339147	18	LOC106387697/LOC106425064/LOC106383056/LOC111212423/LOC111213824/LOC106353039/LOC106436393/LOC106445713/LOC106422371/LOC106361029/LOC106424187/LOC106349757/LOC106371947/LOC106371977/LOC106450958/LOC106436413/LOC106396144/LOC106376405
GO:0046686	P	response to cadmium ion	20/496	600/30234	0.0348143	20	LOC106415143/LOC106422141/LOC106440984/LOC106439828/LOC106451330/LOC106380476/LOC106401696/LOC106358451/LOC106349653/LOC106368767/LOC106376761/LOC106396928/LOC106377315/LOC106387492/LOC106381982/LOC106364306/LOC106436431/LOC106424965/LOC106421170/LOC106411074
GO:0030245	P	cellulose catabolic process	4/496	35/30234	0.0350095	4	LOC111213397/LOC106390970/LOC106346577/LOC106397310
GO:0051211	P	anisotropic cell growth	2/496	5/30234	0.0352857	2	BNAC08G35320D/LOC106375921
GO:0051028	P	mRNA transport	6/496	85/30234	0.0371944	6	LOC106437606/LOC106387888/LOC111214024/LOC106352929/LOC106415905/LOC106418721
GO:0030163	P	protein catabolic process	8/496	146/30234	0.0385759	8	LOC106389793/LOC106366045/LOC106345793/LOC106360928/LOC106377314/LOC106425811/LOC106396388/LOC106411074
GO:0008360	P	regulation of cell shape	4/496	37/30234	0.0393386	4	BNAC08G35320D/LOC106435131/LOC106410100/LOC106375921
GO:0019752	P	carboxylic acid metabolic process	4/496	37/30234	0.0393386	4	LOC106366626/LOC106357570/LOC106366627/LOC106436431
GO:0010143	P	cutin biosynthetic process	3/496	19/30234	0.0436531	3	LOC106348294/LOC106382692/LOC111208198
GO:0072699	P	protein localization to cortical microtubule cytoskeleton	2/496	6/30234	0.0450359	2	BNAC08G35320D/LOC106375921
GO:0006075	P	(1->3)-beta-D-glucan biosynthetic process	3/496	20/30234	0.0459801	3	LOC106435131/LOC106410276/LOC106410100
GO:0004298	F	threonine-type endopeptidase activity	14/496	79/30234	8.7017e-09	14	LOC106389311/LOC106448184/LOC106358451/LOC106424088/LOC106447076/LOC106415919/LOC106406452/LOC106452586/LOC106377315/LOC106389415/LOC106390042/LOC106420553/LOC106367724/LOC106415873
GO:0004175	F	endopeptidase activity	14/496	105/30234	3.62506e-07	14	LOC106389311/LOC106448184/LOC106358451/LOC106424088/LOC106447076/LOC106415919/LOC106406452/LOC106452586/LOC106377315/LOC106389415/LOC106390042/LOC106420553/LOC106367724/LOC106415873
GO:0008446	F	GDP-mannose 4,6-dehydratase activity	4/496	4/30234	9.71638e-06	4	LOC106448174/LOC106359921/LOC106440111/LOC106367717
GO:0008233	F	peptidase activity	29/496	600/30234	2.80152e-05	29	LOC106421347/LOC106389311/LOC106448184/LOC106450427/LOC106366045/LOC106346937/LOC106358451/LOC106424088/LOC106447076/LOC106415919/LOC106371669/LOC106451561/LOC106376850/LOC106406452/LOC106452586/LOC106377315/LOC106439507/LOC106389415/LOC106390042/LOC106404478/LOC106404477/LOC106377250/LOC106415251/LOC106401214/LOC106405852/LOC106445060/LOC106420553/LOC106367724/LOC106415873
GO:0047066	F	phospholipid-hydroperoxide glutathione peroxidase activity	3/496	4/30234	0.000991201	3	LOC106380476/LOC106401696/LOC106396928
GO:0016787	F	hydrolase activity	73/496	2763/30234	0.00183531	73	LOC106439156/LOC106372284/LOC106421347/LOC111212574/LOC111213038/LOC111213397/LOC106439184/LOC106390450/LOC106389311/LOC106439909/LOC106448184/LOC106376519/LOC106389793/LOC106442810/LOC106450427/LOC106366045/LOC111215769/LOC106345793/LOC106433719/LOC106358451/LOC106424088/LOC106361408/LOC106366186/LOC106447076/LOC106349653/LOC106367949/LOC106415919/LOC106434674/LOC106401488/LOC106371526/LOC106371…
GO:0004413	F	homoserine kinase activity	3/496	5/30234	0.00186027	3	LOC106358828/LOC106447160/LOC106400805
GO:0005198	F	structural molecule activity	8/496	89/30234	0.00383665	8	LOC106383056/LOC106353039/LOC106445713/LOC106360928/LOC106361029/LOC106424187/LOC106349757/LOC106388493
GO:0005525	F	GTP binding	23/496	604/30234	0.00558368	23	BNAC09G08370D/LOC106439466/LOC111213336/LOC111213817/LOC106353061/LOC106448174/LOC106440747/LOC106436393/LOC106347554/LOC106451352/LOC106367941/LOC106434674/LOC106392336/LOC106423368/LOC106450958/LOC106369178/LOC106382533/LOC106376273/LOC106396144/LOC106440700/LOC106350513/LOC106440111/LOC106421170
GO:0004375	F	glycine dehydrogenase (decarboxylating) activity	2/496	2/30234	0.00678377	2	LOC106368767/LOC106364306
GO:0016594	F	glycine binding	2/496	2/30234	0.00678377	2	LOC106368767/LOC106364306
GO:0030170	F	pyridoxal phosphate binding	10/496	177/30234	0.0153334	10	LOC106415290/LOC106393669/LOC106397082/LOC106347925/LOC106357570/LOC106360952/LOC106368767/LOC106382178/LOC106364306/LOC106371101
GO:0016004	F	phospholipase activator activity	3/496	13/30234	0.0201881	3	LOC106436393/LOC106450958/LOC106396144
GO:0003924	F	GTPase activity	17/496	452/30234	0.025249	17	BNAC09G08370D/LOC106439466/LOC111213336/LOC111213817/LOC106353061/LOC106440747/LOC106347554/LOC106451352/LOC106367941/LOC106434674/LOC106423368/LOC106369178/LOC106382533/LOC106376273/LOC106440700/LOC106350513/LOC106421170
GO:0008236	F	serine-type peptidase activity	8/496	132/30234	0.0259442	8	LOC106348095/LOC106450427/BNAA08G00150D/LOC106451561/LOC106439507/LOC106404478/LOC106404477/LOC106411473
GO:0004630	F	phospholipase D activity	3/496	15/30234	0.0260034	3	LOC106349653/LOC106387492/LOC106400840
GO:0005086	F	ARF guanyl-nucleotide exchange factor activity	3/496	15/30234	0.0260034	3	LOC106366350/LOC106432323/LOC106410151
GO:0070290	F	N-acylphosphatidylethanolamine-specific phospholipase D activity	3/496	15/30234	0.0260034	3	LOC106349653/LOC106387492/LOC106400840
GO:0070628	F	proteasome binding	3/496	15/30234	0.0260034	3	LOC106366045/LOC106429448/LOC111203375
GO:0005096	F	GTPase activator activity	7/496	108/30234	0.0306304	7	LOC106437606/LOC106387888/LOC111214024/LOC106349653/LOC106387492/LOC106401108/LOC106367880
GO:0017025	F	TBP-class protein binding	4/496	35/30234	0.0350095	4	LOC106345793/LOC106377314/LOC106425811/LOC106411074
GO:0043813	F	phosphatidylinositol-3,5-bisphosphate 5-phosphatase activity	2/496	5/30234	0.0352857	2	LOC111212574/LOC106401488
GO:0005515	F	protein binding	75/496	3355/30234	0.0436531	75	BNAC08G35320D/LOC106366626/LOC106366350/LOC106451944/LOC106366728/LOC111212423/LOC106387907/LOC106438489/LOC106438804/LOC106353039/LOC106390450/LOC106439828/LOC106448184/LOC106440850/LOC106440940/LOC106359211/LOC106436393/LOC106451290/LOC111215685/LOC106452840/LOC106390146/LOC106352861/LOC106352886/LOC106352929/LOC106432564/LOC106391523/LOC106387617/LOC106366627/LOC106452617/LOC106447098/LOC10634…
GO:0004645	F	1,4-alpha-oligoglucan phosphorylase activity	2/496	6/30234	0.0450359	2	LOC106382178/LOC106371101
GO:0008184	F	glycogen phosphorylase activity	2/496	6/30234	0.0450359	2	LOC106382178/LOC106371101
GO:0032791	F	lead ion binding	2/496	6/30234	0.0450359	2	LOC106361544/LOC106402554
GO:0102250	F	linear malto-oligosaccharide phosphorylase activity	2/496	6/30234	0.0450359	2	LOC106382178/LOC106371101
GO:0102499	F	SHG alpha-glucan phosphorylase activity	2/496	6/30234	0.0450359	2	LOC106382178/LOC106371101
GO:0004602	F	glutathione peroxidase activity	3/496	20/30234	0.0459801	3	LOC106380476/LOC106401696/LOC106396928
GO:0005737	C	cytoplasm	122/496	3726/30234	3.31984e-11	122	BNAC08G35320D/LOC106401243/LOC106414554/LOC106357816/LOC106366608/LOC106366626/LOC106422141/LOC106439466/LOC106366350/LOC106441201/LOC106383056/LOC106451944/LOC106366728/LOC106440984/LOC106437606/LOC111213817/LOC106387888/LOC111214024/LOC106438065/LOC106438489/LOC106438804/LOC106438606/LOC106390450/LOC106389311/LOC106439828/LOC106448174/LOC106448184/LOC106440940/LOC106389793/LOC106423396/LOC10644…
GO:0005829	C	cytosol	130/496	4353/30234	1.5583e-09	130	BNAC08G35320D/LOC106366626/LOC106422138/LOC106366350/LOC106425064/LOC106441201/LOC106383056/LOC106451944/LOC106348095/LOC106440984/LOC106437606/LOC111213817/LOC106387907/LOC106387888/LOC111214024/LOC106438201/LOC106438489/LOC106438804/LOC106353039/LOC106389311/LOC106439828/LOC106448174/LOC106448184/LOC106440429/LOC106440940/LOC106444914/LOC106444915/LOC106442810/LOC106450427/LOC106436393/LOC10636…
GO:0000502	C	proteasome complex	20/496	166/30234	1.70862e-09	20	LOC106389311/LOC106448184/LOC106366045/LOC106345793/LOC106358451/LOC106360928/LOC106424088/LOC106447076/LOC106415919/LOC106406452/LOC106452586/LOC106377315/LOC106377314/LOC106425811/LOC106389415/LOC106390042/LOC106411074/LOC106420553/LOC106367724/LOC106415873
GO:0005839	C	proteasome core complex	14/496	78/30234	8.7017e-09	14	LOC106389311/LOC106448184/LOC106358451/LOC106424088/LOC106447076/LOC106415919/LOC106406452/LOC106452586/LOC106377315/LOC106389415/LOC106390042/LOC106420553/LOC106367724/LOC106415873
GO:0005794	C	Golgi apparatus	63/496	1950/30234	2.40834e-05	63	BNAC08G35320D/LOC106435131/LOC106366350/LOC106425064/LOC106377637/LOC106383056/LOC111212574/LOC111213397/LOC111213817/LOC106438606/LOC106353039/LOC106439828/LOC106440429/LOC106376519/LOC106444914/LOC106444915/LOC106436393/BNAA05G35200D/LOC106445713/LOC106423450/LOC106433719/LOC106433699/LOC106357617/LOC106361029/LOC106424187/LOC106382322/LOC106349757/LOC106368809/LOC106387968/LOC106401488/LOC1063…
GO:0019773	C	proteasome core complex, alpha-subunit complex	7/496	31/30234	4.78917e-05	7	LOC106448184/LOC106358451/LOC106447076/LOC106406452/LOC106377315/LOC106389415/LOC106367724
GO:0005773	C	vacuole	35/496	967/30234	0.00086622	35	LOC106415980/LOC106348095/LOC111212423/LOC111212574/LOC106353039/LOC106389311/LOC106448184/LOC106440850/LOC106444914/LOC106444915/LOC106359211/LOC106349864/LOC106433719/LOC106347766/LOC106358451/LOC106432564/LOC106361273/LOC106349653/LOC106365957/LOC106368809/LOC106401488/LOC106372400/LOC111201521/LOC106387492/LOC106452269/LOC106446642/LOC106400940/LOC106401476/LOC106396104/LOC106410220/LOC111207…
GO:0030117	C	membrane coat	7/496	56/30234	0.00183578	7	LOC106383056/LOC106445713/LOC106422371/LOC106361029/LOC106424187/LOC106349757/LOC106376405
GO:0005774	C	vacuolar membrane	31/496	869/30234	0.00210384	31	LOC111212423/LOC111212574/LOC111213817/LOC106353039/LOC106389311/LOC106448184/LOC106440429/LOC106440850/LOC106444914/LOC106444915/LOC106433719/LOC106358451/LOC106432564/LOC106368809/LOC106401488/LOC106372400/LOC111204247/LOC106383811/LOC106382533/LOC106377315/LOC111201521/LOC106387520/LOC106421368/LOC106446642/LOC106401476/LOC106396104/LOC106410220/LOC106421170/LOC111208853/LOC106367724/LOC106365…
GO:0005856	C	cytoskeleton	17/496	348/30234	0.00281198	17	BNAC08G35320D/LOC106401243/LOC106439466/LOC106376194/LOC106451944/LOC106438065/LOC106438804/LOC106423396/LOC106352886/LOC106447116/LOC106434674/LOC106369178/LOC106431461/LOC106388540/LOC106388602/LOC106421170/LOC106375921
GO:0005886	C	plasma membrane	80/496	3255/30234	0.00496294	80	BNAC08G35320D/LOC106435131/LOC106357654/LOC106366626/LOC106440984/LOC111212592/LOC111213397/LOC111213817/LOC111213824/LOC106438065/LOC106438804/LOC106353039/LOC106389311/LOC106439828/LOC106440429/LOC106444914/LOC106444915/LOC106450896/LOC106380476/LOC106345793/LOC106401696/LOC106352886/LOC106432564/LOC106354539/LOC106422371/LOC106361038/LOC106424187/LOC106361273/LOC106361544/LOC106382367/LOC10636…
GO:0000139	C	Golgi membrane	24/496	641/30234	0.00538571	24	LOC106425064/LOC106383056/LOC106438606/LOC106376519/LOC106445713/LOC106423450/LOC106361029/LOC106424187/LOC106382322/LOC106349757/LOC106387968/LOC106371639/LOC106432323/LOC106380850/LOC106429929/LOC111204247/LOC106377250/LOC106402118/LOC106431057/LOC106400823/LOC106376405/LOC106397372/LOC106410330/LOC106381947
GO:0030663	C	COPI-coated vesicle membrane	6/496	52/30234	0.00565837	6	LOC106383056/LOC106445713/LOC106361029/LOC106424187/LOC106349757/LOC106380850
GO:0005769	C	early endosome	6/496	54/30234	0.00664219	6	LOC106366350/LOC111213397/LOC106436393/LOC106450958/LOC106410151/LOC106396144
GO:0031410	C	cytoplasmic vesicle	12/496	220/30234	0.00751349	12	LOC106383056/LOC106353039/LOC106445713/LOC106361029/LOC106424187/LOC106349757/LOC106349653/LOC106380850/LOC106387492/LOC106406947/LOC106410330/LOC106381947
GO:0071782	C	endoplasmic reticulum tubular network	3/496	11/30234	0.0145497	3	LOC106361273/LOC106452269/LOC111207887
GO:0009524	C	phragmoplast	9/496	145/30234	0.0147326	9	LOC106451944/LOC106448184/LOC106447116/LOC106434674/LOC106369178/LOC106431461/LOC106388602/LOC106424965/LOC106367724
GO:0033180	C	proton-transporting V-type ATPase, V1 domain	4/496	26/30234	0.0158621	4	LOC106433719/LOC106401476/LOC106347084/LOC106410220
GO:0005819	C	spindle	7/496	93/30234	0.0167243	7	LOC106448184/LOC106447116/LOC106369178/LOC106431461/LOC106388602/LOC106424965/LOC106367724
GO:0030126	C	COPI vesicle coat	5/496	47/30234	0.0192939	5	LOC106383056/LOC106445713/LOC106361029/LOC106424187/LOC106380850
GO:0000221	C	vacuolar proton-transporting V-type ATPase, V1 domain	3/496	14/30234	0.0248554	3	LOC111201521/LOC106401476/LOC106396104
GO:0036449	C	microtubule minus-end	2/496	4/30234	0.0259442	2	BNAC08G35320D/LOC106375921
GO:0071458	C	integral component of cytoplasmic side of endoplasmic reticulum membrane	3/496	17/30234	0.0350095	3	LOC106361273/LOC106452269/LOC111207887
GO:0031901	C	early endosome membrane	3/496	18/30234	0.0390033	3	LOC106366350/LOC106388023/LOC106410151
GO:0000148	C	1,3-beta-D-glucan synthase complex	3/496	20/30234	0.0459801	3	LOC106435131/LOC106410276/LOC106410100

## Sheet: MEdarkorange
GO_ID	GO_Group	Description	GeneRatio	BgRatio	adjusted p-value	Count	geneID
GO:0006355	P	regulation of transcription, DNA-templated	78/686	1670/30234	1.56825e-06	78	LOC111208650/LOC106440363/LOC106406387/LOC106406772/LOC106366243/LOC106383055/LOC106435356/LOC106399318/LOC106452392/LOC106438387/BNAA03G32230D/LOC106440307/LOC106440770/LOC106420522/LOC106446404/LOC106450496/LOC106445838/LOC106453090/LOC106453093/LOC106346267/LOC106346211/LOC106437746/LOC106346987/LOC106347369/LOC106369808/LOC106420139/LOC106349150/LOC106415461/LOC106397898/LOC106386377/LOC10635…
GO:0043981	P	histone H4-K5 acetylation	3/686	5/30234	0.0267078	3	LOC106406387/LOC106366243/LOC106371738
GO:0006364	P	rRNA processing	17/686	268/30234	0.0289205	17	LOC106445174/LOC106387689/LOC106426594/LOC106438235/LOC106449098/LOC106450762/LOC106415492/LOC106368017/LOC106365102/LOC106371232/LOC106367176/LOC106389458/LOC106407409/LOC106450308/LOC106402811/LOC106405683/LOC106415942
GO:0007186	P	G protein-coupled receptor signaling pathway	6/686	37/30234	0.0289205	6	LOC106402109/LOC111200869/LOC106411664/LOC106416661/LOC106416452/LOC106416165
GO:0006390	P	mitochondrial transcription	3/686	7/30234	0.0347481	3	LOC106354050/LOC106446629/LOC106406790
GO:0080170	P	hydrogen peroxide transmembrane transport	3/686	7/30234	0.0347481	3	LOC106402321/LOC106451490/LOC106367143
GO:0010093	P	specification of floral organ identity	4/686	19/30234	0.046105	4	LOC111208650/LOC106420139/LOC106364891/LOC106375682
GO:0003677	F	DNA binding	81/686	2153/30234	0.00315837	81	LOC106357807/LOC106435356/LOC106381810/LOC106435889/LOC106352261/LOC111212086/LOC106437592/LOC106438387/LOC106438809/LOC106440024/LOC106440770/LOC106420522/LOC106446404/LOC106450446/LOC106450496/LOC106361251/LOC106445838/LOC106453090/LOC106453093/LOC106345804/LOC106345796/LOC106346987/LOC106369808/LOC106407110/LOC106349150/LOC106397898/LOC106349500/LOC106353732/LOC106354050/LOC106360402/LOC106424…
GO:0043995	F	histone acetyltransferase activity (H4-K5 specific)	3/686	3/30234	0.00460598	3	LOC106406387/LOC106366243/LOC106371738
GO:0044212	F	transcription regulatory region DNA binding	20/686	366/30234	0.0347481	20	LOC111208650/LOC106440363/LOC106452395/LOC106438387/LOC106346987/LOC106420139/LOC106349150/LOC106415461/LOC106360402/LOC106361435/LOC106364891/LOC106376460/LOC106351111/LOC106390443/LOC106389817/LOC106393409/LOC106435382/LOC106390324/LOC106427550/LOC106454609
GO:0008187	F	poly-pyrimidine tract binding	2/686	2/30234	0.0355513	2	LOC106430390/LOC106451648
GO:0008808	F	cardiolipin synthase activity	2/686	2/30234	0.0355513	2	LOC106366880/LOC106415842
GO:0043565	F	sequence-specific DNA binding	22/686	441/30234	0.0355513	22	LOC106438387/LOC106440307/LOC106420522/LOC106446404/LOC106453090/LOC106453093/LOC106369808/LOC106349150/LOC106415461/LOC106397898/LOC106424090/LOC106361435/LOC106364891/LOC106441849/LOC106376460/LOC106351111/LOC106390443/LOC106358155/LOC106389817/LOC106390324/LOC106407535/LOC106454609
GO:0003700	F	DNA-binding transcription factor activity	37/686	920/30234	0.0397198	37	LOC106406772/LOC106438387/LOC106440770/LOC106420522/LOC106446404/LOC106450496/LOC106453090/LOC106453093/LOC106346987/LOC106369808/LOC106349150/LOC106415461/LOC106397898/LOC106360402/LOC106424090/LOC106361435/LOC106364891/LOC106440506/LOC106441849/LOC106412093/LOC106375277/LOC106439266/LOC106391981/LOC106376460/BNAC09G09130D/LOC106390443/LOC106386951/LOC106389817/LOC106371169/LOC106396602/LOC10644…
GO:0032040	C	small-subunit processome	10/686	90/30234	0.011253	10	LOC106387689/LOC111212086/LOC106449098/LOC106415492/LOC106368035/LOC106387944/LOC106397666/LOC106389458/LOC106450308/LOC106387628
GO:0000427	C	plastid-encoded plastid RNA polymerase complex	4/686	14/30234	0.0325781	4	LOC106347369/LOC106354055/BNAC05G16910D/LOC106406473
GO:0005634	C	nucleus	170/686	5886/30234	0.0347481	170	LOC106368887/LOC106411581/LOC106405582/LOC111208650/LOC106406021/LOC106440363/LOC106445174/LOC106406387/LOC106435079/LOC106421354/LOC106430390/LOC106366243/LOC106435356/LOC106377136/LOC106399318/LOC111213210/LOC111213931/LOC106435557/LOC106437592/LOC106437812/LOC106438075/LOC106438235/LOC106438387/LOC106438479/LOC106438809/LOC106353213/LOC106389304/LOC106439858/LOC106440770/LOC106420522/LOC106441…
GO:0034245	C	mitochondrial DNA-directed RNA polymerase complex	3/686	7/30234	0.0347481	3	LOC106354050/LOC106446629/LOC106406790
GO:0042644	C	chloroplast nucleoid	7/686	61/30234	0.0355513	7	LOC106347369/LOC106354055/LOC106382328/LOC106390268/LOC106389878/BNAC05G16910D/LOC106406473
GO:0070209	C	ASTRA complex	2/686	2/30234	0.0355513	2	LOC111211109/LOC106347618

## Sheet: MEdarkred
GO_ID	GO_Group	Description	GeneRatio	BgRatio	adjusted p-value	Count	geneID
GO:0007018	P	microtubule-based movement	29/1057	130/30234	4.23657e-13	29	LOC106415707/LOC106445412/LOC106428461/LOC106410535/LOC106401690/LOC106439171/LOC106389293/LOC106448159/LOC106366029/LOC106346912/LOC106347774/LOC106357865/LOC106366514/LOC106348471/LOC106380822/LOC106382728/LOC106381824/LOC106388977/LOC106421840/LOC106396498/LOC106427089/LOC106427092/LOC106402308/LOC106368319/LOC106376830/LOC106358397/LOC106348295/LOC106408288/LOC106410539
GO:0006281	P	DNA repair	44/1057	344/30234	3.0045e-11	44	LOC106368918/LOC106402633/LOC106377018/LOC106375521/LOC106412787/LOC106418524/LOC106418462/LOC106426511/LOC106385009/LOC106438660/LOC106445669/LOC106446763/LOC106436389/LOC106445720/LOC106451652/LOC111215797/LOC106346356/LOC106369343/LOC111199189/LOC106357980/LOC106407368/LOC106447917/LOC106349575/LOC106415062/LOC106369099/LOC106369231/LOC106385365/LOC106430533/LOC106376323/LOC106358556/LOC106388…
GO:0006260	P	DNA replication	27/1057	184/30234	4.23649e-08	27	LOC106402633/LOC106377018/LOC106418524/LOC106436793/LOC106439842/LOC106451652/LOC106346356/LOC106369343/LOC106386359/LOC111199189/LOC106407368/LOC106371887/LOC106447917/LOC106367250/LOC111197870/LOC106423265/LOC106439737/LOC111204455/LOC106388802/LOC106396044/LOC106416310/LOC106397437/LOC106425434/LOC106390345/LOC106411275/LOC106409227/LOC106428040
GO:0006325	P	chromatin organization	26/1057	194/30234	5.69709e-07	26	LOC106368918/LOC106375521/LOC106418462/LOC106431351/LOC106429314/LOC106367495/LOC106406594/LOC106436389/LOC106346906/LOC111198625/LOC111199047/LOC106407368/LOC106360660/LOC106361997/LOC106363680/LOC106369099/LOC106451669/LOC106368730/LOC106365662/LOC106376322/LOC106397866/LOC106387455/LOC106427180/LOC106407449/LOC106403169/LOC106415078
GO:0006974	P	cellular response to DNA damage stimulus	28/1057	222/30234	5.69709e-07	28	LOC106377018/LOC106418524/LOC106426511/LOC106385009/LOC106438660/LOC106445669/LOC106446763/LOC106445720/LOC106451652/LOC106346356/LOC106357980/LOC106407368/LOC106349575/LOC106415062/LOC106385365/LOC106375351/LOC106376323/LOC106388037/LOC106384159/LOC106360022/LOC106392342/LOC106416310/LOC106392723/LOC106376806/LOC111207240/LOC111197805/LOC106362107/LOC106382394
GO:0006364	P	rRNA processing	31/1057	268/30234	6.69201e-07	31	LOC106413715/LOC106418130/LOC106424683/LOC106445083/LOC106389097/LOC106438744/LOC106440860/LOC106446802/LOC106442972/LOC106405554/LOC106405553/LOC106452964/LOC106346279/LOC106401912/LOC106347651/LOC106445315/LOC106415808/LOC106381057/LOC106390968/LOC106401403/LOC106410441/LOC106389180/LOC106447649/LOC106401307/LOC106436683/LOC106401210/LOC111206533/LOC106397301/LOC106410714/LOC106410652/LOC106406…
GO:0080188	P	RNA-directed DNA methylation	9/1057	27/30234	1.78232e-05	9	LOC106372532/LOC106446773/LOC106423565/LOC106452943/LOC106358449/LOC106415808/LOC106367079/LOC106396137/LOC106397011
GO:0042254	P	ribosome biogenesis	24/1057	206/30234	2.32267e-05	24	LOC106413715/LOC106424683/LOC106445083/LOC106389097/LOC106440860/LOC106376528/LOC106447424/LOC106405554/LOC106405553/LOC106401912/LOC111198687/LOC106445315/LOC106412206/LOC106372054/LOC106354216/LOC106401689/LOC106389180/LOC106401307/LOC106400803/LOC106401210/LOC106410714/LOC106406857/LOC106410652/LOC106406808
GO:0007049	P	cell cycle	27/1057	280/30234	0.000154837	27	LOC106413505/LOC106424672/LOC106422071/LOC106453826/LOC106366834/LOC111213974/LOC106438127/LOC106419027/LOC106446763/LOC106451195/LOC106346356/LOC106347790/LOC111199204/LOC106366795/LOC106354675/LOC106415062/LOC106388802/LOC106374706/LOC106417667/LOC106391446/LOC106416310/LOC106427089/LOC106410591/LOC106411275/LOC106428040/LOC106453149/LOC106412068
GO:0009908	P	flower development	25/1057	256/30234	0.000278284	25	LOC106368918/LOC106375521/LOC111210545/LOC106431351/LOC106406594/LOC106419548/LOC106405586/LOC106447198/LOC111215528/LOC106401410/LOC106451783/LOC111197833/LOC106452943/LOC106369099/LOC106375351/LOC106384227/LOC106382714/LOC106386943/LOC106387416/LOC106428165/LOC106368323/LOC106452760/LOC106397011/LOC106407449/LOC106415078
GO:0006397	P	mRNA processing	35/1057	439/30234	0.000363827	35	LOC111208720/LOC106418130/LOC106453826/LOC106382479/LOC106399090/LOC106452320/LOC106353142/LOC106439113/LOC106444889/LOC106445123/LOC106442972/LOC111197833/LOC106406844/LOC111198678/LOC106354299/LOC106361438/LOC111199878/LOC106406994/LOC106347134/LOC106347586/LOC106416057/LOC106347095/LOC106397365/LOC106383000/LOC106368249/LOC106390968/LOC106382714/LOC106441071/LOC106388860/LOC106396401/LOC106376…
GO:0007017	P	microtubule-based process	11/1057	62/30234	0.000513974	11	LOC106347558/LOC106347711/LOC106347845/LOC106424884/LOC106352755/LOC106385711/LOC106446973/LOC106371253/LOC106424460/LOC106410646/LOC106416042
GO:0032508	P	DNA duplex unwinding	12/1057	74/30234	0.000514982	12	LOC106402633/LOC106377018/LOC106385009/LOC106429314/LOC106436793/LOC106419548/LOC106439842/LOC106371887/LOC106447917/LOC106367250/LOC106386943/LOC106425434
GO:0006270	P	DNA replication initiation	8/1057	33/30234	0.000715659	8	LOC106436793/LOC106439842/LOC106371887/LOC111204455/LOC106388802/LOC106447406/LOC106411275/LOC106428040
GO:0051276	P	chromosome organization	8/1057	33/30234	0.000715659	8	LOC106435286/LOC106446763/LOC106347790/LOC106349143/LOC106349142/LOC106349149/LOC106415062/LOC106411334
GO:0007010	P	cytoskeleton organization	13/1057	91/30234	0.000806658	13	LOC106346906/LOC106347558/LOC106347711/LOC106347845/LOC106389064/LOC106361997/LOC106424884/LOC106352755/LOC106385711/LOC106427180/LOC106424460/LOC106411250/LOC106410646
GO:0006290	P	pyrimidine dimer repair	4/1057	6/30234	0.000843521	4	LOC106426511/LOC106438660/LOC106384159/LOC106360022
GO:0043570	P	maintenance of DNA repeat elements	4/1057	6/30234	0.000843521	4	LOC106426511/LOC106438660/LOC106384159/LOC106360022
GO:0007076	P	mitotic chromosome condensation	5/1057	13/30234	0.00183427	5	LOC106424672/LOC106419027/LOC106445873/LOC106407100/LOC106412068
GO:0043044	P	ATP-dependent chromatin remodeling	7/1057	30/30234	0.00210005	7	LOC106371924/LOC106429314/LOC106451783/LOC106346906/LOC106361997/LOC106431435/LOC106427180
GO:0060149	P	negative regulation of posttranscriptional gene silencing	4/1057	8/30234	0.00297658	4	LOC111197833/LOC106390968/LOC106452760/LOC106397301
GO:0000076	P	DNA replication checkpoint	3/1057	4/30234	0.00458495	3	LOC106412787/LOC106430533/LOC106453051
GO:0006266	P	DNA ligation	3/1057	4/30234	0.00458495	3	LOC111215797/LOC106346356/LOC106416310
GO:0006273	P	lagging strand elongation	3/1057	4/30234	0.00458495	3	LOC106346356/LOC106416310/LOC106390345
GO:0051301	P	cell division	25/1057	319/30234	0.00458495	25	LOC106413505/LOC106424672/LOC106422071/LOC106453826/LOC111213974/LOC106438127/LOC106419027/LOC106446763/LOC106346356/LOC106347790/LOC106349130/LOC111199204/LOC106366795/LOC106407368/LOC106354675/LOC106415062/LOC106363680/LOC106374706/LOC106447406/LOC106417667/LOC106416310/LOC106427089/LOC106410591/LOC106411233/LOC106412068
GO:0000727	P	double-strand break repair via break-induced replication	5/1057	17/30234	0.0058223	5	LOC106388802/LOC106447406/LOC106375892/LOC106411275/LOC106428040
GO:0043967	P	histone H4 acetylation	4/1057	10/30234	0.00669966	4	LOC106436389/LOC106346906/LOC106361997/LOC106427180
GO:0001522	P	pseudouridine synthesis	8/1057	49/30234	0.00686573	8	LOC106389097/LOC106401912/LOC106445315/LOC106418751/LOC106390777/LOC106410714/LOC106406421/LOC106349789
GO:0000278	P	mitotic cell cycle	8/1057	51/30234	0.00857901	8	LOC106366834/LOC106452159/LOC111200316/LOC106376323/LOC106397277/LOC106446973/LOC106453149/LOC106412068
GO:0071897	P	DNA biosynthetic process	7/1057	39/30234	0.00857901	7	LOC106418524/LOC106451652/LOC106346356/LOC106369343/LOC106423265/LOC106416310/LOC106390345
GO:0000495	P	box H/ACA snoRNA 3'-end processing	3/1057	5/30234	0.00899256	3	LOC106389097/LOC106401912/LOC106410714
GO:0000710	P	meiotic mismatch repair	3/1057	5/30234	0.00899256	3	LOC106426511/LOC106438660/LOC106384159
GO:0045910	P	negative regulation of DNA recombination	4/1057	11/30234	0.00899256	4	LOC106426511/LOC106438660/LOC106384159/LOC106360022
GO:0048478	P	replication fork protection	3/1057	5/30234	0.00899256	3	LOC106412787/LOC106385009/LOC106430533
GO:0006342	P	chromatin silencing	6/1057	29/30234	0.00940827	6	LOC106372532/LOC106446773/LOC106358449/LOC106396343/LOC106407449/LOC106415078
GO:0008380	P	RNA splicing	21/1057	267/30234	0.0107036	21	LOC106382479/LOC106399090/LOC106452320/LOC106353142/LOC106439113/LOC106444889/LOC106445123/LOC106354299/LOC106361438/LOC111199878/LOC106406994/LOC106347134/LOC106347586/LOC106416057/LOC106347095/LOC106368249/LOC106388860/LOC106396401/LOC106376377/LOC106365596/LOC106427505
GO:0090305	P	nucleic acid phosphodiester bond hydrolysis	15/1057	160/30234	0.0108861	15	LOC106377018/LOC106418130/LOC106385009/LOC106445669/LOC106451652/LOC106357980/LOC106390968/LOC106401403/LOC106392342/LOC106401307/LOC106427697/LOC111206533/LOC106453051/LOC106397301/LOC106376806
GO:0070919	P	production of siRNA involved in chromatin silencing by small RNA	4/1057	12/30234	0.0119068	4	LOC106446773/LOC106452943/LOC106358449/LOC106397011
GO:0006310	P	DNA recombination	10/1057	83/30234	0.0126233	10	LOC106402633/LOC106418524/LOC111215797/LOC106346356/LOC111199189/LOC106407368/LOC106447917/LOC106360022/LOC106416310/LOC111207240
GO:0031118	P	rRNA pseudouridine synthesis	3/1057	6/30234	0.0148375	3	LOC106389097/LOC106401912/LOC106410714
GO:0031120	P	snRNA pseudouridine synthesis	3/1057	6/30234	0.0148375	3	LOC106389097/LOC106401912/LOC106410714
GO:0051103	P	DNA ligation involved in DNA repair	3/1057	6/30234	0.0148375	3	LOC106418524/LOC106346356/LOC106416310
GO:1990481	P	mRNA pseudouridine synthesis	3/1057	6/30234	0.0148375	3	LOC106389097/LOC106401912/LOC106410714
GO:0000453	P	enzyme-directed rRNA 2'-O-methylation	2/1057	2/30234	0.017312	2	LOC106440860/LOC106410652
GO:0000719	P	photoreactive repair	2/1057	2/30234	0.017312	2	LOC111197805/LOC106382394
GO:0006268	P	DNA unwinding involved in DNA replication	5/1057	23/30234	0.017312	5	LOC106402633/LOC106447917/LOC106388802/LOC106411275/LOC106428040
GO:0006357	P	regulation of transcription by RNA polymerase II	13/1057	137/30234	0.017312	13	LOC106372532/LOC106419548/LOC106451783/LOC106346906/LOC106361997/LOC106386943/LOC106388451/LOC106427180/LOC106368323/LOC106401926/LOC106453045/BNAC06G20180D/LOC106348680
GO:0007059	P	chromosome segregation	7/1057	46/30234	0.017312	7	LOC106413505/LOC106424672/LOC111213974/LOC106446763/LOC106452159/LOC106415062/LOC106374706
GO:0016048	P	detection of temperature stimulus	2/1057	2/30234	0.017312	2	LOC106407449/LOC106415078
GO:0032776	P	DNA methylation on cytosine	2/1057	2/30234	0.017312	2	LOC106452943/LOC106397011
GO:0035407	P	histone H3-T11 phosphorylation	2/1057	2/30234	0.017312	2	LOC106366834/LOC106453149
GO:0043111	P	replication fork arrest	2/1057	2/30234	0.017312	2	LOC106412787/LOC106430533
GO:0072355	P	histone H3-T3 phosphorylation	2/1057	2/30234	0.017312	2	LOC106366834/LOC106453149
GO:1902185	P	positive regulation of shoot apical meristem development	2/1057	2/30234	0.017312	2	LOC106414992/LOC106414845
GO:2000779	P	regulation of double-strand break repair	2/1057	2/30234	0.017312	2	LOC106366202/LOC106411467
GO:0000027	P	ribosomal large subunit assembly	10/1057	91/30234	0.018227	10	LOC106436769/LOC106405554/LOC106405553/LOC106412206/LOC106411675/LOC106381057/LOC106389180/LOC106401210/LOC106381363/LOC106415955
GO:0007275	P	multicellular organism development	31/1057	500/30234	0.0224047	31	LOC106368918/LOC106375521/LOC111210545/LOC106429314/LOC106406594/LOC106419548/LOC106437725/LOC111215528/LOC106401410/LOC106451783/LOC111197833/LOC106346906/LOC106347628/LOC106348080/LOC111198728/LOC106361997/LOC106369099/LOC106401122/LOC106375351/LOC106376138/LOC106379288/LOC106384227/LOC106382714/LOC106389875/LOC106386943/LOC106347884/LOC106427173/LOC106427180/LOC106428165/LOC106452760/LOC106406…
GO:0006338	P	chromatin remodeling	9/1057	80/30234	0.0252488	9	LOC106371924/LOC106419548/LOC106436389/LOC106451783/LOC111199047/LOC106363680/LOC106386943/LOC106431435/LOC106401926
GO:0019419	P	sulfate reduction	3/1057	8/30234	0.0268015	3	LOC106418321/LOC106435512/LOC106347879
GO:1902975	P	mitotic DNA replication initiation	3/1057	8/30234	0.0268015	3	LOC106390345/LOC106411275/LOC106428040
GO:0051567	P	histone H3-K9 methylation	3/1057	9/30234	0.0379461	3	LOC106446773/LOC106358449/LOC111204287
GO:0000012	P	single strand break repair	2/1057	3/30234	0.041239	2	LOC106346356/LOC106416310
GO:0009650	P	UV protection	2/1057	3/30234	0.041239	2	LOC111197805/LOC106382394
GO:0016575	P	histone deacetylation	5/1057	30/30234	0.041239	5	BNAC08G36780D/LOC106367495/LOC106368730/LOC106365662/LOC106347225
GO:0006139	P	nucleobase-containing compound metabolic process	7/1057	57/30234	0.0412765	7	LOC106401120/LOC106451652/LOC106415808/LOC106390968/LOC111205880/LOC106427697/LOC106397301
GO:0001510	P	RNA methylation	5/1057	31/30234	0.0455816	5	LOC106415936/LOC106440860/LOC106406882/LOC106428773/LOC106410652
GO:0000070	P	mitotic sister chromatid segregation	3/1057	10/30234	0.0457183	3	LOC106347774/LOC106420204/LOC106421840
GO:0006267	P	pre-replicative complex assembly involved in nuclear cell cycle DNA replication	3/1057	10/30234	0.0457183	3	LOC106388802/LOC106411275/LOC106428040
GO:0006370	P	7-methylguanosine mRNA capping	3/1057	10/30234	0.0457183	3	LOC111215797/LOC106397365/LOC106383000
GO:0030154	P	cell differentiation	14/1057	180/30234	0.0476391	14	LOC106368918/LOC106375521/LOC111210545/LOC106406594/LOC106419548/LOC111215528/LOC106401410/LOC106369099/LOC106375351/LOC106384227/LOC106382714/LOC106389875/LOC106386943/LOC106428165
GO:0003777	F	microtubule motor activity	29/1057	130/30234	4.23657e-13	29	LOC106415707/LOC106445412/LOC106428461/LOC106410535/LOC106401690/LOC106439171/LOC106389293/LOC106448159/LOC106366029/LOC106346912/LOC106347774/LOC106357865/LOC106366514/LOC106348471/LOC106380822/LOC106382728/LOC106381824/LOC106388977/LOC106421840/LOC106396498/LOC106427089/LOC106427092/LOC106402308/LOC106368319/LOC106376830/LOC106358397/LOC106348295/LOC106408288/LOC106410539
GO:0003677	F	DNA binding	148/1057	2153/30234	4.48938e-13	148	LOC106377018/LOC106400031/LOC106404571/LOC106428400/LOC106347812/LOC106412787/LOC106418524/LOC106416459/LOC106371924/LOC106421371/LOC106446859/LOC106426511/LOC106440678/LOC106431169/LOC106431351/LOC106404496/LOC106345862/LOC106377152/LOC106429314/LOC106433423/LOC106438691/LOC111212262/LOC106406594/LOC106436793/LOC111213746/LOC106419659/LOC106437852/LOC106438049/LOC106438660/LOC106353020/LOC106439…
GO:0005524	F	ATP binding	209/1057	3514/30234	1.26161e-12	209	LOC106415707/LOC106413505/LOC106368936/LOC106402633/LOC106377018/LOC106401120/LOC106440347/LOC106440354/LOC106445412/LOC106428461/LOC106428454/LOC106405436/LOC106441227/LOC106432837/LOC106405649/LOC106418524/LOC106371924/LOC106387691/LOC106372340/LOC111210227/LOC106429070/LOC106426511/LOC106385009/LOC106368974/LOC106445083/LOC106345862/LOC106410535/LOC106427422/LOC111211376/LOC106429314/LOC106433…
GO:0008017	F	microtubule binding	36/1057	245/30234	6.93609e-11	36	LOC106415707/LOC106445412/LOC106428461/LOC106429992/LOC106410535/LOC106401690/LOC106439171/LOC106389293/LOC106448159/LOC106366029/LOC106346912/LOC106347774/LOC106389064/LOC106357865/LOC106366795/LOC106366514/LOC106348471/LOC106428688/LOC106380822/LOC106382728/LOC106381824/LOC106388977/LOC106421840/LOC111204753/LOC106396498/LOC106390389/LOC106427089/LOC106427092/LOC106402308/LOC106368319/LOC106376…
GO:0000166	F	nucleotide binding	176/1057	3155/30234	3.21295e-08	176	LOC106415707/LOC106413505/LOC106402633/LOC106377018/LOC106401120/LOC106440347/LOC106445412/LOC106428461/LOC106428454/LOC106405436/LOC106405649/LOC106418524/LOC106387691/LOC106429070/LOC106426511/LOC106368974/LOC106445083/LOC106422905/LOC106410535/LOC111211376/LOC106429314/LOC106433432/LOC111198558/LOC106366834/LOC111211871/LOC106401690/LOC106437603/LOC111212328/LOC106399090/LOC106436793/LOC106452…
GO:0004386	F	helicase activity	30/1057	283/30234	7.95337e-06	30	LOC106402633/LOC106377018/LOC106440354/LOC106385009/LOC106445083/LOC106429314/LOC106399090/LOC106436793/LOC106419548/LOC106437871/LOC106439842/LOC111197833/LOC106348589/LOC106371887/LOC106447917/LOC106435144/LOC106367250/LOC106347134/LOC106414992/LOC106434707/LOC106363680/LOC106375284/LOC106386943/LOC106388802/LOC106391618/LOC106452760/LOC106411275/LOC106348726/LOC106428040/LOC106414845
GO:0016887	F	ATPase activity	34/1057	360/30234	1.74324e-05	34	LOC106415707/LOC106428461/LOC106428454/LOC111211871/LOC106401690/LOC106439171/LOC106389293/LOC106439771/LOC106439769/LOC106448159/LOC106440194/LOC106446777/LOC106366029/LOC106347774/LOC106357865/LOC106366514/LOC106367275/LOC106381688/LOC106380822/LOC106381057/LOC106381824/LOC106432466/LOC106388977/LOC106421840/LOC106382600/LOC106445439/LOC106427089/LOC106402308/LOC106410857/LOC106446488/LOC106358…
GO:0003678	F	DNA helicase activity	14/1057	78/30234	3.81414e-05	14	LOC106402633/LOC106377018/LOC106385009/LOC106429314/LOC106436793/LOC106419548/LOC106439842/LOC106371887/LOC106447917/LOC106367250/LOC106386943/LOC106388802/LOC106411275/LOC106428040
GO:0003774	F	motor activity	16/1057	109/30234	9.16718e-05	16	LOC106445412/LOC106410535/LOC106423287/LOC106346311/LOC106346912/LOC106348471/LOC106382728/LOC106371253/LOC106396498/LOC106427092/LOC106368319/LOC111207129/LOC106376830/LOC106348295/LOC106410539/LOC106416042
GO:0005200	F	structural constituent of cytoskeleton	12/1057	69/30234	0.0002817	12	LOC106346906/LOC106347558/LOC106347711/LOC106347845/LOC106361997/LOC106424884/LOC106352755/LOC106385711/LOC106446973/LOC106427180/LOC106424460/LOC106410646
GO:0003682	F	chromatin binding	18/1057	150/30234	0.000335956	18	LOC106424672/LOC106372532/LOC106419027/LOC106446773/LOC106446763/LOC106453446/LOC106389444/LOC106346906/LOC106358449/LOC106361997/LOC106415062/LOC106376323/LOC106434403/LOC106447406/LOC106399195/LOC106427180/LOC106401926/LOC106390345
GO:0032143	F	single thymine insertion binding	4/1057	6/30234	0.000843521	4	LOC106426511/LOC106438660/LOC106384159/LOC106360022
GO:0032357	F	oxidized purine DNA binding	4/1057	6/30234	0.000843521	4	LOC106426511/LOC106438660/LOC106384159/LOC106360022
GO:0032405	F	MutLalpha complex binding	4/1057	6/30234	0.000843521	4	LOC106426511/LOC106438660/LOC106384159/LOC106360022
GO:0050355	F	triphosphatase activity	3/1057	3/30234	0.0015876	3	LOC106439771/LOC106439769/LOC106389414
GO:0003684	F	damaged DNA binding	9/1057	49/30234	0.00160148	9	LOC106426511/LOC106438660/LOC106445720/LOC106346788/LOC106388037/LOC106445693/LOC106384159/LOC106360022/LOC106392723
GO:0003910	F	DNA ligase (ATP) activity	4/1057	7/30234	0.00170089	4	LOC106418524/LOC111215797/LOC106346356/LOC106416310
GO:0003676	F	nucleic acid binding	77/1057	1405/30234	0.00228848	77	LOC106415323/LOC106415549/LOC111208720/LOC106402633/LOC106392266/LOC106440354/LOC106392210/LOC106418130/LOC106371924/LOC106424771/LOC106385872/LOC106385009/LOC106445083/LOC106406397/LOC106382190/LOC106399090/LOC106452320/LOC111213482/LOC106437871/LOC106438142/LOC106353030/LOC106366108/LOC106445359/LOC106446773/LOC106347179/LOC106445720/LOC106451652/LOC111197833/LOC106376051/LOC106406844/LOC106347…
GO:0009982	F	pseudouridine synthase activity	7/1057	33/30234	0.00371231	7	LOC106389097/LOC106401912/LOC106418751/LOC106390777/LOC106410714/LOC106406421/LOC106349789
GO:0008094	F	DNA-dependent ATPase activity	8/1057	44/30234	0.00380143	8	LOC106426511/LOC106385009/LOC106429314/LOC106438660/LOC106414992/LOC106384159/LOC106360022/LOC106414845
GO:0000400	F	four-way junction DNA binding	4/1057	9/30234	0.00458495	4	LOC106426511/LOC106438660/LOC106384159/LOC106360022
GO:0003723	F	RNA binding	94/1057	1847/30234	0.00460839	94	LOC106415936/LOC106415323/LOC111208720/LOC106377018/LOC106440354/LOC106418130/LOC106446290/LOC106424771/LOC106372532/LOC106385872/LOC106453826/LOC106445083/LOC106382479/LOC106444224/LOC106382190/LOC106389097/LOC106399090/LOC106452320/LOC106436769/LOC106438142/LOC106353142/LOC106390470/LOC106366108/LOC111214249/LOC106376528/LOC106445123/LOC106445359/LOC106430122/LOC106446773/LOC106446750/LOC106442…
GO:0003697	F	single-stranded DNA binding	11/1057	87/30234	0.0058223	11	LOC106386359/LOC106367250/LOC106439737/LOC111204455/LOC106388802/LOC106447406/LOC106403356/LOC106390345/LOC106411275/LOC106428040/LOC106362107
GO:0004527	F	exonuclease activity	9/1057	63/30234	0.00806887	9	LOC106418130/LOC106451652/LOC106357980/LOC106415808/LOC106390968/LOC106401403/LOC111206533/LOC106397301/LOC106376806
GO:0070300	F	phosphatidic acid binding	6/1057	28/30234	0.0085029	6	LOC111215628/LOC106349136/LOC106434560/LOC111202434/LOC106408199/LOC106371113
GO:0042393	F	histone binding	10/1057	80/30234	0.0101481	10	LOC106429314/LOC106419027/LOC106423565/LOC111198625/LOC106407368/LOC106366202/LOC106427965/LOC106376322/LOC106382532/LOC106411467
GO:0003909	F	DNA ligase activity	3/1057	6/30234	0.0148375	3	LOC106418524/LOC106346356/LOC106416310
GO:0000829	F	inositol heptakisphosphate kinase activity	2/1057	2/30234	0.017312	2	LOC106433432/LOC106370766
GO:0000832	F	inositol hexakisphosphate 5-kinase activity	2/1057	2/30234	0.017312	2	LOC106433432/LOC106370766
GO:0003904	F	deoxyribodipyrimidine photo-lyase activity	2/1057	2/30234	0.017312	2	LOC111197805/LOC106382394
GO:0003913	F	DNA photolyase activity	2/1057	2/30234	0.017312	2	LOC111197805/LOC106382394
GO:0008574	F	ATP-dependent microtubule motor activity, plus-end-directed	4/1057	14/30234	0.017312	4	LOC106389293/LOC106347774/LOC106357865/LOC106421840
GO:0008650	F	rRNA (uridine-2'-O-)-methyltransferase activity	2/1057	2/30234	0.017312	2	LOC106440860/LOC106410652
GO:0009974	F	zeinoxanthin epsilon hydroxylase activity	2/1057	2/30234	0.017312	2	LOC106352760/LOC106452442
GO:0033857	F	diphosphoinositol-pentakisphosphate kinase activity	2/1057	2/30234	0.017312	2	LOC106433432/LOC106370766
GO:0035402	F	histone kinase activity (H3-T11 specific)	2/1057	2/30234	0.017312	2	LOC106366834/LOC106453149
GO:0052723	F	inositol hexakisphosphate 1-kinase activity	2/1057	2/30234	0.017312	2	LOC106433432/LOC106370766
GO:0052724	F	inositol hexakisphosphate 3-kinase activity	2/1057	2/30234	0.017312	2	LOC106433432/LOC106370766
GO:0072354	F	histone kinase activity (H3-T3 specific)	2/1057	2/30234	0.017312	2	LOC106366834/LOC106453149
GO:0102092	F	5-diphosphoinositol pentakisphosphate 3-kinase activity	2/1057	2/30234	0.017312	2	LOC106433432/LOC106370766
GO:0031490	F	chromatin DNA binding	4/1057	15/30234	0.0205624	4	LOC106406594/LOC106452943/LOC106396123/LOC106397011
GO:0003688	F	DNA replication origin binding	5/1057	25/30234	0.0210006	5	LOC106388802/LOC106447406/LOC106390345/LOC106411275/LOC106428040
GO:0004407	F	histone deacetylase activity	5/1057	26/30234	0.0248353	5	BNAC08G36780D/LOC106367495/LOC106368730/LOC106365662/LOC106347225
GO:0003680	F	AT DNA binding	6/1057	38/30234	0.0252488	6	LOC106367234/LOC106345890/LOC106402988/LOC106366516/LOC106387937/LOC106407656
GO:0009973	F	adenylyl-sulfate reductase activity	3/1057	8/30234	0.0268015	3	LOC106418321/LOC106435512/LOC106347879
GO:0033741	F	adenylyl-sulfate reductase (glutathione) activity	3/1057	8/30234	0.0268015	3	LOC106418321/LOC106435512/LOC106347879
GO:0046982	F	protein heterodimerization activity	19/1057	265/30234	0.0331876	19	LOC106400031/LOC106416459/LOC106404496/LOC111212262/LOC106419659/LOC106445555/LOC106346394/LOC106352870/LOC106432035/LOC106415036/LOC106415062/LOC106415829/LOC106397605/LOC106383001/LOC106385401/LOC106441254/LOC106407449/LOC106403169/LOC106415078
GO:0043015	F	gamma-tubulin binding	3/1057	9/30234	0.0379461	3	LOC111200316/LOC106397277/LOC106382789
GO:0008327	F	methyl-CpG binding	2/1057	3/30234	0.041239	2	LOC106411963/LOC111204287
GO:0016435	F	rRNA (guanine) methyltransferase activity	2/1057	3/30234	0.041239	2	LOC106440860/LOC106410652
GO:0034256	F	chlorophyll(ide) b reductase activity	2/1057	3/30234	0.041239	2	LOC106445559/LOC106423622
GO:0047958	F	glycine:2-oxoglutarate aminotransferase activity	2/1057	3/30234	0.041239	2	LOC106401320/LOC106415204
GO:0016874	F	ligase activity	22/1057	335/30234	0.0422172	22	LOC106418524/LOC106368974/LOC106434600/LOC106437603/LOC111212328/LOC106452376/LOC106451060/LOC106430122/LOC106367477/LOC106346356/LOC111198757/LOC106353665/LOC106437952/LOC106381688/LOC106414261/LOC106434402/LOC106389359/LOC106387261/LOC106354759/LOC106416310/LOC106401525/LOC106411344
GO:0008408	F	3'-5' exonuclease activity	5/1057	31/30234	0.0455816	5	LOC106451652/LOC106415808/LOC106427697/LOC111206533/LOC106453051
GO:0052742	F	phosphatidylinositol kinase activity	3/1057	10/30234	0.0457183	3	LOC111215628/LOC106348080/LOC106347884
GO:0004812	F	aminoacyl-tRNA ligase activity	11/1057	125/30234	0.0476391	11	LOC111211376/LOC106430122/LOC106367477/LOC111198757/LOC106353665/LOC106362173/LOC106414261/LOC106396792/LOC106387261/LOC106401525/LOC106411344
GO:0005634	C	nucleus	345/1057	5886/30234	6.20222e-22	345	LOC106415270/LOC106413505/LOC106368918/LOC111208720/LOC106412552/LOC106413715/LOC106402633/LOC106377018/LOC106400031/LOC106404571/LOC106440354/LOC106428400/LOC106411290/LOC106375521/LOC106375523/LOC106347812/LOC106412787/LOC106405649/LOC106418524/LOC106416459/LOC106371924/LOC106424683/LOC106424672/LOC106418462/LOC106382908/LOC106421373/LOC106446859/LOC106422071/LOC106453826/LOC106426511/LOC106440…
GO:0005874	C	microtubule	43/1057	277/30234	1.85789e-13	43	LOC106415707/LOC106428461/LOC106410535/LOC106401690/LOC106439171/LOC106389293/LOC106448159/LOC106366029/LOC106346912/LOC106347558/LOC106347774/LOC106347711/LOC106347845/LOC106389064/LOC106357865/LOC106366795/LOC106368455/LOC106366514/LOC106348471/LOC111200316/LOC106428688/LOC106380822/LOC106397277/LOC106381824/LOC106388142/LOC106388977/LOC106424884/LOC106421840/LOC106352755/LOC111204753/LOC106385…
GO:0005694	C	chromosome	38/1057	272/30234	6.93609e-11	38	LOC106413505/LOC106402633/LOC106377018/LOC106400031/LOC106416459/LOC106424672/LOC106404496/LOC106435286/LOC106366834/LOC111212262/LOC106419659/LOC111213974/LOC106438127/LOC106445555/LOC106446763/LOC106346394/LOC106347790/LOC106349143/LOC106349142/LOC106349149/LOC106352870/LOC106447917/LOC106415036/LOC106415062/LOC106415829/LOC106451669/LOC106439259/LOC106397605/LOC106383001/LOC111204287/LOC106389…
GO:0005871	C	kinesin complex	18/1057	58/30234	1.01552e-10	18	LOC106415707/LOC106428461/LOC106401690/LOC106439171/LOC106389293/LOC106448159/LOC106366029/LOC106347774/LOC106357865/LOC106366514/LOC106380822/LOC106381824/LOC106388977/LOC106421840/LOC106427089/LOC106402308/LOC106358397/LOC106408288
GO:0005730	C	nucleolus	52/1057	710/30234	3.97802e-05	52	LOC106368918/LOC106413715/LOC106375521/LOC106424683/LOC106449179/LOC106445083/LOC106389097/LOC106438691/LOC106436725/LOC106399090/LOC106452320/LOC106419548/LOC106438049/LOC106440860/LOC106376528/LOC106446773/LOC106405554/LOC106405553/LOC106452964/LOC106346356/LOC106346906/LOC106401912/LOC111198687/LOC106445315/LOC106412206/LOC106366795/LOC106358449/LOC106354216/LOC106415808/LOC106361997/LOC106347…
GO:0005654	C	nucleoplasm	18/1057	162/30234	0.000799345	18	LOC106424683/LOC106372532/LOC106452320/LOC106439113/LOC106446773/LOC106451783/LOC111197833/LOC106358449/LOC106436154/LOC106416057/LOC106381057/LOC106381610/LOC106388860/LOC106392723/LOC106365596/LOC106436683/LOC106452760/LOC106453045
GO:0031262	C	Ndc80 complex	4/1057	6/30234	0.000843521	4	LOC106415238/LOC111213974/LOC106438127/LOC106374706
GO:0032301	C	MutSalpha complex	4/1057	6/30234	0.000843521	4	LOC106426511/LOC106438660/LOC106384159/LOC106360022
GO:0000786	C	nucleosome	19/1057	184/30234	0.00103855	19	LOC106400031/LOC106416459/LOC106404496/LOC111212262/LOC106419659/LOC106445555/LOC106346394/LOC106389164/LOC106366676/LOC106352870/LOC106415036/LOC106415829/LOC106397605/LOC106383001/LOC106385401/LOC106441254/LOC106376403/LOC106407449/LOC106415078
GO:0035267	C	NuA4 histone acetyltransferase complex	7/1057	28/30234	0.00148379	7	LOC106419548/LOC106436389/LOC106346906/LOC106361997/LOC106386943/LOC106427180/BNAC06G20180D
GO:0042555	C	MCM complex	6/1057	21/30234	0.00210005	6	LOC106436793/LOC106439842/LOC106371887/LOC106388802/LOC106411275/LOC106428040
GO:0005856	C	cytoskeleton	27/1057	348/30234	0.00337381	27	LOC106454063/LOC106366834/LOC106446763/LOC106347558/LOC106347711/LOC106347845/LOC106357865/LOC106366795/LOC111200316/LOC106397277/LOC106381824/LOC106388142/LOC106424884/LOC106352755/LOC111204753/LOC106385711/LOC106401003/LOC106446973/LOC106371253/LOC106390389/LOC106427089/LOC106424460/LOC106347031/LOC106410646/LOC106453149/LOC106416042/LOC106382789
GO:0000790	C	nuclear chromatin	7/1057	36/30234	0.0057381	7	LOC106412787/LOC106424672/LOC111199189/LOC106430533/LOC106427965/LOC106407449/LOC106415078
GO:0005815	C	microtubule organizing center	4/1057	12/30234	0.0119068	4	LOC106366795/LOC111200316/LOC106397277/LOC106382789
GO:0031298	C	replication fork protection complex	4/1057	12/30234	0.0119068	4	LOC106412787/LOC106430533/LOC106376323/LOC106447406
GO:0042025	C	host cell nucleus	23/1057	318/30234	0.0165411	23	LOC106400031/LOC106347812/LOC106433423/LOC106437725/LOC111215797/LOC106346394/LOC106346788/LOC106347266/LOC106411963/LOC106389164/LOC106366676/LOC106353558/LOC106356970/LOC106376138/LOC106397365/LOC106383000/LOC106381610/LOC106417667/LOC106385401/LOC106392723/LOC106376403/LOC106424943/LOC106348680
GO:0000785	C	chromatin	8/1057	60/30234	0.017312	8	LOC106424672/LOC106446763/LOC111216224/LOC106389164/LOC106376403/LOC111207266/LOC106347225/LOC106423709
GO:0061673	C	mitotic spindle astral microtubule	2/1057	2/30234	0.017312	2	LOC106347774/LOC106421840
GO:0031429	C	box H/ACA snoRNP complex	3/1057	7/30234	0.0186928	3	LOC106389097/LOC106401912/LOC106410714
GO:0032300	C	mismatch repair complex	4/1057	17/30234	0.0312178	4	LOC106426511/LOC106438660/LOC106384159/LOC106360022
GO:0000778	C	condensed nuclear chromosome kinetochore	2/1057	3/30234	0.041239	2	LOC106413505/LOC106438127
GO:0061574	C	ASAP complex	2/1057	3/30234	0.041239	2	LOC106416057/LOC106365596
GO:1990023	C	mitotic spindle midzone	2/1057	3/30234	0.041239	2	LOC106347774/LOC106421840
GO:0000775	C	chromosome, centromeric region	6/1057	43/30234	0.0412765	6	LOC106413505/LOC106424672/LOC111213974/LOC106438127/LOC106446763/LOC106374706
GO:0016514	C	SWI/SNF complex	4/1057	19/30234	0.0423744	4	LOC106451783/LOC106346906/LOC106361997/LOC106427180

## Sheet: MElightcyan
GO_ID	GO_Group	Description	GeneRatio	BgRatio	adjusted p-value	Count	geneID
-

[truncated: 14 more sheets: MEmagenta, MEmidnightblue, MEorange, MEorangered4, MEpink, MEplum1, MEpurple, MEroyalblue, MEskyblue, MEskyblue3, MEturquoise, MEwhite, MEyellow, MEyellowgreen]
