# Supplementary material for: Transcriptome analysis of thermomorphogenesis in ovules and during early seed development in Brassica napus
Source: BMC Genomics. 2023 May 4;24:236. doi: 10.1186/s12864-023-09316-2 (PMC10158150; doi:10.1186/s12864-023-09316-2)
Supplement: Supplementary file 8 — Additional file 8: Supplementary Table S8. Top 20 hub genes in WGCNA modules. [file 12864_2023_9316_MOESM8_ESM.xlsx]

## Sheet: MEblack
Supplementary Table S8. Top 20 hub genes in WGCNA modules.
module	order	kME	kME p-value	geneID	description
MEblack	1	0.99835	5.27767e-111	LOC106419079	uncharacterized LOC106419079
MEblack	2	0.998233	1.08275e-109	LOC106352639	transmembrane protein 214
MEblack	3	0.998076	4.55179e-108	LOC106451077	uncharacterized LOC106451077
MEblack	4	0.997834	8.37771e-106	LOC106449821	uncharacterized LOC106449821
MEblack	5	0.997812	1.31835e-105	LOC106352534	bifunctional fucokinase/fucose pyrophosphorylase
MEblack	6	0.997764	3.4065e-105	LOC106411349	3-oxoacyl-[acyl-carrier-protein] synthase I, chloroplastic
MEblack	7	0.997716	8.60982e-105	LOC106428950	translationally-controlled tumor protein homolog
MEblack	8	0.996926	4.0018e-99	LOC106352533	ORM1-like protein 2
MEblack	9	0.996922	4.288e-99	LOC106447181	uncharacterized LOC106447181
MEblack	10	0.996867	9.25988e-99	LOC111207136	uncharacterized LOC111207136
MEblack	11	0.996867	9.25988e-99	BNAA02G07370D	uncharacterized BNAA02G07370D
MEblack	12	0.996668	1.39226e-97	LOC106380915	E3 ubiquitin-protein ligase RDUF1-like
MEblack	13	0.996556	5.89948e-97	LOC106416765	uncharacterized LOC106416765
MEblack	14	0.996317	1.12988e-95	LOC111215618	zinc finger protein 511-like
MEblack	15	0.996291	1.53109e-95	LOC106372573	cystinosin homolog
MEblack	16	0.996205	4.18708e-95	BNAA09G51360D	uncharacterized BNAA09G51360D
MEblack	17	0.996183	5.40293e-95	LOC106356273	uncharacterized LOC106356273
MEblack	18	0.996111	1.23099e-94	LOC106403991	uncharacterized LOC106403991
MEblack	19	0.996093	1.50275e-94	LOC106372587	transcription factor-like protein DPA
MEblack	20	0.995979	5.32447e-94	LOC106351986	uncharacterized LOC106351986

## Sheet: MEblue
module	order	kME	kME p-value	geneID	description
MEblue	1	0.975891	5.86084490514722e-60	LOC106372271	N-terminal acetyltransferase A complex catalytic subunit NAA10-like
MEblue	2	0.974759	4.31169666455293e-59	LOC106410513	sodium/calcium exchanger NCL-like
MEblue	3	0.974746	4.40692687038838e-59	LOC106447490	katanin p60 ATPase-containing subunit A-like 2
MEblue	4	0.974695	4.81580878246965e-59	BNAC05G44360D	uncharacterized BNAC05G44360D
MEblue	5	0.973395	4.24240618301569e-58	LOC106437449	peroxisomal acyl-coenzyme A oxidase 1
MEblue	6	0.973111	6.73030046698691e-58	LOC106411134	uncharacterized LOC106411134
MEblue	7	0.97212	3.23674261173692e-57	LOC106445056	uncharacterized LOC106445056
MEblue	8	0.971628	6.91841698247649e-57	LOC106381505	phosphoglycerate kinase 3, cytosolic-like
MEblue	9	0.970224	5.62630157108275e-56	LOC106388745	protein CURVATURE THYLAKOID 1A, chloroplastic
MEblue	10	0.970094	6.79726048562359e-56	LOC106389588	peptidyl-prolyl cis-trans isomerase FKBP10
MEblue	11	0.969181	2.50397912047777e-55	LOC106447988	ferredoxin, leaf L-A
MEblue	12	0.969082	2.875456431831e-55	LOC106401176	protein MODIFIER OF SNC1 11
MEblue	13	0.968038	1.21226986248491e-54	LOC106421175	40S ribosomal protein S18
MEblue	14	0.96801	1.25888790337435e-54	LOC106406786	uncharacterized LOC106406786
MEblue	15	0.967747	1.79630445270453e-54	LOC106405742	geranylgeranyl diphosphate reductase, chloroplastic-like
MEblue	16	0.967222	3.61404056603955e-54	LOC106418723	uncharacterized LOC106418723
MEblue	17	0.967213	3.65412478364153e-54	LOC106396421	protein AUXIN RESPONSE 4
MEblue	18	0.966955	5.13554562895702e-54	LOC106400630	glyceraldehyde-3-phosphate dehydrogenase GAPA2, chloroplastic-like
MEblue	19	0.966906	5.47236018137591e-54	LOC111213882	40S ribosomal protein S15a
MEblue	20	0.966906	5.47236018137591e-54	LOC106362258	40S ribosomal protein S15a

## Sheet: MEbrown
module	order	kME	kME p-value	geneID	description
MEbrown	1	0.983402	5.06162821522085e-67	LOC106448590	growth-regulating factor 5-like
MEbrown	2	0.980632	4.24874673572208e-64	LOC111211538	GRF1-interacting factor 1-like
MEbrown	3	0.980003	1.71019948514404e-63	LOC106396180	non-classical arabinogalactan protein 31
MEbrown	4	0.978893	1.7995636518665e-62	BNAC05G44040D	uncharacterized BNAC05G44040D
MEbrown	5	0.97821	7.19964807135582e-62	LOC106400377	thionin-like protein 2
MEbrown	6	0.978166	7.85941803985499e-62	LOC106414861	thionin-like protein 2
MEbrown	7	0.977983	1.13045622733295e-61	LOC106349153	ABC transporter B family member 19
MEbrown	8	0.977707	1.94508697679863e-61	LOC106360146	transcription factor bHLH75
MEbrown	9	0.977269	4.5366843209545e-61	LOC106356736	uncharacterized LOC106356736
MEbrown	10	0.977241	4.78131306851124e-61	LOC106352397	transcription factor MYB21
MEbrown	11	0.976822	1.05861003313809e-60	LOC106399908	GATA transcription factor 18
MEbrown	12	0.976126	3.83081405831898e-60	LOC106370461	transcription repressor OFP8
MEbrown	13	0.975898	5.78880372018661e-60	LOC106363672	LRR receptor-like serine/threonine-protein kinase ERECTA
MEbrown	14	0.975471	1.24311588314887e-59	LOC111206467	uncharacterized LOC111206467
MEbrown	15	0.975159	2.15458452949249e-59	LOC106360050	ethylene-responsive transcription factor 12
MEbrown	16	0.974759	4.30794516941196e-59	LOC106358056	non-classical arabinogalactan protein 31-like
MEbrown	17	0.974636	5.32466061188715e-59	LOC106369731	uncharacterized LOC106369731
MEbrown	18	0.974455	7.25460526204443e-59	LOC111207183	growth-regulating factor 5-like
MEbrown	19	0.974451	7.30172448456756e-59	LOC106432465	AP2-like ethylene-responsive transcription factor ANT
MEbrown	20	0.974451	7.30172448456756e-59	LOC106353490	AP2-like ethylene-responsive transcription factor ANT

## Sheet: MEcyan
module	order	kME	kME p-value	geneID	description
MEcyan	1	0.976649	1.46070362220667e-60	LOC106418336	protein CTR9 homolog
MEcyan	2	0.969356	1.95611882246587e-55	LOC106400557	uncharacterized TPR repeat-containing protein At1g05150
MEcyan	3	0.959978	2.02304654617024e-50	LOC106432113	uncharacterized LOC106432113
MEcyan	4	0.959275	4.28623649353471e-50	LOC106383792	uncharacterized LOC106383792
MEcyan	5	0.958923	6.2141605944116e-50	LOC106445077	cold shock domain-containing protein 3-like
MEcyan	6	0.953827	9.56458692927461e-48	LOC106358010	chromatin remodeling protein EBS
MEcyan	7	0.953516	1.27677788407394e-47	LOC106396338	double-stranded RNA-binding protein 2-like
MEcyan	8	0.953466	1.33623050780363e-47	LOC106437690	cyclin-T1-5-like
MEcyan	9	0.953459	1.34489792860879e-47	LOC106348995	adenylylsulfatase HINT3
MEcyan	10	0.953029	1.99855299951608e-47	LOC106415091	putative lysine-specific demethylase JMJ16
MEcyan	11	0.952873	2.30431386805149e-47	LOC111212001	30S ribosomal protein S16-2, chloroplastic/mitochondrial-like
MEcyan	12	0.952873	2.30431386805149e-47	LOC106377549	30S ribosomal protein S16-2, chloroplastic/mitochondrial
MEcyan	13	0.952313	3.82732333252964e-47	LOC106453543	DNA repair protein XRCC4
MEcyan	14	0.951441	8.33765158273257e-47	LOC111212934	paired amphipathic helix protein Sin3-like 1
MEcyan	15	0.94981	3.44549356077796e-46	LOC106411651	ribosomal L1 domain-containing protein 1
MEcyan	16	0.948464	1.07177131288948e-45	LOC106349106	uncharacterized protein At1g04910-like
MEcyan	17	0.948387	1.1434741489895e-45	BNAC05G11580D	protein MLN51 homolog
MEcyan	18	0.947624	2.14441382591402e-45	LOC106426742	histidine kinase 2-like
MEcyan	19	0.947306	2.78083877550261e-45	LOC106452014	protein NRDE2 homolog
MEcyan	20	0.947229	2.95982678261873e-45	LOC106371280	CLP protease regulatory subunit CLPX2, mitochondrial-like

## Sheet: MEdarkgreen
module	order	kME	kME p-value	geneID	description
MEdarkgreen	1	0.97363	2.88708e-58	LOC106452857	uncharacterized LOC106452857
MEdarkgreen	2	0.95819	1.33225e-49	LOC106401743	beta-glucosidase 40-like
MEdarkgreen	3	0.953329	1.51689e-47	LOC106365138	early nodulin-like protein 1
MEdarkgreen	4	0.940635	4.56215e-43	LOC111204764	ABSCISIC ACID-INSENSITIVE 5-like protein 7
MEdarkgreen	5	0.936673	7.18757e-42	LOC111202242	uncharacterized LOC111202242
MEdarkgreen	6	0.9356	1.47032e-41	LOC106367185	gibberellin-regulated protein 4-like
MEdarkgreen	7	0.934976	2.21833e-41	LOC106386082	early nodulin-like protein 1
MEdarkgreen	8	0.934066	4.00863e-41	LOC106368745	cell division cycle 20.1, cofactor of APC complex
MEdarkgreen	9	0.933177	7.08711e-41	LOC106438146	transcription elongation factor TFIIS-like
MEdarkgreen	10	0.932652	9.88541e-41	LOC111213676	cytochrome P450 86A8
MEdarkgreen	11	0.931383	2.18733e-40	LOC106377302	protein GRAVITROPIC IN THE LIGHT 1-like
MEdarkgreen	12	0.930284	4.29695e-40	LOC106429273	B3 domain-containing protein At5g18000
MEdarkgreen	13	0.928436	1.30489e-39	LOC111210916	uncharacterized LOC111210916
MEdarkgreen	14	0.926574	3.8801e-39	LOC106426858	cyclin-B1-1-like
MEdarkgreen	15	0.925562	6.92834e-39	LOC106428776	subtilisin-like protease SBT1.6
MEdarkgreen	16	0.924873	1.0241e-38	BNAA01G30280D	uncharacterized BNAA01G30280D
MEdarkgreen	17	0.923436	2.28359e-38	LOC106411037	serine/threonine-protein kinase D6PKL2
MEdarkgreen	18	0.923277	2.49353e-38	LOC106385860	photosystem II 22 kDa protein, chloroplastic-like
MEdarkgreen	19	0.923277	2.49353e-38	LOC111210514	photosystem II 22 kDa protein, chloroplastic-like
MEdarkgreen	20	0.922126	4.68364e-38	LOC106401518	cellulose synthase-like protein D5

## Sheet: MEdarkmagenta
module	order	kME	kME p-value	geneID	description
MEdarkmagenta	1	0.95262	2.89941e-47	LOC106347895	peptide methionine sulfoxide reductase B5-like
MEdarkmagenta	2	0.952614	2.91542e-47	LOC106347825	40S ribosomal protein S9-2
MEdarkmagenta	3	0.947544	2.28917e-45	LOC106421940	calnexin homolog 1-like
MEdarkmagenta	4	0.941042	3.4002e-43	LOC106406490	phosphoglycerate kinase 3, cytosolic-like
MEdarkmagenta	5	0.939462	1.0522e-42	LOC106430028	bax inhibitor 1
MEdarkmagenta	6	0.933895	4.47434e-41	LOC106382750	calnexin homolog 1-like
MEdarkmagenta	7	0.929316	7.71756e-40	LOC106349111	COBRA-like protein 2
MEdarkmagenta	8	0.924613	1.18541e-38	LOC106415184	filament-like plant protein 4
MEdarkmagenta	9	0.923916	1.74997e-38	LOC106446703	stromal cell-derived factor 2-like protein
MEdarkmagenta	10	0.922879	3.10461e-38	LOC106372093	uncharacterized LOC106372093
MEdarkmagenta	11	0.920585	1.07218e-37	LOC106450687	probable E3 ubiquitin-protein ligase RHC1A
MEdarkmagenta	12	0.919327	2.08269e-37	LOC106347769	calnexin homolog 1
MEdarkmagenta	13	0.918103	3.93417e-37	LOC106418575	bax inhibitor 1
MEdarkmagenta	14	0.917048	6.75001e-37	LOC106376844	pyridoxal 5'-phosphate synthase-like subunit PDX1.2
MEdarkmagenta	15	0.912029	8.01901e-36	LOC106436381	DUF724 domain-containing protein 3-like
MEdarkmagenta	16	0.910466	1.68208e-35	LOC106348515	pyridoxal 5'-phosphate synthase-like subunit PDX1.2
MEdarkmagenta	17	0.908306	4.57871e-35	LOC106451327	heat shock 70 kDa protein 8-like
MEdarkmagenta	18	0.907849	5.64045e-35	LOC111200418	NADH dehydrogenase [ubiquinone] 1 alpha subcomplex subunit 13-B
MEdarkmagenta	19	0.90446	2.5657e-34	LOC106453533	uncharacterized LOC106453533
MEdarkmagenta	20	0.904122	2.97392e-34	LOC106402239	dnaJ protein ERDJ3A

## Sheet: MEdarkolivegreen
module	order	kME	kME p-value	geneID	description
MEdarkolivegreen	1	0.945684	1.0186e-44	LOC106436393	ADP-ribosylation factor 1-like
MEdarkolivegreen	2	0.943655	4.89645e-44	LOC106361408	probable esterase KAI2
MEdarkolivegreen	3	0.936125	1.03771e-41	LOC106440984	probable phosphoglucomutase, cytoplasmic 1
MEdarkolivegreen	4	0.933374	6.25168e-41	LOC106440111	GDP-mannose 4,6 dehydratase 1-like
MEdarkolivegreen	5	0.931658	1.84353e-40	LOC106387666	VAMP-like protein YKT61
MEdarkolivegreen	6	0.931654	1.84815e-40	LOC106396144	ADP-ribosylation factor 1-like
MEdarkolivegreen	7	0.930209	4.49797e-40	LOC106415980	probable ATP synthase 24 kDa subunit, mitochondrial
MEdarkolivegreen	8	0.929416	7.26738e-40	LOC106400805	homoserine kinase-like
MEdarkolivegreen	9	0.922912	3.04844e-38	LOC106382178	alpha-glucan phosphorylase 1-like
MEdarkolivegreen	10	0.922312	4.23188e-38	LOC106376194	profilin-1
MEdarkolivegreen	11	0.920557	1.08825e-37	LOC106421681	SKP1-like protein 1A
MEdarkolivegreen	12	0.918697	2.89365e-37	LOC106435197	protein IWS1 homolog 1
MEdarkolivegreen	13	0.917288	5.9736e-37	LOC106346743	eukaryotic initiation factor 4A-1
MEdarkolivegreen	14	0.916993	6.94352e-37	LOC106349534	thioredoxin-like protein Clot
MEdarkolivegreen	15	0.915176	1.72965e-36	LOC106455067	ATP synthase subunit epsilon, mitochondrial
MEdarkolivegreen	16	0.914803	2.08121e-36	LOC106398694	thioredoxin-like protein AAED1, chloroplastic
MEdarkolivegreen	17	0.914163	2.85253e-36	LOC106368888	probable splicing factor 3A subunit 1
MEdarkolivegreen	18	0.913865	3.30159e-36	LOC106447116	profilin-1-like
MEdarkolivegreen	19	0.912663	5.91702e-36	LOC111208195	protein NBR1 homolog
MEdarkolivegreen	20	0.910525	1.63614e-35	LOC106411635	uncharacterized protein At4g28440-like

## Sheet: MEdarkorange
module	order	kME	kME p-value	geneID	description
MEdarkorange	1	0.953421	1.39357e-47	BNAC01G40110D	uncharacterized BNAC01G40110D
MEdarkorange	2	0.952212	4.1908e-47	LOC106382304	methyl-CpG-binding domain-containing protein 10-like
MEdarkorange	3	0.94609	7.38958e-45	LOC106402408	ethylene-responsive transcription factor ERF118-like
MEdarkorange	4	0.943066	7.63868e-44	LOC106349676	methyl-CpG-binding domain-containing protein 11-like
MEdarkorange	5	0.94282	9.18861e-44	LOC111213210	strigolactone esterase D14-like
MEdarkorange	6	0.94282	9.18861e-44	LOC106445297	strigolactone esterase D14-like
MEdarkorange	7	0.940194	6.2579e-43	LOC106414128	agamous-like MADS-box protein AGL1
MEdarkorange	8	0.939719	8.77304e-43	LOC106346072	non-structural maintenance of chromosomes element 4 homolog A
MEdarkorange	9	0.936581	7.64851e-42	LOC106411379	protein FAR-RED IMPAIRED RESPONSE 1-like
MEdarkorange	10	0.928946	9.63372e-40	LOC106349674	ISWI chromatin-remodeling complex ATPase CHR11-like
MEdarkorange	11	0.925665	6.53647e-39	LOC106440363	PHD finger protein ALFIN-LIKE 4
MEdarkorange	12	0.925052	9.25746e-39	LOC106411977	phytolongin Phyl1.2
MEdarkorange	13	0.923699	1.97477e-38	LOC106369322	expansin-A15-like
MEdarkorange	14	0.923414	2.31225e-38	LOC111207516	guanine nucleotide-binding protein subunit beta-like
MEdarkorange	15	0.923358	2.38426e-38	LOC106451482	heat shock 70 kDa protein 14-like
MEdarkorange	16	0.923257	2.52184e-38	BNAC08G24490D	uncharacterized BNAC08G24490D
MEdarkorange	17	0.922474	3.87423e-38	LOC106368774	zinc finger CCCH domain-containing protein 21-like
MEdarkorange	18	0.921656	6.0398e-38	LOC106413864	glucan endo-1,3-beta-glucosidase 1-like
MEdarkorange	19	0.921222	7.62824e-38	LOC106415314	protein CHROMATIN REMODELING 20-like
MEdarkorange	20	0.919968	1.48752e-37	LOC106366563	methyl-CpG-binding domain-containing protein 10-like

## Sheet: MEdarkred
module	order	kME	kME p-value	geneID	description
MEdarkred	1	0.96777	1.73996e-54	LOC111216224	putative DNA-binding protein At1g48610
MEdarkred	2	0.960848	7.83999e-51	LOC111207266	putative DNA-binding protein At1g48610
MEdarkred	3	0.958709	7.77482e-50	LOC106411467	DNA ligase 1-like
MEdarkred	4	0.952055	4.82513e-47	LOC106347845	tubulin beta-2 chain-like
MEdarkred	5	0.951555	7.5376e-47	LOC106385484	protein UPSTREAM OF FLC-like
MEdarkred	6	0.94781	1.84055e-45	LOC106445083	DEAD-box ATP-dependent RNA helicase 5-like
MEdarkred	7	0.947038	3.45598e-45	LOC106366202	DNA ligase 1-like
MEdarkred	8	0.945939	8.33097e-45	LOC106396227	protein IQ-DOMAIN 14
MEdarkred	9	0.945864	8.84175e-45	LOC106418074	protein INVOLVED IN DE NOVO 2-like
MEdarkred	10	0.945361	1.31337e-44	LOC106348146	high mobility group B protein 4
MEdarkred	11	0.944994	1.7493e-44	LOC106406664	protein DEK
MEdarkred	12	0.943357	6.13803e-44	LOC106401912	H/ACA ribonucleoprotein complex subunit 4-like
MEdarkred	13	0.942191	1.46686e-43	LOC106432178	uncharacterized LOC106432178
MEdarkred	14	0.941518	2.40583e-43	LOC106424884	tubulin beta-2 chain-like
MEdarkred	15	0.941264	2.89603e-43	LOC106389083	assimilatory sulfite reductase (ferredoxin), chloroplastic-like
MEdarkred	16	0.94029	5.84697e-43	LOC106378805	CDPK-related kinase 5-like
MEdarkred	17	0.940061	6.88274e-43	LOC111202838	protein argonaute 9-like
MEdarkred	18	0.93946	1.05385e-42	LOC106408199	uncharacterized protein At5g39570-like
MEdarkred	19	0.939381	1.11416e-42	LOC106448623	death domain-associated protein 6-like
MEdarkred	20	0.939356	1.13361e-42	LOC106345890	AT-hook motif nuclear-localized protein 4-like

## Sheet: MElightcyan
module	order	kME	kME p-value	geneID	description
MElightcyan	1	0.995129	2.42989e-90	LOC106395014	uncharacterized LOC106395014
MElightcyan	2	0.994208	4.82737e-87	LOC106370288	uncharacterized LOC106370288
MElightcyan	3	0.992604	2.20302e-82	LOC106396756	uncharacterized LOC106396756
MElightcyan	4	0.992123	3.47621e-81	LOC106439067	F-box/kelch-repeat protein At4g39550-like
MElightcyan	5	0.992063	4.84178e-81	LOC106439075	F-box/kelch-repeat protein At4g39550-like
MElightcyan	6	0.992054	5.09362e-81	LOC106347245	telomere repeat-binding factor 1
MElightcyan	7	0.991318	2.47857e-79	LOC106453197	zinc finger protein 830-like
MElightcyan	8	0.988973	8.7234e-75	LOC111213545	uncharacterized LOC111213545
MElightcyan	9	0.988824	1.56999e-74	LOC106449164	uncharacterized LOC106449164
MElightcyan	10	0.988824	1.56999e-74	LOC106449163	uncharacterized LOC106449163
MElightcyan	11	0.988632	3.31017e-74	LOC111202224	uncharacterized LOC111202224
MElightcyan	12	0.98847	6.1511e-74	LOC111199701	uncharacterized LOC111199701
MElightcyan	13	0.987353	3.50872e-72	LOC106443593	uncharacterized LOC106443593
MElightcyan	14	0.987017	1.10531e-71	LOC106430207	uncharacterized LOC106430207
MElightcyan	15	0.984195	5.97513e-68	LOC106447049	SRSF protein kinase 2-like
MElightcyan	16	0.983818	1.67031e-67	LOC106385670	uncharacterized LOC106385670
MElightcyan	17	0.980672	3.88263e-64	LOC106450531	putative metallophosphoesterase At3g03305
MElightcyan	18	0.980177	1.16785e-63	LOC106418973	uncharacterized LOC106418973
MElightcyan	19	0.980091	1.41154e-63	LOC106361255	uncharacterized LOC106361255
MElightcyan	20	0.979161	1.03102e-62	LOC106418749	uncharacterized LOC106418749

[truncated: 14 more sheets: MEmagenta, MEmidnightblue, MEorange, MEorangered4, MEpink, MEplum1, MEpurple, MEroyalblue, MEskyblue, MEskyblue3, MEturquoise, MEwhite, MEyellow, MEyellowgreen]
