# Supplementary material for: Transcriptome analysis of thermomorphogenesis in ovules and during early seed development in Brassica napus
Source: BMC Genomics. 2023 May 4;24:236. doi: 10.1186/s12864-023-09316-2 (PMC10158150; doi:10.1186/s12864-023-09316-2)
Supplement: Supplementary file 9 — Additional file 9: Supplementary Table S9. List of primers used for RT-qPCR. [file 12864_2023_9316_MOESM9_ESM.xlsx]

## Sheet: List1
Supplementary Table S9. List of primers used for RT-qPCR.
name	sequence	geneID
Q_actin_fw	GGACAAGTCATCACCATCGGAGC	LOC106384924/LOC106441419
Q_actin_rev	CCACCACTGAGGACGATGTTTCCATA
Q_TIFY9_fw	TGGTGCTAACCCTTCCGAAACCTC	LOC106372313
Q_TIFY9_rev	AGGAGACACTTGGAAAACTGAGACGG
Q_TIFY10A_fw	CCTCATCCTCCTCTCTCCCCAAAGA	LOC106369086
Q_TIFY10A_rev	TCCTTTGCTCGCCAAGTCCATCAC
Q_TIFY11A_fw	CGGATGTCAATCAACAGCAACAACAACA	LOC106358572
Q_TIFY11A_rev	GTCTCTGGCTTCGGAGGATAATGATGAC
Q_chl.a-b_2.4_fw	GGTTTGATTGAAGGGTACAGAATCGGAG	LOC111213033
Q_chl.a-b_2.4_rev	GCTCCTTCACCTTCAATTCAGAAAACGC
Q_chl.a-b_4_fw	GCATCTCCTGGTTATCTCAACGGCAG	LOC106435287
Q_chl.a-b_4_rev	CATAGCCCACCGTCCGTTGACA
